# Supplementary material for: Melbournevirus encodes a shorter H2B-H2A doublet histone variant that forms structurally distinct nucleosome structures
Source: Nat Commun. 2025 Jul 26;16:6903. doi: 10.1038/s41467-025-62031-2 (PMC12297534; doi:10.1038/s41467-025-62031-2)
Supplement: Supplementary file 4 — Source Data [file 41467_2025_62031_MOESM4_ESM.zip]

Archive with 14 entries (12 files):
- SourceData/
- SourceData/MD-initialmodel/
- SourceData/MD-initialmodel/HumanTelomer-DNAsevered-initialmodel.pdb
- SourceData/MD-initialmodel/HumanTelomer-initialmodel.pdb
- SourceData/MD-initialmodel/MV-hybridNLP-DNAsevered-initialmodel.pdb
- SourceData/MD-initialmodel/MV-hybridNLP-initialmodel.pdb
- SourceData/MD-initialmodel/MV-NegativeControl-initialmodel.pdb
- SourceData/MD-initialmodel/MV-NLP-DNAsevered-initialmodel.pdb
- SourceData/MD-initialmodel/MV-NLP-initialmodel.pdb
- SourceData/MD-initialmodel/MV-NLP-tailsevered-initialmodel.pdb
- SourceData/MD-initialmodel/MV-varNLP-DNAsevered-initialmodel.pdb
- SourceData/MD-initialmodel/MV-varNLP-initialmodel.pdb
- SourceData/MD-initialmodel/MV-varNLP-tailsevered-initialmodel.pdb
- SourceData/SourceData.xlsx
