# Supplementary material for: Melbournevirus encodes a shorter H2B-H2A doublet histone variant that forms structurally distinct nucleosome structures
Source: Nat Commun. 2025 Jul 26;16:6903. doi: 10.1038/s41467-025-62031-2 (PMC12297534; doi:10.1038/s41467-025-62031-2)
Supplement: Supplementary file 4 — Source Data [file 41467_2025_62031_MOESM4_ESM.zip › SourceData/MD-initialmodel/HumanTelomer-initialmodel.pdb]

SEQRES   1 A  125  PRO GLU PRO ALA LYS SER ALA PRO ALA PRO LYS LYS GLY
SEQRES   2 A  125  SER LYS LYS ALA VAL THR LYS ALA GLN LYS LYS ASP GLY
SEQRES   3 A  125  LYS LYS ARG LYS ARG SER ARG LYS GLU SER TYR SER VAL
SEQRES   4 A  125  TYR VAL TYR LYS VAL LEU LYS GLN VAL HIS PRO ASP THR
SEQRES   5 A  125  GLY ILE SER SER LYS ALA MET GLY ILE MET ASN SER PHE
SEQRES   6 A  125  VAL ASN ASP ILE PHE GLU ARG ILE ALA GLY GLU ALA SER
SEQRES   7 A  125  ARG LEU ALA HIS TYR ASN LYS ARG SER THR ILE THR SER
SEQRES   8 A  125  ARG GLU ILE GLN THR ALA VAL ARG LEU LEU LEU PRO GLY
SEQRES   9 A  125  GLU LEU ALA LYS HIS ALA VAL SER GLU GLY THR LYS ALA
SEQRES  10 A  125  VAL THR LYS TYR THR SER ALA LYS
SEQRES   1 B  125  PRO GLU PRO ALA LYS SER ALA PRO ALA PRO LYS LYS GLY
SEQRES   2 B  125  SER LYS LYS ALA VAL THR LYS ALA GLN LYS LYS ASP GLY
SEQRES   3 B  125  LYS LYS ARG LYS ARG SER ARG LYS GLU SER TYR SER VAL
SEQRES   4 B  125  TYR VAL TYR LYS VAL LEU LYS GLN VAL HIS PRO ASP THR
SEQRES   5 B  125  GLY ILE SER SER LYS ALA MET GLY ILE MET ASN SER PHE
SEQRES   6 B  125  VAL ASN ASP ILE PHE GLU ARG ILE ALA GLY GLU ALA SER
SEQRES   7 B  125  ARG LEU ALA HIS TYR ASN LYS ARG SER THR ILE THR SER
SEQRES   8 B  125  ARG GLU ILE GLN THR ALA VAL ARG LEU LEU LEU PRO GLY
SEQRES   9 B  125  GLU LEU ALA LYS HIS ALA VAL SER GLU GLY THR LYS ALA
SEQRES  10 B  125  VAL THR LYS TYR THR SER ALA LYS
SEQRES   1 C  138  GLY SER MET ALA ARG THR LYS GLN THR ALA ARG LYS SER
SEQRES   2 C  138  THR GLY GLY LYS ALA PRO ARG LYS GLN LEU ALA THR LYS
SEQRES   3 C  138  ALA ALA ARG LYS SER ALA PRO ALA THR GLY GLY VAL LYS
SEQRES   4 C  138  LYS PRO HIS ARG TYR ARG PRO GLY THR VAL ALA LEU ARG
SEQRES   5 C  138  GLU ILE ARG ARG TYR GLN LYS SER THR GLU LEU LEU ILE
SEQRES   6 C  138  ARG LYS LEU PRO PHE GLN ARG LEU VAL ARG GLU ILE ALA
SEQRES   7 C  138  GLN ASP PHE LYS THR ASP LEU ARG PHE GLN SER SER ALA
SEQRES   8 C  138  VAL MET ALA LEU GLN GLU ALA CYS GLU ALA TYR LEU VAL
SEQRES   9 C  138  GLY LEU PHE GLU ASP THR ASN LEU CYS ALA ILE HIS ALA
SEQRES  10 C  138  LYS ARG VAL THR ILE MET PRO LYS ASP ILE GLN LEU ALA
SEQRES  11 C  138  ARG ARG ILE ARG GLY GLU ARG ALA
SEQRES   1 D  138  GLY SER MET ALA ARG THR LYS GLN THR ALA ARG LYS SER
SEQRES   2 D  138  THR GLY GLY LYS ALA PRO ARG LYS GLN LEU ALA THR LYS
SEQRES   3 D  138  ALA ALA ARG LYS SER ALA PRO ALA THR GLY GLY VAL LYS
SEQRES   4 D  138  LYS PRO HIS ARG TYR ARG PRO GLY THR VAL ALA LEU ARG
SEQRES   5 D  138  GLU ILE ARG ARG TYR GLN LYS SER THR GLU LEU LEU ILE
SEQRES   6 D  138  ARG LYS LEU PRO PHE GLN ARG LEU VAL ARG GLU ILE ALA
SEQRES   7 D  138  GLN ASP PHE LYS THR ASP LEU ARG PHE GLN SER SER ALA
SEQRES   8 D  138  VAL MET ALA LEU GLN GLU ALA CYS GLU ALA TYR LEU VAL
SEQRES   9 D  138  GLY LEU PHE GLU ASP THR ASN LEU CYS ALA ILE HIS ALA
SEQRES  10 D  138  LYS ARG VAL THR ILE MET PRO LYS ASP ILE GLN LEU ALA
SEQRES  11 D  138  ARG ARG ILE ARG GLY GLU ARG ALA
SEQRES   1 E  129  MET LEU PHE SER ILE ARG SER ALA LYS PHE VAL PHE LYS
SEQRES   2 E  129  GLU LEU PHE GLN PHE ILE PRO SER THR ALA ILE GLY ILE
SEQRES   3 E  129  MET SER GLY ARG GLY LYS GLY GLY LYS GLY LEU GLY LYS
SEQRES   4 E  129  GLY GLY ALA LYS ARG HIS ARG LYS VAL LEU ARG ASP ASN
SEQRES   5 E  129  ILE GLN GLY ILE THR LYS PRO ALA ILE ARG ARG LEU ALA
SEQRES   6 E  129  ARG ARG GLY GLY VAL LYS ARG ILE SER GLY LEU ILE TYR
SEQRES   7 E  129  GLU GLU THR ARG GLY VAL LEU LYS VAL PHE LEU GLU ASN
SEQRES   8 E  129  VAL ILE ARG ASP ALA VAL THR TYR THR GLU HIS ALA LYS
SEQRES   9 E  129  ARG LYS THR VAL THR ALA MET ASP VAL VAL TYR ALA LEU
SEQRES  10 E  129  LYS ARG GLN GLY ARG THR LEU TYR GLY PHE GLY GLY
SEQRES   1 F  129  MET LEU PHE SER ILE ARG SER ALA LYS PHE VAL PHE LYS
SEQRES   2 F  129  GLU LEU PHE GLN PHE ILE PRO SER THR ALA ILE GLY ILE
SEQRES   3 F  129  MET SER GLY ARG GLY LYS GLY GLY LYS GLY LEU GLY LYS
SEQRES   4 F  129  GLY GLY ALA LYS ARG HIS ARG LYS VAL LEU ARG ASP ASN
SEQRES   5 F  129  ILE GLN GLY ILE THR LYS PRO ALA ILE ARG ARG LEU ALA
SEQRES   6 F  129  ARG ARG GLY GLY VAL LYS ARG ILE SER GLY LEU ILE TYR
SEQRES   7 F  129  GLU GLU THR ARG GLY VAL LEU LYS VAL PHE LEU GLU ASN
SEQRES   8 F  129  VAL ILE ARG ASP ALA VAL THR TYR THR GLU HIS ALA LYS
SEQRES   9 F  129  ARG LYS THR VAL THR ALA MET ASP VAL VAL TYR ALA LEU
SEQRES  10 F  129  LYS ARG GLN GLY ARG THR LEU TYR GLY PHE GLY GLY
SEQRES   1 G  132  GLY SER MET SER GLY ARG GLY LYS GLN GLY GLY LYS ALA
SEQRES   2 G  132  ARG ALA LYS ALA LYS THR ARG SER SER ARG ALA GLY LEU
SEQRES   3 G  132  GLN PHE PRO VAL GLY ARG VAL HIS ARG LEU LEU ARG LYS
SEQRES   4 G  132  GLY ASN TYR SER GLU ARG VAL GLY ALA GLY ALA PRO VAL
SEQRES   5 G  132  TYR LEU ALA ALA VAL LEU GLU TYR LEU THR ALA GLU ILE
SEQRES   6 G  132  LEU GLU LEU ALA GLY ASN ALA ALA ARG ASP ASN LYS LYS
SEQRES   7 G  132  THR ARG ILE ILE PRO ARG HIS LEU GLN LEU ALA ILE ARG
SEQRES   8 G  132  ASN ASP GLU GLU LEU ASN LYS LEU LEU GLY ARG VAL THR
SEQRES   9 G  132  ILE ALA GLN GLY GLY VAL LEU PRO ASN ILE GLN ALA VAL
SEQRES  10 G  132  LEU LEU PRO LYS LYS THR GLU SER HIS HIS LYS ALA LYS
SEQRES  11 G  132  GLY LYS
SEQRES   1 H  132  GLY SER MET SER GLY ARG GLY LYS GLN GLY GLY LYS ALA
SEQRES   2 H  132  ARG ALA LYS ALA LYS THR ARG SER SER ARG ALA GLY LEU
SEQRES   3 H  132  GLN PHE PRO VAL GLY ARG VAL HIS ARG LEU LEU ARG LYS
SEQRES   4 H  132  GLY ASN TYR SER GLU ARG VAL GLY ALA GLY ALA PRO VAL
SEQRES   5 H  132  TYR LEU ALA ALA VAL LEU GLU TYR LEU THR ALA GLU ILE
SEQRES   6 H  132  LEU GLU LEU ALA GLY ASN ALA ALA ARG ASP ASN LYS LYS
SEQRES   7 H  132  THR ARG ILE ILE PRO ARG HIS LEU GLN LEU ALA ILE ARG
SEQRES   8 H  132  ASN ASP GLU GLU LEU ASN LYS LEU LEU GLY ARG VAL THR
SEQRES   9 H  132  ILE ALA GLN GLY GLY VAL LEU PRO ASN ILE GLN ALA VAL
SEQRES  10 H  132  LEU LEU PRO LYS LYS THR GLU SER HIS HIS LYS ALA LYS
SEQRES  11 H  132  GLY LYS
SEQRES   1 I  275  DG  DG  DG  DT  DT  DA  DG  DG  DG  DT  DT  DA  DG
SEQRES   2 I  275  DG  DG  DT  DT  DA  DG  DG  DG  DT  DT  DA  DG  DG
SEQRES   3 I  275  DG  DT  DT  DA  DG  DG  DG  DT  DT  DA  DG  DG  DG
SEQRES   4 I  275  DT  DT  DA  DG  DG  DG  DT  DT  DA  DG  DG  DG  DT
SEQRES   5 I  275  DT  DA  DG  DG  DG  DT  DT  DA  DG  DG  DG  DT  DT
SEQRES   6 I  275  DA  DG  DG  DG  DT  DT  DA  DG  DG  DG  DT  DT  DA
SEQRES   7 I  275  DG  DG  DG  DT  DT  DA  DG  DG  DG  DT  DT  DA  DG
SEQRES   8 I  275  DG  DG  DT  DT  DA  DG  DG  DG  DT  DT  DA  DG  DG
SEQRES   9 I  275  DG  DT  DT  DA  DG  DG  DG  DT  DT  DA  DG  DG  DG
SEQRES  10 I  275  DT  DT  DA  DG  DG  DG  DT  DT  DA  DG  DG  DG  DT
SEQRES  11 I  275  DT  DA  DG  DG  DG  DT  DT  DA  DG  DG  DG  DT  DT
SEQRES  12 I  275  DA  DG  DG  DG  DT  DT  DA  DG  DG  DG  DT  DT  DA
SEQRES  13 I  275  DG  DG  DG  DT  DT  DA  DG  DG  DG  DT  DT  DA  DG
SEQRES  14 I  275  DG  DG  DT  DT  DA  DG  DG  DG  DT  DT  DA  DG  DG
SEQRES  15 I  275  DG  DT  DT  DA  DG  DG  DG  DT  DT  DA  DG  DG  DG
SEQRES  16 I  275  DT  DT  DA  DG  DG  DG  DT  DT  DA  DG  DG  DG  DT
SEQRES  17 I  275  DT  DA  DG  DG  DG  DT  DT  DA  DG  DG  DG  DT  DT
SEQRES  18 I  275  DA  DG  DG  DG  DT  DT  DA  DG  DG  DG  DT  DT  DA
SEQRES  19 I  275  DG  DG  DG  DT  DT  DA  DG  DG  DG  DT  DT  DA  DG
SEQRES  20 I  275  DG  DG  DT  DT  DA  DG  DG  DG  DT  DT  DA  DG  DG
SEQRES  21 I  275  DG  DT  DT  DA  DG  DG  DG  DT  DT  DA  DG  DG  DG
SEQRES  22 I  275  DT  DT
SEQRES   1 J  275  DA  DA  DC  DC  DC  DT  DA  DA  DC  DC  DC  DT  DA
SEQRES   2 J  275  DA  DC  DC  DC  DT  DA  DA  DC  DC  DC  DT  DA  DA
SEQRES   3 J  275  DC  DC  DC  DT  DA  DA  DC  DC  DC  DT  DA  DA  DC
SEQRES   4 J  275  DC  DC  DT  DA  DA  DC  DC  DC  DT  DA  DA  DC  DC
SEQRES   5 J  275  DC  DT  DA  DA  DC  DC  DC  DT  DA  DA  DC  DC  DC
SEQRES   6 J  275  DT  DA  DA  DC  DC  DC  DT  DA  DA  DC  DC  DC  DT
SEQRES   7 J  275  DA  DA  DC  DC  DC  DT  DA  DA  DC  DC  DC  DT  DA
SEQRES   8 J  275  DA  DC  DC  DC  DT  DA  DA  DC  DC  DC  DT  DA  DA
SEQRES   9 J  275  DC  DC  DC  DT  DA  DA  DC  DC  DC  DT  DA  DA  DC
SEQRES  10 J  275  DC  DC  DT  DA  DA  DC  DC  DC  DT  DA  DA  DC  DC
SEQRES  11 J  275  DC  DT  DA  DA  DC  DC  DC  DT  DA  DA  DC  DC  DC
SEQRES  12 J  275  DT  DA  DA  DC  DC  DC  DT  DA  DA  DC  DC  DC  DT
SEQRES  13 J  275  DA  DA  DC  DC  DC  DT  DA  DA  DC  DC  DC  DT  DA
SEQRES  14 J  275  DA  DC  DC  DC  DT  DA  DA  DC  DC  DC  DT  DA  DA
SEQRES  15 J  275  DC  DC  DC  DT  DA  DA  DC  DC  DC  DT  DA  DA  DC
SEQRES  16 J  275  DC  DC  DT  DA  DA  DC  DC  DC  DT  DA  DA  DC  DC
SEQRES  17 J  275  DC  DT  DA  DA  DC  DC  DC  DT  DA  DA  DC  DC  DC
SEQRES  18 J  275  DT  DA  DA  DC  DC  DC  DT  DA  DA  DC  DC  DC  DT
SEQRES  19 J  275  DA  DA  DC  DC  DC  DT  DA  DA  DC  DC  DC  DT  DA
SEQRES  20 J  275  DA  DC  DC  DC  DT  DA  DA  DC  DC  DC  DT  DA  DA
SEQRES  21 J  275  DC  DC  DC  DT  DA  DA  DC  DC  DC  DT  DA  DA  DC
SEQRES  22 J  275  DC  DC
SEQRES   1 K  125  PRO GLU PRO ALA LYS SER ALA PRO ALA PRO LYS LYS GLY
SEQRES   2 K  125  SER LYS LYS ALA VAL THR LYS ALA GLN LYS LYS ASP GLY
SEQRES   3 K  125  LYS LYS ARG LYS ARG SER ARG LYS GLU SER TYR SER VAL
SEQRES   4 K  125  TYR VAL TYR LYS VAL LEU LYS GLN VAL HIS PRO ASP THR
SEQRES   5 K  125  GLY ILE SER SER LYS ALA MET GLY ILE MET ASN SER PHE
SEQRES   6 K  125  VAL ASN ASP ILE PHE GLU ARG ILE ALA GLY GLU ALA SER
SEQRES   7 K  125  ARG LEU ALA HIS TYR ASN LYS ARG SER THR ILE THR SER
SEQRES   8 K  125  ARG GLU ILE GLN THR ALA VAL ARG LEU LEU LEU PRO GLY
SEQRES   9 K  125  GLU LEU ALA LYS HIS ALA VAL SER GLU GLY THR LYS ALA
SEQRES  10 K  125  VAL THR LYS TYR THR SER ALA LYS
SEQRES   1 L  125  PRO GLU PRO ALA LYS SER ALA PRO ALA PRO LYS LYS GLY
SEQRES   2 L  125  SER LYS LYS ALA VAL THR LYS ALA GLN LYS LYS ASP GLY
SEQRES   3 L  125  LYS LYS ARG LYS ARG SER ARG LYS GLU SER TYR SER VAL
SEQRES   4 L  125  TYR VAL TYR LYS VAL LEU LYS GLN VAL HIS PRO ASP THR
SEQRES   5 L  125  GLY ILE SER SER LYS ALA MET GLY ILE MET ASN SER PHE
SEQRES   6 L  125  VAL ASN ASP ILE PHE GLU ARG ILE ALA GLY GLU ALA SER
SEQRES   7 L  125  ARG LEU ALA HIS TYR ASN LYS ARG SER THR ILE THR SER
SEQRES   8 L  125  ARG GLU ILE GLN THR ALA VAL ARG LEU LEU LEU PRO GLY
SEQRES   9 L  125  GLU LEU ALA LYS HIS ALA VAL SER GLU GLY THR LYS ALA
SEQRES  10 L  125  VAL THR LYS TYR THR SER ALA LYS
SEQRES   1 M  138  GLY SER MET ALA ARG THR LYS GLN THR ALA ARG LYS SER
SEQRES   2 M  138  THR GLY GLY LYS ALA PRO ARG LYS GLN LEU ALA THR LYS
SEQRES   3 M  138  ALA ALA ARG LYS SER ALA PRO ALA THR GLY GLY VAL LYS
SEQRES   4 M  138  LYS PRO HIS ARG TYR ARG PRO GLY THR VAL ALA LEU ARG
SEQRES   5 M  138  GLU ILE ARG ARG TYR GLN LYS SER THR GLU LEU LEU ILE
SEQRES   6 M  138  ARG LYS LEU PRO PHE GLN ARG LEU VAL ARG GLU ILE ALA
SEQRES   7 M  138  GLN ASP PHE LYS THR ASP LEU ARG PHE GLN SER SER ALA
SEQRES   8 M  138  VAL MET ALA LEU GLN GLU ALA CYS GLU ALA TYR LEU VAL
SEQRES   9 M  138  GLY LEU PHE GLU ASP THR ASN LEU CYS ALA ILE HIS ALA
SEQRES  10 M  138  LYS ARG VAL THR ILE MET PRO LYS ASP ILE GLN LEU ALA
SEQRES  11 M  138  ARG ARG ILE ARG GLY GLU ARG ALA
SEQRES   1 N  138  GLY SER MET ALA ARG THR LYS GLN THR ALA ARG LYS SER
SEQRES   2 N  138  THR GLY GLY LYS ALA PRO ARG LYS GLN LEU ALA THR LYS
SEQRES   3 N  138  ALA ALA ARG LYS SER ALA PRO ALA THR GLY GLY VAL LYS
SEQRES   4 N  138  LYS PRO HIS ARG TYR ARG PRO GLY THR VAL ALA LEU ARG
SEQRES   5 N  138  GLU ILE ARG ARG TYR GLN LYS SER THR GLU LEU LEU ILE
SEQRES   6 N  138  ARG LYS LEU PRO PHE GLN ARG LEU VAL ARG GLU ILE ALA
SEQRES   7 N  138  GLN ASP PHE LYS THR ASP LEU ARG PHE GLN SER SER ALA
SEQRES   8 N  138  VAL MET ALA LEU GLN GLU ALA CYS GLU ALA TYR LEU VAL
SEQRES   9 N  138  GLY LEU PHE GLU ASP THR ASN LEU CYS ALA ILE HIS ALA
SEQRES  10 N  138  LYS ARG VAL THR ILE MET PRO LYS ASP ILE GLN LEU ALA
SEQRES  11 N  138  ARG ARG ILE ARG GLY GLU ARG ALA
SEQRES   1 O  129  MET LEU PHE SER ILE ARG SER ALA LYS PHE VAL PHE LYS
SEQRES   2 O  129  GLU LEU PHE GLN PHE ILE PRO SER THR ALA ILE GLY ILE
SEQRES   3 O  129  MET SER GLY ARG GLY LYS GLY GLY LYS GLY LEU GLY LYS
SEQRES   4 O  129  GLY GLY ALA LYS ARG HIS ARG LYS VAL LEU ARG ASP ASN
SEQRES   5 O  129  ILE GLN GLY ILE THR LYS PRO ALA ILE ARG ARG LEU ALA
SEQRES   6 O  129  ARG ARG GLY GLY VAL LYS ARG ILE SER GLY LEU ILE TYR
SEQRES   7 O  129  GLU GLU THR ARG GLY VAL LEU LYS VAL PHE LEU GLU ASN
SEQRES   8 O  129  VAL ILE ARG ASP ALA VAL THR TYR THR GLU HIS ALA LYS
SEQRES   9 O  129  ARG LYS THR VAL THR ALA MET ASP VAL VAL TYR ALA LEU
SEQRES  10 O  129  LYS ARG GLN GLY ARG THR LEU TYR GLY PHE GLY GLY
SEQRES   1 P  129  MET LEU PHE SER ILE ARG SER ALA LYS PHE VAL PHE LYS
SEQRES   2 P  129  GLU LEU PHE GLN PHE ILE PRO SER THR ALA ILE GLY ILE
SEQRES   3 P  129  MET SER GLY ARG GLY LYS GLY GLY LYS GLY LEU GLY LYS
SEQRES   4 P  129  GLY GLY ALA LYS ARG HIS ARG LYS VAL LEU ARG ASP ASN
SEQRES   5 P  129  ILE GLN GLY ILE THR LYS PRO ALA ILE ARG ARG LEU ALA
SEQRES   6 P  129  ARG ARG GLY GLY VAL LYS ARG ILE SER GLY LEU ILE TYR
SEQRES   7 P  129  GLU GLU THR ARG GLY VAL LEU LYS VAL PHE LEU GLU ASN
SEQRES   8 P  129  VAL ILE ARG ASP ALA VAL THR TYR THR GLU HIS ALA LYS
SEQRES   9 P  129  ARG LYS THR VAL THR ALA MET ASP VAL VAL TYR ALA LEU
SEQRES  10 P  129  LYS ARG GLN GLY ARG THR LEU TYR GLY PHE GLY GLY
SEQRES   1 Q  132  GLY SER MET SER GLY ARG GLY LYS GLN GLY GLY LYS ALA
SEQRES   2 Q  132  ARG ALA LYS ALA LYS THR ARG SER SER ARG ALA GLY LEU
SEQRES   3 Q  132  GLN PHE PRO VAL GLY ARG VAL HIS ARG LEU LEU ARG LYS
SEQRES   4 Q  132  GLY ASN TYR SER GLU ARG VAL GLY ALA GLY ALA PRO VAL
SEQRES   5 Q  132  TYR LEU ALA ALA VAL LEU GLU TYR LEU THR ALA GLU ILE
SEQRES   6 Q  132  LEU GLU LEU ALA GLY ASN ALA ALA ARG ASP ASN LYS LYS
SEQRES   7 Q  132  THR ARG ILE ILE PRO ARG HIS LEU GLN LEU ALA ILE ARG
SEQRES   8 Q  132  ASN ASP GLU GLU LEU ASN LYS LEU LEU GLY ARG VAL THR
SEQRES   9 Q  132  ILE ALA GLN GLY GLY VAL LEU PRO ASN ILE GLN ALA VAL
SEQRES  10 Q  132  LEU LEU PRO LYS LYS THR GLU SER HIS HIS LYS ALA LYS
SEQRES  11 Q  132  GLY LYS
SEQRES   1 R  132  GLY SER MET SER GLY ARG GLY LYS GLN GLY GLY LYS ALA
SEQRES   2 R  132  ARG ALA LYS ALA LYS THR ARG SER SER ARG ALA GLY LEU
SEQRES   3 R  132  GLN PHE PRO VAL GLY ARG VAL HIS ARG LEU LEU ARG LYS
SEQRES   4 R  132  GLY ASN TYR SER GLU ARG VAL GLY ALA GLY ALA PRO VAL
SEQRES   5 R  132  TYR LEU ALA ALA VAL LEU GLU TYR LEU THR ALA GLU ILE
SEQRES   6 R  132  LEU GLU LEU ALA GLY ASN ALA ALA ARG ASP ASN LYS LYS
SEQRES   7 R  132  THR ARG ILE ILE PRO ARG HIS LEU GLN LEU ALA ILE ARG
SEQRES   8 R  132  ASN ASP GLU GLU LEU ASN LYS LEU LEU GLY ARG VAL THR
SEQRES   9 R  132  ILE ALA GLN GLY GLY VAL LEU PRO ASN ILE GLN ALA VAL
SEQRES  10 R  132  LEU LEU PRO LYS LYS THR GLU SER HIS HIS LYS ALA LYS
SEQRES  11 R  132  GLY LYS
HELIX    1   1 SER A   38  VAL A   48  1                                  11
HELIX    2   2 SER A   56  TYR A   83  1                                  28
HELIX    3   3 SER A   91  LEU A  101  1                                  11
HELIX    4   4 GLY A  104  SER A  123  1                                  20
HELIX    5   5 SER B   38  VAL B   48  1                                  11
HELIX    6   6 SER B   56  TYR B   83  1                                  28
HELIX    7   7 SER B   91  LEU B  101  1                                  11
HELIX    8   8 GLY B  104  SER B  123  1                                  20
HELIX    9   9 THR C   48  LYS C   59  1                                  12
HELIX   10  10 LYS C   67  PHE C   81  1                                  15
HELIX   11  11 SER C   89  HIS C  116  1                                  28
HELIX   12  12 PRO C  124  ILE C  133  1                                  10
HELIX   13  13 THR D   48  LYS D   59  1                                  12
HELIX   14  14 LYS D   67  PHE D   81  1                                  15
HELIX   15  15 SER D   89  HIS D  116  1                                  28
HELIX   16  16 PRO D  124  ILE D  133  1                                  10
HELIX   17  17 LYS E   58  ARG E   67  1                                  10
HELIX   18  18 ILE E   77  HIS E  102  1                                  26
HELIX   19  19 ALA E  110  ARG E  119  1                                  10
HELIX   20  20 LYS F   58  ARG F   67  1                                  10
HELIX   21  21 ILE F   77  HIS F  102  1                                  26
HELIX   22  22 ALA F  110  ARG F  119  1                                  10
HELIX   23  23 ARG G   20  ALA G   24  1                                   5
HELIX   24  24 VAL G   30  LYS G   39  1                                  10
HELIX   25  25 ALA G   50  ASN G   71  1                                  22
HELIX   26  26 ALA G   72  ARG G   74  1                                   3
HELIX   27  27 PRO G   83  ASN G   92  1                                  10
HELIX   28  28 GLU G   94  LEU G   99  1                                   6
HELIX   29  29 ALA G  116  LEU G  118  1                                   3
HELIX   30  30 ARG H   20  ALA H   24  1                                   5
HELIX   31  31 VAL H   30  LYS H   39  1                                  10
HELIX   32  32 ALA H   50  ASP H   75  1                                  26
HELIX   33  33 PRO H   83  ASN H   92  1                                  10
HELIX   34  34 GLU H   94  LEU H  100  1                                   7
HELIX   35  35 SER K   38  VAL K   48  1                                  11
HELIX   36  36 SER K   56  TYR K   83  1                                  28
HELIX   37  37 SER K   91  LEU K  101  1                                  11
HELIX   38  38 GLY K  104  SER K  123  1                                  20
HELIX   39  39 SER L   38  VAL L   48  1                                  11
HELIX   40  40 SER L   56  TYR L   83  1                                  28
HELIX   41  41 SER L   91  LEU L  101  1                                  11
HELIX   42  42 GLY L  104  SER L  123  1                                  20
HELIX   43  43 THR M   48  LYS M   59  1                                  12
HELIX   44  44 LYS M   67  PHE M   81  1                                  15
HELIX   45  45 SER M   89  HIS M  116  1                                  28
HELIX   46  46 PRO M  124  ILE M  133  1                                  10
HELIX   47  47 THR N   48  LYS N   59  1                                  12
HELIX   48  48 LYS N   67  PHE N   81  1                                  15
HELIX   49  49 SER N   89  HIS N  116  1                                  28
HELIX   50  50 PRO N  124  ILE N  133  1                                  10
HELIX   51  51 ASN O   52  GLY O   55  1                                   4
HELIX   52  52 LYS O   58  ARG O   67  1                                  10
HELIX   53  53 ILE O   77  HIS O  102  1                                  26
HELIX   54  54 ALA O  110  ARG O  119  1                                  10
HELIX   55  55 ASN P   52  GLY P   55  1                                   4
HELIX   56  56 LYS P   58  ARG P   67  1                                  10
HELIX   57  57 ILE P   77  HIS P  102  1                                  26
HELIX   58  58 ALA P  110  ARG P  119  1                                  10
HELIX   59  59 ARG Q   20  ALA Q   24  1                                   5
HELIX   60  60 VAL Q   30  LYS Q   39  1                                  10
HELIX   61  61 ALA Q   50  ASP Q   75  1                                  26
HELIX   62  62 PRO Q   83  ASN Q   92  1                                  10
HELIX   63  63 GLU Q   94  LEU Q  100  1                                   7
HELIX   64  64 ALA Q  116  LEU Q  118  1                                   3
HELIX   65  65 ARG R   20  ALA R   24  1                                   5
HELIX   66  66 VAL R   30  LYS R   39  1                                  10
HELIX   67  67 GLY R   49  ASN R   76  1                                  28
HELIX   68  68 PRO R   83  ASN R   92  1                                  10
HELIX   69  69 GLU R   94  LEU R  100  1                                   7
HELIX   70  70 ALA R  116  LEU R  118  1                                   3
SHEET    1   1 1 THR E 123  TYR E 125  0
SHEET    2   2 1 THR F 123  TYR F 125  0
SHEET    3   3 1 VAL G 103  ILE G 105  0
SHEET    4   4 1 VAL H 103  ILE H 105  0
SHEET    5   5 1 THR O 123  TYR O 125  0
SHEET    6   6 1 THR P 123  TYR P 125  0
SHEET    7   7 1 VAL Q 103  ILE Q 105  0
SHEET    8   8 1 VAL R 103  ILE R 105  0
ATOM      1  N   PRO A   1      56.383  73.291 220.363  1.00 30.46           N
ATOM      2  H2  PRO A   1      55.736  74.062 220.446  1.00 30.46           H
ATOM      3  H3  PRO A   1      56.808  73.055 221.248  1.00 30.46           H
ATOM      4  CA  PRO A   1      57.441  73.630 219.349  1.00 30.46           C
ATOM      5  HA  PRO A   1      58.394  73.839 219.836  1.00 30.46           H
ATOM      6  C   PRO A   1      56.976  74.855 218.530  1.00 30.46           C
ATOM      7  CB  PRO A   1      57.583  72.435 218.416  1.00 30.46           C
ATOM      8  HB2 PRO A   1      57.138  72.634 217.441  1.00 30.46           H
ATOM      9  HB3 PRO A   1      58.642  72.209 218.290  1.00 30.46           H
ATOM     10  O   PRO A   1      55.813  74.936 218.136  1.00 30.46           O
ATOM     11  CG  PRO A   1      56.783  71.300 219.074  1.00 30.46           C
ATOM     12  HG2 PRO A   1      56.341  70.663 218.307  1.00 30.46           H
ATOM     13  HG3 PRO A   1      57.385  70.718 219.773  1.00 30.46           H
ATOM     14  CD  PRO A   1      55.722  72.079 219.803  1.00 30.46           C
ATOM     15  HD2 PRO A   1      55.238  71.463 220.561  1.00 30.46           H
ATOM     16  HD3 PRO A   1      54.984  72.414 219.074  1.00 30.46           H
ATOM     17  N   GLU A   2      57.828  75.848 218.325  1.00 32.86           N
ATOM     18  H   GLU A   2      58.768  75.859 218.695  1.00 32.86           H
ATOM     19  CA  GLU A   2      57.512  76.948 217.401  1.00 32.86           C
ATOM     20  HA  GLU A   2      56.510  77.322 217.613  1.00 32.86           H
ATOM     21  C   GLU A   2      57.537  76.484 215.919  1.00 32.86           C
ATOM     22  CB  GLU A   2      58.444  78.157 217.604  1.00 32.86           C
ATOM     23  HB2 GLU A   2      58.136  78.927 216.897  1.00 32.86           H
ATOM     24  HB3 GLU A   2      59.476  77.905 217.361  1.00 32.86           H
ATOM     25  O   GLU A   2      58.257  75.547 215.607  1.00 32.86           O
ATOM     26  CG  GLU A   2      58.391  78.726 219.030  1.00 32.86           C
ATOM     27  HG2 GLU A   2      57.385  78.594 219.428  1.00 32.86           H
ATOM     28  HG3 GLU A   2      59.097  78.185 219.660  1.00 32.86           H
ATOM     29  CD  GLU A   2      58.784  80.207 219.018  1.00 32.86           C
ATOM     30  OE1 GLU A   2      58.121  80.995 219.730  1.00 32.86           O
ATOM     31  OE2 GLU A   2      59.768  80.578 218.334  1.00 32.86           O
ATOM     32  N   PRO A   3      56.760  77.107 214.997  1.00 37.62           N
ATOM     33  CA  PRO A   3      56.926  76.849 213.551  1.00 37.62           C
ATOM     34  HA  PRO A   3      57.021  75.785 213.333  1.00 37.62           H
ATOM     35  C   PRO A   3      58.235  77.578 213.108  1.00 37.62           C
ATOM     36  CB  PRO A   3      55.666  77.479 212.910  1.00 37.62           C
ATOM     37  HB2 PRO A   3      55.865  77.904 211.927  1.00 37.62           H
ATOM     38  HB3 PRO A   3      54.865  76.741 212.864  1.00 37.62           H
ATOM     39  O   PRO A   3      58.335  78.812 213.080  1.00 37.62           O
ATOM     40  CG  PRO A   3      55.277  78.572 213.896  1.00 37.62           C
ATOM     41  HG2 PRO A   3      54.216  78.813 213.835  1.00 37.62           H
ATOM     42  HG3 PRO A   3      55.886  79.450 213.678  1.00 37.62           H
ATOM     43  CD  PRO A   3      55.703  78.077 215.257  1.00 37.62           C
ATOM     44  HD2 PRO A   3      54.849  77.604 215.743  1.00 37.62           H
ATOM     45  HD3 PRO A   3      56.056  78.946 215.813  1.00 37.62           H
ATOM     46  N   ALA A   4      59.206  76.810 212.612  1.00 35.10           N
ATOM     47  H   ALA A   4      59.085  75.809 212.659  1.00 35.10           H
ATOM     48  CA  ALA A   4      60.468  77.357 212.123  1.00 35.10           C
ATOM     49  HA  ALA A   4      60.925  77.974 212.896  1.00 35.10           H
ATOM     50  C   ALA A   4      60.190  78.202 210.857  1.00 35.10           C
ATOM     51  CB  ALA A   4      61.447  76.167 211.841  1.00 35.10           C
ATOM     52  HB1 ALA A   4      61.601  75.598 212.758  1.00 35.10           H
ATOM     53  HB2 ALA A   4      62.393  76.597 211.512  1.00 35.10           H
ATOM     54  HB3 ALA A   4      61.039  75.523 211.062  1.00 35.10           H
ATOM     55  O   ALA A   4      59.764  77.721 209.811  1.00 35.10           O
ATOM     56  N   LYS A   5      60.490  79.496 210.940  1.00 40.05           N
ATOM     57  H   LYS A   5      60.786  79.827 211.847  1.00 40.05           H
ATOM     58  CA  LYS A   5      60.404  80.490 209.848  1.00 40.05           C
ATOM     59  HA  LYS A   5      59.388  80.487 209.454  1.00 40.05           H
ATOM     60  C   LYS A   5      61.333  80.062 208.666  1.00 40.05           C
ATOM     61  CB  LYS A   5      60.750  81.898 210.374  1.00 40.05           C
ATOM     62  HB2 LYS A   5      60.807  82.598 209.540  1.00 40.05           H
ATOM     63  HB3 LYS A   5      61.721  81.851 210.868  1.00 40.05           H
ATOM     64  O   LYS A   5      62.535  79.892 208.863  1.00 40.05           O
ATOM     65  CG  LYS A   5      59.711  82.361 211.400  1.00 40.05           C
ATOM     66  HG2 LYS A   5      59.528  81.570 212.127  1.00 40.05           H
ATOM     67  HG3 LYS A   5      58.743  82.505 210.918  1.00 40.05           H
ATOM     68  CD  LYS A   5      60.137  83.687 212.133  1.00 40.05           C
ATOM     69  HD2 LYS A   5      60.325  84.465 211.392  1.00 40.05           H
ATOM     70  HD3 LYS A   5      61.059  83.553 212.698  1.00 40.05           H
ATOM     71  CE  LYS A   5      59.001  84.080 213.115  1.00 40.05           C
ATOM     72  HE2 LYS A   5      58.720  83.176 213.654  1.00 40.05           H
ATOM     73  HE3 LYS A   5      58.126  84.364 212.530  1.00 40.05           H
ATOM     74  NZ  LYS A   5      59.380  85.210 214.002  1.00 40.05           N
ATOM     75  HZ1 LYS A   5      60.133  84.877 214.586  1.00 40.05           H
ATOM     76  HZ2 LYS A   5      59.692  86.010 213.471  1.00 40.05           H
ATOM     77  HZ3 LYS A   5      58.608  85.495 214.588  1.00 40.05           H
ATOM     78  N   SER A   6      60.730  79.857 207.493  1.00 30.00           N
ATOM     79  H   SER A   6      59.725  79.957 207.465  1.00 30.00           H
ATOM     80  CA  SER A   6      61.414  79.483 206.256  1.00 30.00           C
ATOM     81  HA  SER A   6      61.911  78.531 206.445  1.00 30.00           H
ATOM     82  C   SER A   6      62.421  80.569 205.856  1.00 30.00           C
ATOM     83  CB  SER A   6      60.410  79.228 205.151  1.00 30.00           C
ATOM     84  HB2 SER A   6      59.717  78.437 205.439  1.00 30.00           H
ATOM     85  HB3 SER A   6      60.914  78.972 204.219  1.00 30.00           H
ATOM     86  O   SER A   6      62.014  81.714 205.611  1.00 30.00           O
ATOM     87  OG  SER A   6      59.623  80.426 204.931  1.00 30.00           O
ATOM     88  HG  SER A   6      60.215  81.182 204.925  1.00 30.00           H
ATOM     89  N   ALA A   7      63.721  80.218 205.794  1.00 36.65           N
ATOM     90  H   ALA A   7      64.013  79.287 206.056  1.00 36.65           H
ATOM     91  CA  ALA A   7      64.717  81.138 205.232  1.00 36.65           C
ATOM     92  HA  ALA A   7      64.748  82.018 205.875  1.00 36.65           H
ATOM     93  C   ALA A   7      64.429  81.597 203.793  1.00 36.65           C
ATOM     94  CB  ALA A   7      66.087  80.466 205.348  1.00 36.65           C
ATOM     95  HB1 ALA A   7      66.222  80.091 206.362  1.00 36.65           H
ATOM     96  HB2 ALA A   7      66.864  81.210 205.170  1.00 36.65           H
ATOM     97  HB3 ALA A   7      66.216  79.677 204.607  1.00 36.65           H
ATOM     98  O   ALA A   7      63.972  80.761 203.020  1.00 36.65           O
ATOM     99  N   PRO A   8      64.705  82.860 203.405  1.00 37.59           N
ATOM    100  CA  PRO A   8      64.491  83.291 202.019  1.00 37.59           C
ATOM    101  HA  PRO A   8      63.463  83.068 201.734  1.00 37.59           H
ATOM    102  C   PRO A   8      65.400  82.541 201.037  1.00 37.59           C
ATOM    103  CB  PRO A   8      64.755  84.780 202.014  1.00 37.59           C
ATOM    104  HB2 PRO A   8      65.153  85.129 201.061  1.00 37.59           H
ATOM    105  HB3 PRO A   8      63.828  85.297 202.260  1.00 37.59           H
ATOM    106  O   PRO A   8      66.585  82.368 201.300  1.00 37.59           O
ATOM    107  CG  PRO A   8      65.739  85.008 203.168  1.00 37.59           C
ATOM    108  HG2 PRO A   8      66.750  84.858 202.787  1.00 37.59           H
ATOM    109  HG3 PRO A   8      65.551  86.007 203.561  1.00 37.59           H
ATOM    110  CD  PRO A   8      65.347  83.930 204.181  1.00 37.59           C
ATOM    111  HD2 PRO A   8      66.251  83.593 204.687  1.00 37.59           H
ATOM    112  HD3 PRO A   8      64.605  84.340 204.866  1.00 37.59           H
ATOM    113  N   ALA A   9      64.793  82.114 199.914  1.00 35.37           N
ATOM    114  H   ALA A   9      63.811  82.316 199.792  1.00 35.37           H
ATOM    115  CA  ALA A   9      65.550  81.427 198.865  1.00 35.37           C
ATOM    116  HA  ALA A   9      65.999  80.582 199.387  1.00 35.37           H
ATOM    117  C   ALA A   9      66.624  82.402 198.296  1.00 35.37           C
ATOM    118  CB  ALA A   9      64.590  80.936 197.782  1.00 35.37           C
ATOM    119  HB1 ALA A   9      64.031  81.798 197.416  1.00 35.37           H
ATOM    120  HB2 ALA A   9      65.143  80.489 196.956  1.00 35.37           H
ATOM    121  HB3 ALA A   9      63.921  80.183 198.199  1.00 35.37           H
ATOM    122  O   ALA A   9      66.268  83.553 197.990  1.00 35.37           O
ATOM    123  N   PRO A  10      67.865  81.945 198.038  1.00 37.38           N
ATOM    124  CA  PRO A  10      68.904  82.779 197.393  1.00 37.38           C
ATOM    125  HA  PRO A  10      69.090  83.677 197.983  1.00 37.38           H
ATOM    126  C   PRO A  10      68.463  83.177 195.978  1.00 37.38           C
ATOM    127  CB  PRO A  10      70.188  81.940 197.361  1.00 37.38           C
ATOM    128  HB2 PRO A  10      70.757  82.146 196.455  1.00 37.38           H
ATOM    129  HB3 PRO A  10      70.766  82.127 198.266  1.00 37.38           H
ATOM    130  O   PRO A  10      68.083  82.333 195.160  1.00 37.38           O
ATOM    131  CG  PRO A  10      69.611  80.517 197.315  1.00 37.38           C
ATOM    132  HG2 PRO A  10      70.344  79.778 197.639  1.00 37.38           H
ATOM    133  HG3 PRO A  10      69.316  80.325 196.284  1.00 37.38           H
ATOM    134  CD  PRO A  10      68.375  80.603 198.215  1.00 37.38           C
ATOM    135  HD2 PRO A  10      67.654  79.841 197.920  1.00 37.38           H
ATOM    136  HD3 PRO A  10      68.661  80.471 199.258  1.00 37.38           H
ATOM    137  N   LYS A  11      68.530  84.474 195.690  1.00 34.39           N
ATOM    138  H   LYS A  11      68.901  85.078 196.410  1.00 34.39           H
ATOM    139  CA  LYS A  11      68.291  84.972 194.344  1.00 34.39           C
ATOM    140  HA  LYS A  11      67.298  84.657 194.023  1.00 34.39           H
ATOM    141  C   LYS A  11      69.305  84.373 193.377  1.00 34.39           C
ATOM    142  CB  LYS A  11      68.335  86.502 194.324  1.00 34.39           C
ATOM    143  HB2 LYS A  11      68.238  86.800 193.281  1.00 34.39           H
ATOM    144  HB3 LYS A  11      69.298  86.860 194.688  1.00 34.39           H
ATOM    145  O   LYS A  11      70.489  84.692 193.404  1.00 34.39           O
ATOM    146  CG  LYS A  11      67.204  87.154 195.147  1.00 34.39           C
ATOM    147  HG2 LYS A  11      67.429  87.045 196.208  1.00 34.39           H
ATOM    148  HG3 LYS A  11      66.264  86.638 194.952  1.00 34.39           H
ATOM    149  CD  LYS A  11      67.052  88.630 194.806  1.00 34.39           C
ATOM    150  HD2 LYS A  11      66.806  88.704 193.747  1.00 34.39           H
ATOM    151  HD3 LYS A  11      67.990  89.140 195.024  1.00 34.39           H
ATOM    152  CE  LYS A  11      65.929  89.282 195.652  1.00 34.39           C
ATOM    153  HE2 LYS A  11      65.043  88.648 195.642  1.00 34.39           H
ATOM    154  HE3 LYS A  11      66.325  89.347 196.665  1.00 34.39           H
ATOM    155  NZ  LYS A  11      65.530  90.617 195.136  1.00 34.39           N
ATOM    156  HZ1 LYS A  11      65.109  90.482 194.228  1.00 34.39           H
ATOM    157  HZ2 LYS A  11      66.259  91.300 194.985  1.00 34.39           H
ATOM    158  HZ3 LYS A  11      64.831  90.986 195.765  1.00 34.39           H
ATOM    159  N   LYS A  12      68.809  83.462 192.511  1.00 32.72           N
ATOM    160  H   LYS A  12      67.839  83.200 192.617  1.00 32.72           H
ATOM    161  CA  LYS A  12      69.612  82.789 191.450  1.00 32.72           C
ATOM    162  HA  LYS A  12      70.398  82.231 191.960  1.00 32.72           H
ATOM    163  C   LYS A  12      70.265  83.882 190.584  1.00 32.72           C
ATOM    164  CB  LYS A  12      68.764  81.820 190.598  1.00 32.72           C
ATOM    165  HB2 LYS A  12      67.862  82.326 190.256  1.00 32.72           H
ATOM    166  HB3 LYS A  12      69.326  81.491 189.724  1.00 32.72           H
ATOM    167  O   LYS A  12      69.593  84.551 189.801  1.00 32.72           O
ATOM    168  CG  LYS A  12      68.356  80.602 191.362  1.00 32.72           C
ATOM    169  HG2 LYS A  12      69.229  80.113 191.794  1.00 32.72           H
ATOM    170  HG3 LYS A  12      67.646  80.874 192.143  1.00 32.72           H
ATOM    171  CD  LYS A  12      67.724  79.595 190.410  1.00 32.72           C
ATOM    172  HD2 LYS A  12      66.880  80.106 189.947  1.00 32.72           H
ATOM    173  HD3 LYS A  12      68.453  79.365 189.633  1.00 32.72           H
ATOM    174  CE  LYS A  12      67.243  78.328 191.142  1.00 32.72           C
ATOM    175  HE2 LYS A  12      66.573  78.642 191.943  1.00 32.72           H
ATOM    176  HE3 LYS A  12      68.078  77.825 191.629  1.00 32.72           H
ATOM    177  NZ  LYS A  12      66.650  77.401 190.202  1.00 32.72           N
ATOM    178  HZ1 LYS A  12      65.901  77.851 189.696  1.00 32.72           H
ATOM    179  HZ2 LYS A  12      66.262  76.578 190.641  1.00 32.72           H
ATOM    180  HZ3 LYS A  12      67.316  77.135 189.490  1.00 32.72           H
ATOM    181  N   GLY A  13      71.558  84.095 190.758  1.00 33.27           N
ATOM    182  H   GLY A  13      72.021  83.537 191.461  1.00 33.27           H
ATOM    183  CA  GLY A  13      72.265  85.259 190.203  1.00 33.27           C
ATOM    184  HA2 GLY A  13      71.798  86.151 190.620  1.00 33.27           H
ATOM    185  HA3 GLY A  13      73.300  85.223 190.543  1.00 33.27           H
ATOM    186  C   GLY A  13      72.186  85.338 188.669  1.00 33.27           C
ATOM    187  O   GLY A  13      72.090  84.289 187.974  1.00 33.27           O
ATOM    188  N   SER A  14      72.166  86.584 188.177  1.00 32.52           N
ATOM    189  H   SER A  14      72.333  87.371 188.788  1.00 32.52           H
ATOM    190  CA  SER A  14      71.936  86.914 186.768  1.00 32.52           C
ATOM    191  HA  SER A  14      71.091  86.339 186.390  1.00 32.52           H
ATOM    192  C   SER A  14      73.122  86.456 185.882  1.00 32.52           C
ATOM    193  CB  SER A  14      71.662  88.408 186.627  1.00 32.52           C
ATOM    194  HB2 SER A  14      70.626  88.545 186.937  1.00 32.52           H
ATOM    195  HB3 SER A  14      71.651  88.706 185.578  1.00 32.52           H
ATOM    196  O   SER A  14      74.037  87.212 185.599  1.00 32.52           O
ATOM    197  OG  SER A  14      72.538  89.213 187.411  1.00 32.52           O
ATOM    198  HG  SER A  14      72.458  90.140 187.173  1.00 32.52           H
ATOM    199  N   LYS A  15      73.057  85.188 185.452  1.00 35.44           N
ATOM    200  H   LYS A  15      72.409  84.593 185.947  1.00 35.44           H
ATOM    201  CA  LYS A  15      73.941  84.587 184.449  1.00 35.44           C
ATOM    202  HA  LYS A  15      74.952  84.552 184.855  1.00 35.44           H
ATOM    203  C   LYS A  15      73.945  85.494 183.185  1.00 35.44           C
ATOM    204  CB  LYS A  15      73.508  83.143 184.073  1.00 35.44           C
ATOM    205  HB2 LYS A  15      72.433  83.107 183.898  1.00 35.44           H
ATOM    206  HB3 LYS A  15      73.960  82.890 183.114  1.00 35.44           H
ATOM    207  O   LYS A  15      73.092  85.318 182.303  1.00 35.44           O
ATOM    208  CG  LYS A  15      73.968  82.106 185.097  1.00 35.44           C
ATOM    209  HG2 LYS A  15      73.345  82.185 185.988  1.00 35.44           H
ATOM    210  HG3 LYS A  15      75.021  82.278 185.321  1.00 35.44           H
ATOM    211  CD  LYS A  15      73.791  80.717 184.459  1.00 35.44           C
ATOM    212  HD2 LYS A  15      74.371  80.665 183.537  1.00 35.44           H
ATOM    213  HD3 LYS A  15      72.739  80.549 184.227  1.00 35.44           H
ATOM    214  CE  LYS A  15      74.298  79.614 185.387  1.00 35.44           C
ATOM    215  HE2 LYS A  15      75.319  79.880 185.657  1.00 35.44           H
ATOM    216  HE3 LYS A  15      73.714  79.609 186.307  1.00 35.44           H
ATOM    217  NZ  LYS A  15      74.237  78.315 184.682  1.00 35.44           N
ATOM    218  HZ1 LYS A  15      74.620  77.608 185.293  1.00 35.44           H
ATOM    219  HZ2 LYS A  15      74.835  78.369 183.870  1.00 35.44           H
ATOM    220  HZ3 LYS A  15      73.284  78.062 184.463  1.00 35.44           H
ATOM    221  N   LYS A  16      74.901  86.405 183.074  1.00 38.03           N
ATOM    222  H   LYS A  16      75.422  86.545 183.928  1.00 38.03           H
ATOM    223  CA  LYS A  16      75.226  87.118 181.848  1.00 38.03           C
ATOM    224  HA  LYS A  16      74.370  87.708 181.521  1.00 38.03           H
ATOM    225  C   LYS A  16      75.525  86.063 180.748  1.00 38.03           C
ATOM    226  CB  LYS A  16      76.438  88.042 182.027  1.00 38.03           C
ATOM    227  HB2 LYS A  16      77.272  87.431 182.372  1.00 38.03           H
ATOM    228  HB3 LYS A  16      76.681  88.371 181.017  1.00 38.03           H
ATOM    229  O   LYS A  16      76.435  85.256 180.862  1.00 38.03           O
ATOM    230  CG  LYS A  16      76.242  89.216 182.959  1.00 38.03           C
ATOM    231  HG2 LYS A  16      75.967  88.819 183.936  1.00 38.03           H
ATOM    232  HG3 LYS A  16      75.436  89.835 182.564  1.00 38.03           H
ATOM    233  CD  LYS A  16      77.540  90.029 183.139  1.00 38.03           C
ATOM    234  HD2 LYS A  16      78.289  89.354 183.554  1.00 38.03           H
ATOM    235  HD3 LYS A  16      77.866  90.376 182.158  1.00 38.03           H
ATOM    236  CE  LYS A  16      77.248  91.229 184.043  1.00 38.03           C
ATOM    237  HE2 LYS A  16      76.517  91.911 183.607  1.00 38.03           H
ATOM    238  HE3 LYS A  16      76.805  90.824 184.953  1.00 38.03           H
ATOM    239  NZ  LYS A  16      78.515  91.948 184.340  1.00 38.03           N
ATOM    240  HZ1 LYS A  16      79.175  91.315 184.769  1.00 38.03           H
ATOM    241  HZ2 LYS A  16      78.265  92.785 184.848  1.00 38.03           H
ATOM    242  HZ3 LYS A  16      78.916  92.261 183.467  1.00 38.03           H
ATOM    243  N   ALA A  17      74.682  86.054 179.723  1.00 38.19           N
ATOM    244  H   ALA A  17      73.883  86.670 179.767  1.00 38.19           H
ATOM    245  CA  ALA A  17      74.918  85.322 178.499  1.00 38.19           C
ATOM    246  HA  ALA A  17      74.984  84.257 178.723  1.00 38.19           H
ATOM    247  C   ALA A  17      76.272  85.804 177.933  1.00 38.19           C
ATOM    248  CB  ALA A  17      73.785  85.534 177.504  1.00 38.19           C
ATOM    249  HB1 ALA A  17      73.666  86.598 177.298  1.00 38.19           H
ATOM    250  HB2 ALA A  17      72.860  85.146 177.930  1.00 38.19           H
ATOM    251  HB3 ALA A  17      73.961  85.002 176.569  1.00 38.19           H
ATOM    252  O   ALA A  17      76.405  86.916 177.434  1.00 38.19           O
ATOM    253  N   VAL A  18      77.272  84.929 178.067  1.00 41.16           N
ATOM    254  H   VAL A  18      77.064  84.092 178.593  1.00 41.16           H
ATOM    255  CA  VAL A  18      78.548  85.067 177.388  1.00 41.16           C
ATOM    256  HA  VAL A  18      78.902  86.081 177.575  1.00 41.16           H
ATOM    257  C   VAL A  18      78.286  84.897 175.911  1.00 41.16           C
ATOM    258  CB  VAL A  18      79.627  84.141 177.911  1.00 41.16           C
ATOM    259  HB  VAL A  18      79.241  83.124 177.839  1.00 41.16           H
ATOM    260  O   VAL A  18      78.191  83.787 175.400  1.00 41.16           O
ATOM    261  CG1 VAL A  18      80.953  84.329 177.102  1.00 41.16           C
ATOM    262 HG11 VAL A  18      80.781  84.022 176.071  1.00 41.16           H
ATOM    263 HG12 VAL A  18      81.241  85.378 177.170  1.00 41.16           H
ATOM    264 HG13 VAL A  18      81.748  83.725 177.540  1.00 41.16           H
ATOM    265  CG2 VAL A  18      80.047  84.453 179.347  1.00 41.16           C
ATOM    266 HG21 VAL A  18      79.189  84.341 180.010  1.00 41.16           H
ATOM    267 HG22 VAL A  18      80.759  83.686 179.651  1.00 41.16           H
ATOM    268 HG23 VAL A  18      80.557  85.406 179.489  1.00 41.16           H
ATOM    269  N   THR A  19      78.080  86.022 175.219  1.00 38.32           N
ATOM    270  H   THR A  19      78.114  86.897 175.724  1.00 38.32           H
ATOM    271  CA  THR A  19      77.848  86.177 173.783  1.00 38.32           C
ATOM    272  HA  THR A  19      76.967  85.614 173.477  1.00 38.32           H
ATOM    273  C   THR A  19      79.056  85.598 173.057  1.00 38.32           C
ATOM    274  CB  THR A  19      77.591  87.664 173.428  1.00 38.32           C
ATOM    275  HB  THR A  19      77.450  87.744 172.350  1.00 38.32           H
ATOM    276  O   THR A  19      80.000  86.304 172.734  1.00 38.32           O
ATOM    277  CG2 THR A  19      76.320  88.205 174.124  1.00 38.32           C
ATOM    278 HG21 THR A  19      76.006  89.119 173.618  1.00 38.32           H
ATOM    279 HG22 THR A  19      76.529  88.367 175.182  1.00 38.32           H
ATOM    280 HG23 THR A  19      75.476  87.520 174.043  1.00 38.32           H
ATOM    281  OG1 THR A  19      78.698  88.441 173.828  1.00 38.32           O
ATOM    282  HG1 THR A  19      79.475  88.028 173.444  1.00 38.32           H
ATOM    283  N   LYS A  20      78.974  84.305 172.803  1.00 38.92           N
ATOM    284  H   LYS A  20      78.224  83.780 173.230  1.00 38.92           H
ATOM    285  CA  LYS A  20      79.964  83.483 172.056  1.00 38.92           C
ATOM    286  HA  LYS A  20      80.852  83.315 172.666  1.00 38.92           H
ATOM    287  C   LYS A  20      80.326  84.245 170.763  1.00 38.92           C
ATOM    288  CB  LYS A  20      79.389  82.106 171.649  1.00 38.92           C
ATOM    289  HB2 LYS A  20      78.503  82.242 171.027  1.00 38.92           H
ATOM    290  HB3 LYS A  20      80.148  81.592 171.059  1.00 38.92           H
ATOM    291  O   LYS A  20      79.559  84.259 169.803  1.00 38.92           O
ATOM    292  CG  LYS A  20      79.062  81.281 172.909  1.00 38.92           C
ATOM    293  HG2 LYS A  20      78.308  81.778 173.519  1.00 38.92           H
ATOM    294  HG3 LYS A  20      79.958  81.177 173.522  1.00 38.92           H
ATOM    295  CD  LYS A  20      78.561  79.855 172.444  1.00 38.92           C
ATOM    296  HD2 LYS A  20      77.592  79.984 171.962  1.00 38.92           H
ATOM    297  HD3 LYS A  20      79.256  79.410 171.733  1.00 38.92           H
ATOM    298  CE  LYS A  20      78.429  78.956 173.676  1.00 38.92           C
ATOM    299  HE2 LYS A  20      77.891  79.439 174.492  1.00 38.92           H
ATOM    300  HE3 LYS A  20      79.441  78.736 174.016  1.00 38.92           H
ATOM    301  NZ  LYS A  20      77.808  77.648 173.319  1.00 38.92           N
ATOM    302  HZ1 LYS A  20      78.360  77.259 172.567  1.00 38.92           H
ATOM    303  HZ2 LYS A  20      77.770  76.991 174.085  1.00 38.92           H
ATOM    304  HZ3 LYS A  20      76.854  77.799 173.024  1.00 38.92           H
ATOM    305  N   ALA A  21      81.439  84.959 170.825  1.00 48.05           N
ATOM    306  H   ALA A  21      81.953  84.936 171.694  1.00 48.05           H
ATOM    307  CA  ALA A  21      81.860  85.950 169.831  1.00 48.05           C
ATOM    308  HA  ALA A  21      81.050  86.680 169.803  1.00 48.05           H
ATOM    309  C   ALA A  21      81.927  85.211 168.482  1.00 48.05           C
ATOM    310  CB  ALA A  21      83.189  86.562 170.282  1.00 48.05           C
ATOM    311  HB1 ALA A  21      83.547  87.334 169.601  1.00 48.05           H
ATOM    312  HB2 ALA A  21      83.121  87.040 171.260  1.00 48.05           H
ATOM    313  HB3 ALA A  21      83.964  85.796 170.289  1.00 48.05           H
ATOM    314  O   ALA A  21      82.668  84.237 168.308  1.00 48.05           O
ATOM    315  N   GLN A  22      81.109  85.660 167.536  1.00 42.16           N
ATOM    316  H   GLN A  22      80.483  86.418 167.765  1.00 42.16           H
ATOM    317  CA  GLN A  22      80.973  84.948 166.284  1.00 42.16           C
ATOM    318  HA  GLN A  22      80.669  83.926 166.510  1.00 42.16           H
ATOM    319  C   GLN A  22      82.277  84.841 165.472  1.00 42.16           C
ATOM    320  CB  GLN A  22      79.892  85.562 165.389  1.00 42.16           C
ATOM    321  HB2 GLN A  22      80.047  86.639 165.324  1.00 42.16           H
ATOM    322  HB3 GLN A  22      80.023  85.116 164.403  1.00 42.16           H
ATOM    323  O   GLN A  22      82.759  85.792 164.848  1.00 42.16           O
ATOM    324  CG  GLN A  22      78.461  85.268 165.891  1.00 42.16           C
ATOM    325  HG2 GLN A  22      78.395  84.219 166.180  1.00 42.16           H
ATOM    326  HG3 GLN A  22      78.281  85.875 166.779  1.00 42.16           H
ATOM    327  CD  GLN A  22      77.436  85.616 164.823  1.00 42.16           C
ATOM    328  NE2 GLN A  22      76.180  85.319 165.000  1.00 42.16           N
ATOM    329 HE21 GLN A  22      75.878  84.743 165.772  1.00 42.16           H
ATOM    330 HE22 GLN A  22      75.585  85.578 164.226  1.00 42.16           H
ATOM    331  OE1 GLN A  22      77.733  86.187 163.796  1.00 42.16           O
ATOM    332  N   LYS A  23      82.896  83.662 165.539  1.00 44.66           N
ATOM    333  H   LYS A  23      82.492  82.969 166.152  1.00 44.66           H
ATOM    334  CA  LYS A  23      83.958  83.242 164.593  1.00 44.66           C
ATOM    335  HA  LYS A  23      84.817  83.909 164.664  1.00 44.66           H
ATOM    336  C   LYS A  23      83.334  83.253 163.216  1.00 44.66           C
ATOM    337  CB  LYS A  23      84.421  81.799 164.902  1.00 44.66           C
ATOM    338  HB2 LYS A  23      85.067  81.480 164.084  1.00 44.66           H
ATOM    339  HB3 LYS A  23      83.552  81.141 164.938  1.00 44.66           H
ATOM    340  O   LYS A  23      82.592  82.343 162.868  1.00 44.66           O
ATOM    341  CG  LYS A  23      85.171  81.598 166.244  1.00 44.66           C
ATOM    342  HG2 LYS A  23      84.564  81.901 167.097  1.00 44.66           H
ATOM    343  HG3 LYS A  23      86.110  82.150 166.208  1.00 44.66           H
ATOM    344  CD  LYS A  23      85.509  80.094 166.427  1.00 44.66           C
ATOM    345  HD2 LYS A  23      86.079  79.720 165.577  1.00 44.66           H
ATOM    346  HD3 LYS A  23      84.596  79.499 166.474  1.00 44.66           H
ATOM    347  CE  LYS A  23      86.341  79.876 167.688  1.00 44.66           C
ATOM    348  HE2 LYS A  23      85.805  80.243 168.563  1.00 44.66           H
ATOM    349  HE3 LYS A  23      87.235  80.495 167.619  1.00 44.66           H
ATOM    350  NZ  LYS A  23      86.654  78.440 167.933  1.00 44.66           N
ATOM    351  HZ1 LYS A  23      87.248  78.340 168.743  1.00 44.66           H
ATOM    352  HZ2 LYS A  23      87.107  78.081 167.105  1.00 44.66           H
ATOM    353  HZ3 LYS A  23      85.823  77.869 167.990  1.00 44.66           H
ATOM    354  N   LYS A  24      83.627  84.313 162.459  1.00 45.20           N
ATOM    355  H   LYS A  24      84.141  85.080 162.867  1.00 45.20           H
ATOM    356  CA  LYS A  24      83.349  84.320 160.998  1.00 45.20           C
ATOM    357  HA  LYS A  24      82.276  84.211 160.844  1.00 45.20           H
ATOM    358  C   LYS A  24      84.051  83.131 160.384  1.00 45.20           C
ATOM    359  CB  LYS A  24      83.837  85.634 160.322  1.00 45.20           C
ATOM    360  HB2 LYS A  24      83.847  85.502 159.240  1.00 45.20           H
ATOM    361  HB3 LYS A  24      84.861  85.825 160.642  1.00 45.20           H
ATOM    362  O   LYS A  24      85.232  82.911 160.667  1.00 45.20           O
ATOM    363  CG  LYS A  24      82.919  86.807 160.649  1.00 45.20           C
ATOM    364  HG2 LYS A  24      83.014  87.016 161.715  1.00 45.20           H
ATOM    365  HG3 LYS A  24      81.869  86.605 160.436  1.00 45.20           H
ATOM    366  CD  LYS A  24      83.372  88.013 159.834  1.00 45.20           C
ATOM    367  HD2 LYS A  24      83.203  87.854 158.769  1.00 45.20           H
ATOM    368  HD3 LYS A  24      84.448  88.151 159.947  1.00 45.20           H
ATOM    369  CE  LYS A  24      82.660  89.302 160.277  1.00 45.20           C
ATOM    370  HE2 LYS A  24      81.590  89.299 160.072  1.00 45.20           H
ATOM    371  HE3 LYS A  24      82.755  89.343 161.362  1.00 45.20           H
ATOM    372  NZ  LYS A  24      83.287  90.487 159.704  1.00 45.20           N
ATOM    373  HZ1 LYS A  24      83.194  90.473 158.698  1.00 45.20           H
ATOM    374  HZ2 LYS A  24      84.278  90.641 159.826  1.00 45.20           H
ATOM    375  HZ3 LYS A  24      82.839  91.354 159.963  1.00 45.20           H
ATOM    376  N   ASP A  25      83.284  82.378 159.604  1.00 47.00           N
ATOM    377  H   ASP A  25      82.353  82.730 159.431  1.00 47.00           H
ATOM    378  CA  ASP A  25      83.679  81.068 159.054  1.00 47.00           C
ATOM    379  HA  ASP A  25      83.981  80.430 159.885  1.00 47.00           H
ATOM    380  C   ASP A  25      84.895  81.218 158.129  1.00 47.00           C
ATOM    381  CB  ASP A  25      82.444  80.392 158.391  1.00 47.00           C
ATOM    382  HB2 ASP A  25      82.142  81.017 157.551  1.00 47.00           H
ATOM    383  HB3 ASP A  25      81.689  80.359 159.177  1.00 47.00           H
ATOM    384  O   ASP A  25      84.739  81.687 156.998  1.00 47.00           O
ATOM    385  CG  ASP A  25      82.720  78.955 157.916  1.00 47.00           C
ATOM    386  OD1 ASP A  25      83.848  78.506 158.072  1.00 47.00           O
ATOM    387  OD2 ASP A  25      81.769  78.386 157.320  1.00 47.00           O
ATOM    388  N   GLY A  26      86.067  80.983 158.704  1.00 51.84           N
ATOM    389  H   GLY A  26      86.039  80.658 159.660  1.00 51.84           H
ATOM    390  CA  GLY A  26      87.346  81.083 158.019  1.00 51.84           C
ATOM    391  HA2 GLY A  26      87.413  82.047 157.515  1.00 51.84           H
ATOM    392  HA3 GLY A  26      88.110  81.056 158.796  1.00 51.84           H
ATOM    393  C   GLY A  26      87.571  79.980 156.976  1.00 51.84           C
ATOM    394  O   GLY A  26      88.471  79.183 157.129  1.00 51.84           O
ATOM    395  N   LYS A  27      86.708  79.950 155.952  1.00 56.99           N
ATOM    396  H   LYS A  27      85.966  80.622 156.082  1.00 56.99           H
ATOM    397  CA  LYS A  27      86.681  79.111 154.733  1.00 56.99           C
ATOM    398  HA  LYS A  27      86.762  78.070 155.046  1.00 56.99           H
ATOM    399  C   LYS A  27      87.881  79.465 153.843  1.00 56.99           C
ATOM    400  CB  LYS A  27      85.340  79.297 153.958  1.00 56.99           C
ATOM    401  HB2 LYS A  27      85.363  78.672 153.066  1.00 56.99           H
ATOM    402  HB3 LYS A  27      85.200  80.311 153.581  1.00 56.99           H
ATOM    403  O   LYS A  27      87.774  80.056 152.756  1.00 56.99           O
ATOM    404  CG  LYS A  27      84.041  79.037 154.715  1.00 56.99           C
ATOM    405  HG2 LYS A  27      83.982  79.724 155.560  1.00 56.99           H
ATOM    406  HG3 LYS A  27      83.944  78.048 155.162  1.00 56.99           H
ATOM    407  CD  LYS A  27      82.799  79.369 153.872  1.00 56.99           C
ATOM    408  HD2 LYS A  27      82.877  80.412 153.564  1.00 56.99           H
ATOM    409  HD3 LYS A  27      82.817  78.705 153.008  1.00 56.99           H
ATOM    410  CE  LYS A  27      81.457  79.096 154.582  1.00 56.99           C
ATOM    411  HE2 LYS A  27      81.433  79.731 155.468  1.00 56.99           H
ATOM    412  HE3 LYS A  27      81.436  78.084 154.985  1.00 56.99           H
ATOM    413  NZ  LYS A  27      80.303  79.454 153.749  1.00 56.99           N
ATOM    414  HZ1 LYS A  27      80.300  80.432 153.499  1.00 56.99           H
ATOM    415  HZ2 LYS A  27      80.216  78.841 152.951  1.00 56.99           H
ATOM    416  HZ3 LYS A  27      79.473  79.299 154.303  1.00 56.99           H
ATOM    417  N   LYS A  28      89.088  79.038 154.321  1.00 63.72           N
ATOM    418  H   LYS A  28      89.061  78.644 155.251  1.00 63.72           H
ATOM    419  CA  LYS A  28      90.384  79.248 153.745  1.00 63.72           C
ATOM    420  HA  LYS A  28      90.645  80.300 153.863  1.00 63.72           H
ATOM    421  C   LYS A  28      90.343  78.934 152.251  1.00 63.72           C
ATOM    422  CB  LYS A  28      91.429  78.425 154.428  1.00 63.72           C
ATOM    423  HB2 LYS A  28      92.399  78.613 153.967  1.00 63.72           H
ATOM    424  HB3 LYS A  28      91.193  77.364 154.342  1.00 63.72           H
ATOM    425  O   LYS A  28      90.009  77.808 151.847  1.00 63.72           O
ATOM    426  CG  LYS A  28      91.503  78.782 155.918  1.00 63.72           C
ATOM    427  HG2 LYS A  28      91.025  77.999 156.507  1.00 63.72           H
ATOM    428  HG3 LYS A  28      90.985  79.725 156.092  1.00 63.72           H
ATOM    429  CD  LYS A  28      92.921  78.897 156.462  1.00 63.72           C
ATOM    430  HD2 LYS A  28      93.347  77.914 156.666  1.00 63.72           H
ATOM    431  HD3 LYS A  28      93.532  79.423 155.728  1.00 63.72           H
ATOM    432  CE  LYS A  28      92.898  79.679 157.740  1.00 63.72           C
ATOM    433  HE2 LYS A  28      92.529  79.088 158.578  1.00 63.72           H
ATOM    434  HE3 LYS A  28      92.239  80.542 157.648  1.00 63.72           H
ATOM    435  NZ  LYS A  28      94.221  80.190 158.089  1.00 63.72           N
ATOM    436  HZ1 LYS A  28      94.512  80.875 157.406  1.00 63.72           H
ATOM    437  HZ2 LYS A  28      94.199  80.700 158.960  1.00 63.72           H
ATOM    438  HZ3 LYS A  28      94.925  79.468 158.130  1.00 63.72           H
ATOM    439  N   ARG A  29      90.619  79.969 151.433  1.00 75.77           N
ATOM    440  H   ARG A  29      90.973  80.802 151.881  1.00 75.77           H
ATOM    441  CA  ARG A  29      90.433  80.032 149.987  1.00 75.77           C
ATOM    442  HA  ARG A  29      89.367  79.953 149.771  1.00 75.77           H
ATOM    443  C   ARG A  29      91.113  78.814 149.344  1.00 75.77           C
ATOM    444  CB  ARG A  29      90.896  81.420 149.451  1.00 75.77           C
ATOM    445  HB2 ARG A  29      91.909  81.619 149.799  1.00 75.77           H
ATOM    446  HB3 ARG A  29      90.920  81.382 148.362  1.00 75.77           H
ATOM    447  O   ARG A  29      92.322  78.835 149.170  1.00 75.77           O
ATOM    448  CG  ARG A  29      89.981  82.606 149.923  1.00 75.77           C
ATOM    449  HG2 ARG A  29      90.013  82.666 151.011  1.00 75.77           H
ATOM    450  HG3 ARG A  29      88.977  82.386 149.561  1.00 75.77           H
ATOM    451  CD  ARG A  29      90.464  83.977 149.350  1.00 75.77           C
ATOM    452  HD2 ARG A  29      90.750  83.820 148.310  1.00 75.77           H
ATOM    453  HD3 ARG A  29      91.363  84.259 149.899  1.00 75.77           H
ATOM    454  NE  ARG A  29      89.428  85.049 149.461  1.00 75.77           N
ATOM    455  HE  ARG A  29      89.256  85.417 150.386  1.00 75.77           H
ATOM    456  NH1 ARG A  29      88.966  85.410 147.251  1.00 75.77           N
ATOM    457 HH11 ARG A  29      89.550  84.636 146.969  1.00 75.77           H
ATOM    458 HH12 ARG A  29      88.682  86.075 146.546  1.00 75.77           H
ATOM    459  NH2 ARG A  29      87.837  86.526 148.761  1.00 75.77           N
ATOM    460 HH21 ARG A  29      87.799  86.970 149.668  1.00 75.77           H
ATOM    461 HH22 ARG A  29      87.142  86.784 148.076  1.00 75.77           H
ATOM    462  CZ  ARG A  29      88.741  85.644 148.497  1.00 75.77           C
ATOM    463  N   LYS A  30      90.373  77.736 148.997  1.00 76.94           N
ATOM    464  H   LYS A  30      89.390  77.710 149.227  1.00 76.94           H
ATOM    465  CA  LYS A  30      90.887  76.540 148.367  1.00 76.94           C
ATOM    466  HA  LYS A  30      91.594  76.046 149.033  1.00 76.94           H
ATOM    467  C   LYS A  30      91.644  76.985 147.108  1.00 76.94           C
ATOM    468  CB  LYS A  30      89.735  75.611 147.922  1.00 76.94           C
ATOM    469  HB2 LYS A  30      90.198  74.817 147.336  1.00 76.94           H
ATOM    470  HB3 LYS A  30      89.052  76.194 147.304  1.00 76.94           H
ATOM    471  O   LYS A  30      91.078  77.609 146.214  1.00 76.94           O
ATOM    472  CG  LYS A  30      88.900  75.042 149.101  1.00 76.94           C
ATOM    473  HG2 LYS A  30      88.250  75.829 149.483  1.00 76.94           H
ATOM    474  HG3 LYS A  30      89.557  74.624 149.863  1.00 76.94           H
ATOM    475  CD  LYS A  30      88.043  73.881 148.515  1.00 76.94           C
ATOM    476  HD2 LYS A  30      87.573  74.281 147.617  1.00 76.94           H
ATOM    477  HD3 LYS A  30      88.670  73.031 148.248  1.00 76.94           H
ATOM    478  CE  LYS A  30      86.991  73.392 149.530  1.00 76.94           C
ATOM    479  HE2 LYS A  30      86.380  74.225 149.877  1.00 76.94           H
ATOM    480  HE3 LYS A  30      87.494  72.949 150.388  1.00 76.94           H
ATOM    481  NZ  LYS A  30      86.199  72.322 148.913  1.00 76.94           N
ATOM    482  HZ1 LYS A  30      86.688  71.441 148.978  1.00 76.94           H
ATOM    483  HZ2 LYS A  30      85.344  72.149 149.422  1.00 76.94           H
ATOM    484  HZ3 LYS A  30      85.937  72.514 147.956  1.00 76.94           H
ATOM    485  N   ARG A  31      92.915  76.635 147.070  1.00 80.43           N
ATOM    486  H   ARG A  31      93.312  76.098 147.828  1.00 80.43           H
ATOM    487  CA  ARG A  31      93.758  76.954 145.899  1.00 80.43           C
ATOM    488  HA  ARG A  31      93.752  78.035 145.757  1.00 80.43           H
ATOM    489  C   ARG A  31      93.185  76.320 144.625  1.00 80.43           C
ATOM    490  CB  ARG A  31      95.223  76.557 146.219  1.00 80.43           C
ATOM    491  HB2 ARG A  31      95.264  75.507 146.509  1.00 80.43           H
ATOM    492  HB3 ARG A  31      95.879  76.670 145.356  1.00 80.43           H
ATOM    493  O   ARG A  31      93.020  75.122 144.529  1.00 80.43           O
ATOM    494  CG  ARG A  31      95.736  77.506 147.335  1.00 80.43           C
ATOM    495  HG2 ARG A  31      95.106  77.424 148.221  1.00 80.43           H
ATOM    496  HG3 ARG A  31      95.663  78.529 146.965  1.00 80.43           H
ATOM    497  CD  ARG A  31      97.158  77.245 147.822  1.00 80.43           C
ATOM    498  HD2 ARG A  31      97.816  77.279 146.954  1.00 80.43           H
ATOM    499  HD3 ARG A  31      97.237  76.265 148.292  1.00 80.43           H
ATOM    500  NE  ARG A  31      97.554  78.229 148.866  1.00 80.43           N
ATOM    501  HE  ARG A  31      96.863  78.907 149.157  1.00 80.43           H
ATOM    502  NH1 ARG A  31      99.794  77.648 149.017  1.00 80.43           N
ATOM    503 HH11 ARG A  31     100.707  77.843 149.402  1.00 80.43           H
ATOM    504 HH12 ARG A  31      99.655  76.799 148.488  1.00 80.43           H
ATOM    505  NH2 ARG A  31      99.010  79.460 150.056  1.00 80.43           N
ATOM    506 HH21 ARG A  31      98.243  80.060 150.321  1.00 80.43           H
ATOM    507 HH22 ARG A  31      99.931  79.718 150.381  1.00 80.43           H
ATOM    508  CZ  ARG A  31      98.775  78.438 149.278  1.00 80.43           C
ATOM    509  N   SER A  32      92.705  77.139 143.713  1.00 83.62           N
ATOM    510  H   SER A  32      92.867  78.131 143.808  1.00 83.62           H
ATOM    511  CA  SER A  32      91.788  76.790 142.637  1.00 83.62           C
ATOM    512  HA  SER A  32      91.053  76.106 143.061  1.00 83.62           H
ATOM    513  C   SER A  32      92.467  75.929 141.552  1.00 83.62           C
ATOM    514  CB  SER A  32      90.982  77.983 142.184  1.00 83.62           C
ATOM    515  HB2 SER A  32      90.051  78.161 142.722  1.00 83.62           H
ATOM    516  HB3 SER A  32      90.752  77.870 141.124  1.00 83.62           H
ATOM    517  O   SER A  32      93.566  76.232 141.123  1.00 83.62           O
ATOM    518  OG  SER A  32      91.667  79.217 142.391  1.00 83.62           O
ATOM    519  HG  SER A  32      91.103  79.810 142.893  1.00 83.62           H
ATOM    520  N   ARG A  33      91.784  74.832 141.156  1.00 87.89           N
ATOM    521  H   ARG A  33      90.913  74.692 141.647  1.00 87.89           H
ATOM    522  CA  ARG A  33      92.283  73.663 140.431  1.00 87.89           C
ATOM    523  HA  ARG A  33      92.929  73.174 141.159  1.00 87.89           H
ATOM    524  C   ARG A  33      93.163  73.983 139.227  1.00 87.89           C
ATOM    525  CB  ARG A  33      91.118  72.696 140.120  1.00 87.89           C
ATOM    526  HB2 ARG A  33      90.604  72.529 141.066  1.00 87.89           H
ATOM    527  HB3 ARG A  33      90.460  73.122 139.363  1.00 87.89           H
ATOM    528  O   ARG A  33      92.775  74.760 138.330  1.00 87.89           O
ATOM    529  CG  ARG A  33      91.695  71.345 139.556  1.00 87.89           C
ATOM    530  HG2 ARG A  33      92.386  70.927 140.288  1.00 87.89           H
ATOM    531  HG3 ARG A  33      92.244  71.525 138.632  1.00 87.89           H
ATOM    532  CD  ARG A  33      90.565  70.325 139.329  1.00 87.89           C
ATOM    533  HD2 ARG A  33      89.921  70.668 138.519  1.00 87.89           H
ATOM    534  HD3 ARG A  33      89.936  70.192 140.209  1.00 87.89           H
ATOM    535  NE  ARG A  33      91.085  68.999 138.970  1.00 87.89           N
ATOM    536  HE  ARG A  33      91.931  68.957 138.420  1.00 87.89           H
ATOM    537  NH1 ARG A  33      89.314  67.701 139.784  1.00 87.89           N
ATOM    538 HH11 ARG A  33      88.968  66.777 139.997  1.00 87.89           H
ATOM    539 HH12 ARG A  33      88.786  68.515 140.066  1.00 87.89           H
ATOM    540  NH2 ARG A  33      91.083  66.756 138.851  1.00 87.89           N
ATOM    541 HH21 ARG A  33      91.935  66.870 138.322  1.00 87.89           H
ATOM    542 HH22 ARG A  33      90.716  65.838 139.056  1.00 87.89           H
ATOM    543  CZ  ARG A  33      90.502  67.843 139.220  1.00 87.89           C
ATOM    544  N   LYS A  34      94.343  73.333 139.145  1.00 89.33           N
ATOM    545  H   LYS A  34      94.596  72.713 139.901  1.00 89.33           H
ATOM    546  CA  LYS A  34      95.297  73.489 138.005  1.00 89.33           C
ATOM    547  HA  LYS A  34      94.880  74.123 137.222  1.00 89.33           H
ATOM    548  C   LYS A  34      95.533  72.154 137.307  1.00 89.33           C
ATOM    549  CB  LYS A  34      96.580  74.174 138.526  1.00 89.33           C
ATOM    550  HB2 LYS A  34      96.967  73.607 139.372  1.00 89.33           H
ATOM    551  HB3 LYS A  34      97.316  74.130 137.722  1.00 89.33           H
ATOM    552  O   LYS A  34      96.603  71.563 137.377  1.00 89.33           O
ATOM    553  CG  LYS A  34      96.343  75.659 138.900  1.00 89.33           C
ATOM    554  HG2 LYS A  34      95.646  76.083 138.177  1.00 89.33           H
ATOM    555  HG3 LYS A  34      95.853  75.583 139.871  1.00 89.33           H
ATOM    556  CD  LYS A  34      97.592  76.469 138.978  1.00 89.33           C
ATOM    557  HD2 LYS A  34      98.084  76.518 138.006  1.00 89.33           H
ATOM    558  HD3 LYS A  34      98.259  75.986 139.691  1.00 89.33           H
ATOM    559  CE  LYS A  34      97.236  77.871 139.539  1.00 89.33           C
ATOM    560  HE2 LYS A  34      96.787  77.705 140.519  1.00 89.33           H
ATOM    561  HE3 LYS A  34      96.477  78.277 138.871  1.00 89.33           H
ATOM    562  NZ  LYS A  34      98.453  78.678 139.642  1.00 89.33           N
ATOM    563  HZ1 LYS A  34      99.198  78.254 140.177  1.00 89.33           H
ATOM    564  HZ2 LYS A  34      98.243  79.572 140.062  1.00 89.33           H
ATOM    565  HZ3 LYS A  34      98.748  78.828 138.688  1.00 89.33           H
ATOM    566  N   GLU A  35      94.499  71.674 136.603  1.00 93.69           N
ATOM    567  H   GLU A  35      93.674  72.250 136.511  1.00 93.69           H
ATOM    568  CA  GLU A  35      94.635  70.545 135.693  1.00 93.69           C
ATOM    569  HA  GLU A  35      94.725  69.651 136.311  1.00 93.69           H
ATOM    570  C   GLU A  35      95.858  70.648 134.762  1.00 93.69           C
ATOM    571  CB  GLU A  35      93.394  70.446 134.820  1.00 93.69           C
ATOM    572  HB2 GLU A  35      93.593  69.692 134.058  1.00 93.69           H
ATOM    573  HB3 GLU A  35      93.245  71.366 134.255  1.00 93.69           H
ATOM    574  O   GLU A  35      96.142  71.684 134.161  1.00 93.69           O
ATOM    575  CG  GLU A  35      92.082  70.071 135.557  1.00 93.69           C
ATOM    576  HG2 GLU A  35      92.218  69.177 136.166  1.00 93.69           H
ATOM    577  HG3 GLU A  35      91.825  70.895 136.223  1.00 93.69           H
ATOM    578  CD  GLU A  35      90.949  69.695 134.636  1.00 93.69           C
ATOM    579  OE1 GLU A  35      90.125  70.579 134.361  1.00 93.69           O
ATOM    580  OE2 GLU A  35      91.016  68.614 134.038  1.00 93.69           O
ATOM    581  N   SER A  36      96.591  69.542 134.602  1.00 96.02           N
ATOM    582  H   SER A  36      96.260  68.684 135.021  1.00 96.02           H
ATOM    583  CA  SER A  36      97.641  69.428 133.577  1.00 96.02           C
ATOM    584  HA  SER A  36      97.370  70.038 132.715  1.00 96.02           H
ATOM    585  C   SER A  36      97.756  67.965 133.065  1.00 96.02           C
ATOM    586  CB  SER A  36      99.006  69.951 134.045  1.00 96.02           C
ATOM    587  HB2 SER A  36      99.656  70.080 133.180  1.00 96.02           H
ATOM    588  HB3 SER A  36      98.855  70.950 134.454  1.00 96.02           H
ATOM    589  O   SER A  36      97.311  67.017 133.700  1.00 96.02           O
ATOM    590  OG  SER A  36      99.568  69.081 135.011  1.00 96.02           O
ATOM    591  HG  SER A  36      99.193  69.331 135.859  1.00 96.02           H
ATOM    592  N   TYR A  37      98.369  67.750 131.896  1.00 98.16           N
ATOM    593  H   TYR A  37      98.788  68.539 131.423  1.00 98.16           H
ATOM    594  CA  TYR A  37      98.635  66.410 131.346  1.00 98.16           C
ATOM    595  HA  TYR A  37      97.786  65.777 131.608  1.00 98.16           H
ATOM    596  C   TYR A  37      99.890  65.778 131.959  1.00 98.16           C
ATOM    597  CB  TYR A  37      98.809  66.509 129.822  1.00 98.16           C
ATOM    598  HB2 TYR A  37      99.069  65.522 129.440  1.00 98.16           H
ATOM    599  HB3 TYR A  37      99.576  67.234 129.548  1.00 98.16           H
ATOM    600  O   TYR A  37     100.267  64.694 131.522  1.00 98.16           O
ATOM    601  CG  TYR A  37      97.482  66.875 129.177  1.00 98.16           C
ATOM    602  CD1 TYR A  37      96.580  65.890 128.766  1.00 98.16           C
ATOM    603  HD1 TYR A  37      96.880  64.871 128.959  1.00 98.16           H
ATOM    604  CD2 TYR A  37      97.211  68.229 128.913  1.00 98.16           C
ATOM    605  HD2 TYR A  37      97.888  69.020 129.199  1.00 98.16           H
ATOM    606  CE1 TYR A  37      95.363  66.204 128.131  1.00 98.16           C
ATOM    607  HE1 TYR A  37      94.710  65.401 127.822  1.00 98.16           H
ATOM    608  CE2 TYR A  37      96.018  68.569 128.222  1.00 98.16           C
ATOM    609  HE2 TYR A  37      95.818  69.605 127.996  1.00 98.16           H
ATOM    610  OH  TYR A  37      94.025  67.895 127.150  1.00 98.16           O
ATOM    611  HH  TYR A  37      94.164  68.742 126.720  1.00 98.16           H
ATOM    612  CZ  TYR A  37      95.131  67.556 127.798  1.00 98.16           C
ATOM    613  N   SER A  38     100.512  66.417 132.988  1.00 98.27           N
ATOM    614  H   SER A  38     100.141  67.319 133.250  1.00 98.27           H
ATOM    615  CA  SER A  38     101.773  66.011 133.583  1.00 98.27           C
ATOM    616  HA  SER A  38     102.511  66.112 132.787  1.00 98.27           H
ATOM    617  C   SER A  38     101.781  64.520 133.993  1.00 98.27           C
ATOM    618  CB  SER A  38     102.152  66.947 134.788  1.00 98.27           C
ATOM    619  HB2 SER A  38     103.148  66.652 135.120  1.00 98.27           H
ATOM    620  HB3 SER A  38     101.428  66.729 135.574  1.00 98.27           H
ATOM    621  O   SER A  38     102.750  63.831 133.765  1.00 98.27           O
ATOM    622  OG  SER A  38     102.128  68.310 134.442  1.00 98.27           O
ATOM    623  HG  SER A  38     101.246  68.668 134.568  1.00 98.27           H
ATOM    624  N   VAL A  39     100.690  64.022 134.586  1.00 98.27           N
ATOM    625  H   VAL A  39      99.959  64.663 134.858  1.00 98.27           H
ATOM    626  CA  VAL A  39     100.618  62.636 135.090  1.00 98.27           C
ATOM    627  HA  VAL A  39     101.520  62.357 135.634  1.00 98.27           H
ATOM    628  C   VAL A  39     100.621  61.682 133.862  1.00 98.27           C
ATOM    629  CB  VAL A  39      99.391  62.393 136.024  1.00 98.27           C
ATOM    630  HB  VAL A  39      98.455  62.564 135.493  1.00 98.27           H
ATOM    631  O   VAL A  39     101.332  60.676 133.804  1.00 98.27           O
ATOM    632  CG1 VAL A  39      99.289  60.960 136.547  1.00 98.27           C
ATOM    633 HG11 VAL A  39     100.241  60.606 136.943  1.00 98.27           H
ATOM    634 HG12 VAL A  39      98.516  60.845 137.307  1.00 98.27           H
ATOM    635 HG13 VAL A  39      99.073  60.310 135.700  1.00 98.27           H
ATOM    636  CG2 VAL A  39      99.520  63.387 137.208  1.00 98.27           C
ATOM    637 HG21 VAL A  39     100.427  63.214 137.788  1.00 98.27           H
ATOM    638 HG22 VAL A  39      99.566  64.398 136.803  1.00 98.27           H
ATOM    639 HG23 VAL A  39      98.652  63.313 137.863  1.00 98.27           H
ATOM    640  N   TYR A  40      99.884  62.042 132.815  1.00 98.47           N
ATOM    641  H   TYR A  40      99.366  62.903 132.912  1.00 98.47           H
ATOM    642  CA  TYR A  40      99.717  61.250 131.590  1.00 98.47           C
ATOM    643  HA  TYR A  40      99.664  60.203 131.888  1.00 98.47           H
ATOM    644  C   TYR A  40     101.029  61.282 130.749  1.00 98.47           C
ATOM    645  CB  TYR A  40      98.479  61.719 130.841  1.00 98.47           C
ATOM    646  HB2 TYR A  40      98.578  62.737 130.465  1.00 98.47           H
ATOM    647  HB3 TYR A  40      98.324  61.019 130.019  1.00 98.47           H
ATOM    648  O   TYR A  40     101.466  60.238 130.284  1.00 98.47           O
ATOM    649  CG  TYR A  40      97.234  61.681 131.737  1.00 98.47           C
ATOM    650  CD1 TYR A  40      96.518  60.496 131.873  1.00 98.47           C
ATOM    651  HD1 TYR A  40      96.891  59.601 131.396  1.00 98.47           H
ATOM    652  CD2 TYR A  40      96.816  62.849 132.431  1.00 98.47           C
ATOM    653  HD2 TYR A  40      97.377  63.766 132.327  1.00 98.47           H
ATOM    654  CE1 TYR A  40      95.308  60.482 132.597  1.00 98.47           C
ATOM    655  HE1 TYR A  40      94.667  59.612 132.603  1.00 98.47           H
ATOM    656  CE2 TYR A  40      95.623  62.820 133.175  1.00 98.47           C
ATOM    657  HE2 TYR A  40      95.294  63.714 133.684  1.00 98.47           H
ATOM    658  OH  TYR A  40      93.631  61.711 133.870  1.00 98.47           O
ATOM    659  HH  TYR A  40      93.278  60.863 134.149  1.00 98.47           H
ATOM    660  CZ  TYR A  40      94.845  61.647 133.239  1.00 98.47           C
ATOM    661  N   VAL A  41     101.665  62.429 130.630  1.00 98.80           N
ATOM    662  H   VAL A  41     101.228  63.265 130.992  1.00 98.80           H
ATOM    663  CA  VAL A  41     102.989  62.585 130.013  1.00 98.80           C
ATOM    664  HA  VAL A  41     102.928  62.200 128.995  1.00 98.80           H
ATOM    665  C   VAL A  41     103.998  61.720 130.748  1.00 98.80           C
ATOM    666  CB  VAL A  41     103.433  64.085 129.924  1.00 98.80           C
ATOM    667  HB  VAL A  41     103.335  64.531 130.914  1.00 98.80           H
ATOM    668  O   VAL A  41     104.772  61.050 130.084  1.00 98.80           O
ATOM    669  CG1 VAL A  41     104.888  64.208 129.450  1.00 98.80           C
ATOM    670 HG11 VAL A  41     105.198  65.253 129.446  1.00 98.80           H
ATOM    671 HG12 VAL A  41     105.019  63.825 128.437  1.00 98.80           H
ATOM    672 HG13 VAL A  41     105.564  63.719 130.152  1.00 98.80           H
ATOM    673  CG2 VAL A  41     102.584  64.903 128.948  1.00 98.80           C
ATOM    674 HG21 VAL A  41     102.712  65.982 129.024  1.00 98.80           H
ATOM    675 HG22 VAL A  41     101.528  64.702 129.128  1.00 98.80           H
ATOM    676 HG23 VAL A  41     102.855  64.619 127.931  1.00 98.80           H
ATOM    677  N   TYR A  42     104.011  61.690 132.073  1.00 98.77           N
ATOM    678  H   TYR A  42     103.425  62.353 132.561  1.00 98.77           H
ATOM    679  CA  TYR A  42     104.836  60.748 132.858  1.00 98.77           C
ATOM    680  HA  TYR A  42     105.859  60.954 132.543  1.00 98.77           H
ATOM    681  C   TYR A  42     104.576  59.256 132.627  1.00 98.77           C
ATOM    682  CB  TYR A  42     104.716  61.133 134.362  1.00 98.77           C
ATOM    683  HB2 TYR A  42     104.694  62.216 134.485  1.00 98.77           H
ATOM    684  HB3 TYR A  42     103.786  60.682 134.708  1.00 98.77           H
ATOM    685  O   TYR A  42     105.515  58.453 132.535  1.00 98.77           O
ATOM    686  CG  TYR A  42     105.893  60.620 135.161  1.00 98.77           C
ATOM    687  CD1 TYR A  42     105.906  59.349 135.777  1.00 98.77           C
ATOM    688  HD1 TYR A  42     105.044  58.700 135.732  1.00 98.77           H
ATOM    689  CD2 TYR A  42     107.000  61.470 135.267  1.00 98.77           C
ATOM    690  HD2 TYR A  42     107.000  62.458 134.828  1.00 98.77           H
ATOM    691  CE1 TYR A  42     107.069  58.912 136.443  1.00 98.77           C
ATOM    692  HE1 TYR A  42     107.109  57.924 136.876  1.00 98.77           H
ATOM    693  CE2 TYR A  42     108.134  61.032 135.971  1.00 98.77           C
ATOM    694  HE2 TYR A  42     109.004  61.669 136.024  1.00 98.77           H
ATOM    695  OH  TYR A  42     109.375  59.328 137.057  1.00 98.77           O
ATOM    696  HH  TYR A  42     109.989  60.063 137.126  1.00 98.77           H
ATOM    697  CZ  TYR A  42     108.206  59.746 136.521  1.00 98.77           C
ATOM    698  N   LYS A  43     103.282  58.835 132.523  1.00 98.65           N
ATOM    699  H   LYS A  43     102.557  59.501 132.748  1.00 98.65           H
ATOM    700  CA  LYS A  43     102.888  57.429 132.214  1.00 98.65           C
ATOM    701  HA  LYS A  43     103.266  56.768 132.995  1.00 98.65           H
ATOM    702  C   LYS A  43     103.574  57.027 130.923  1.00 98.65           C
ATOM    703  CB  LYS A  43     101.325  57.346 132.213  1.00 98.65           C
ATOM    704  HB2 LYS A  43     101.011  56.383 131.812  1.00 98.65           H
ATOM    705  HB3 LYS A  43     100.878  58.102 131.567  1.00 98.65           H
ATOM    706  O   LYS A  43     104.228  56.003 130.875  1.00 98.65           O
ATOM    707  CG  LYS A  43     100.774  57.435 133.646  1.00 98.65           C
ATOM    708  HG2 LYS A  43     101.198  58.266 134.209  1.00 98.65           H
ATOM    709  HG3 LYS A  43     100.922  56.487 134.163  1.00 98.65           H
ATOM    710  CD  LYS A  43      99.255  57.684 133.552  1.00 98.65           C
ATOM    711  HD2 LYS A  43      99.032  58.738 133.719  1.00 98.65           H
ATOM    712  HD3 LYS A  43      98.834  57.448 132.575  1.00 98.65           H
ATOM    713  CE  LYS A  43      98.542  56.803 134.570  1.00 98.65           C
ATOM    714  HE2 LYS A  43      98.402  57.340 135.507  1.00 98.65           H
ATOM    715  HE3 LYS A  43      99.181  55.946 134.783  1.00 98.65           H
ATOM    716  NZ  LYS A  43      97.256  56.291 133.978  1.00 98.65           N
ATOM    717  HZ1 LYS A  43      96.524  56.981 133.877  1.00 98.65           H
ATOM    718  HZ2 LYS A  43      96.924  55.502 134.514  1.00 98.65           H
ATOM    719  HZ3 LYS A  43      97.514  55.916 133.077  1.00 98.65           H
ATOM    720  N   VAL A  44     103.416  57.858 129.901  1.00 98.81           N
ATOM    721  H   VAL A  44     102.823  58.667 130.020  1.00 98.81           H
ATOM    722  CA  VAL A  44     104.017  57.657 128.557  1.00 98.81           C
ATOM    723  HA  VAL A  44     103.758  56.659 128.202  1.00 98.81           H
ATOM    724  C   VAL A  44     105.559  57.689 128.562  1.00 98.81           C
ATOM    725  CB  VAL A  44     103.401  58.628 127.493  1.00 98.81           C
ATOM    726  HB  VAL A  44     103.480  59.661 127.831  1.00 98.81           H
ATOM    727  O   VAL A  44     106.155  56.837 127.908  1.00 98.81           O
ATOM    728  CG1 VAL A  44     104.051  58.562 126.119  1.00 98.81           C
ATOM    729 HG11 VAL A  44     105.092  58.882 126.167  1.00 98.81           H
ATOM    730 HG12 VAL A  44     103.501  59.190 125.418  1.00 98.81           H
ATOM    731 HG13 VAL A  44     104.032  57.534 125.757  1.00 98.81           H
ATOM    732  CG2 VAL A  44     101.916  58.401 127.351  1.00 98.81           C
ATOM    733 HG21 VAL A  44     101.374  58.577 128.280  1.00 98.81           H
ATOM    734 HG22 VAL A  44     101.490  59.038 126.575  1.00 98.81           H
ATOM    735 HG23 VAL A  44     101.720  57.353 127.125  1.00 98.81           H
ATOM    736  N   LEU A  45     106.217  58.563 129.350  1.00 98.71           N
ATOM    737  H   LEU A  45     105.684  59.238 129.881  1.00 98.71           H
ATOM    738  CA  LEU A  45     107.670  58.493 129.566  1.00 98.71           C
ATOM    739  HA  LEU A  45     108.163  58.726 128.622  1.00 98.71           H
ATOM    740  C   LEU A  45     108.093  57.112 130.051  1.00 98.71           C
ATOM    741  CB  LEU A  45     108.093  59.522 130.590  1.00 98.71           C
ATOM    742  HB2 LEU A  45     107.500  59.350 131.488  1.00 98.71           H
ATOM    743  HB3 LEU A  45     107.815  60.505 130.209  1.00 98.71           H
ATOM    744  O   LEU A  45     108.988  56.541 129.448  1.00 98.71           O
ATOM    745  CG  LEU A  45     109.564  59.500 130.996  1.00 98.71           C
ATOM    746  HG  LEU A  45     109.782  58.558 131.501  1.00 98.71           H
ATOM    747  CD1 LEU A  45     110.489  59.637 129.759  1.00 98.71           C
ATOM    748 HD11 LEU A  45     110.263  60.590 129.281  1.00 98.71           H
ATOM    749 HD12 LEU A  45     110.361  58.842 129.025  1.00 98.71           H
ATOM    750 HD13 LEU A  45     111.532  59.722 130.065  1.00 98.71           H
ATOM    751  CD2 LEU A  45     109.829  60.634 131.979  1.00 98.71           C
ATOM    752 HD21 LEU A  45     109.168  60.527 132.839  1.00 98.71           H
ATOM    753 HD22 LEU A  45     109.663  61.596 131.494  1.00 98.71           H
ATOM    754 HD23 LEU A  45     110.878  60.577 132.269  1.00 98.71           H
ATOM    755  N   LYS A  46     107.449  56.557 131.090  1.00 98.54           N
ATOM    756  H   LYS A  46     106.702  57.088 131.514  1.00 98.54           H
ATOM    757  CA  LYS A  46     107.817  55.226 131.655  1.00 98.54           C
ATOM    758  HA  LYS A  46     108.900  55.212 131.776  1.00 98.54           H
ATOM    759  C   LYS A  46     107.473  54.076 130.709  1.00 98.54           C
ATOM    760  CB  LYS A  46     107.150  55.070 133.048  1.00 98.54           C
ATOM    761  HB2 LYS A  46     107.323  54.046 133.377  1.00 98.54           H
ATOM    762  HB3 LYS A  46     106.073  55.222 132.972  1.00 98.54           H
ATOM    763  O   LYS A  46     108.030  53.015 130.869  1.00 98.54           O
ATOM    764  CG  LYS A  46     107.674  56.055 134.090  1.00 98.54           C
ATOM    765  HG2 LYS A  46     107.156  55.836 135.023  1.00 98.54           H
ATOM    766  HG3 LYS A  46     107.433  57.083 133.822  1.00 98.54           H
ATOM    767  CD  LYS A  46     109.177  55.914 134.305  1.00 98.54           C
ATOM    768  HD2 LYS A  46     109.697  56.218 133.397  1.00 98.54           H
ATOM    769  HD3 LYS A  46     109.419  54.862 134.458  1.00 98.54           H
ATOM    770  CE  LYS A  46     109.648  56.781 135.457  1.00 98.54           C
ATOM    771  HE2 LYS A  46     109.251  56.421 136.406  1.00 98.54           H
ATOM    772  HE3 LYS A  46     109.331  57.818 135.347  1.00 98.54           H
ATOM    773  NZ  LYS A  46     111.135  56.812 135.530  1.00 98.54           N
ATOM    774  HZ1 LYS A  46     111.404  57.203 136.421  1.00 98.54           H
ATOM    775  HZ2 LYS A  46     111.485  55.886 135.331  1.00 98.54           H
ATOM    776  HZ3 LYS A  46     111.441  57.391 134.761  1.00 98.54           H
ATOM    777  N   GLN A  47     106.608  54.248 129.710  1.00 98.35           N
ATOM    778  H   GLN A  47     106.178  55.157 129.617  1.00 98.35           H
ATOM    779  CA  GLN A  47     106.392  53.293 128.622  1.00 98.35           C
ATOM    780  HA  GLN A  47     106.420  52.276 129.013  1.00 98.35           H
ATOM    781  C   GLN A  47     107.495  53.307 127.520  1.00 98.35           C
ATOM    782  CB  GLN A  47     105.044  53.586 127.920  1.00 98.35           C
ATOM    783  HB2 GLN A  47     104.995  54.650 127.690  1.00 98.35           H
ATOM    784  HB3 GLN A  47     105.029  53.062 126.965  1.00 98.35           H
ATOM    785  O   GLN A  47     107.739  52.254 126.947  1.00 98.35           O
ATOM    786  CG  GLN A  47     103.837  53.145 128.748  1.00 98.35           C
ATOM    787  HG2 GLN A  47     103.749  52.059 128.729  1.00 98.35           H
ATOM    788  HG3 GLN A  47     103.971  53.441 129.788  1.00 98.35           H
ATOM    789  CD  GLN A  47     102.509  53.740 128.256  1.00 98.35           C
ATOM    790  NE2 GLN A  47     101.835  53.128 127.333  1.00 98.35           N
ATOM    791 HE21 GLN A  47     101.016  53.612 126.994  1.00 98.35           H
ATOM    792 HE22 GLN A  47     102.106  52.253 126.907  1.00 98.35           H
ATOM    793  OE1 GLN A  47     102.114  54.836 128.619  1.00 98.35           O
ATOM    794  N   VAL A  48     108.180  54.403 127.298  1.00 97.84           N
ATOM    795  H   VAL A  48     107.961  55.209 127.866  1.00 97.84           H
ATOM    796  CA  VAL A  48     109.328  54.478 126.358  1.00 97.84           C
ATOM    797  HA  VAL A  48     109.239  53.625 125.686  1.00 97.84           H
ATOM    798  C   VAL A  48     110.724  54.356 127.008  1.00 97.84           C
ATOM    799  CB  VAL A  48     109.247  55.703 125.421  1.00 97.84           C
ATOM    800  HB  VAL A  48     110.114  55.686 124.761  1.00 97.84           H
ATOM    801  O   VAL A  48     111.625  53.832 126.370  1.00 97.84           O
ATOM    802  CG1 VAL A  48     107.974  55.700 124.617  1.00 97.84           C
ATOM    803 HG11 VAL A  48     107.132  55.859 125.290  1.00 97.84           H
ATOM    804 HG12 VAL A  48     108.035  56.549 123.936  1.00 97.84           H
ATOM    805 HG13 VAL A  48     107.778  54.754 124.111  1.00 97.84           H
ATOM    806  CG2 VAL A  48     109.254  57.035 126.181  1.00 97.84           C
ATOM    807 HG21 VAL A  48     108.435  57.109 126.896  1.00 97.84           H
ATOM    808 HG22 VAL A  48     109.201  57.859 125.469  1.00 97.84           H
ATOM    809 HG23 VAL A  48     110.202  57.103 126.714  1.00 97.84           H
ATOM    810  N   HIS A  49     110.917  54.856 128.251  1.00 98.32           N
ATOM    811  H   HIS A  49     110.168  55.359 128.706  1.00 98.32           H
ATOM    812  CA  HIS A  49     112.189  54.785 128.958  1.00 98.32           C
ATOM    813  HA  HIS A  49     112.744  53.922 128.590  1.00 98.32           H
ATOM    814  C   HIS A  49     111.922  54.642 130.482  1.00 98.32           C
ATOM    815  CB  HIS A  49     113.059  56.036 128.697  1.00 98.32           C
ATOM    816  HB2 HIS A  49     112.481  56.947 128.848  1.00 98.32           H
ATOM    817  HB3 HIS A  49     113.903  55.970 129.384  1.00 98.32           H
ATOM    818  O   HIS A  49     111.883  55.636 131.196  1.00 98.32           O
ATOM    819  CG  HIS A  49     113.672  56.157 127.310  1.00 98.32           C
ATOM    820  CD2 HIS A  49     113.341  57.143 126.426  1.00 98.32           C
ATOM    821  HD2 HIS A  49     112.599  57.908 126.598  1.00 98.32           H
ATOM    822  ND1 HIS A  49     114.673  55.351 126.771  1.00 98.32           N
ATOM    823  CE1 HIS A  49     114.898  55.866 125.555  1.00 98.32           C
ATOM    824  HE1 HIS A  49     115.552  55.441 124.809  1.00 98.32           H
ATOM    825  NE2 HIS A  49     114.158  56.949 125.336  1.00 98.32           N
ATOM    826  HE2 HIS A  49     114.173  57.470 124.471  1.00 98.32           H
ATOM    827  N   PRO A  50     111.757  53.425 131.002  1.00 97.51           N
ATOM    828  CA  PRO A  50     111.438  53.174 132.413  1.00 97.51           C
ATOM    829  HA  PRO A  50     110.431  53.543 132.609  1.00 97.51           H
ATOM    830  C   PRO A  50     112.377  53.795 133.451  1.00 97.51           C
ATOM    831  CB  PRO A  50     111.424  51.620 132.517  1.00 97.51           C
ATOM    832  HB2 PRO A  50     112.395  51.217 132.804  1.00 97.51           H
ATOM    833  HB3 PRO A  50     110.660  51.322 133.234  1.00 97.51           H
ATOM    834  O   PRO A  50     111.923  54.346 134.456  1.00 97.51           O
ATOM    835  CG  PRO A  50     111.062  51.123 131.136  1.00 97.51           C
ATOM    836  HG2 PRO A  50     111.462  50.128 130.942  1.00 97.51           H
ATOM    837  HG3 PRO A  50     109.986  51.191 130.981  1.00 97.51           H
ATOM    838  CD  PRO A  50     111.758  52.158 130.230  1.00 97.51           C
ATOM    839  HD2 PRO A  50     112.815  51.941 130.080  1.00 97.51           H
ATOM    840  HD3 PRO A  50     111.210  52.232 129.290  1.00 97.51           H
ATOM    841  N   ASP A  51     113.699  53.790 133.207  1.00 97.00           N
ATOM    842  H   ASP A  51     113.958  53.167 132.456  1.00 97.00           H
ATOM    843  CA  ASP A  51     114.686  54.294 134.081  1.00 97.00           C
ATOM    844  HA  ASP A  51     114.402  53.990 135.088  1.00 97.00           H
ATOM    845  C   ASP A  51     114.856  55.792 134.005  1.00 97.00           C
ATOM    846  CB  ASP A  51     116.063  53.647 133.717  1.00 97.00           C
ATOM    847  HB2 ASP A  51     116.561  54.212 132.929  1.00 97.00           H
ATOM    848  HB3 ASP A  51     116.649  53.767 134.628  1.00 97.00           H
ATOM    849  O   ASP A  51     115.414  56.404 134.945  1.00 97.00           O
ATOM    850  CG  ASP A  51     115.921  52.189 133.304  1.00 97.00           C
ATOM    851  OD2 ASP A  51     116.222  51.335 134.129  1.00 97.00           O
ATOM    852  OD1 ASP A  51     115.464  51.984 132.171  1.00 97.00           O
ATOM    853  N   THR A  52     114.400  56.441 132.927  1.00 98.08           N
ATOM    854  H   THR A  52     113.926  55.913 132.209  1.00 98.08           H
ATOM    855  CA  THR A  52     114.508  57.908 132.674  1.00 98.08           C
ATOM    856  HA  THR A  52     115.503  58.256 132.951  1.00 98.08           H
ATOM    857  C   THR A  52     113.476  58.691 133.481  1.00 98.08           C
ATOM    858  CB  THR A  52     114.310  58.116 131.178  1.00 98.08           C
ATOM    859  HB  THR A  52     113.411  57.600 130.841  1.00 98.08           H
ATOM    860  O   THR A  52     112.306  58.306 133.582  1.00 98.08           O
ATOM    861  CG2 THR A  52     114.288  59.550 130.644  1.00 98.08           C
ATOM    862 HG21 THR A  52     114.007  59.486 129.593  1.00 98.08           H
ATOM    863 HG22 THR A  52     115.263  60.032 130.713  1.00 98.08           H
ATOM    864 HG23 THR A  52     113.531  60.141 131.159  1.00 98.08           H
ATOM    865  OG1 THR A  52     115.419  57.485 130.535  1.00 98.08           O
ATOM    866  HG1 THR A  52     115.535  56.621 130.938  1.00 98.08           H
ATOM    867  N   GLY A  53     113.905  59.822 134.054  1.00 98.56           N
ATOM    868  H   GLY A  53     114.869  60.066 133.877  1.00 98.56           H
ATOM    869  CA  GLY A  53     113.031  60.807 134.740  1.00 98.56           C
ATOM    870  HA2 GLY A  53     112.031  60.403 134.904  1.00 98.56           H
ATOM    871  HA3 GLY A  53     113.464  61.106 135.695  1.00 98.56           H
ATOM    872  C   GLY A  53     112.854  62.078 133.903  1.00 98.56           C
ATOM    873  O   GLY A  53     113.391  62.199 132.800  1.00 98.56           O
ATOM    874  N   ILE A  54     112.094  63.035 134.409  1.00 98.66           N
ATOM    875  H   ILE A  54     111.702  62.908 135.331  1.00 98.66           H
ATOM    876  CA  ILE A  54     111.841  64.317 133.698  1.00 98.66           C
ATOM    877  HA  ILE A  54     112.691  64.521 133.046  1.00 98.66           H
ATOM    878  C   ILE A  54     111.736  65.448 134.687  1.00 98.66           C
ATOM    879  CB  ILE A  54     110.621  64.223 132.769  1.00 98.66           C
ATOM    880  HB  ILE A  54     110.855  63.485 132.001  1.00 98.66           H
ATOM    881  O   ILE A  54     111.077  65.352 135.714  1.00 98.66           O
ATOM    882  CG1 ILE A  54     110.423  65.577 132.009  1.00 98.66           C
ATOM    883 HG12 ILE A  54     111.407  65.890 131.661  1.00 98.66           H
ATOM    884 HG13 ILE A  54     110.021  66.321 132.697  1.00 98.66           H
ATOM    885  CG2 ILE A  54     109.327  63.812 133.481  1.00 98.66           C
ATOM    886 HG21 ILE A  54     109.433  62.916 134.094  1.00 98.66           H
ATOM    887 HG22 ILE A  54     108.952  64.630 134.096  1.00 98.66           H
ATOM    888 HG23 ILE A  54     108.551  63.553 132.761  1.00 98.66           H
ATOM    889  CD1 ILE A  54     109.494  65.488 130.770  1.00 98.66           C
ATOM    890 HD11 ILE A  54     109.885  64.718 130.106  1.00 98.66           H
ATOM    891 HD12 ILE A  54     109.469  66.469 130.295  1.00 98.66           H
ATOM    892 HD13 ILE A  54     108.484  65.206 131.068  1.00 98.66           H
ATOM    893  N   SER A  55     112.447  66.539 134.396  1.00 98.33           N
ATOM    894  H   SER A  55     112.952  66.535 133.521  1.00 98.33           H
ATOM    895  CA  SER A  55     112.563  67.684 135.256  1.00 98.33           C
ATOM    896  HA  SER A  55     112.671  67.346 136.286  1.00 98.33           H
ATOM    897  C   SER A  55     111.345  68.629 135.241  1.00 98.33           C
ATOM    898  CB  SER A  55     113.841  68.491 134.961  1.00 98.33           C
ATOM    899  HB2 SER A  55     113.852  69.341 135.643  1.00 98.33           H
ATOM    900  HB3 SER A  55     114.716  67.858 135.109  1.00 98.33           H
ATOM    901  O   SER A  55     110.609  68.692 134.258  1.00 98.33           O
ATOM    902  OG  SER A  55     113.793  68.945 133.622  1.00 98.33           O
ATOM    903  HG  SER A  55     114.008  68.199 133.057  1.00 98.33           H
ATOM    904  N   SER A  56     111.236  69.428 136.311  1.00 98.26           N
ATOM    905  H   SER A  56     111.841  69.254 137.101  1.00 98.26           H
ATOM    906  CA  SER A  56     110.241  70.498 136.482  1.00 98.26           C
ATOM    907  HA  SER A  56     109.302  69.966 136.637  1.00 98.26           H
ATOM    908  C   SER A  56     110.016  71.369 135.238  1.00 98.26           C
ATOM    909  CB  SER A  56     110.650  71.353 137.686  1.00 98.26           C
ATOM    910  HB2 SER A  56     110.605  70.801 138.625  1.00 98.26           H
ATOM    911  HB3 SER A  56     110.031  72.249 137.719  1.00 98.26           H
ATOM    912  O   SER A  56     108.906  71.441 134.699  1.00 98.26           O
ATOM    913  OG  SER A  56     111.940  71.861 137.590  1.00 98.26           O
ATOM    914  HG  SER A  56     112.494  71.350 138.185  1.00 98.26           H
ATOM    915  N   LYS A  57     111.089  71.942 134.735  1.00 97.95           N
ATOM    916  H   LYS A  57     111.916  71.876 135.312  1.00 97.95           H
ATOM    917  CA  LYS A  57     111.074  72.762 133.502  1.00 97.95           C
ATOM    918  HA  LYS A  57     110.354  73.564 133.665  1.00 97.95           H
ATOM    919  C   LYS A  57     110.666  71.997 132.230  1.00 97.95           C
ATOM    920  CB  LYS A  57     112.455  73.426 133.264  1.00 97.95           C
ATOM    921  HB2 LYS A  57     112.323  74.015 132.356  1.00 97.95           H
ATOM    922  HB3 LYS A  57     113.164  72.614 133.106  1.00 97.95           H
ATOM    923  O   LYS A  57     109.951  72.500 131.348  1.00 97.95           O
ATOM    924  CG  LYS A  57     112.900  74.341 134.409  1.00 97.95           C
ATOM    925  HG2 LYS A  57     112.872  73.751 135.326  1.00 97.95           H
ATOM    926  HG3 LYS A  57     112.202  75.171 134.512  1.00 97.95           H
ATOM    927  CD  LYS A  57     114.316  74.877 134.152  1.00 97.95           C
ATOM    928  HD2 LYS A  57     114.331  75.534 133.282  1.00 97.95           H
ATOM    929  HD3 LYS A  57     114.996  74.047 133.962  1.00 97.95           H
ATOM    930  CE  LYS A  57     114.850  75.721 135.329  1.00 97.95           C
ATOM    931  HE2 LYS A  57     114.154  76.527 135.561  1.00 97.95           H
ATOM    932  HE3 LYS A  57     114.957  75.068 136.195  1.00 97.95           H
ATOM    933  NZ  LYS A  57     116.170  76.346 135.089  1.00 97.95           N
ATOM    934  HZ1 LYS A  57     116.466  76.861 135.907  1.00 97.95           H
ATOM    935  HZ2 LYS A  57     116.137  76.993 134.315  1.00 97.95           H
ATOM    936  HZ3 LYS A  57     116.831  75.622 134.845  1.00 97.95           H
ATOM    937  N   ALA A  58     111.091  70.725 132.134  1.00 98.81           N
ATOM    938  H   ALA A  58     111.576  70.293 132.907  1.00 98.81           H
ATOM    939  CA  ALA A  58     110.897  69.894 130.937  1.00 98.81           C
ATOM    940  HA  ALA A  58     111.036  70.448 130.009  1.00 98.81           H
ATOM    941  C   ALA A  58     109.407  69.444 130.856  1.00 98.81           C
ATOM    942  CB  ALA A  58     111.874  68.716 130.961  1.00 98.81           C
ATOM    943  HB1 ALA A  58     111.557  68.125 130.101  1.00 98.81           H
ATOM    944  HB2 ALA A  58     111.754  68.097 131.850  1.00 98.81           H
ATOM    945  HB3 ALA A  58     112.908  69.036 130.834  1.00 98.81           H
ATOM    946  O   ALA A  58     108.801  69.430 129.764  1.00 98.81           O
ATOM    947  N   MET A  59     108.845  69.137 132.022  1.00 98.67           N
ATOM    948  H   MET A  59     109.430  69.141 132.846  1.00 98.67           H
ATOM    949  CA  MET A  59     107.425  68.805 132.082  1.00 98.67           C
ATOM    950  HA  MET A  59     107.223  68.056 131.316  1.00 98.67           H
ATOM    951  C   MET A  59     106.514  69.982 131.733  1.00 98.67           C
ATOM    952  CB  MET A  59     107.029  68.206 133.439  1.00 98.67           C
ATOM    953  HB2 MET A  59     107.687  67.379 133.702  1.00 98.67           H
ATOM    954  HB3 MET A  59     107.150  68.976 134.201  1.00 98.67           H
ATOM    955  O   MET A  59     105.492  69.849 131.095  1.00 98.67           O
ATOM    956  CG  MET A  59     105.580  67.666 133.450  1.00 98.67           C
ATOM    957  HG2 MET A  59     105.400  67.296 134.459  1.00 98.67           H
ATOM    958  HG3 MET A  59     104.886  68.495 133.312  1.00 98.67           H
ATOM    959  SD  MET A  59     105.197  66.382 132.287  1.00 98.67           S
ATOM    960  CE  MET A  59     105.827  64.961 133.203  1.00 98.67           C
ATOM    961  HE1 MET A  59     106.905  65.059 133.331  1.00 98.67           H
ATOM    962  HE2 MET A  59     105.597  64.044 132.661  1.00 98.67           H
ATOM    963  HE3 MET A  59     105.372  64.883 134.191  1.00 98.67           H
ATOM    964  N   GLY A  60     106.951  71.183 132.114  1.00 98.49           N
ATOM    965  H   GLY A  60     107.765  71.205 132.711  1.00 98.49           H
ATOM    966  CA  GLY A  60     106.361  72.453 131.690  1.00 98.49           C
ATOM    967  HA2 GLY A  60     106.995  73.272 132.030  1.00 98.49           H
ATOM    968  HA3 GLY A  60     105.376  72.565 132.142  1.00 98.49           H
ATOM    969  C   GLY A  60     106.269  72.599 130.165  1.00 98.49           C
ATOM    970  O   GLY A  60     105.185  72.722 129.578  1.00 98.49           O
ATOM    971  N   ILE A  61     107.403  72.417 129.456  1.00 98.81           N
ATOM    972  H   ILE A  61     108.260  72.253 129.966  1.00 98.81           H
ATOM    973  CA  ILE A  61     107.489  72.388 127.972  1.00 98.81           C
ATOM    974  HA  ILE A  61     107.115  73.338 127.591  1.00 98.81           H
ATOM    975  C   ILE A  61     106.586  71.303 127.356  1.00 98.81           C
ATOM    976  CB  ILE A  61     108.945  72.244 127.519  1.00 98.81           C
ATOM    977  HB  ILE A  61     109.400  71.438 128.095  1.00 98.81           H
ATOM    978  O   ILE A  61     105.896  71.567 126.368  1.00 98.81           O
ATOM    979  CG1 ILE A  61     109.691  73.537 127.823  1.00 98.81           C
ATOM    980 HG12 ILE A  61     109.519  74.296 127.060  1.00 98.81           H
ATOM    981 HG13 ILE A  61     109.326  73.972 128.754  1.00 98.81           H
ATOM    982  CG2 ILE A  61     109.082  71.825 126.028  1.00 98.81           C
ATOM    983 HG21 ILE A  61     108.740  70.803 125.860  1.00 98.81           H
ATOM    984 HG22 ILE A  61     110.141  71.870 125.775  1.00 98.81           H
ATOM    985 HG23 ILE A  61     108.520  72.499 125.382  1.00 98.81           H
ATOM    986  CD1 ILE A  61     111.197  73.338 127.950  1.00 98.81           C
ATOM    987 HD11 ILE A  61     111.591  72.930 127.020  1.00 98.81           H
ATOM    988 HD12 ILE A  61     111.670  74.303 128.136  1.00 98.81           H
ATOM    989 HD13 ILE A  61     111.416  72.645 128.763  1.00 98.81           H
ATOM    990  N   MET A  62     106.519  70.093 127.900  1.00 98.83           N
ATOM    991  H   MET A  62     107.152  69.888 128.660  1.00 98.83           H
ATOM    992  CA  MET A  62     105.681  68.997 127.419  1.00 98.83           C
ATOM    993  HA  MET A  62     105.901  68.898 126.356  1.00 98.83           H
ATOM    994  C   MET A  62     104.184  69.259 127.503  1.00 98.83           C
ATOM    995  CB  MET A  62     106.056  67.699 128.137  1.00 98.83           C
ATOM    996  HB2 MET A  62     105.277  66.962 127.942  1.00 98.83           H
ATOM    997  HB3 MET A  62     106.116  67.882 129.210  1.00 98.83           H
ATOM    998  O   MET A  62     103.423  68.862 126.624  1.00 98.83           O
ATOM    999  CG  MET A  62     107.418  67.143 127.695  1.00 98.83           C
ATOM   1000  HG2 MET A  62     107.636  66.201 128.199  1.00 98.83           H
ATOM   1001  HG3 MET A  62     108.215  67.821 127.999  1.00 98.83           H
ATOM   1002  SD  MET A  62     107.560  66.798 125.932  1.00 98.83           S
ATOM   1003  CE  MET A  62     106.156  65.698 125.646  1.00 98.83           C
ATOM   1004  HE1 MET A  62     105.252  66.307 125.626  1.00 98.83           H
ATOM   1005  HE2 MET A  62     106.192  64.901 126.388  1.00 98.83           H
ATOM   1006  HE3 MET A  62     106.301  65.316 124.635  1.00 98.83           H
ATOM   1007  N   ASN A  63     103.727  70.041 128.506  1.00 98.73           N
ATOM   1008  H   ASN A  63     104.370  70.352 129.220  1.00 98.73           H
ATOM   1009  CA  ASN A  63     102.335  70.494 128.602  1.00 98.73           C
ATOM   1010  HA  ASN A  63     101.684  69.655 128.353  1.00 98.73           H
ATOM   1011  C   ASN A  63     102.037  71.580 127.561  1.00 98.73           C
ATOM   1012  CB  ASN A  63     102.076  70.933 130.043  1.00 98.73           C
ATOM   1013  HB2 ASN A  63     102.911  71.493 130.464  1.00 98.73           H
ATOM   1014  HB3 ASN A  63     101.217  71.605 130.044  1.00 98.73           H
ATOM   1015  O   ASN A  63     100.995  71.488 126.893  1.00 98.73           O
ATOM   1016  CG  ASN A  63     101.806  69.743 130.958  1.00 98.73           C
ATOM   1017  ND2 ASN A  63     102.777  69.294 131.713  1.00 98.73           N
ATOM   1018 HD21 ASN A  63     102.526  68.618 132.420  1.00 98.73           H
ATOM   1019 HD22 ASN A  63     103.704  69.683 131.619  1.00 98.73           H
ATOM   1020  OD1 ASN A  63     100.691  69.249 131.053  1.00 98.73           O
ATOM   1021  N   SER A  64     102.969  72.519 127.332  1.00 98.80           N
ATOM   1022  H   SER A  64     103.789  72.554 127.922  1.00 98.80           H
ATOM   1023  CA  SER A  64     102.851  73.515 126.251  1.00 98.80           C
ATOM   1024  HA  SER A  64     102.011  74.190 126.414  1.00 98.80           H
ATOM   1025  C   SER A  64     102.660  72.860 124.904  1.00 98.80           C
ATOM   1026  CB  SER A  64     104.097  74.402 126.167  1.00 98.80           C
ATOM   1027  HB2 SER A  64     104.992  73.800 126.011  1.00 98.80           H
ATOM   1028  HB3 SER A  64     103.998  75.043 125.291  1.00 98.80           H
ATOM   1029  O   SER A  64     101.715  73.193 124.174  1.00 98.80           O
ATOM   1030  OG  SER A  64     104.222  75.151 127.354  1.00 98.80           O
ATOM   1031  HG  SER A  64     103.866  76.006 127.100  1.00 98.80           H
ATOM   1032  N   PHE A  65     103.477  71.819 124.586  1.00 98.72           N
ATOM   1033  H   PHE A  65     104.280  71.594 125.156  1.00 98.72           H
ATOM   1034  CA  PHE A  65     103.360  71.003 123.374  1.00 98.72           C
ATOM   1035  HA  PHE A  65     103.388  71.678 122.518  1.00 98.72           H
ATOM   1036  C   PHE A  65     101.928  70.366 123.239  1.00 98.72           C
ATOM   1037  CB  PHE A  65     104.470  69.949 123.340  1.00 98.72           C
ATOM   1038  HB2 PHE A  65     104.330  69.392 124.267  1.00 98.72           H
ATOM   1039  HB3 PHE A  65     105.463  70.397 123.365  1.00 98.72           H
ATOM   1040  O   PHE A  65     101.295  70.570 122.220  1.00 98.72           O
ATOM   1041  CG  PHE A  65     104.394  69.007 122.162  1.00 98.72           C
ATOM   1042  CD2 PHE A  65     103.936  67.693 122.352  1.00 98.72           C
ATOM   1043  HD2 PHE A  65     103.643  67.413 123.353  1.00 98.72           H
ATOM   1044  CD1 PHE A  65     104.735  69.453 120.870  1.00 98.72           C
ATOM   1045  HD1 PHE A  65     105.010  70.493 120.768  1.00 98.72           H
ATOM   1046  CE2 PHE A  65     103.938  66.800 121.287  1.00 98.72           C
ATOM   1047  HE2 PHE A  65     103.561  65.798 121.427  1.00 98.72           H
ATOM   1048  CE1 PHE A  65     104.694  68.580 119.777  1.00 98.72           C
ATOM   1049  HE1 PHE A  65     104.899  68.914 118.771  1.00 98.72           H
ATOM   1050  CZ  PHE A  65     104.270  67.240 119.976  1.00 98.72           C
ATOM   1051  HZ  PHE A  65     104.255  66.559 119.138  1.00 98.72           H
ATOM   1052  N   VAL A  66     101.481  69.631 124.259  1.00 98.80           N
ATOM   1053  H   VAL A  66     102.103  69.497 125.043  1.00 98.80           H
ATOM   1054  CA  VAL A  66     100.198  68.918 124.205  1.00 98.80           C
ATOM   1055  HA  VAL A  66     100.159  68.231 123.360  1.00 98.80           H
ATOM   1056  C   VAL A  66      99.042  69.922 123.990  1.00 98.80           C
ATOM   1057  CB  VAL A  66      99.983  68.100 125.511  1.00 98.80           C
ATOM   1058  HB  VAL A  66     100.210  68.707 126.387  1.00 98.80           H
ATOM   1059  O   VAL A  66      98.212  69.681 123.123  1.00 98.80           O
ATOM   1060  CG1 VAL A  66      98.518  67.572 125.676  1.00 98.80           C
ATOM   1061 HG11 VAL A  66      98.231  66.927 124.846  1.00 98.80           H
ATOM   1062 HG12 VAL A  66      97.838  68.414 125.807  1.00 98.80           H
ATOM   1063 HG13 VAL A  66      98.444  66.973 126.584  1.00 98.80           H
ATOM   1064  CG2 VAL A  66     100.867  66.837 125.482  1.00 98.80           C
ATOM   1065 HG21 VAL A  66     100.701  66.282 126.405  1.00 98.80           H
ATOM   1066 HG22 VAL A  66     100.634  66.259 124.588  1.00 98.80           H
ATOM   1067 HG23 VAL A  66     101.933  67.063 125.449  1.00 98.80           H
ATOM   1068  N   ASN A  67      99.045  71.059 124.686  1.00 98.53           N
ATOM   1069  H   ASN A  67      99.772  71.203 125.372  1.00 98.53           H
ATOM   1070  CA  ASN A  67      98.019  72.078 124.477  1.00 98.53           C
ATOM   1071  HA  ASN A  67      97.032  71.625 124.570  1.00 98.53           H
ATOM   1072  C   ASN A  67      98.072  72.805 123.089  1.00 98.53           C
ATOM   1073  CB  ASN A  67      98.136  73.062 125.652  1.00 98.53           C
ATOM   1074  HB2 ASN A  67      99.143  73.472 125.732  1.00 98.53           H
ATOM   1075  HB3 ASN A  67      97.468  73.913 125.515  1.00 98.53           H
ATOM   1076  O   ASN A  67      97.037  72.954 122.468  1.00 98.53           O
ATOM   1077  CG  ASN A  67      97.760  72.504 127.007  1.00 98.53           C
ATOM   1078  ND2 ASN A  67      98.199  73.158 128.061  1.00 98.53           N
ATOM   1079 HD21 ASN A  67      98.713  74.023 127.975  1.00 98.53           H
ATOM   1080 HD22 ASN A  67      97.983  72.731 128.951  1.00 98.53           H
ATOM   1081  OD1 ASN A  67      97.081  71.511 127.158  1.00 98.53           O
ATOM   1082  N   ASP A  68      99.266  73.208 122.621  1.00 97.91           N
ATOM   1083  H   ASP A  68     100.078  73.040 123.198  1.00 97.91           H
ATOM   1084  CA  ASP A  68      99.408  73.903 121.325  1.00 97.91           C
ATOM   1085  HA  ASP A  68      98.725  74.752 121.315  1.00 97.91           H
ATOM   1086  C   ASP A  68      99.081  72.977 120.143  1.00 97.91           C
ATOM   1087  CB  ASP A  68     100.867  74.442 121.234  1.00 97.91           C
ATOM   1088  HB2 ASP A  68     101.042  75.125 122.066  1.00 97.91           H
ATOM   1089  HB3 ASP A  68     101.567  73.611 121.318  1.00 97.91           H
ATOM   1090  O   ASP A  68      98.351  73.355 119.224  1.00 97.91           O
ATOM   1091  CG  ASP A  68     101.135  75.160 119.917  1.00 97.91           C
ATOM   1092  OD1 ASP A  68     100.405  76.119 119.590  1.00 97.91           O
ATOM   1093  OD2 ASP A  68     102.128  74.786 119.241  1.00 97.91           O
ATOM   1094  N   ILE A  69      99.486  71.703 120.197  1.00 98.80           N
ATOM   1095  H   ILE A  69     100.113  71.401 120.929  1.00 98.80           H
ATOM   1096  CA  ILE A  69      99.061  70.647 119.229  1.00 98.80           C
ATOM   1097  HA  ILE A  69      99.174  70.939 118.185  1.00 98.80           H
ATOM   1098  C   ILE A  69      97.558  70.328 119.360  1.00 98.80           C
ATOM   1099  CB  ILE A  69      99.929  69.383 119.432  1.00 98.80           C
ATOM   1100  HB  ILE A  69      99.831  69.165 120.495  1.00 98.80           H
ATOM   1101  O   ILE A  69      96.901  70.096 118.343  1.00 98.80           O
ATOM   1102  CG1 ILE A  69     101.434  69.611 119.117  1.00 98.80           C
ATOM   1103 HG12 ILE A  69     101.946  68.691 119.398  1.00 98.80           H
ATOM   1104 HG13 ILE A  69     101.813  70.379 119.791  1.00 98.80           H
ATOM   1105  CG2 ILE A  69      99.413  68.190 118.605  1.00 98.80           C
ATOM   1106 HG21 ILE A  69     100.081  67.333 118.693  1.00 98.80           H
ATOM   1107 HG22 ILE A  69      98.432  67.883 118.966  1.00 98.80           H
ATOM   1108 HG23 ILE A  69      99.312  68.388 117.538  1.00 98.80           H
ATOM   1109  CD1 ILE A  69     101.774  70.018 117.688  1.00 98.80           C
ATOM   1110 HD11 ILE A  69     101.294  70.954 117.404  1.00 98.80           H
ATOM   1111 HD12 ILE A  69     102.856  70.141 117.637  1.00 98.80           H
ATOM   1112 HD13 ILE A  69     101.489  69.204 117.022  1.00 98.80           H
ATOM   1113  N   PHE A  70      96.981  70.350 120.577  1.00 98.68           N
ATOM   1114  H   PHE A  70      97.548  70.492 121.401  1.00 98.68           H
ATOM   1115  CA  PHE A  70      95.494  70.236 120.724  1.00 98.68           C
ATOM   1116  HA  PHE A  70      95.120  69.368 120.181  1.00 98.68           H
ATOM   1117  C   PHE A  70      94.790  71.429 120.002  1.00 98.68           C
ATOM   1118  CB  PHE A  70      95.131  70.114 122.199  1.00 98.68           C
ATOM   1119  HB2 PHE A  70      95.464  69.121 122.500  1.00 98.68           H
ATOM   1120  HB3 PHE A  70      95.704  70.820 122.801  1.00 98.68           H
ATOM   1121  O   PHE A  70      93.879  71.193 119.209  1.00 98.68           O
ATOM   1122  CG  PHE A  70      93.649  70.264 122.562  1.00 98.68           C
ATOM   1123  CD1 PHE A  70      93.067  71.553 122.586  1.00 98.68           C
ATOM   1124  HD1 PHE A  70      93.636  72.418 122.277  1.00 98.68           H
ATOM   1125  CD2 PHE A  70      92.856  69.130 122.897  1.00 98.68           C
ATOM   1126  HD2 PHE A  70      93.270  68.133 122.865  1.00 98.68           H
ATOM   1127  CE1 PHE A  70      91.716  71.718 122.880  1.00 98.68           C
ATOM   1128  HE1 PHE A  70      91.272  72.702 122.909  1.00 98.68           H
ATOM   1129  CE2 PHE A  70      91.487  69.313 123.178  1.00 98.68           C
ATOM   1130  HE2 PHE A  70      90.847  68.479 123.425  1.00 98.68           H
ATOM   1131  CZ  PHE A  70      90.919  70.610 123.158  1.00 98.68           C
ATOM   1132  HZ  PHE A  70      89.877  70.720 123.420  1.00 98.68           H
ATOM   1133  N   GLU A  71      95.213  72.672 120.263  1.00 98.47           N
ATOM   1134  H   GLU A  71      95.948  72.814 120.941  1.00 98.47           H
ATOM   1135  CA  GLU A  71      94.655  73.860 119.590  1.00 98.47           C
ATOM   1136  HA  GLU A  71      93.608  73.928 119.887  1.00 98.47           H
ATOM   1137  C   GLU A  71      94.780  73.773 118.076  1.00 98.47           C
ATOM   1138  CB  GLU A  71      95.412  75.116 120.060  1.00 98.47           C
ATOM   1139  HB2 GLU A  71      95.214  75.868 119.297  1.00 98.47           H
ATOM   1140  HB3 GLU A  71      96.464  74.843 119.978  1.00 98.47           H
ATOM   1141  O   GLU A  71      93.780  74.011 117.368  1.00 98.47           O
ATOM   1142  CG  GLU A  71      95.078  75.746 121.412  1.00 98.47           C
ATOM   1143  HG2 GLU A  71      95.309  74.998 122.170  1.00 98.47           H
ATOM   1144  HG3 GLU A  71      94.004  75.935 121.433  1.00 98.47           H
ATOM   1145  CD  GLU A  71      95.863  77.057 121.618  1.00 98.47           C
ATOM   1146  OE1 GLU A  71      96.385  77.283 122.736  1.00 98.47           O
ATOM   1147  OE2 GLU A  71      96.045  77.850 120.681  1.00 98.47           O
ATOM   1148  N   ARG A  72      95.937  73.431 117.509  1.00 98.22           N
ATOM   1149  H   ARG A  72      96.723  73.309 118.131  1.00 98.22           H
ATOM   1150  CA  ARG A  72      96.110  73.293 116.051  1.00 98.22           C
ATOM   1151  HA  ARG A  72      95.882  74.232 115.547  1.00 98.22           H
ATOM   1152  C   ARG A  72      95.087  72.284 115.475  1.00 98.22           C
ATOM   1153  CB  ARG A  72      97.524  72.820 115.766  1.00 98.22           C
ATOM   1154  HB2 ARG A  72      97.681  71.923 116.365  1.00 98.22           H
ATOM   1155  HB3 ARG A  72      97.610  72.487 114.731  1.00 98.22           H
ATOM   1156  O   ARG A  72      94.386  72.557 114.506  1.00 98.22           O
ATOM   1157  CG  ARG A  72      98.666  73.890 115.930  1.00 98.22           C
ATOM   1158  HG2 ARG A  72      98.731  74.247 116.958  1.00 98.22           H
ATOM   1159  HG3 ARG A  72      98.428  74.731 115.279  1.00 98.22           H
ATOM   1160  CD  ARG A  72     100.004  73.218 115.634  1.00 98.22           C
ATOM   1161  HD2 ARG A  72      99.951  72.158 115.879  1.00 98.22           H
ATOM   1162  HD3 ARG A  72     100.145  73.355 114.562  1.00 98.22           H
ATOM   1163  NE  ARG A  72     101.136  73.767 116.402  1.00 98.22           N
ATOM   1164  HE  ARG A  72     100.911  74.239 117.267  1.00 98.22           H
ATOM   1165  NH1 ARG A  72     102.751  72.919 115.007  1.00 98.22           N
ATOM   1166 HH11 ARG A  72     103.716  72.723 114.785  1.00 98.22           H
ATOM   1167 HH12 ARG A  72     102.040  72.513 114.416  1.00 98.22           H
ATOM   1168  NH2 ARG A  72     103.354  73.960 116.822  1.00 98.22           N
ATOM   1169 HH21 ARG A  72     104.312  73.749 116.585  1.00 98.22           H
ATOM   1170 HH22 ARG A  72     103.067  74.344 117.711  1.00 98.22           H
ATOM   1171  CZ  ARG A  72     102.388  73.553 116.075  1.00 98.22           C
ATOM   1172  N   ILE A  73      95.044  71.056 116.036  1.00 98.85           N
ATOM   1173  H   ILE A  73      95.581  70.921 116.881  1.00 98.85           H
ATOM   1174  CA  ILE A  73      94.242  69.974 115.454  1.00 98.85           C
ATOM   1175  HA  ILE A  73      94.472  69.930 114.389  1.00 98.85           H
ATOM   1176  C   ILE A  73      92.746  70.273 115.561  1.00 98.85           C
ATOM   1177  CB  ILE A  73      94.638  68.591 116.050  1.00 98.85           C
ATOM   1178  HB  ILE A  73      94.479  68.623 117.128  1.00 98.85           H
ATOM   1179  O   ILE A  73      91.996  70.127 114.606  1.00 98.85           O
ATOM   1180  CG1 ILE A  73      96.106  68.214 115.765  1.00 98.85           C
ATOM   1181 HG12 ILE A  73      96.724  69.094 115.941  1.00 98.85           H
ATOM   1182 HG13 ILE A  73      96.226  67.903 114.727  1.00 98.85           H
ATOM   1183  CG2 ILE A  73      93.732  67.498 115.496  1.00 98.85           C
ATOM   1184 HG21 ILE A  73      93.749  67.494 114.406  1.00 98.85           H
ATOM   1185 HG22 ILE A  73      93.961  66.497 115.860  1.00 98.85           H
ATOM   1186 HG23 ILE A  73      92.708  67.681 115.824  1.00 98.85           H
ATOM   1187  CD1 ILE A  73      96.640  67.098 116.676  1.00 98.85           C
ATOM   1188 HD11 ILE A  73      96.172  66.150 116.411  1.00 98.85           H
ATOM   1189 HD12 ILE A  73      97.699  66.955 116.459  1.00 98.85           H
ATOM   1190 HD13 ILE A  73      96.498  67.328 117.732  1.00 98.85           H
ATOM   1191  N   ALA A  74      92.295  70.813 116.703  1.00 98.77           N
ATOM   1192  H   ALA A  74      92.899  70.938 117.503  1.00 98.77           H
ATOM   1193  CA  ALA A  74      90.938  71.275 116.913  1.00 98.77           C
ATOM   1194  HA  ALA A  74      90.238  70.487 116.634  1.00 98.77           H
ATOM   1195  C   ALA A  74      90.579  72.497 116.016  1.00 98.77           C
ATOM   1196  CB  ALA A  74      90.743  71.564 118.426  1.00 98.77           C
ATOM   1197  HB1 ALA A  74      91.025  70.693 119.017  1.00 98.77           H
ATOM   1198  HB2 ALA A  74      91.371  72.397 118.743  1.00 98.77           H
ATOM   1199  HB3 ALA A  74      89.699  71.791 118.644  1.00 98.77           H
ATOM   1200  O   ALA A  74      89.504  72.566 115.410  1.00 98.77           O
ATOM   1201  N   GLY A  75      91.501  73.443 115.855  1.00 98.40           N
ATOM   1202  H   GLY A  75      92.351  73.386 116.397  1.00 98.40           H
ATOM   1203  CA  GLY A  75      91.320  74.612 115.008  1.00 98.40           C
ATOM   1204  HA2 GLY A  75      90.395  75.106 115.305  1.00 98.40           H
ATOM   1205  HA3 GLY A  75      92.137  75.297 115.233  1.00 98.40           H
ATOM   1206  C   GLY A  75      91.333  74.301 113.490  1.00 98.40           C
ATOM   1207  O   GLY A  75      90.745  75.063 112.706  1.00 98.40           O
ATOM   1208  N   GLU A  76      91.990  73.221 113.032  1.00 98.72           N
ATOM   1209  H   GLU A  76      92.530  72.690 113.700  1.00 98.72           H
ATOM   1210  CA  GLU A  76      91.975  72.777 111.628  1.00 98.72           C
ATOM   1211  HA  GLU A  76      91.887  73.636 110.962  1.00 98.72           H
ATOM   1212  C   GLU A  76      90.722  71.943 111.369  1.00 98.72           C
ATOM   1213  CB  GLU A  76      93.281  72.019 111.315  1.00 98.72           C
ATOM   1214  HB2 GLU A  76      94.095  72.661 111.653  1.00 98.72           H
ATOM   1215  HB3 GLU A  76      93.288  71.120 111.932  1.00 98.72           H
ATOM   1216  O   GLU A  76      90.058  72.164 110.354  1.00 98.72           O
ATOM   1217  CG  GLU A  76      93.505  71.629 109.845  1.00 98.72           C
ATOM   1218  HG2 GLU A  76      94.188  70.780 109.833  1.00 98.72           H
ATOM   1219  HG3 GLU A  76      92.552  71.321 109.414  1.00 98.72           H
ATOM   1220  CD  GLU A  76      94.131  72.778 109.026  1.00 98.72           C
ATOM   1221  OE1 GLU A  76      93.507  73.251 108.058  1.00 98.72           O
ATOM   1222  OE2 GLU A  76      95.211  73.286 109.392  1.00 98.72           O
ATOM   1223  N   ALA A  77      90.346  71.102 112.330  1.00 98.86           N
ATOM   1224  H   ALA A  77      90.942  70.982 113.136  1.00 98.86           H
ATOM   1225  CA  ALA A  77      89.091  70.353 112.313  1.00 98.86           C
ATOM   1226  HA  ALA A  77      89.021  69.802 111.375  1.00 98.86           H
ATOM   1227  C   ALA A  77      87.835  71.283 112.364  1.00 98.86           C
ATOM   1228  CB  ALA A  77      89.103  69.354 113.456  1.00 98.86           C
ATOM   1229  HB1 ALA A  77      89.186  69.884 114.405  1.00 98.86           H
ATOM   1230  HB2 ALA A  77      88.169  68.792 113.443  1.00 98.86           H
ATOM   1231  HB3 ALA A  77      89.949  68.686 113.295  1.00 98.86           H
ATOM   1232  O   ALA A  77      86.880  70.980 111.658  1.00 98.86           O
ATOM   1233  N   SER A  78      87.873  72.368 113.119  1.00 98.41           N
ATOM   1234  H   SER A  78      88.645  72.436 113.767  1.00 98.41           H
ATOM   1235  CA  SER A  78      86.853  73.385 113.184  1.00 98.41           C
ATOM   1236  HA  SER A  78      85.890  72.975 113.489  1.00 98.41           H
ATOM   1237  C   SER A  78      86.630  73.987 111.791  1.00 98.41           C
ATOM   1238  CB  SER A  78      87.302  74.396 114.229  1.00 98.41           C
ATOM   1239  HB2 SER A  78      88.258  74.825 113.930  1.00 98.41           H
ATOM   1240  HB3 SER A  78      87.408  73.864 115.175  1.00 98.41           H
ATOM   1241  O   SER A  78      85.517  74.074 111.293  1.00 98.41           O
ATOM   1242  OG  SER A  78      86.360  75.402 114.334  1.00 98.41           O
ATOM   1243  HG  SER A  78      85.556  75.072 114.742  1.00 98.41           H
ATOM   1244  N   ARG A  79      87.755  74.303 111.114  1.00 97.25           N
ATOM   1245  H   ARG A  79      88.661  74.127 111.525  1.00 97.25           H
ATOM   1246  CA  ARG A  79      87.712  74.881 109.775  1.00 97.25           C
ATOM   1247  HA  ARG A  79      87.017  75.719 109.738  1.00 97.25           H
ATOM   1248  C   ARG A  79      87.202  73.828 108.790  1.00 97.25           C
ATOM   1249  CB  ARG A  79      89.095  75.440 109.382  1.00 97.25           C
ATOM   1250  HB2 ARG A  79      89.169  75.584 108.304  1.00 97.25           H
ATOM   1251  HB3 ARG A  79      89.858  74.733 109.709  1.00 97.25           H
ATOM   1252  O   ARG A  79      86.329  74.171 107.986  1.00 97.25           O
ATOM   1253  CG  ARG A  79      89.263  76.832 110.033  1.00 97.25           C
ATOM   1254  HG2 ARG A  79      88.515  77.498 109.604  1.00 97.25           H
ATOM   1255  HG3 ARG A  79      89.106  76.806 111.111  1.00 97.25           H
ATOM   1256  CD  ARG A  79      90.629  77.470 109.766  1.00 97.25           C
ATOM   1257  HD2 ARG A  79      90.623  78.467 110.208  1.00 97.25           H
ATOM   1258  HD3 ARG A  79      90.770  77.608 108.694  1.00 97.25           H
ATOM   1259  NE  ARG A  79      91.722  76.696 110.361  1.00 97.25           N
ATOM   1260  HE  ARG A  79      91.713  76.593 111.365  1.00 97.25           H
ATOM   1261  NH1 ARG A  79      92.688  75.824 108.453  1.00 97.25           N
ATOM   1262 HH11 ARG A  79      91.918  76.147 107.886  1.00 97.25           H
ATOM   1263 HH12 ARG A  79      93.229  75.038 108.122  1.00 97.25           H
ATOM   1264  NH2 ARG A  79      93.636  75.483 110.433  1.00 97.25           N
ATOM   1265 HH21 ARG A  79      94.310  74.888 109.973  1.00 97.25           H
ATOM   1266 HH22 ARG A  79      93.672  75.586 111.437  1.00 97.25           H
ATOM   1267  CZ  ARG A  79      92.668  76.014 109.739  1.00 97.25           C
ATOM   1268  N   LEU A  80      87.664  72.560 108.870  1.00 98.35           N
ATOM   1269  H   LEU A  80      88.368  72.352 109.563  1.00 98.35           H
ATOM   1270  CA  LEU A  80      87.132  71.460 108.042  1.00 98.35           C
ATOM   1271  HA  LEU A  80      87.334  71.734 107.006  1.00 98.35           H
ATOM   1272  C   LEU A  80      85.609  71.304 108.171  1.00 98.35           C
ATOM   1273  CB  LEU A  80      87.931  70.174 108.367  1.00 98.35           C
ATOM   1274  HB2 LEU A  80      87.915  70.035 109.448  1.00 98.35           H
ATOM   1275  HB3 LEU A  80      87.347  69.363 107.932  1.00 98.35           H
ATOM   1276  O   LEU A  80      84.906  71.322 107.155  1.00 98.35           O
ATOM   1277  CG  LEU A  80      89.362  70.175 107.819  1.00 98.35           C
ATOM   1278  HG  LEU A  80      89.809  71.157 107.973  1.00 98.35           H
ATOM   1279  CD1 LEU A  80      90.180  69.143 108.561  1.00 98.35           C
ATOM   1280 HD11 LEU A  80      89.549  68.287 108.800  1.00 98.35           H
ATOM   1281 HD12 LEU A  80      91.039  68.817 107.975  1.00 98.35           H
ATOM   1282 HD13 LEU A  80      90.573  69.624 109.457  1.00 98.35           H
ATOM   1283  CD2 LEU A  80      89.364  69.863 106.336  1.00 98.35           C
ATOM   1284 HD21 LEU A  80      88.721  70.552 105.788  1.00 98.35           H
ATOM   1285 HD22 LEU A  80      89.008  68.842 106.193  1.00 98.35           H
ATOM   1286 HD23 LEU A  80      90.377  69.894 105.936  1.00 98.35           H
ATOM   1287  N   ALA A  81      85.081  71.282 109.395  1.00 98.30           N
ATOM   1288  H   ALA A  81      85.702  71.278 110.191  1.00 98.30           H
ATOM   1289  CA  ALA A  81      83.643  71.216 109.685  1.00 98.30           C
ATOM   1290  HA  ALA A  81      83.278  70.317 109.190  1.00 98.30           H
ATOM   1291  C   ALA A  81      82.862  72.396 109.123  1.00 98.30           C
ATOM   1292  CB  ALA A  81      83.494  71.141 111.222  1.00 98.30           C
ATOM   1293  HB1 ALA A  81      82.449  71.180 111.530  1.00 98.30           H
ATOM   1294  HB2 ALA A  81      84.017  71.990 111.663  1.00 98.30           H
ATOM   1295  HB3 ALA A  81      83.947  70.220 111.589  1.00 98.30           H
ATOM   1296  O   ALA A  81      81.825  72.235 108.457  1.00 98.30           O
ATOM   1297  N   HIS A  82      83.427  73.584 109.279  1.00 96.02           N
ATOM   1298  H   HIS A  82      84.205  73.596 109.922  1.00 96.02           H
ATOM   1299  CA  HIS A  82      82.818  74.845 108.877  1.00 96.02           C
ATOM   1300  HA  HIS A  82      81.765  74.796 109.154  1.00 96.02           H
ATOM   1301  C   HIS A  82      82.846  75.047 107.337  1.00 96.02           C
ATOM   1302  CB  HIS A  82      83.445  75.989 109.686  1.00 96.02           C
ATOM   1303  HB2 HIS A  82      83.357  75.739 110.743  1.00 96.02           H
ATOM   1304  HB3 HIS A  82      84.508  76.061 109.458  1.00 96.02           H
ATOM   1305  O   HIS A  82      81.774  75.282 106.776  1.00 96.02           O
ATOM   1306  CG  HIS A  82      82.829  77.373 109.509  1.00 96.02           C
ATOM   1307  CD2 HIS A  82      83.430  78.504 109.020  1.00 96.02           C
ATOM   1308  HD2 HIS A  82      84.413  78.497 108.573  1.00 96.02           H
ATOM   1309  ND1 HIS A  82      81.547  77.761 109.828  1.00 96.02           N
ATOM   1310  HD1 HIS A  82      80.803  77.175 110.179  1.00 96.02           H
ATOM   1311  CE1 HIS A  82      81.403  79.062 109.553  1.00 96.02           C
ATOM   1312  HE1 HIS A  82      80.506  79.636 109.731  1.00 96.02           H
ATOM   1313  NE2 HIS A  82      82.496  79.555 108.986  1.00 96.02           N
ATOM   1314  N   TYR A  83      83.981  74.815 106.655  1.00 95.59           N
ATOM   1315  H   TYR A  83      84.862  74.672 107.127  1.00 95.59           H
ATOM   1316  CA  TYR A  83      84.080  74.805 105.191  1.00 95.59           C
ATOM   1317  HA  TYR A  83      83.830  75.771 104.753  1.00 95.59           H
ATOM   1318  C   TYR A  83      83.123  73.825 104.484  1.00 95.59           C
ATOM   1319  CB  TYR A  83      85.529  74.486 104.767  1.00 95.59           C
ATOM   1320  HB2 TYR A  83      85.726  73.475 105.123  1.00 95.59           H
ATOM   1321  HB3 TYR A  83      85.599  74.393 103.683  1.00 95.59           H
ATOM   1322  O   TYR A  83      82.658  74.054 103.392  1.00 95.59           O
ATOM   1323  CG  TYR A  83      86.584  75.458 105.231  1.00 95.59           C
ATOM   1324  CD1 TYR A  83      86.284  76.707 105.836  1.00 95.59           C
ATOM   1325  HD1 TYR A  83      85.260  77.027 105.959  1.00 95.59           H
ATOM   1326  CD2 TYR A  83      87.943  75.110 105.062  1.00 95.59           C
ATOM   1327  HD2 TYR A  83      88.176  74.148 104.631  1.00 95.59           H
ATOM   1328  CE1 TYR A  83      87.328  77.564 106.252  1.00 95.59           C
ATOM   1329  HE1 TYR A  83      87.104  78.510 106.724  1.00 95.59           H
ATOM   1330  CE2 TYR A  83      88.988  75.970 105.448  1.00 95.59           C
ATOM   1331  HE2 TYR A  83      90.009  75.639 105.323  1.00 95.59           H
ATOM   1332  OH  TYR A  83      89.702  78.036 106.404  1.00 95.59           O
ATOM   1333  HH  TYR A  83      89.390  78.943 106.367  1.00 95.59           H
ATOM   1334  CZ  TYR A  83      88.680  77.212 106.039  1.00 95.59           C
ATOM   1335  N   ASN A  84      82.885  72.661 105.143  1.00 96.82           N
ATOM   1336  H   ASN A  84      83.333  72.516 106.037  1.00 96.82           H
ATOM   1337  CA  ASN A  84      82.075  71.548 104.593  1.00 96.82           C
ATOM   1338  HA  ASN A  84      81.932  71.674 103.520  1.00 96.82           H
ATOM   1339  C   ASN A  84      80.643  71.554 105.165  1.00 96.82           C
ATOM   1340  CB  ASN A  84      82.849  70.228 104.725  1.00 96.82           C
ATOM   1341  HB2 ASN A  84      82.188  69.443 104.358  1.00 96.82           H
ATOM   1342  HB3 ASN A  84      83.090  70.043 105.772  1.00 96.82           H
ATOM   1343  O   ASN A  84      79.932  70.568 105.031  1.00 96.82           O
ATOM   1344  CG  ASN A  84      84.080  70.199 103.869  1.00 96.82           C
ATOM   1345  ND2 ASN A  84      85.200  70.603 104.424  1.00 96.82           N
ATOM   1346 HD21 ASN A  84      85.227  70.857 105.401  1.00 96.82           H
ATOM   1347 HD22 ASN A  84      86.002  70.592 103.810  1.00 96.82           H
ATOM   1348  OD1 ASN A  84      84.010  69.836 102.703  1.00 96.82           O
ATOM   1349  N   LYS A  85      80.223  72.677 105.772  1.00 95.30           N
ATOM   1350  H   LYS A  85      80.880  73.437 105.880  1.00 95.30           H
ATOM   1351  CA  LYS A  85      78.844  72.918 106.268  1.00 95.30           C
ATOM   1352  HA  LYS A  85      78.867  73.841 106.846  1.00 95.30           H
ATOM   1353  C   LYS A  85      78.309  71.845 107.261  1.00 95.30           C
ATOM   1354  CB  LYS A  85      77.827  73.213 105.113  1.00 95.30           C
ATOM   1355  HB2 LYS A  85      76.878  73.545 105.533  1.00 95.30           H
ATOM   1356  HB3 LYS A  85      77.718  72.296 104.534  1.00 95.30           H
ATOM   1357  O   LYS A  85      77.140  71.411 107.154  1.00 95.30           O
ATOM   1358  CG  LYS A  85      78.318  74.278 104.105  1.00 95.30           C
ATOM   1359  HG2 LYS A  85      78.541  75.209 104.626  1.00 95.30           H
ATOM   1360  HG3 LYS A  85      79.219  73.911 103.615  1.00 95.30           H
ATOM   1361  CD  LYS A  85      77.286  74.538 103.035  1.00 95.30           C
ATOM   1362  HD2 LYS A  85      76.418  75.023 103.480  1.00 95.30           H
ATOM   1363  HD3 LYS A  85      76.994  73.583 102.596  1.00 95.30           H
ATOM   1364  CE  LYS A  85      77.812  75.498 101.923  1.00 95.30           C
ATOM   1365  HE2 LYS A  85      78.740  75.101 101.509  1.00 95.30           H
ATOM   1366  HE3 LYS A  85      78.051  76.468 102.359  1.00 95.30           H
ATOM   1367  NZ  LYS A  85      76.789  75.644 100.836  1.00 95.30           N
ATOM   1368  HZ1 LYS A  85      77.224  76.251 100.155  1.00 95.30           H
ATOM   1369  HZ2 LYS A  85      76.544  74.781 100.373  1.00 95.30           H
ATOM   1370  HZ3 LYS A  85      75.928  76.062 101.159  1.00 95.30           H
ATOM   1371  N   ARG A  86      79.128  71.357 108.212  1.00 96.23           N
ATOM   1372  H   ARG A  86      80.055  71.745 108.306  1.00 96.23           H
ATOM   1373  CA  ARG A  86      78.696  70.432 109.252  1.00 96.23           C
ATOM   1374  HA  ARG A  86      77.653  70.175 109.065  1.00 96.23           H
ATOM   1375  C   ARG A  86      78.721  71.064 110.608  1.00 96.23           C
ATOM   1376  CB  ARG A  86      79.547  69.140 109.217  1.00 96.23           C
ATOM   1377  HB2 ARG A  86      80.596  69.408 109.347  1.00 96.23           H
ATOM   1378  HB3 ARG A  86      79.211  68.495 110.028  1.00 96.23           H
ATOM   1379  O   ARG A  86      79.687  71.713 110.976  1.00 96.23           O
ATOM   1380  CG  ARG A  86      79.475  68.326 107.901  1.00 96.23           C
ATOM   1381  HG2 ARG A  86      79.896  68.927 107.094  1.00 96.23           H
ATOM   1382  HG3 ARG A  86      80.107  67.446 108.024  1.00 96.23           H
ATOM   1383  CD  ARG A  86      78.085  67.850 107.515  1.00 96.23           C
ATOM   1384  HD2 ARG A  86      77.491  68.716 107.224  1.00 96.23           H
ATOM   1385  HD3 ARG A  86      77.554  67.396 108.351  1.00 96.23           H
ATOM   1386  NE  ARG A  86      78.142  66.884 106.390  1.00 96.23           N
ATOM   1387  HE  ARG A  86      79.073  66.685 106.052  1.00 96.23           H
ATOM   1388  NH1 ARG A  86      75.884  66.491 106.040  1.00 96.23           N
ATOM   1389 HH11 ARG A  86      75.171  65.897 105.641  1.00 96.23           H
ATOM   1390 HH12 ARG A  86      75.635  67.094 106.811  1.00 96.23           H
ATOM   1391  NH2 ARG A  86      77.435  65.271 104.967  1.00 96.23           N
ATOM   1392 HH21 ARG A  86      76.734  64.650 104.591  1.00 96.23           H
ATOM   1393 HH22 ARG A  86      78.401  64.988 104.875  1.00 96.23           H
ATOM   1394  CZ  ARG A  86      77.153  66.234 105.824  1.00 96.23           C
ATOM   1395  N   SER A  87      77.714  70.753 111.422  1.00 96.73           N
ATOM   1396  H   SER A  87      76.949  70.196 111.069  1.00 96.73           H
ATOM   1397  CA  SER A  87      77.607  71.162 112.815  1.00 96.73           C
ATOM   1398  HA  SER A  87      77.852  72.223 112.873  1.00 96.73           H
ATOM   1399  C   SER A  87      78.570  70.370 113.731  1.00 96.73           C
ATOM   1400  CB  SER A  87      76.192  70.979 113.332  1.00 96.73           C
ATOM   1401  HB2 SER A  87      75.561  71.649 112.748  1.00 96.73           H
ATOM   1402  HB3 SER A  87      76.069  71.251 114.380  1.00 96.73           H
ATOM   1403  O   SER A  87      78.760  70.771 114.866  1.00 96.73           O
ATOM   1404  OG  SER A  87      75.741  69.644 113.171  1.00 96.73           O
ATOM   1405  HG  SER A  87      74.853  69.615 112.807  1.00 96.73           H
ATOM   1406  N   THR A  88      79.104  69.232 113.253  1.00 98.18           N
ATOM   1407  H   THR A  88      78.922  69.012 112.284  1.00 98.18           H
ATOM   1408  CA  THR A  88      79.701  68.196 114.103  1.00 98.18           C
ATOM   1409  HA  THR A  88      79.710  68.536 115.138  1.00 98.18           H
ATOM   1410  C   THR A  88      81.112  67.912 113.647  1.00 98.18           C
ATOM   1411  CB  THR A  88      78.867  66.918 113.967  1.00 98.18           C
ATOM   1412  HB  THR A  88      78.932  66.506 112.960  1.00 98.18           H
ATOM   1413  O   THR A  88      81.281  67.556 112.485  1.00 98.18           O
ATOM   1414  CG2 THR A  88      79.261  65.821 114.961  1.00 98.18           C
ATOM   1415 HG21 THR A  88      79.054  66.140 115.983  1.00 98.18           H
ATOM   1416 HG22 THR A  88      80.324  65.601 114.863  1.00 98.18           H
ATOM   1417 HG23 THR A  88      78.666  64.945 114.703  1.00 98.18           H
ATOM   1418  OG1 THR A  88      77.508  67.169 114.245  1.00 98.18           O
ATOM   1419  HG1 THR A  88      77.120  67.739 113.577  1.00 98.18           H
ATOM   1420  N   ILE A  89      82.137  67.972 114.516  1.00 98.60           N
ATOM   1421  H   ILE A  89      82.000  68.321 115.454  1.00 98.60           H
ATOM   1422  CA  ILE A  89      83.451  67.359 114.290  1.00 98.60           C
ATOM   1423  HA  ILE A  89      83.757  67.453 113.248  1.00 98.60           H
ATOM   1424  C   ILE A  89      83.426  65.861 114.616  1.00 98.60           C
ATOM   1425  CB  ILE A  89      84.580  68.027 115.164  1.00 98.60           C
ATOM   1426  HB  ILE A  89      84.123  68.158 116.145  1.00 98.60           H
ATOM   1427  O   ILE A  89      82.956  65.472 115.666  1.00 98.60           O
ATOM   1428  CG1 ILE A  89      84.958  69.403 114.555  1.00 98.60           C
ATOM   1429 HG12 ILE A  89      84.024  69.877 114.257  1.00 98.60           H
ATOM   1430 HG13 ILE A  89      85.552  69.263 113.652  1.00 98.60           H
ATOM   1431  CG2 ILE A  89      85.839  67.149 115.311  1.00 98.60           C
ATOM   1432 HG21 ILE A  89      85.595  66.254 115.885  1.00 98.60           H
ATOM   1433 HG22 ILE A  89      86.230  66.923 114.318  1.00 98.60           H
ATOM   1434 HG23 ILE A  89      86.610  67.754 115.787  1.00 98.60           H
ATOM   1435  CD1 ILE A  89      85.678  70.383 115.483  1.00 98.60           C
ATOM   1436 HD11 ILE A  89      85.101  70.513 116.399  1.00 98.60           H
ATOM   1437 HD12 ILE A  89      85.752  71.357 115.000  1.00 98.60           H
ATOM   1438 HD13 ILE A  89      86.660  70.018 115.783  1.00 98.60           H
ATOM   1439  N   THR A  90      83.950  65.011 113.747  1.00 98.53           N
ATOM   1440  H   THR A  90      84.182  65.363 112.829  1.00 98.53           H
ATOM   1441  CA  THR A  90      84.114  63.593 114.034  1.00 98.53           C
ATOM   1442  HA  THR A  90      83.752  63.375 115.039  1.00 98.53           H
ATOM   1443  C   THR A  90      85.607  63.215 114.003  1.00 98.53           C
ATOM   1444  CB  THR A  90      83.276  62.658 113.103  1.00 98.53           C
ATOM   1445  HB  THR A  90      83.156  61.727 113.659  1.00 98.53           H
ATOM   1446  O   THR A  90      86.484  64.036 113.717  1.00 98.53           O
ATOM   1447  CG2 THR A  90      81.897  63.214 112.754  1.00 98.53           C
ATOM   1448 HG21 THR A  90      81.422  63.515 113.688  1.00 98.53           H
ATOM   1449 HG22 THR A  90      81.273  62.452 112.289  1.00 98.53           H
ATOM   1450 HG23 THR A  90      81.944  64.082 112.096  1.00 98.53           H
ATOM   1451  OG1 THR A  90      84.003  62.383 111.926  1.00 98.53           O
ATOM   1452  HG1 THR A  90      84.106  63.233 111.492  1.00 98.53           H
ATOM   1453  N   SER A  91      85.936  61.956 114.244  1.00 98.69           N
ATOM   1454  H   SER A  91      85.250  61.223 114.358  1.00 98.69           H
ATOM   1455  CA  SER A  91      87.324  61.546 114.131  1.00 98.69           C
ATOM   1456  HA  SER A  91      87.903  62.240 114.740  1.00 98.69           H
ATOM   1457  C   SER A  91      87.902  61.571 112.741  1.00 98.69           C
ATOM   1458  CB  SER A  91      87.453  60.129 114.691  1.00 98.69           C
ATOM   1459  HB2 SER A  91      87.346  60.257 115.768  1.00 98.69           H
ATOM   1460  HB3 SER A  91      88.410  59.653 114.476  1.00 98.69           H
ATOM   1461  O   SER A  91      89.128  61.580 112.587  1.00 98.69           O
ATOM   1462  OG  SER A  91      86.440  59.286 114.184  1.00 98.69           O
ATOM   1463  HG  SER A  91      86.645  58.376 114.408  1.00 98.69           H
ATOM   1464  N   ARG A  92      87.089  61.659 111.708  1.00 98.56           N
ATOM   1465  H   ARG A  92      86.103  61.631 111.923  1.00 98.56           H
ATOM   1466  CA  ARG A  92      87.459  61.920 110.330  1.00 98.56           C
ATOM   1467  HA  ARG A  92      88.231  61.236 109.979  1.00 98.56           H
ATOM   1468  C   ARG A  92      87.957  63.363 110.040  1.00 98.56           C
ATOM   1469  CB  ARG A  92      86.210  61.610 109.498  1.00 98.56           C
ATOM   1470  HB2 ARG A  92      85.954  60.557 109.614  1.00 98.56           H
ATOM   1471  HB3 ARG A  92      85.345  62.206 109.791  1.00 98.56           H
ATOM   1472  O   ARG A  92      88.956  63.529 109.332  1.00 98.56           O
ATOM   1473  CG  ARG A  92      86.447  61.888 108.017  1.00 98.56           C
ATOM   1474  HG2 ARG A  92      87.213  61.188 107.684  1.00 98.56           H
ATOM   1475  HG3 ARG A  92      86.745  62.925 107.862  1.00 98.56           H
ATOM   1476  CD  ARG A  92      85.181  61.651 107.217  1.00 98.56           C
ATOM   1477  HD2 ARG A  92      84.434  62.319 107.645  1.00 98.56           H
ATOM   1478  HD3 ARG A  92      84.788  60.643 107.349  1.00 98.56           H
ATOM   1479  NE  ARG A  92      85.410  61.960 105.827  1.00 98.56           N
ATOM   1480  HE  ARG A  92      85.568  61.148 105.247  1.00 98.56           H
ATOM   1481  NH1 ARG A  92      85.042  64.254 105.898  1.00 98.56           N
ATOM   1482 HH11 ARG A  92      84.963  64.249 106.905  1.00 98.56           H
ATOM   1483 HH12 ARG A  92      85.139  65.127 105.399  1.00 98.56           H
ATOM   1484  NH2 ARG A  92      85.565  63.245 104.000  1.00 98.56           N
ATOM   1485 HH21 ARG A  92      85.769  62.438 103.427  1.00 98.56           H
ATOM   1486 HH22 ARG A  92      85.328  64.139 103.595  1.00 98.56           H
ATOM   1487  CZ  ARG A  92      85.321  63.145 105.260  1.00 98.56           C
ATOM   1488  N   GLU A  93      87.424  64.342 110.730  1.00 98.87           N
ATOM   1489  H   GLU A  93      86.562  64.155 111.223  1.00 98.87           H
ATOM   1490  CA  GLU A  93      87.870  65.746 110.707  1.00 98.87           C
ATOM   1491  HA  GLU A  93      88.160  65.957 109.677  1.00 98.87           H
ATOM   1492  C   GLU A  93      89.103  65.932 111.576  1.00 98.87           C
ATOM   1493  CB  GLU A  93      86.700  66.687 111.077  1.00 98.87           C
ATOM   1494  HB2 GLU A  93      87.146  67.680 111.134  1.00 98.87           H
ATOM   1495  HB3 GLU A  93      86.292  66.401 112.046  1.00 98.87           H
ATOM   1496  O   GLU A  93      90.006  66.669 111.145  1.00 98.87           O
ATOM   1497  CG  GLU A  93      85.484  66.699 110.132  1.00 98.87           C
ATOM   1498  HG2 GLU A  93      84.716  67.308 110.609  1.00 98.87           H
ATOM   1499  HG3 GLU A  93      85.766  67.222 109.218  1.00 98.87           H
ATOM   1500  CD  GLU A  93      84.936  65.306 109.788  1.00 98.87           C
ATOM   1501  OE1 GLU A  93      84.999  64.849 108.634  1.00 98.87           O
ATOM   1502  OE2 GLU A  93      84.510  64.644 110.770  1.00 98.87           O
ATOM   1503  N   ILE A  94      89.252  65.188 112.665  1.00 98.91           N
ATOM   1504  H   ILE A  94      88.485  64.591 112.940  1.00 98.91           H
ATOM   1505  CA  ILE A  94      90.548  65.014 113.330  1.00 98.91           C
ATOM   1506  HA  ILE A  94      90.954  66.007 113.525  1.00 98.91           H
ATOM   1507  C   ILE A  94      91.608  64.334 112.465  1.00 98.91           C
ATOM   1508  CB  ILE A  94      90.365  64.305 114.675  1.00 98.91           C
ATOM   1509  HB  ILE A  94      89.998  63.293 114.502  1.00 98.91           H
ATOM   1510  O   ILE A  94      92.693  64.841 112.320  1.00 98.91           O
ATOM   1511  CG1 ILE A  94      89.341  64.992 115.650  1.00 98.91           C
ATOM   1512 HG12 ILE A  94      89.176  64.340 116.509  1.00 98.91           H
ATOM   1513 HG13 ILE A  94      88.397  65.082 115.114  1.00 98.91           H
ATOM   1514  CG2 ILE A  94      91.700  64.112 115.413  1.00 98.91           C
ATOM   1515 HG21 ILE A  94      91.526  63.716 116.413  1.00 98.91           H
ATOM   1516 HG22 ILE A  94      92.313  63.403 114.857  1.00 98.91           H
ATOM   1517 HG23 ILE A  94      92.226  65.065 115.461  1.00 98.91           H
ATOM   1518  CD1 ILE A  94      89.783  66.364 116.211  1.00 98.91           C
ATOM   1519 HD11 ILE A  94      88.987  66.757 116.844  1.00 98.91           H
ATOM   1520 HD12 ILE A  94      90.690  66.253 116.805  1.00 98.91           H
ATOM   1521 HD13 ILE A  94      89.988  67.036 115.377  1.00 98.91           H
ATOM   1522  N   GLN A  95      91.284  63.184 111.875  1.00 98.79           N
ATOM   1523  H   GLN A  95      90.367  62.798 112.048  1.00 98.79           H
ATOM   1524  CA  GLN A  95      92.148  62.490 110.907  1.00 98.79           C
ATOM   1525  HA  GLN A  95      93.009  62.107 111.455  1.00 98.79           H
ATOM   1526  C   GLN A  95      92.653  63.420 109.795  1.00 98.79           C
ATOM   1527  CB  GLN A  95      91.411  61.276 110.333  1.00 98.79           C
ATOM   1528  HB2 GLN A  95      91.200  60.604 111.165  1.00 98.79           H
ATOM   1529  HB3 GLN A  95      90.469  61.621 109.905  1.00 98.79           H
ATOM   1530  O   GLN A  95      93.831  63.395 109.434  1.00 98.79           O
ATOM   1531  CG  GLN A  95      92.216  60.524 109.220  1.00 98.79           C
ATOM   1532  HG2 GLN A  95      92.319  61.158 108.340  1.00 98.79           H
ATOM   1533  HG3 GLN A  95      93.221  60.270 109.558  1.00 98.79           H
ATOM   1534  CD  GLN A  95      91.514  59.224 108.810  1.00 98.79           C
ATOM   1535  NE2 GLN A  95      91.447  58.273 109.710  1.00 98.79           N
ATOM   1536 HE21 GLN A  95      91.778  58.405 110.655  1.00 98.79           H
ATOM   1537 HE22 GLN A  95      91.026  57.394 109.443  1.00 98.79           H
ATOM   1538  OE1 GLN A  95      91.119  59.058 107.662  1.00 98.79           O
ATOM   1539  N   THR A  96      91.762  64.192 109.189  1.00 98.82           N
ATOM   1540  H   THR A  96      90.811  64.113 109.522  1.00 98.82           H
ATOM   1541  CA  THR A  96      92.085  65.077 108.061  1.00 98.82           C
ATOM   1542  HA  THR A  96      92.726  64.490 107.403  1.00 98.82           H
ATOM   1543  C   THR A  96      92.928  66.264 108.564  1.00 98.82           C
ATOM   1544  CB  THR A  96      90.856  65.547 107.307  1.00 98.82           C
ATOM   1545  HB  THR A  96      90.255  66.242 107.893  1.00 98.82           H
ATOM   1546  O   THR A  96      93.911  66.589 107.922  1.00 98.82           O
ATOM   1547  CG2 THR A  96      91.257  66.309 106.050  1.00 98.82           C
ATOM   1548 HG21 THR A  96      92.005  67.083 106.221  1.00 98.82           H
ATOM   1549 HG22 THR A  96      90.353  66.837 105.748  1.00 98.82           H
ATOM   1550 HG23 THR A  96      91.518  65.617 105.250  1.00 98.82           H
ATOM   1551  OG1 THR A  96      90.027  64.494 107.009  1.00 98.82           O
ATOM   1552  HG1 THR A  96      89.659  64.181 107.838  1.00 98.82           H
ATOM   1553  N   ALA A  97      92.629  66.877 109.712  1.00 98.91           N
ATOM   1554  H   ALA A  97      91.795  66.623 110.221  1.00 98.91           H
ATOM   1555  CA  ALA A  97      93.505  67.794 110.372  1.00 98.91           C
ATOM   1556  HA  ALA A  97      93.656  68.650 109.714  1.00 98.91           H
ATOM   1557  C   ALA A  97      94.896  67.227 110.622  1.00 98.91           C
ATOM   1558  CB  ALA A  97      92.817  68.259 111.655  1.00 98.91           C
ATOM   1559  HB1 ALA A  97      92.491  67.413 112.261  1.00 98.91           H
ATOM   1560  HB2 ALA A  97      93.503  68.890 112.220  1.00 98.91           H
ATOM   1561  HB3 ALA A  97      91.913  68.826 111.434  1.00 98.91           H
ATOM   1562  O   ALA A  97      95.862  67.884 110.296  1.00 98.91           O
ATOM   1563  N   VAL A  98      95.024  65.969 111.087  1.00 98.88           N
ATOM   1564  H   VAL A  98      94.212  65.462 111.408  1.00 98.88           H
ATOM   1565  CA  VAL A  98      96.354  65.394 111.296  1.00 98.88           C
ATOM   1566  HA  VAL A  98      96.888  66.127 111.902  1.00 98.88           H
ATOM   1567  C   VAL A  98      97.166  65.249 110.017  1.00 98.88           C
ATOM   1568  CB  VAL A  98      96.230  64.078 112.081  1.00 98.88           C
ATOM   1569  HB  VAL A  98      95.450  63.461 111.635  1.00 98.88           H
ATOM   1570  O   VAL A  98      98.353  65.547 110.002  1.00 98.88           O
ATOM   1571  CG1 VAL A  98      97.546  63.281 112.200  1.00 98.88           C
ATOM   1572 HG11 VAL A  98      98.360  63.888 112.598  1.00 98.88           H
ATOM   1573 HG12 VAL A  98      97.815  63.023 111.175  1.00 98.88           H
ATOM   1574 HG13 VAL A  98      97.424  62.370 112.785  1.00 98.88           H
ATOM   1575  CG2 VAL A  98      95.854  64.384 113.578  1.00 98.88           C
ATOM   1576 HG21 VAL A  98      96.601  64.943 114.141  1.00 98.88           H
ATOM   1577 HG22 VAL A  98      94.939  64.974 113.532  1.00 98.88           H
ATOM   1578 HG23 VAL A  98      95.581  63.453 114.075  1.00 98.88           H
ATOM   1579  N   ARG A  99      96.494  64.923 108.918  1.00 98.56           N
ATOM   1580  H   ARG A  99      95.505  64.740 109.003  1.00 98.56           H
ATOM   1581  CA  ARG A  99      97.081  64.871 107.563  1.00 98.56           C
ATOM   1582  HA  ARG A  99      98.040  64.353 107.582  1.00 98.56           H
ATOM   1583  C   ARG A  99      97.474  66.207 106.973  1.00 98.56           C
ATOM   1584  CB  ARG A  99      96.154  64.137 106.601  1.00 98.56           C
ATOM   1585  HB2 ARG A  99      96.541  64.280 105.592  1.00 98.56           H
ATOM   1586  HB3 ARG A  99      95.165  64.595 106.622  1.00 98.56           H
ATOM   1587  O   ARG A  99      98.393  66.278 106.155  1.00 98.56           O
ATOM   1588  CG  ARG A  99      95.993  62.621 106.816  1.00 98.56           C
ATOM   1589  HG2 ARG A  99      96.999  62.202 106.793  1.00 98.56           H
ATOM   1590  HG3 ARG A  99      95.555  62.444 107.799  1.00 98.56           H
ATOM   1591  CD  ARG A  99      95.051  62.044 105.753  1.00 98.56           C
ATOM   1592  HD2 ARG A  99      95.526  62.217 104.788  1.00 98.56           H
ATOM   1593  HD3 ARG A  99      94.103  62.572 105.855  1.00 98.56           H
ATOM   1594  NE  ARG A  99      94.863  60.587 105.979  1.00 98.56           N
ATOM   1595  HE  ARG A  99      95.648  60.080 106.362  1.00 98.56           H
ATOM   1596  NH1 ARG A  99      92.670  60.493 105.198  1.00 98.56           N
ATOM   1597 HH11 ARG A  99      92.792  61.346 104.671  1.00 98.56           H
ATOM   1598 HH12 ARG A  99      91.823  59.949 105.117  1.00 98.56           H
ATOM   1599  NH2 ARG A  99      93.566  58.733 106.263  1.00 98.56           N
ATOM   1600 HH21 ARG A  99      92.614  58.399 106.307  1.00 98.56           H
ATOM   1601 HH22 ARG A  99      94.306  58.242 106.745  1.00 98.56           H
ATOM   1602  CZ  ARG A  99      93.701  59.964 105.800  1.00 98.56           C
ATOM   1603  N   LEU A 100      96.845  67.294 107.406  1.00 98.59           N
ATOM   1604  H   LEU A 100      96.101  67.178 108.079  1.00 98.59           H
ATOM   1605  CA  LEU A 100      97.222  68.693 107.019  1.00 98.59           C
ATOM   1606  HA  LEU A 100      97.617  68.638 106.004  1.00 98.59           H
ATOM   1607  C   LEU A 100      98.270  69.256 107.931  1.00 98.59           C
ATOM   1608  CB  LEU A 100      95.925  69.528 106.992  1.00 98.59           C
ATOM   1609  HB2 LEU A 100      95.416  69.421 107.949  1.00 98.59           H
ATOM   1610  HB3 LEU A 100      96.226  70.571 106.894  1.00 98.59           H
ATOM   1611  O   LEU A 100      99.027  70.134 107.500  1.00 98.59           O
ATOM   1612  CG  LEU A 100      94.918  69.192 105.827  1.00 98.59           C
ATOM   1613  HG  LEU A 100      94.860  68.107 105.734  1.00 98.59           H
ATOM   1614  CD1 LEU A 100      93.547  69.818 106.100  1.00 98.59           C
ATOM   1615 HD11 LEU A 100      93.588  70.899 105.969  1.00 98.59           H
ATOM   1616 HD12 LEU A 100      92.833  69.439 105.369  1.00 98.59           H
ATOM   1617 HD13 LEU A 100      93.219  69.513 107.094  1.00 98.59           H
ATOM   1618  CD2 LEU A 100      95.453  69.699 104.494  1.00 98.59           C
ATOM   1619 HD21 LEU A 100      96.275  69.065 104.161  1.00 98.59           H
ATOM   1620 HD22 LEU A 100      95.797  70.731 104.565  1.00 98.59           H
ATOM   1621 HD23 LEU A 100      94.662  69.651 103.746  1.00 98.59           H
ATOM   1622  N   LEU A 101      98.411  68.818 109.212  1.00 98.65           N
ATOM   1623  H   LEU A 101      97.795  68.074 109.509  1.00 98.65           H
ATOM   1624  CA  LEU A 101      99.238  69.420 110.241  1.00 98.65           C
ATOM   1625  HA  LEU A 101      99.568  70.428 109.990  1.00 98.65           H
ATOM   1626  C   LEU A 101     100.569  68.688 110.504  1.00 98.65           C
ATOM   1627  CB  LEU A 101      98.450  69.582 111.569  1.00 98.65           C
ATOM   1628  HB2 LEU A 101      99.121  69.927 112.356  1.00 98.65           H
ATOM   1629  HB3 LEU A 101      98.033  68.603 111.807  1.00 98.65           H
ATOM   1630  O   LEU A 101     101.531  69.327 110.918  1.00 98.65           O
ATOM   1631  CG  LEU A 101      97.325  70.619 111.494  1.00 98.65           C
ATOM   1632  HG  LEU A 101      96.757  70.542 110.567  1.00 98.65           H
ATOM   1633  CD1 LEU A 101      96.339  70.334 112.619  1.00 98.65           C
ATOM   1634 HD11 LEU A 101      95.567  71.104 112.582  1.00 98.65           H
ATOM   1635 HD12 LEU A 101      96.788  70.355 113.612  1.00 98.65           H
ATOM   1636 HD13 LEU A 101      95.877  69.355 112.496  1.00 98.65           H
ATOM   1637  CD2 LEU A 101      97.822  72.053 111.534  1.00 98.65           C
ATOM   1638 HD21 LEU A 101      96.972  72.730 111.457  1.00 98.65           H
ATOM   1639 HD22 LEU A 101      98.332  72.199 112.486  1.00 98.65           H
ATOM   1640 HD23 LEU A 101      98.531  72.164 110.713  1.00 98.65           H
ATOM   1641  N   LEU A 102     100.654  67.378 110.369  1.00 98.57           N
ATOM   1642  H   LEU A 102      99.843  66.958 109.938  1.00 98.57           H
ATOM   1643  CA  LEU A 102     101.832  66.533 110.512  1.00 98.57           C
ATOM   1644  HA  LEU A 102     102.559  67.133 111.059  1.00 98.57           H
ATOM   1645  C   LEU A 102     102.410  66.184 109.123  1.00 98.57           C
ATOM   1646  CB  LEU A 102     101.502  65.240 111.290  1.00 98.57           C
ATOM   1647  HB2 LEU A 102     100.748  64.669 110.747  1.00 98.57           H
ATOM   1648  HB3 LEU A 102     102.414  64.646 111.328  1.00 98.57           H
ATOM   1649  O   LEU A 102     101.679  65.877 108.200  1.00 98.57           O
ATOM   1650  CG  LEU A 102     100.982  65.418 112.711  1.00 98.57           C
ATOM   1651  HG  LEU A 102      99.963  65.803 112.680  1.00 98.57           H
ATOM   1652  CD1 LEU A 102     100.969  64.094 113.458  1.00 98.57           C
ATOM   1653 HD11 LEU A 102     100.448  63.354 112.850  1.00 98.57           H
ATOM   1654 HD12 LEU A 102     100.397  64.225 114.376  1.00 98.57           H
ATOM   1655 HD13 LEU A 102     101.984  63.736 113.628  1.00 98.57           H
ATOM   1656  CD2 LEU A 102     101.787  66.423 113.540  1.00 98.57           C
ATOM   1657 HD21 LEU A 102     102.858  66.227 113.483  1.00 98.57           H
ATOM   1658 HD22 LEU A 102     101.598  67.419 113.140  1.00 98.57           H
ATOM   1659 HD23 LEU A 102     101.438  66.415 114.573  1.00 98.57           H
ATOM   1660  N   PRO A 103     103.767  66.182 108.971  1.00 96.70           N
ATOM   1661  CA  PRO A 103     104.380  65.674 107.769  1.00 96.70           C
ATOM   1662  HA  PRO A 103     103.877  66.056 106.880  1.00 96.70           H
ATOM   1663  C   PRO A 103     104.473  64.120 107.728  1.00 96.70           C
ATOM   1664  CB  PRO A 103     105.747  66.296 107.841  1.00 96.70           C
ATOM   1665  HB2 PRO A 103     106.482  65.734 107.266  1.00 96.70           H
ATOM   1666  HB3 PRO A 103     105.692  67.323 107.480  1.00 96.70           H
ATOM   1667  O   PRO A 103     104.393  63.427 108.741  1.00 96.70           O
ATOM   1668  CG  PRO A 103     106.115  66.261 109.305  1.00 96.70           C
ATOM   1669  HG2 PRO A 103     106.891  66.989 109.541  1.00 96.70           H
ATOM   1670  HG3 PRO A 103     106.441  65.262 109.595  1.00 96.70           H
ATOM   1671  CD  PRO A 103     104.771  66.583 109.949  1.00 96.70           C
ATOM   1672  HD2 PRO A 103     104.767  65.975 110.853  1.00 96.70           H
ATOM   1673  HD3 PRO A 103     104.628  67.622 110.247  1.00 96.70           H
ATOM   1674  N   GLY A 104     104.640  63.614 106.518  1.00 94.27           N
ATOM   1675  H   GLY A 104     104.528  64.282 105.768  1.00 94.27           H
ATOM   1676  CA  GLY A 104     105.341  62.398 106.167  1.00 94.27           C
ATOM   1677  HA2 GLY A 104     106.412  62.588 106.095  1.00 94.27           H
ATOM   1678  HA3 GLY A 104     105.086  62.112 105.146  1.00 94.27           H
ATOM   1679  C   GLY A 104     105.056  61.203 107.090  1.00 94.27           C
ATOM   1680  O   GLY A 104     104.024  60.530 106.977  1.00 94.27           O
ATOM   1681  N   GLU A 105     106.036  60.837 107.916  1.00 97.38           N
ATOM   1682  H   GLU A 105     106.799  61.480 108.077  1.00 97.38           H
ATOM   1683  CA  GLU A 105     106.034  59.583 108.694  1.00 97.38           C
ATOM   1684  HA  GLU A 105     105.497  58.846 108.096  1.00 97.38           H
ATOM   1685  C   GLU A 105     105.292  59.791 110.030  1.00 97.38           C
ATOM   1686  CB  GLU A 105     107.473  59.125 108.965  1.00 97.38           C
ATOM   1687  HB2 GLU A 105     108.032  59.845 109.563  1.00 97.38           H
ATOM   1688  HB3 GLU A 105     107.478  58.222 109.576  1.00 97.38           H
ATOM   1689  O   GLU A 105     104.543  58.907 110.453  1.00 97.38           O
ATOM   1690  CG  GLU A 105     108.278  58.882 107.698  1.00 97.38           C
ATOM   1691  HG2 GLU A 105     109.257  58.492 107.976  1.00 97.38           H
ATOM   1692  HG3 GLU A 105     108.425  59.788 107.108  1.00 97.38           H
ATOM   1693  CD  GLU A 105     107.542  57.916 106.724  1.00 97.38           C
ATOM   1694  OE1 GLU A 105     107.287  58.348 105.586  1.00 97.38           O
ATOM   1695  OE2 GLU A 105     107.252  56.768 107.062  1.00 97.38           O
ATOM   1696  N   LEU A 106     105.394  60.989 110.656  1.00 98.40           N
ATOM   1697  H   LEU A 106     106.030  61.655 110.242  1.00 98.40           H
ATOM   1698  CA  LEU A 106     104.592  61.314 111.836  1.00 98.40           C
ATOM   1699  HA  LEU A 106     104.759  60.557 112.602  1.00 98.40           H
ATOM   1700  C   LEU A 106     103.062  61.313 111.574  1.00 98.40           C
ATOM   1701  CB  LEU A 106     104.980  62.696 112.387  1.00 98.40           C
ATOM   1702  HB2 LEU A 106     104.323  62.960 113.215  1.00 98.40           H
ATOM   1703  HB3 LEU A 106     104.766  63.399 111.581  1.00 98.40           H
ATOM   1704  O   LEU A 106     102.258  60.822 112.400  1.00 98.40           O
ATOM   1705  CG  LEU A 106     106.441  62.853 112.830  1.00 98.40           C
ATOM   1706  HG  LEU A 106     107.061  62.578 111.977  1.00 98.40           H
ATOM   1707  CD1 LEU A 106     106.693  64.259 113.369  1.00 98.40           C
ATOM   1708 HD11 LEU A 106     107.749  64.329 113.627  1.00 98.40           H
ATOM   1709 HD12 LEU A 106     106.469  64.955 112.561  1.00 98.40           H
ATOM   1710 HD13 LEU A 106     106.078  64.458 114.247  1.00 98.40           H
ATOM   1711  CD2 LEU A 106     106.758  61.865 113.947  1.00 98.40           C
ATOM   1712 HD21 LEU A 106     107.007  60.915 113.474  1.00 98.40           H
ATOM   1713 HD22 LEU A 106     107.634  62.181 114.513  1.00 98.40           H
ATOM   1714 HD23 LEU A 106     105.973  61.789 114.700  1.00 98.40           H
ATOM   1715  N   ALA A 107     102.672  61.781 110.384  1.00 98.75           N
ATOM   1716  H   ALA A 107     103.409  62.187 109.826  1.00 98.75           H
ATOM   1717  CA  ALA A 107     101.265  61.604 109.864  1.00 98.75           C
ATOM   1718  HA  ALA A 107     100.626  62.079 110.608  1.00 98.75           H
ATOM   1719  C   ALA A 107     100.853  60.156 109.709  1.00 98.75           C
ATOM   1720  CB  ALA A 107     101.093  62.417 108.569  1.00 98.75           C
ATOM   1721  HB1 ALA A 107     101.475  61.851 107.719  1.00 98.75           H
ATOM   1722  HB2 ALA A 107     101.548  63.406 108.633  1.00 98.75           H
ATOM   1723  HB3 ALA A 107     100.028  62.563 108.389  1.00 98.75           H
ATOM   1724  O   ALA A 107      99.801  59.776 110.199  1.00 98.75           O
ATOM   1725  N   LYS A 108     101.700  59.311 109.090  1.00 98.30           N
ATOM   1726  H   LYS A 108     102.614  59.658 108.834  1.00 98.30           H
ATOM   1727  CA  LYS A 108     101.328  57.863 108.853  1.00 98.30           C
ATOM   1728  HA  LYS A 108     100.394  57.786 108.297  1.00 98.30           H
ATOM   1729  C   LYS A 108     101.075  57.136 110.191  1.00 98.30           C
ATOM   1730  CB  LYS A 108     102.425  57.185 108.040  1.00 98.30           C
ATOM   1731  HB2 LYS A 108     103.404  57.371 108.482  1.00 98.30           H
ATOM   1732  HB3 LYS A 108     102.262  56.107 108.034  1.00 98.30           H
ATOM   1733  O   LYS A 108     100.100  56.445 110.397  1.00 98.30           O
ATOM   1734  CG  LYS A 108     102.433  57.647 106.546  1.00 98.30           C
ATOM   1735  HG2 LYS A 108     101.581  57.195 106.038  1.00 98.30           H
ATOM   1736  HG3 LYS A 108     102.345  58.733 106.558  1.00 98.30           H
ATOM   1737  CD  LYS A 108     103.761  57.290 105.839  1.00 98.30           C
ATOM   1738  HD2 LYS A 108     103.760  56.220 105.632  1.00 98.30           H
ATOM   1739  HD3 LYS A 108     104.594  57.524 106.502  1.00 98.30           H
ATOM   1740  CE  LYS A 108     103.952  58.051 104.535  1.00 98.30           C
ATOM   1741  HE2 LYS A 108     103.936  59.129 104.696  1.00 98.30           H
ATOM   1742  HE3 LYS A 108     103.184  57.766 103.816  1.00 98.30           H
ATOM   1743  NZ  LYS A 108     105.290  57.763 103.950  1.00 98.30           N
ATOM   1744  HZ1 LYS A 108     105.512  56.778 103.915  1.00 98.30           H
ATOM   1745  HZ2 LYS A 108     105.463  58.222 103.067  1.00 98.30           H
ATOM   1746  HZ3 LYS A 108     105.968  58.160 104.585  1.00 98.30           H
ATOM   1747  N   HIS A 109     101.972  57.345 111.135  1.00 98.54           N
ATOM   1748  H   HIS A 109     102.731  57.971 110.905  1.00 98.54           H
ATOM   1749  CA  HIS A 109     101.894  56.827 112.504  1.00 98.54           C
ATOM   1750  HA  HIS A 109     101.733  55.749 112.483  1.00 98.54           H
ATOM   1751  C   HIS A 109     100.686  57.366 113.307  1.00 98.54           C
ATOM   1752  CB  HIS A 109     103.198  57.155 113.254  1.00 98.54           C
ATOM   1753  HB2 HIS A 109     103.035  56.861 114.291  1.00 98.54           H
ATOM   1754  HB3 HIS A 109     103.304  58.239 113.236  1.00 98.54           H
ATOM   1755  O   HIS A 109      99.916  56.576 113.829  1.00 98.54           O
ATOM   1756  CG  HIS A 109     104.478  56.545 112.719  1.00 98.54           C
ATOM   1757  CD2 HIS A 109     104.613  55.454 111.891  1.00 98.54           C
ATOM   1758  HD2 HIS A 109     103.835  54.846 111.452  1.00 98.54           H
ATOM   1759  ND1 HIS A 109     105.728  56.934 113.073  1.00 98.54           N
ATOM   1760  HD1 HIS A 109     105.955  57.717 113.669  1.00 98.54           H
ATOM   1761  CE1 HIS A 109     106.646  56.134 112.493  1.00 98.54           C
ATOM   1762  HE1 HIS A 109     107.719  56.199 112.592  1.00 98.54           H
ATOM   1763  NE2 HIS A 109     106.001  55.210 111.756  1.00 98.54           N
ATOM   1764  N   ALA A 110     100.500  58.675 113.322  1.00 98.84           N
ATOM   1765  H   ALA A 110     101.167  59.254 112.831  1.00 98.84           H
ATOM   1766  CA  ALA A 110      99.369  59.309 114.040  1.00 98.84           C
ATOM   1767  HA  ALA A 110      99.455  58.946 115.064  1.00 98.84           H
ATOM   1768  C   ALA A 110      98.035  58.855 113.445  1.00 98.84           C
ATOM   1769  CB  ALA A 110      99.637  60.794 114.083  1.00 98.84           C
ATOM   1770  HB1 ALA A 110      99.612  61.173 113.062  1.00 98.84           H
ATOM   1771  HB2 ALA A 110     100.590  61.045 114.548  1.00 98.84           H
ATOM   1772  HB3 ALA A 110      98.854  61.256 114.686  1.00 98.84           H
ATOM   1773  O   ALA A 110      97.109  58.508 114.167  1.00 98.84           O
ATOM   1774  N   VAL A 111      97.901  58.771 112.108  1.00 98.79           N
ATOM   1775  H   VAL A 111      98.675  59.039 111.517  1.00 98.79           H
ATOM   1776  CA  VAL A 111      96.645  58.298 111.462  1.00 98.79           C
ATOM   1777  HA  VAL A 111      95.817  58.794 111.968  1.00 98.79           H
ATOM   1778  C   VAL A 111      96.391  56.804 111.661  1.00 98.79           C
ATOM   1779  CB  VAL A 111      96.655  58.724 110.025  1.00 98.79           C
ATOM   1780  HB  VAL A 111      97.541  58.405 109.476  1.00 98.79           H
ATOM   1781  O   VAL A 111      95.271  56.338 111.682  1.00 98.79           O
ATOM   1782  CG1 VAL A 111      95.561  58.114 109.126  1.00 98.79           C
ATOM   1783 HG11 VAL A 111      95.608  58.552 108.129  1.00 98.79           H
ATOM   1784 HG12 VAL A 111      95.754  57.053 108.966  1.00 98.79           H
ATOM   1785 HG13 VAL A 111      94.550  58.265 109.505  1.00 98.79           H
ATOM   1786  CG2 VAL A 111      96.500  60.203 109.850  1.00 98.79           C
ATOM   1787 HG21 VAL A 111      97.199  60.760 110.474  1.00 98.79           H
ATOM   1788 HG22 VAL A 111      95.502  60.528 110.143  1.00 98.79           H
ATOM   1789 HG23 VAL A 111      96.668  60.535 108.826  1.00 98.79           H
ATOM   1790  N   SER A 112      97.447  55.965 111.761  1.00 98.60           N
ATOM   1791  H   SER A 112      98.367  56.325 111.551  1.00 98.60           H
ATOM   1792  CA  SER A 112      97.363  54.579 112.242  1.00 98.60           C
ATOM   1793  HA  SER A 112      96.632  54.064 111.620  1.00 98.60           H
ATOM   1794  C   SER A 112      96.806  54.466 113.652  1.00 98.60           C
ATOM   1795  CB  SER A 112      98.719  53.876 112.063  1.00 98.60           C
ATOM   1796  HB2 SER A 112      99.505  54.502 112.486  1.00 98.60           H
ATOM   1797  HB3 SER A 112      98.946  53.713 111.009  1.00 98.60           H
ATOM   1798  O   SER A 112      95.753  53.887 113.875  1.00 98.60           O
ATOM   1799  OG  SER A 112      98.712  52.614 112.711  1.00 98.60           O
ATOM   1800  HG  SER A 112      98.940  52.771 113.630  1.00 98.60           H
ATOM   1801  N   GLU A 113      97.470  55.075 114.625  1.00 98.73           N
ATOM   1802  H   GLU A 113      98.296  55.618 114.417  1.00 98.73           H
ATOM   1803  CA  GLU A 113      97.179  54.945 116.088  1.00 98.73           C
ATOM   1804  HA  GLU A 113      97.115  53.879 116.305  1.00 98.73           H
ATOM   1805  C   GLU A 113      95.820  55.547 116.468  1.00 98.73           C
ATOM   1806  CB  GLU A 113      98.298  55.581 116.942  1.00 98.73           C
ATOM   1807  HB2 GLU A 113      97.995  55.575 117.989  1.00 98.73           H
ATOM   1808  HB3 GLU A 113      98.414  56.623 116.647  1.00 98.73           H
ATOM   1809  O   GLU A 113      95.138  55.022 117.349  1.00 98.73           O
ATOM   1810  CG  GLU A 113      99.658  54.859 116.899  1.00 98.73           C
ATOM   1811  HG2 GLU A 113     100.083  54.963 115.901  1.00 98.73           H
ATOM   1812  HG3 GLU A 113     100.350  55.345 117.587  1.00 98.73           H
ATOM   1813  CD  GLU A 113      99.561  53.399 117.287  1.00 98.73           C
ATOM   1814  OE1 GLU A 113      99.565  52.505 116.404  1.00 98.73           O
ATOM   1815  OE2 GLU A 113      99.421  53.091 118.485  1.00 98.73           O
ATOM   1816  N   GLY A 114      95.401  56.627 115.816  1.00 98.82           N
ATOM   1817  H   GLY A 114      96.040  57.068 115.169  1.00 98.82           H
ATOM   1818  CA  GLY A 114      94.060  57.181 116.030  1.00 98.82           C
ATOM   1819  HA2 GLY A 114      93.872  57.388 117.084  1.00 98.82           H
ATOM   1820  HA3 GLY A 114      94.011  58.114 115.469  1.00 98.82           H
ATOM   1821  C   GLY A 114      92.976  56.217 115.560  1.00 98.82           C
ATOM   1822  O   GLY A 114      91.946  56.078 116.231  1.00 98.82           O
ATOM   1823  N   THR A 115      93.186  55.598 114.407  1.00 98.68           N
ATOM   1824  H   THR A 115      94.099  55.684 113.981  1.00 98.68           H
ATOM   1825  CA  THR A 115      92.203  54.652 113.791  1.00 98.68           C
ATOM   1826  HA  THR A 115      91.194  55.063 113.821  1.00 98.68           H
ATOM   1827  C   THR A 115      92.140  53.358 114.598  1.00 98.68           C
ATOM   1828  CB  THR A 115      92.596  54.352 112.364  1.00 98.68           C
ATOM   1829  HB  THR A 115      93.548  53.823 112.325  1.00 98.68           H
ATOM   1830  O   THR A 115      91.052  52.856 114.847  1.00 98.68           O
ATOM   1831  CG2 THR A 115      91.516  53.497 111.710  1.00 98.68           C
ATOM   1832 HG21 THR A 115      91.498  52.497 112.144  1.00 98.68           H
ATOM   1833 HG22 THR A 115      91.747  53.400 110.649  1.00 98.68           H
ATOM   1834 HG23 THR A 115      90.547  53.975 111.857  1.00 98.68           H
ATOM   1835  OG1 THR A 115      92.675  55.591 111.650  1.00 98.68           O
ATOM   1836  HG1 THR A 115      93.614  55.744 111.522  1.00 98.68           H
ATOM   1837  N   LYS A 116      93.269  52.870 115.090  1.00 98.40           N
ATOM   1838  H   LYS A 116      94.098  53.365 114.793  1.00 98.40           H
ATOM   1839  CA  LYS A 116      93.454  51.709 115.996  1.00 98.40           C
ATOM   1840  HA  LYS A 116      93.056  50.840 115.472  1.00 98.40           H
ATOM   1841  C   LYS A 116      92.768  51.931 117.338  1.00 98.40           C
ATOM   1842  CB  LYS A 116      94.967  51.620 116.178  1.00 98.40           C
ATOM   1843  HB2 LYS A 116      95.303  52.606 116.500  1.00 98.40           H
ATOM   1844  HB3 LYS A 116      95.376  51.407 115.191  1.00 98.40           H
ATOM   1845  O   LYS A 116      92.051  51.081 117.801  1.00 98.40           O
ATOM   1846  CG  LYS A 116      95.554  50.550 117.130  1.00 98.40           C
ATOM   1847  HG2 LYS A 116      95.100  50.682 118.112  1.00 98.40           H
ATOM   1848  HG3 LYS A 116      95.341  49.551 116.750  1.00 98.40           H
ATOM   1849  CD  LYS A 116      97.033  50.845 117.191  1.00 98.40           C
ATOM   1850  HD2 LYS A 116      97.446  50.880 116.183  1.00 98.40           H
ATOM   1851  HD3 LYS A 116      97.151  51.846 117.604  1.00 98.40           H
ATOM   1852  CE  LYS A 116      97.864  49.914 118.063  1.00 98.40           C
ATOM   1853  HE2 LYS A 116      97.883  48.932 117.590  1.00 98.40           H
ATOM   1854  HE3 LYS A 116      97.422  49.879 119.059  1.00 98.40           H
ATOM   1855  NZ  LYS A 116      99.240  50.461 118.162  1.00 98.40           N
ATOM   1856  HZ1 LYS A 116      99.937  49.844 118.555  1.00 98.40           H
ATOM   1857  HZ2 LYS A 116      99.527  50.845 117.273  1.00 98.40           H
ATOM   1858  HZ3 LYS A 116      99.289  51.331 118.672  1.00 98.40           H
ATOM   1859  N   ALA A 117      92.886  53.172 117.899  1.00 98.71           N
ATOM   1860  H   ALA A 117      93.551  53.826 117.512  1.00 98.71           H
ATOM   1861  CA  ALA A 117      92.237  53.533 119.143  1.00 98.71           C
ATOM   1862  HA  ALA A 117      92.504  52.786 119.891  1.00 98.71           H
ATOM   1863  C   ALA A 117      90.696  53.530 119.014  1.00 98.71           C
ATOM   1864  CB  ALA A 117      92.745  54.870 119.671  1.00 98.71           C
ATOM   1865  HB1 ALA A 117      92.577  55.657 118.937  1.00 98.71           H
ATOM   1866  HB2 ALA A 117      93.813  54.752 119.855  1.00 98.71           H
ATOM   1867  HB3 ALA A 117      92.238  55.112 120.605  1.00 98.71           H
ATOM   1868  O   ALA A 117      89.980  52.852 119.759  1.00 98.71           O
ATOM   1869  N   VAL A 118      90.196  54.181 117.954  1.00 98.58           N
ATOM   1870  H   VAL A 118      90.874  54.616 117.345  1.00 98.58           H
ATOM   1871  CA  VAL A 118      88.774  54.200 117.608  1.00 98.58           C
ATOM   1872  HA  VAL A 118      88.277  54.575 118.503  1.00 98.58           H
ATOM   1873  C   VAL A 118      88.232  52.794 117.370  1.00 98.58           C
ATOM   1874  CB  VAL A 118      88.497  55.175 116.446  1.00 98.58           C
ATOM   1875  HB  VAL A 118      89.171  54.996 115.609  1.00 98.58           H
ATOM   1876  O   VAL A 118      87.214  52.421 117.981  1.00 98.58           O
ATOM   1877  CG1 VAL A 118      87.114  54.956 115.823  1.00 98.58           C
ATOM   1878 HG11 VAL A 118      86.848  55.641 115.018  1.00 98.58           H
ATOM   1879 HG12 VAL A 118      86.338  55.068 116.580  1.00 98.58           H
ATOM   1880 HG13 VAL A 118      87.031  53.962 115.385  1.00 98.58           H
ATOM   1881  CG2 VAL A 118      88.609  56.631 116.899  1.00 98.58           C
ATOM   1882 HG21 VAL A 118      87.851  56.863 117.647  1.00 98.58           H
ATOM   1883 HG22 VAL A 118      89.611  56.856 117.264  1.00 98.58           H
ATOM   1884 HG23 VAL A 118      88.425  57.252 116.022  1.00 98.58           H
ATOM   1885  N   THR A 119      88.905  51.951 116.582  1.00 98.15           N
ATOM   1886  H   THR A 119      89.718  52.281 116.080  1.00 98.15           H
ATOM   1887  CA  THR A 119      88.472  50.585 116.265  1.00 98.15           C
ATOM   1888  HA  THR A 119      87.491  50.621 115.791  1.00 98.15           H
ATOM   1889  C   THR A 119      88.340  49.721 117.555  1.00 98.15           C
ATOM   1890  CB  THR A 119      89.464  49.929 115.307  1.00 98.15           C
ATOM   1891  HB  THR A 119      90.455  50.043 115.747  1.00 98.15           H
ATOM   1892  O   THR A 119      87.333  49.008 117.700  1.00 98.15           O
ATOM   1893  CG2 THR A 119      89.204  48.448 115.039  1.00 98.15           C
ATOM   1894 HG21 THR A 119      88.216  48.351 114.589  1.00 98.15           H
ATOM   1895 HG22 THR A 119      89.218  47.850 115.950  1.00 98.15           H
ATOM   1896 HG23 THR A 119      89.985  48.059 114.386  1.00 98.15           H
ATOM   1897  OG1 THR A 119      89.476  50.637 114.087  1.00 98.15           O
ATOM   1898  HG1 THR A 119      89.944  51.469 114.186  1.00 98.15           H
ATOM   1899  N   LYS A 120      89.320  49.818 118.483  1.00 97.59           N
ATOM   1900  H   LYS A 120      90.146  50.372 118.309  1.00 97.59           H
ATOM   1901  CA  LYS A 120      89.239  49.089 119.769  1.00 97.59           C
ATOM   1902  HA  LYS A 120      89.000  48.041 119.584  1.00 97.59           H
ATOM   1903  C   LYS A 120      88.164  49.672 120.664  1.00 97.59           C
ATOM   1904  CB  LYS A 120      90.605  49.185 120.412  1.00 97.59           C
ATOM   1905  HB2 LYS A 120      90.882  50.217 120.626  1.00 97.59           H
ATOM   1906  HB3 LYS A 120      91.334  48.742 119.734  1.00 97.59           H
ATOM   1907  O   LYS A 120      87.369  48.948 121.262  1.00 97.59           O
ATOM   1908  CG  LYS A 120      90.597  48.430 121.764  1.00 97.59           C
ATOM   1909  HG2 LYS A 120      89.927  48.965 122.437  1.00 97.59           H
ATOM   1910  HG3 LYS A 120      90.189  47.424 121.663  1.00 97.59           H
ATOM   1911  CD  LYS A 120      92.001  48.425 122.383  1.00 97.59           C
ATOM   1912  HD2 LYS A 120      92.510  49.382 122.273  1.00 97.59           H
ATOM   1913  HD3 LYS A 120      92.587  47.638 121.908  1.00 97.59           H
ATOM   1914  CE  LYS A 120      91.779  48.095 123.867  1.00 97.59           C
ATOM   1915  HE2 LYS A 120      91.271  47.145 124.030  1.00 97.59           H
ATOM   1916  HE3 LYS A 120      91.085  48.861 124.212  1.00 97.59           H
ATOM   1917  NZ  LYS A 120      93.067  48.166 124.595  1.00 97.59           N
ATOM   1918  HZ1 LYS A 120      92.822  48.223 125.574  1.00 97.59           H
ATOM   1919  HZ2 LYS A 120      93.567  48.998 124.316  1.00 97.59           H
ATOM   1920  HZ3 LYS A 120      93.589  47.324 124.402  1.00 97.59           H
ATOM   1921  N   TYR A 121      88.073  50.982 120.730  1.00 97.48           N
ATOM   1922  H   TYR A 121      88.809  51.511 120.285  1.00 97.48           H
ATOM   1923  CA  TYR A 121      87.046  51.674 121.525  1.00 97.48           C
ATOM   1924  HA  TYR A 121      87.161  51.369 122.565  1.00 97.48           H
ATOM   1925  C   TYR A 121      85.618  51.266 121.140  1.00 97.48           C
ATOM   1926  CB  TYR A 121      87.316  53.170 121.434  1.00 97.48           C
ATOM   1927  HB2 TYR A 121      87.369  53.487 120.392  1.00 97.48           H
ATOM   1928  HB3 TYR A 121      88.286  53.401 121.874  1.00 97.48           H
ATOM   1929  O   TYR A 121      84.837  50.898 121.998  1.00 97.48           O
ATOM   1930  CG  TYR A 121      86.260  54.015 122.067  1.00 97.48           C
ATOM   1931  CD2 TYR A 121      85.169  54.448 121.281  1.00 97.48           C
ATOM   1932  HD2 TYR A 121      85.127  54.222 120.225  1.00 97.48           H
ATOM   1933  CD1 TYR A 121      86.353  54.360 123.406  1.00 97.48           C
ATOM   1934  HD1 TYR A 121      87.214  54.053 123.982  1.00 97.48           H
ATOM   1935  CE2 TYR A 121      84.122  55.190 121.876  1.00 97.48           C
ATOM   1936  HE2 TYR A 121      83.300  55.570 121.287  1.00 97.48           H
ATOM   1937  CE1 TYR A 121      85.293  55.067 124.019  1.00 97.48           C
ATOM   1938  HE1 TYR A 121      85.344  55.332 125.065  1.00 97.48           H
ATOM   1939  OH  TYR A 121      83.136  56.154 123.872  1.00 97.48           O
ATOM   1940  HH  TYR A 121      82.367  56.211 123.300  1.00 97.48           H
ATOM   1941  CZ  TYR A 121      84.165  55.488 123.260  1.00 97.48           C
ATOM   1942  N   THR A 122      85.342  51.250 119.853  1.00 96.55           N
ATOM   1943  H   THR A 122      86.025  51.586 119.188  1.00 96.55           H
ATOM   1944  CA  THR A 122      84.029  50.786 119.315  1.00 96.55           C
ATOM   1945  HA  THR A 122      83.281  51.365 119.856  1.00 96.55           H
ATOM   1946  C   THR A 122      83.681  49.325 119.595  1.00 96.55           C
ATOM   1947  CB  THR A 122      83.872  51.136 117.821  1.00 96.55           C
ATOM   1948  HB  THR A 122      82.962  50.675 117.438  1.00 96.55           H
ATOM   1949  O   THR A 122      82.511  48.982 119.528  1.00 96.55           O
ATOM   1950  CG2 THR A 122      83.730  52.632 117.525  1.00 96.55           C
ATOM   1951 HG21 THR A 122      84.637  53.176 117.788  1.00 96.55           H
ATOM   1952 HG22 THR A 122      82.901  53.082 118.070  1.00 96.55           H
ATOM   1953 HG23 THR A 122      83.525  52.759 116.462  1.00 96.55           H
ATOM   1954  OG1 THR A 122      84.970  50.685 117.061  1.00 96.55           O
ATOM   1955  HG1 THR A 122      85.298  49.877 117.462  1.00 96.55           H
ATOM   1956  N   SER A 123      84.670  48.461 119.905  1.00 94.05           N
ATOM   1957  H   SER A 123      85.633  48.763 119.936  1.00 94.05           H
ATOM   1958  CA  SER A 123      84.438  47.052 120.254  1.00 94.05           C
ATOM   1959  HA  SER A 123      83.397  46.821 120.026  1.00 94.05           H
ATOM   1960  C   SER A 123      84.513  46.739 121.765  1.00 94.05           C
ATOM   1961  CB  SER A 123      85.334  46.149 119.390  1.00 94.05           C
ATOM   1962  HB2 SER A 123      85.213  45.106 119.682  1.00 94.05           H
ATOM   1963  HB3 SER A 123      84.971  46.204 118.363  1.00 94.05           H
ATOM   1964  O   SER A 123      84.148  45.670 122.206  1.00 94.05           O
ATOM   1965  OG  SER A 123      86.726  46.547 119.458  1.00 94.05           O
ATOM   1966  HG  SER A 123      86.836  47.203 118.765  1.00 94.05           H
ATOM   1967  N   ALA A 124      84.992  47.689 122.579  1.00 90.25           N
ATOM   1968  H   ALA A 124      85.313  48.555 122.171  1.00 90.25           H
ATOM   1969  CA  ALA A 124      84.971  47.634 124.043  1.00 90.25           C
ATOM   1970  HA  ALA A 124      85.006  46.593 124.365  1.00 90.25           H
ATOM   1971  C   ALA A 124      83.752  48.315 124.653  1.00 90.25           C
ATOM   1972  CB  ALA A 124      86.300  48.236 124.514  1.00 90.25           C
ATOM   1973  HB1 ALA A 124      87.137  47.668 124.107  1.00 90.25           H
ATOM   1974  HB2 ALA A 124      86.346  48.167 125.601  1.00 90.25           H
ATOM   1975  HB3 ALA A 124      86.398  49.279 124.211  1.00 90.25           H
ATOM   1976  O   ALA A 124      83.844  49.091 125.654  1.00 90.25           O
ATOM   1977  N   LYS A 125      82.563  48.109 124.062  1.00 75.95           N
ATOM   1978  H   LYS A 125      82.473  47.423 123.325  1.00 75.95           H
ATOM   1979  CA  LYS A 125      81.359  48.947 124.280  1.00 75.95           C
ATOM   1980  HA  LYS A 125      81.336  49.332 125.300  1.00 75.95           H
ATOM   1981  C   LYS A 125      80.077  48.145 124.119  1.00 75.95           C
ATOM   1982  CB  LYS A 125      81.428  50.129 123.275  1.00 75.95           C
ATOM   1983  HB2 LYS A 125      82.255  50.780 123.560  1.00 75.95           H
ATOM   1984  HB3 LYS A 125      81.597  49.752 122.267  1.00 75.95           H
ATOM   1985  O   LYS A 125      80.064  47.269 123.201  1.00 75.95           O
ATOM   1986  CG  LYS A 125      80.166  50.976 123.264  1.00 75.95           C
ATOM   1987  HG2 LYS A 125      80.452  51.993 122.997  1.00 75.95           H
ATOM   1988  HG3 LYS A 125      79.739  50.997 124.267  1.00 75.95           H
ATOM   1989  CD  LYS A 125      79.077  50.486 122.267  1.00 75.95           C
ATOM   1990  HD2 LYS A 125      79.234  49.421 122.096  1.00 75.95           H
ATOM   1991  HD3 LYS A 125      79.163  50.968 121.293  1.00 75.95           H
ATOM   1992  CE  LYS A 125      77.652  50.713 122.775  1.00 75.95           C
ATOM   1993  HE2 LYS A 125      77.462  51.774 122.612  1.00 75.95           H
ATOM   1994  HE3 LYS A 125      77.574  50.434 123.826  1.00 75.95           H
ATOM   1995  NZ  LYS A 125      76.713  49.885 122.019  1.00 75.95           N
ATOM   1996  HZ1 LYS A 125      76.865  49.929 121.022  1.00 75.95           H
ATOM   1997  HZ2 LYS A 125      77.011  48.936 122.195  1.00 75.95           H
ATOM   1998  HZ3 LYS A 125      75.740  49.966 122.280  1.00 75.95           H
ATOM   1999  OXT LYS A 125      79.103  48.474 124.836  1.00 75.95           O
TER    2000      LYS A 125
ATOM   2001  N   PRO B   1       8.637  37.156  49.887  1.00 30.83           N
ATOM   2002  H2  PRO B   1       8.414  36.720  49.004  1.00 30.83           H
ATOM   2003  H3  PRO B   1       8.582  36.448  50.605  1.00 30.83           H
ATOM   2004  CA  PRO B   1       9.991  37.771  49.913  1.00 30.83           C
ATOM   2005  HA  PRO B   1      10.544  37.387  49.056  1.00 30.83           H
ATOM   2006  C   PRO B   1      10.751  37.357  51.162  1.00 30.83           C
ATOM   2007  CB  PRO B   1       9.833  39.289  49.705  1.00 30.83           C
ATOM   2008  HB2 PRO B   1      10.355  39.665  48.825  1.00 30.83           H
ATOM   2009  HB3 PRO B   1      10.148  39.834  50.595  1.00 30.83           H
ATOM   2010  O   PRO B   1      10.139  36.920  52.140  1.00 30.83           O
ATOM   2011  CG  PRO B   1       8.320  39.519  49.520  1.00 30.83           C
ATOM   2012  HG2 PRO B   1       8.078  39.490  48.458  1.00 30.83           H
ATOM   2013  HG3 PRO B   1       7.970  40.448  49.971  1.00 30.83           H
ATOM   2014  CD  PRO B   1       7.739  38.295  50.202  1.00 30.83           C
ATOM   2015  HD2 PRO B   1       6.730  38.070  49.854  1.00 30.83           H
ATOM   2016  HD3 PRO B   1       7.761  38.482  51.275  1.00 30.83           H
ATOM   2017  N   GLU B   2      12.084  37.410  51.118  1.00 33.05           N
ATOM   2018  H   GLU B   2      12.566  37.786  50.314  1.00 33.05           H
ATOM   2019  CA  GLU B   2      12.943  37.138  52.297  1.00 33.05           C
ATOM   2020  HA  GLU B   2      12.531  36.292  52.847  1.00 33.05           H
ATOM   2021  C   GLU B   2      12.964  38.373  53.253  1.00 33.05           C
ATOM   2022  CB  GLU B   2      14.341  36.745  51.853  1.00 33.05           C
ATOM   2023  HB2 GLU B   2      14.777  37.513  51.214  1.00 33.05           H
ATOM   2024  HB3 GLU B   2      14.970  36.654  52.738  1.00 33.05           H
ATOM   2025  O   GLU B   2      12.977  39.513  52.811  1.00 33.05           O
ATOM   2026  CG  GLU B   2      14.295  35.419  51.121  1.00 33.05           C
ATOM   2027  HG2 GLU B   2      13.497  34.776  51.492  1.00 33.05           H
ATOM   2028  HG3 GLU B   2      14.082  35.578  50.064  1.00 33.05           H
ATOM   2029  CD  GLU B   2      15.675  34.712  51.274  1.00 33.05           C
ATOM   2030  OE1 GLU B   2      15.645  33.539  51.734  1.00 33.05           O
ATOM   2031  OE2 GLU B   2      16.743  35.287  51.004  1.00 33.05           O
ATOM   2032  N   PRO B   3      12.988  38.152  54.594  1.00 38.05           N
ATOM   2033  CA  PRO B   3      13.296  39.206  55.555  1.00 38.05           C
ATOM   2034  HA  PRO B   3      12.666  40.074  55.360  1.00 38.05           H
ATOM   2035  C   PRO B   3      14.789  39.570  55.401  1.00 38.05           C
ATOM   2036  CB  PRO B   3      12.967  38.585  56.898  1.00 38.05           C
ATOM   2037  HB2 PRO B   3      13.561  39.062  57.678  1.00 38.05           H
ATOM   2038  HB3 PRO B   3      11.908  38.748  57.098  1.00 38.05           H
ATOM   2039  O   PRO B   3      15.660  38.712  55.529  1.00 38.05           O
ATOM   2040  CG  PRO B   3      13.242  37.103  56.705  1.00 38.05           C
ATOM   2041  HG2 PRO B   3      14.305  36.920  56.865  1.00 38.05           H
ATOM   2042  HG3 PRO B   3      12.643  36.512  57.399  1.00 38.05           H
ATOM   2043  CD  PRO B   3      12.857  36.847  55.248  1.00 38.05           C
ATOM   2044  HD2 PRO B   3      11.812  36.537  55.221  1.00 38.05           H
ATOM   2045  HD3 PRO B   3      13.546  36.097  54.860  1.00 38.05           H
ATOM   2046  N   ALA B   4      15.077  40.839  55.088  1.00 33.10           N
ATOM   2047  H   ALA B   4      14.321  41.486  54.916  1.00 33.10           H
ATOM   2048  CA  ALA B   4      16.428  41.319  54.909  1.00 33.10           C
ATOM   2049  HA  ALA B   4      16.890  40.705  54.136  1.00 33.10           H
ATOM   2050  C   ALA B   4      17.247  41.157  56.233  1.00 33.10           C
ATOM   2051  CB  ALA B   4      16.460  42.794  54.439  1.00 33.10           C
ATOM   2052  HB1 ALA B   4      17.483  43.147  54.308  1.00 33.10           H
ATOM   2053  HB2 ALA B   4      15.885  43.387  55.150  1.00 33.10           H
ATOM   2054  HB3 ALA B   4      15.909  42.849  53.501  1.00 33.10           H
ATOM   2055  O   ALA B   4      16.978  41.827  57.233  1.00 33.10           O
ATOM   2056  N   LYS B   5      18.221  40.231  56.282  1.00 40.82           N
ATOM   2057  H   LYS B   5      18.419  39.703  55.444  1.00 40.82           H
ATOM   2058  CA  LYS B   5      18.994  39.982  57.499  1.00 40.82           C
ATOM   2059  HA  LYS B   5      18.271  39.822  58.298  1.00 40.82           H
ATOM   2060  C   LYS B   5      19.842  41.224  57.871  1.00 40.82           C
ATOM   2061  CB  LYS B   5      19.887  38.726  57.337  1.00 40.82           C
ATOM   2062  HB2 LYS B   5      20.555  38.882  56.490  1.00 40.82           H
ATOM   2063  HB3 LYS B   5      20.501  38.585  58.227  1.00 40.82           H
ATOM   2064  O   LYS B   5      20.643  41.666  57.044  1.00 40.82           O
ATOM   2065  CG  LYS B   5      19.000  37.518  57.111  1.00 40.82           C
ATOM   2066  HG2 LYS B   5      18.425  37.372  58.025  1.00 40.82           H
ATOM   2067  HG3 LYS B   5      18.292  37.725  56.309  1.00 40.82           H
ATOM   2068  CD  LYS B   5      19.759  36.239  56.750  1.00 40.82           C
ATOM   2069  HD2 LYS B   5      20.326  35.903  57.619  1.00 40.82           H
ATOM   2070  HD3 LYS B   5      20.460  36.459  55.946  1.00 40.82           H
ATOM   2071  CE  LYS B   5      18.732  35.174  56.317  1.00 40.82           C
ATOM   2072  HE2 LYS B   5      18.083  35.652  55.584  1.00 40.82           H
ATOM   2073  HE3 LYS B   5      18.141  34.885  57.187  1.00 40.82           H
ATOM   2074  NZ  LYS B   5      19.372  34.019  55.684  1.00 40.82           N
ATOM   2075  HZ1 LYS B   5      20.015  33.573  56.322  1.00 40.82           H
ATOM   2076  HZ2 LYS B   5      18.609  33.398  55.453  1.00 40.82           H
ATOM   2077  HZ3 LYS B   5      19.846  34.319  54.844  1.00 40.82           H
ATOM   2078  N   SER B   6      19.584  41.807  59.066  1.00 32.12           N
ATOM   2079  H   SER B   6      18.817  41.441  59.611  1.00 32.12           H
ATOM   2080  CA  SER B   6      20.153  43.094  59.442  1.00 32.12           C
ATOM   2081  HA  SER B   6      19.928  43.823  58.664  1.00 32.12           H
ATOM   2082  C   SER B   6      21.692  42.967  59.578  1.00 32.12           C
ATOM   2083  CB  SER B   6      19.530  43.633  60.740  1.00 32.12           C
ATOM   2084  HB2 SER B   6      18.490  43.914  60.572  1.00 32.12           H
ATOM   2085  HB3 SER B   6      20.075  44.523  61.055  1.00 32.12           H
ATOM   2086  O   SER B   6      22.171  42.044  60.221  1.00 32.12           O
ATOM   2087  OG  SER B   6      19.646  42.704  61.787  1.00 32.12           O
ATOM   2088  HG  SER B   6      20.079  41.925  61.430  1.00 32.12           H
ATOM   2089  N   ALA B   7      22.447  43.915  59.016  1.00 36.46           N
ATOM   2090  H   ALA B   7      21.967  44.629  58.487  1.00 36.46           H
ATOM   2091  CA  ALA B   7      23.913  43.996  59.115  1.00 36.46           C
ATOM   2092  HA  ALA B   7      24.314  43.059  58.727  1.00 36.46           H
ATOM   2093  C   ALA B   7      24.350  44.182  60.593  1.00 36.46           C
ATOM   2094  CB  ALA B   7      24.380  45.108  58.167  1.00 36.46           C
ATOM   2095  HB1 ALA B   7      23.967  46.052  58.521  1.00 36.46           H
ATOM   2096  HB2 ALA B   7      25.467  45.186  58.190  1.00 36.46           H
ATOM   2097  HB3 ALA B   7      24.011  44.904  57.162  1.00 36.46           H
ATOM   2098  O   ALA B   7      23.732  44.979  61.301  1.00 36.46           O
ATOM   2099  N   PRO B   8      25.360  43.428  61.102  1.00 37.12           N
ATOM   2100  CA  PRO B   8      25.928  43.623  62.442  1.00 37.12           C
ATOM   2101  HA  PRO B   8      25.143  43.453  63.179  1.00 37.12           H
ATOM   2102  C   PRO B   8      26.424  45.069  62.612  1.00 37.12           C
ATOM   2103  CB  PRO B   8      27.080  42.611  62.609  1.00 37.12           C
ATOM   2104  HB2 PRO B   8      26.697  41.675  63.016  1.00 37.12           H
ATOM   2105  HB3 PRO B   8      27.868  43.048  63.222  1.00 37.12           H
ATOM   2106  O   PRO B   8      27.172  45.603  61.797  1.00 37.12           O
ATOM   2107  CG  PRO B   8      27.512  42.368  61.167  1.00 37.12           C
ATOM   2108  HG2 PRO B   8      28.208  43.142  60.844  1.00 37.12           H
ATOM   2109  HG3 PRO B   8      27.922  41.367  61.029  1.00 37.12           H
ATOM   2110  CD  PRO B   8      26.208  42.485  60.391  1.00 37.12           C
ATOM   2111  HD2 PRO B   8      25.701  41.521  60.348  1.00 37.12           H
ATOM   2112  HD3 PRO B   8      26.452  42.905  59.415  1.00 37.12           H
ATOM   2113  N   ALA B   9      26.062  45.689  63.744  1.00 36.57           N
ATOM   2114  H   ALA B   9      25.413  45.239  64.372  1.00 36.57           H
ATOM   2115  CA  ALA B   9      26.527  47.037  64.080  1.00 36.57           C
ATOM   2116  HA  ALA B   9      26.132  47.651  63.270  1.00 36.57           H
ATOM   2117  C   ALA B   9      28.056  47.105  64.171  1.00 36.57           C
ATOM   2118  CB  ALA B   9      25.847  47.467  65.352  1.00 36.57           C
ATOM   2119  HB1 ALA B   9      24.767  47.383  65.231  1.00 36.57           H
ATOM   2120  HB2 ALA B   9      26.096  48.498  65.604  1.00 36.57           H
ATOM   2121  HB3 ALA B   9      26.174  46.834  66.177  1.00 36.57           H
ATOM   2122  O   ALA B   9      28.616  46.278  64.896  1.00 36.57           O
ATOM   2123  N   PRO B  10      28.729  48.036  63.483  1.00 36.42           N
ATOM   2124  CA  PRO B  10      30.208  48.169  63.539  1.00 36.42           C
ATOM   2125  HA  PRO B  10      30.640  47.279  63.081  1.00 36.42           H
ATOM   2126  C   PRO B  10      30.629  48.316  65.018  1.00 36.42           C
ATOM   2127  CB  PRO B  10      30.570  49.400  62.698  1.00 36.42           C
ATOM   2128  HB2 PRO B  10      30.795  49.119  61.669  1.00 36.42           H
ATOM   2129  HB3 PRO B  10      31.427  49.979  63.042  1.00 36.42           H
ATOM   2130  O   PRO B  10      30.240  49.314  65.650  1.00 36.42           O
ATOM   2131  CG  PRO B  10      29.285  50.254  62.725  1.00 36.42           C
ATOM   2132  HG2 PRO B  10      29.145  50.896  61.855  1.00 36.42           H
ATOM   2133  HG3 PRO B  10      29.185  50.796  63.666  1.00 36.42           H
ATOM   2134  CD  PRO B  10      28.183  49.167  62.741  1.00 36.42           C
ATOM   2135  HD2 PRO B  10      27.933  48.867  61.724  1.00 36.42           H
ATOM   2136  HD3 PRO B  10      27.287  49.563  63.220  1.00 36.42           H
ATOM   2137  N   LYS B  11      31.476  47.428  65.538  1.00 34.22           N
ATOM   2138  H   LYS B  11      31.696  46.626  64.965  1.00 34.22           H
ATOM   2139  CA  LYS B  11      31.966  47.411  66.934  1.00 34.22           C
ATOM   2140  HA  LYS B  11      31.116  47.441  67.616  1.00 34.22           H
ATOM   2141  C   LYS B  11      32.795  48.670  67.169  1.00 34.22           C
ATOM   2142  CB  LYS B  11      32.789  46.130  67.174  1.00 34.22           C
ATOM   2143  HB2 LYS B  11      33.576  46.065  66.423  1.00 34.22           H
ATOM   2144  HB3 LYS B  11      33.227  46.184  68.171  1.00 34.22           H
ATOM   2145  O   LYS B  11      34.004  48.699  66.887  1.00 34.22           O
ATOM   2146  CG  LYS B  11      31.840  44.906  67.131  1.00 34.22           C
ATOM   2147  HG2 LYS B  11      31.458  44.818  66.114  1.00 34.22           H
ATOM   2148  HG3 LYS B  11      31.028  45.141  67.820  1.00 34.22           H
ATOM   2149  CD  LYS B  11      32.524  43.624  67.612  1.00 34.22           C
ATOM   2150  HD2 LYS B  11      33.453  43.492  67.057  1.00 34.22           H
ATOM   2151  HD3 LYS B  11      32.759  43.735  68.671  1.00 34.22           H
ATOM   2152  CE  LYS B  11      31.548  42.427  67.449  1.00 34.22           C
ATOM   2153  HE2 LYS B  11      30.592  42.698  67.898  1.00 34.22           H
ATOM   2154  HE3 LYS B  11      31.377  42.268  66.384  1.00 34.22           H
ATOM   2155  NZ  LYS B  11      32.139  41.227  68.096  1.00 34.22           N
ATOM   2156  HZ1 LYS B  11      32.323  41.299  69.086  1.00 34.22           H
ATOM   2157  HZ2 LYS B  11      31.495  40.462  67.952  1.00 34.22           H
ATOM   2158  HZ3 LYS B  11      33.068  41.033  67.749  1.00 34.22           H
ATOM   2159  N   LYS B  12      32.165  49.694  67.714  1.00 33.64           N
ATOM   2160  H   LYS B  12      31.168  49.602  67.849  1.00 33.64           H
ATOM   2161  CA  LYS B  12      32.728  51.036  67.893  1.00 33.64           C
ATOM   2162  HA  LYS B  12      32.860  51.517  66.924  1.00 33.64           H
ATOM   2163  C   LYS B  12      34.113  50.955  68.541  1.00 33.64           C
ATOM   2164  CB  LYS B  12      31.797  51.916  68.750  1.00 33.64           C
ATOM   2165  HB2 LYS B  12      31.738  51.405  69.710  1.00 33.64           H
ATOM   2166  HB3 LYS B  12      32.274  52.892  68.846  1.00 33.64           H
ATOM   2167  O   LYS B  12      34.196  50.606  69.718  1.00 33.64           O
ATOM   2168  CG  LYS B  12      30.391  52.111  68.249  1.00 33.64           C
ATOM   2169  HG2 LYS B  12      30.381  52.379  67.192  1.00 33.64           H
ATOM   2170  HG3 LYS B  12      29.881  51.152  68.344  1.00 33.64           H
ATOM   2171  CD  LYS B  12      29.638  53.126  69.103  1.00 33.64           C
ATOM   2172  HD2 LYS B  12      29.532  52.748  70.120  1.00 33.64           H
ATOM   2173  HD3 LYS B  12      30.234  54.039  69.121  1.00 33.64           H
ATOM   2174  CE  LYS B  12      28.267  53.377  68.520  1.00 33.64           C
ATOM   2175  HE2 LYS B  12      28.419  53.697  67.489  1.00 33.64           H
ATOM   2176  HE3 LYS B  12      27.719  52.439  68.430  1.00 33.64           H
ATOM   2177  NZ  LYS B  12      27.549  54.443  69.256  1.00 33.64           N
ATOM   2178  HZ1 LYS B  12      27.328  54.121  70.188  1.00 33.64           H
ATOM   2179  HZ2 LYS B  12      26.671  54.678  68.817  1.00 33.64           H
ATOM   2180  HZ3 LYS B  12      28.111  55.281  69.307  1.00 33.64           H
ATOM   2181  N   GLY B  13      35.185  51.188  67.760  1.00 32.40           N
ATOM   2182  H   GLY B  13      35.033  51.439  66.793  1.00 32.40           H
ATOM   2183  CA  GLY B  13      36.587  50.927  68.201  1.00 32.40           C
ATOM   2184  HA2 GLY B  13      37.324  51.308  67.494  1.00 32.40           H
ATOM   2185  HA3 GLY B  13      36.704  49.844  68.237  1.00 32.40           H
ATOM   2186  C   GLY B  13      36.933  51.569  69.544  1.00 32.40           C
ATOM   2187  O   GLY B  13      36.709  52.767  69.738  1.00 32.40           O
ATOM   2188  N   SER B  14      37.472  50.786  70.482  1.00 33.14           N
ATOM   2189  H   SER B  14      37.854  49.881  70.248  1.00 33.14           H
ATOM   2190  CA  SER B  14      37.768  51.228  71.846  1.00 33.14           C
ATOM   2191  HA  SER B  14      36.845  51.519  72.347  1.00 33.14           H
ATOM   2192  C   SER B  14      38.732  52.389  71.842  1.00 33.14           C
ATOM   2193  CB  SER B  14      38.346  50.056  72.610  1.00 33.14           C
ATOM   2194  HB2 SER B  14      38.626  50.332  73.627  1.00 33.14           H
ATOM   2195  HB3 SER B  14      37.634  49.236  72.695  1.00 33.14           H
ATOM   2196  O   SER B  14      39.937  52.224  71.574  1.00 33.14           O
ATOM   2197  OG  SER B  14      39.522  49.586  71.959  1.00 33.14           O
ATOM   2198  HG  SER B  14      40.211  50.121  72.359  1.00 33.14           H
ATOM   2199  N   LYS B  15      38.196  53.575  72.186  1.00 35.88           N
ATOM   2200  H   LYS B  15      37.191  53.649  72.256  1.00 35.88           H
ATOM   2201  CA  LYS B  15      38.983  54.786  72.372  1.00 35.88           C
ATOM   2202  HA  LYS B  15      39.520  55.031  71.455  1.00 35.88           H
ATOM   2203  C   LYS B  15      40.045  54.501  73.398  1.00 35.88           C
ATOM   2204  CB  LYS B  15      38.076  55.967  72.835  1.00 35.88           C
ATOM   2205  HB2 LYS B  15      37.430  55.591  73.628  1.00 35.88           H
ATOM   2206  HB3 LYS B  15      38.707  56.756  73.244  1.00 35.88           H
ATOM   2207  O   LYS B  15      39.774  54.454  74.592  1.00 35.88           O
ATOM   2208  CG  LYS B  15      37.203  56.584  71.720  1.00 35.88           C
ATOM   2209  HG2 LYS B  15      37.892  56.923  70.946  1.00 35.88           H
ATOM   2210  HG3 LYS B  15      36.536  55.829  71.303  1.00 35.88           H
ATOM   2211  CD  LYS B  15      36.442  57.791  72.317  1.00 35.88           C
ATOM   2212  HD2 LYS B  15      37.152  58.426  72.847  1.00 35.88           H
ATOM   2213  HD3 LYS B  15      35.674  57.475  73.022  1.00 35.88           H
ATOM   2214  CE  LYS B  15      35.822  58.577  71.142  1.00 35.88           C
ATOM   2215  HE2 LYS B  15      35.142  57.927  70.591  1.00 35.88           H
ATOM   2216  HE3 LYS B  15      36.645  58.906  70.508  1.00 35.88           H
ATOM   2217  NZ  LYS B  15      35.074  59.785  71.587  1.00 35.88           N
ATOM   2218  HZ1 LYS B  15      34.313  59.526  72.198  1.00 35.88           H
ATOM   2219  HZ2 LYS B  15      34.725  60.233  70.751  1.00 35.88           H
ATOM   2220  HZ3 LYS B  15      35.649  60.480  72.042  1.00 35.88           H
ATOM   2221  N   LYS B  16      41.296  54.331  72.958  1.00 37.74           N
ATOM   2222  H   LYS B  16      41.428  54.339  71.957  1.00 37.74           H
ATOM   2223  CA  LYS B  16      42.462  54.247  73.864  1.00 37.74           C
ATOM   2224  HA  LYS B  16      42.343  53.386  74.522  1.00 37.74           H
ATOM   2225  C   LYS B  16      42.509  55.543  74.703  1.00 37.74           C
ATOM   2226  CB  LYS B  16      43.755  54.134  73.055  1.00 37.74           C
ATOM   2227  HB2 LYS B  16      43.792  54.987  72.377  1.00 37.74           H
ATOM   2228  HB3 LYS B  16      44.605  54.229  73.730  1.00 37.74           H
ATOM   2229  O   LYS B  16      42.604  56.650  74.166  1.00 37.74           O
ATOM   2230  CG  LYS B  16      43.907  52.827  72.268  1.00 37.74           C
ATOM   2231  HG2 LYS B  16      43.560  51.987  72.870  1.00 37.74           H
ATOM   2232  HG3 LYS B  16      43.250  52.825  71.398  1.00 37.74           H
ATOM   2233  CD  LYS B  16      45.353  52.654  71.816  1.00 37.74           C
ATOM   2234  HD2 LYS B  16      45.630  53.531  71.231  1.00 37.74           H
ATOM   2235  HD3 LYS B  16      45.971  52.594  72.712  1.00 37.74           H
ATOM   2236  CE  LYS B  16      45.559  51.403  70.978  1.00 37.74           C
ATOM   2237  HE2 LYS B  16      44.982  51.547  70.064  1.00 37.74           H
ATOM   2238  HE3 LYS B  16      45.128  50.544  71.493  1.00 37.74           H
ATOM   2239  NZ  LYS B  16      47.000  51.188  70.696  1.00 37.74           N
ATOM   2240  HZ1 LYS B  16      47.132  50.337  70.169  1.00 37.74           H
ATOM   2241  HZ2 LYS B  16      47.544  51.174  71.547  1.00 37.74           H
ATOM   2242  HZ3 LYS B  16      47.332  51.978  70.161  1.00 37.74           H
ATOM   2243  N   ALA B  17      42.427  55.390  76.001  1.00 38.21           N
ATOM   2244  H   ALA B  17      42.337  54.458  76.380  1.00 38.21           H
ATOM   2245  CA  ALA B  17      42.587  56.517  76.895  1.00 38.21           C
ATOM   2246  HA  ALA B  17      41.865  57.298  76.657  1.00 38.21           H
ATOM   2247  C   ALA B  17      44.032  57.047  76.713  1.00 38.21           C
ATOM   2248  CB  ALA B  17      42.315  56.110  78.349  1.00 38.21           C
ATOM   2249  HB1 ALA B  17      41.282  55.782  78.470  1.00 38.21           H
ATOM   2250  HB2 ALA B  17      42.438  56.935  79.050  1.00 38.21           H
ATOM   2251  HB3 ALA B  17      42.945  55.288  78.687  1.00 38.21           H
ATOM   2252  O   ALA B  17      45.006  56.362  77.050  1.00 38.21           O
ATOM   2253  N   VAL B  18      44.202  58.228  76.110  1.00 41.07           N
ATOM   2254  H   VAL B  18      43.418  58.758  75.758  1.00 41.07           H
ATOM   2255  CA  VAL B  18      45.505  58.798  75.845  1.00 41.07           C
ATOM   2256  HA  VAL B  18      46.190  58.021  75.505  1.00 41.07           H
ATOM   2257  C   VAL B  18      46.041  59.255  77.202  1.00 41.07           C
ATOM   2258  CB  VAL B  18      45.516  59.922  74.768  1.00 41.07           C
ATOM   2259  HB  VAL B  18      44.715  60.614  75.028  1.00 41.07           H
ATOM   2260  O   VAL B  18      45.659  60.285  77.731  1.00 41.07           O
ATOM   2261  CG1 VAL B  18      46.852  60.662  74.659  1.00 41.07           C
ATOM   2262 HG11 VAL B  18      46.822  61.326  73.795  1.00 41.07           H
ATOM   2263 HG12 VAL B  18      47.664  59.942  74.558  1.00 41.07           H
ATOM   2264 HG13 VAL B  18      47.003  61.223  75.582  1.00 41.07           H
ATOM   2265  CG2 VAL B  18      45.233  59.321  73.379  1.00 41.07           C
ATOM   2266 HG21 VAL B  18      45.171  60.166  72.694  1.00 41.07           H
ATOM   2267 HG22 VAL B  18      44.293  58.771  73.326  1.00 41.07           H
ATOM   2268 HG23 VAL B  18      46.042  58.658  73.072  1.00 41.07           H
ATOM   2269  N   THR B  19      46.845  58.417  77.857  1.00 40.11           N
ATOM   2270  H   THR B  19      47.135  57.579  77.373  1.00 40.11           H
ATOM   2271  CA  THR B  19      47.263  58.564  79.238  1.00 40.11           C
ATOM   2272  HA  THR B  19      46.361  58.678  79.839  1.00 40.11           H
ATOM   2273  C   THR B  19      48.143  59.831  79.388  1.00 40.11           C
ATOM   2274  CB  THR B  19      47.979  57.313  79.717  1.00 40.11           C
ATOM   2275  HB  THR B  19      48.551  57.582  80.605  1.00 40.11           H
ATOM   2276  O   THR B  19      49.317  59.751  79.049  1.00 40.11           O
ATOM   2277  CG2 THR B  19      47.022  56.179  80.091  1.00 40.11           C
ATOM   2278 HG21 THR B  19      46.342  56.497  80.881  1.00 40.11           H
ATOM   2279 HG22 THR B  19      46.472  55.901  79.192  1.00 40.11           H
ATOM   2280 HG23 THR B  19      47.532  55.313  80.513  1.00 40.11           H
ATOM   2281  OG1 THR B  19      48.838  56.794  78.757  1.00 40.11           O
ATOM   2282  HG1 THR B  19      49.340  56.083  79.160  1.00 40.11           H
ATOM   2283  N   LYS B  20      47.547  60.955  79.833  1.00 40.60           N
ATOM   2284  H   LYS B  20      46.559  60.883  80.033  1.00 40.60           H
ATOM   2285  CA  LYS B  20      48.211  62.253  79.795  1.00 40.60           C
ATOM   2286  HA  LYS B  20      48.496  62.513  78.776  1.00 40.60           H
ATOM   2287  C   LYS B  20      49.528  62.186  80.563  1.00 40.60           C
ATOM   2288  CB  LYS B  20      47.321  63.340  80.404  1.00 40.60           C
ATOM   2289  HB2 LYS B  20      46.947  62.991  81.366  1.00 40.60           H
ATOM   2290  HB3 LYS B  20      47.916  64.238  80.570  1.00 40.60           H
ATOM   2291  O   LYS B  20      49.494  62.289  81.799  1.00 40.60           O
ATOM   2292  CG  LYS B  20      46.179  63.749  79.457  1.00 40.60           C
ATOM   2293  HG2 LYS B  20      46.587  64.056  78.493  1.00 40.60           H
ATOM   2294  HG3 LYS B  20      45.547  62.898  79.204  1.00 40.60           H
ATOM   2295  CD  LYS B  20      45.356  64.898  80.056  1.00 40.60           C
ATOM   2296  HD2 LYS B  20      46.003  65.761  80.213  1.00 40.60           H
ATOM   2297  HD3 LYS B  20      44.981  64.631  81.044  1.00 40.60           H
ATOM   2298  CE  LYS B  20      44.188  65.250  79.140  1.00 40.60           C
ATOM   2299  HE2 LYS B  20      44.583  65.599  78.186  1.00 40.60           H
ATOM   2300  HE3 LYS B  20      43.581  64.370  78.923  1.00 40.60           H
ATOM   2301  NZ  LYS B  20      43.340  66.319  79.759  1.00 40.60           N
ATOM   2302  HZ1 LYS B  20      43.885  67.145  79.963  1.00 40.60           H
ATOM   2303  HZ2 LYS B  20      42.929  65.950  80.605  1.00 40.60           H
ATOM   2304  HZ3 LYS B  20      42.578  66.604  79.160  1.00 40.60           H
ATOM   2305  N   ALA B  21      50.627  61.981  79.822  1.00 48.37           N
ATOM   2306  H   ALA B  21      50.451  61.669  78.878  1.00 48.37           H
ATOM   2307  CA  ALA B  21      51.944  61.706  80.396  1.00 48.37           C
ATOM   2308  HA  ALA B  21      51.943  60.731  80.883  1.00 48.37           H
ATOM   2309  C   ALA B  21      52.307  62.770  81.454  1.00 48.37           C
ATOM   2310  CB  ALA B  21      52.934  61.597  79.225  1.00 48.37           C
ATOM   2311  HB1 ALA B  21      52.970  62.554  78.706  1.00 48.37           H
ATOM   2312  HB2 ALA B  21      53.928  61.372  79.612  1.00 48.37           H
ATOM   2313  HB3 ALA B  21      52.641  60.776  78.570  1.00 48.37           H
ATOM   2314  O   ALA B  21      52.424  63.956  81.168  1.00 48.37           O
ATOM   2315  N   GLN B  22      52.536  62.287  82.643  1.00 43.80           N
ATOM   2316  H   GLN B  22      52.436  61.292  82.785  1.00 43.80           H
ATOM   2317  CA  GLN B  22      52.958  63.144  83.765  1.00 43.80           C
ATOM   2318  HA  GLN B  22      52.213  63.914  83.964  1.00 43.80           H
ATOM   2319  C   GLN B  22      54.257  63.847  83.400  1.00 43.80           C
ATOM   2320  CB  GLN B  22      53.135  62.290  85.031  1.00 43.80           C
ATOM   2321  HB2 GLN B  22      53.440  62.957  85.837  1.00 43.80           H
ATOM   2322  HB3 GLN B  22      53.924  61.560  84.850  1.00 43.80           H
ATOM   2323  O   GLN B  22      55.345  63.272  83.379  1.00 43.80           O
ATOM   2324  CG  GLN B  22      51.794  61.606  85.416  1.00 43.80           C
ATOM   2325  HG2 GLN B  22      51.005  62.358  85.421  1.00 43.80           H
ATOM   2326  HG3 GLN B  22      51.524  60.853  84.677  1.00 43.80           H
ATOM   2327  CD  GLN B  22      51.863  60.966  86.798  1.00 43.80           C
ATOM   2328  NE2 GLN B  22      50.727  60.815  87.435  1.00 43.80           N
ATOM   2329 HE21 GLN B  22      49.853  61.125  87.035  1.00 43.80           H
ATOM   2330 HE22 GLN B  22      50.778  60.442  88.372  1.00 43.80           H
ATOM   2331  OE1 GLN B  22      52.891  60.610  87.349  1.00 43.80           O
ATOM   2332  N   LYS B  23      54.131  65.168  83.145  1.00 45.91           N
ATOM   2333  H   LYS B  23      53.191  65.505  82.991  1.00 45.91           H
ATOM   2334  CA  LYS B  23      55.231  66.123  83.247  1.00 45.91           C
ATOM   2335  HA  LYS B  23      56.095  65.849  82.643  1.00 45.91           H
ATOM   2336  C   LYS B  23      55.661  66.073  84.711  1.00 45.91           C
ATOM   2337  CB  LYS B  23      54.673  67.512  82.787  1.00 45.91           C
ATOM   2338  HB2 LYS B  23      53.714  67.690  83.274  1.00 45.91           H
ATOM   2339  HB3 LYS B  23      55.395  68.280  83.066  1.00 45.91           H
ATOM   2340  O   LYS B  23      55.150  66.810  85.534  1.00 45.91           O
ATOM   2341  CG  LYS B  23      54.483  67.515  81.250  1.00 45.91           C
ATOM   2342  HG2 LYS B  23      53.863  66.683  80.915  1.00 45.91           H
ATOM   2343  HG3 LYS B  23      55.449  67.444  80.750  1.00 45.91           H
ATOM   2344  CD  LYS B  23      53.817  68.811  80.774  1.00 45.91           C
ATOM   2345  HD2 LYS B  23      54.487  69.641  81.000  1.00 45.91           H
ATOM   2346  HD3 LYS B  23      52.880  68.923  81.318  1.00 45.91           H
ATOM   2347  CE  LYS B  23      53.552  68.666  79.273  1.00 45.91           C
ATOM   2348  HE2 LYS B  23      54.508  68.564  78.759  1.00 45.91           H
ATOM   2349  HE3 LYS B  23      52.968  67.769  79.071  1.00 45.91           H
ATOM   2350  NZ  LYS B  23      52.807  69.834  78.744  1.00 45.91           N
ATOM   2351  HZ1 LYS B  23      51.933  69.992  79.225  1.00 45.91           H
ATOM   2352  HZ2 LYS B  23      53.378  70.664  78.814  1.00 45.91           H
ATOM   2353  HZ3 LYS B  23      52.617  69.708  77.760  1.00 45.91           H
ATOM   2354  N   LYS B  24      56.566  65.124  85.051  1.00 46.45           N
ATOM   2355  H   LYS B  24      56.835  64.477  84.323  1.00 46.45           H
ATOM   2356  CA  LYS B  24      57.231  65.122  86.380  1.00 46.45           C
ATOM   2357  HA  LYS B  24      56.470  64.832  87.104  1.00 46.45           H
ATOM   2358  C   LYS B  24      57.681  66.565  86.558  1.00 46.45           C
ATOM   2359  CB  LYS B  24      58.429  64.176  86.391  1.00 46.45           C
ATOM   2360  HB2 LYS B  24      59.074  64.351  85.529  1.00 46.45           H
ATOM   2361  HB3 LYS B  24      59.038  64.306  87.285  1.00 46.45           H
ATOM   2362  O   LYS B  24      58.348  67.058  85.648  1.00 46.45           O
ATOM   2363  CG  LYS B  24      57.985  62.740  86.310  1.00 46.45           C
ATOM   2364  HG2 LYS B  24      57.292  62.640  85.475  1.00 46.45           H
ATOM   2365  HG3 LYS B  24      57.497  62.509  87.257  1.00 46.45           H
ATOM   2366  CD  LYS B  24      59.186  61.802  86.092  1.00 46.45           C
ATOM   2367  HD2 LYS B  24      59.630  62.049  85.128  1.00 46.45           H
ATOM   2368  HD3 LYS B  24      59.898  61.992  86.895  1.00 46.45           H
ATOM   2369  CE  LYS B  24      58.705  60.351  86.148  1.00 46.45           C
ATOM   2370  HE2 LYS B  24      57.783  60.254  85.575  1.00 46.45           H
ATOM   2371  HE3 LYS B  24      58.553  60.059  87.187  1.00 46.45           H
ATOM   2372  NZ  LYS B  24      59.639  59.436  85.501  1.00 46.45           N
ATOM   2373  HZ1 LYS B  24      60.556  59.435  85.925  1.00 46.45           H
ATOM   2374  HZ2 LYS B  24      59.808  59.656  84.529  1.00 46.45           H
ATOM   2375  HZ3 LYS B  24      59.401  58.460  85.607  1.00 46.45           H
ATOM   2376  N   ASP B  25      57.244  67.237  87.611  1.00 47.24           N
ATOM   2377  H   ASP B  25      56.662  66.787  88.302  1.00 47.24           H
ATOM   2378  CA  ASP B  25      57.456  68.674  87.737  1.00 47.24           C
ATOM   2379  HA  ASP B  25      57.067  69.112  86.817  1.00 47.24           H
ATOM   2380  C   ASP B  25      58.953  68.927  87.800  1.00 47.24           C
ATOM   2381  CB  ASP B  25      56.657  69.163  88.965  1.00 47.24           C
ATOM   2382  HB2 ASP B  25      57.080  68.613  89.806  1.00 47.24           H
ATOM   2383  HB3 ASP B  25      55.655  68.773  88.789  1.00 47.24           H
ATOM   2384  O   ASP B  25      59.598  68.666  88.830  1.00 47.24           O
ATOM   2385  CG  ASP B  25      56.727  70.702  89.121  1.00 47.24           C
ATOM   2386  OD1 ASP B  25      57.366  71.356  88.285  1.00 47.24           O
ATOM   2387  OD2 ASP B  25      56.240  71.155  90.150  1.00 47.24           O
ATOM   2388  N   GLY B  26      59.512  69.353  86.657  1.00 54.39           N
ATOM   2389  H   GLY B  26      58.865  69.486  85.893  1.00 54.39           H
ATOM   2390  CA  GLY B  26      60.927  69.510  86.358  1.00 54.39           C
ATOM   2391  HA2 GLY B  26      61.468  68.654  86.763  1.00 54.39           H
ATOM   2392  HA3 GLY B  26      61.101  69.576  85.284  1.00 54.39           H
ATOM   2393  C   GLY B  26      61.465  70.770  87.020  1.00 54.39           C
ATOM   2394  O   GLY B  26      61.924  71.677  86.330  1.00 54.39           O
ATOM   2395  N   LYS B  27      61.298  70.845  88.350  1.00 59.93           N
ATOM   2396  H   LYS B  27      60.810  70.076  88.787  1.00 59.93           H
ATOM   2397  CA  LYS B  27      61.488  71.990  89.263  1.00 59.93           C
ATOM   2398  HA  LYS B  27      60.768  72.784  89.067  1.00 59.93           H
ATOM   2399  C   LYS B  27      62.871  72.605  89.035  1.00 59.93           C
ATOM   2400  CB  LYS B  27      61.291  71.469  90.710  1.00 59.93           C
ATOM   2401  HB2 LYS B  27      61.695  72.251  91.353  1.00 59.93           H
ATOM   2402  HB3 LYS B  27      61.870  70.549  90.798  1.00 59.93           H
ATOM   2403  O   LYS B  27      63.827  72.194  89.680  1.00 59.93           O
ATOM   2404  CG  LYS B  27      59.785  71.258  91.016  1.00 59.93           C
ATOM   2405  HG2 LYS B  27      59.316  72.233  91.150  1.00 59.93           H
ATOM   2406  HG3 LYS B  27      59.297  70.804  90.154  1.00 59.93           H
ATOM   2407  CD  LYS B  27      59.558  70.342  92.230  1.00 59.93           C
ATOM   2408  HD2 LYS B  27      59.971  70.776  93.141  1.00 59.93           H
ATOM   2409  HD3 LYS B  27      59.982  69.339  92.178  1.00 59.93           H
ATOM   2410  CE  LYS B  27      58.045  70.218  92.406  1.00 59.93           C
ATOM   2411  HE2 LYS B  27      57.659  71.199  92.679  1.00 59.93           H
ATOM   2412  HE3 LYS B  27      57.611  69.899  91.458  1.00 59.93           H
ATOM   2413  NZ  LYS B  27      57.648  69.233  93.407  1.00 59.93           N
ATOM   2414  HZ1 LYS B  27      58.015  68.307  93.243  1.00 59.93           H
ATOM   2415  HZ2 LYS B  27      56.646  69.178  93.522  1.00 59.93           H
ATOM   2416  HZ3 LYS B  27      57.983  69.471  94.329  1.00 59.93           H
ATOM   2417  N   LYS B  28      62.946  73.519  88.052  1.00 64.28           N
ATOM   2418  H   LYS B  28      62.069  73.704  87.586  1.00 64.28           H
ATOM   2419  CA  LYS B  28      64.203  74.040  87.534  1.00 64.28           C
ATOM   2420  HA  LYS B  28      64.764  73.202  87.120  1.00 64.28           H
ATOM   2421  C   LYS B  28      65.020  74.598  88.724  1.00 64.28           C
ATOM   2422  CB  LYS B  28      64.066  75.074  86.424  1.00 64.28           C
ATOM   2423  HB2 LYS B  28      64.999  75.635  86.375  1.00 64.28           H
ATOM   2424  HB3 LYS B  28      63.297  75.813  86.652  1.00 64.28           H
ATOM   2425  O   LYS B  28      64.548  75.527  89.397  1.00 64.28           O
ATOM   2426  CG  LYS B  28      63.759  74.472  85.049  1.00 64.28           C
ATOM   2427  HG2 LYS B  28      64.344  73.560  84.930  1.00 64.28           H
ATOM   2428  HG3 LYS B  28      62.700  74.221  84.984  1.00 64.28           H
ATOM   2429  CD  LYS B  28      64.082  75.403  83.853  1.00 64.28           C
ATOM   2430  HD2 LYS B  28      65.146  75.641  83.847  1.00 64.28           H
ATOM   2431  HD3 LYS B  28      63.574  76.345  84.058  1.00 64.28           H
ATOM   2432  CE  LYS B  28      63.651  74.748  82.569  1.00 64.28           C
ATOM   2433  HE2 LYS B  28      63.139  73.803  82.749  1.00 64.28           H
ATOM   2434  HE3 LYS B  28      62.962  75.400  82.034  1.00 64.28           H
ATOM   2435  NZ  LYS B  28      64.839  74.521  81.682  1.00 64.28           N
ATOM   2436  HZ1 LYS B  28      64.591  74.028  80.836  1.00 64.28           H
ATOM   2437  HZ2 LYS B  28      65.278  75.401  81.451  1.00 64.28           H
ATOM   2438  HZ3 LYS B  28      65.542  73.973  82.156  1.00 64.28           H
ATOM   2439  N   ARG B  29      66.166  73.956  89.032  1.00 76.57           N
ATOM   2440  H   ARG B  29      66.379  73.197  88.401  1.00 76.57           H
ATOM   2441  CA  ARG B  29      66.932  73.979  90.246  1.00 76.57           C
ATOM   2442  HA  ARG B  29      66.307  73.533  91.019  1.00 76.57           H
ATOM   2443  C   ARG B  29      67.281  75.420  90.634  1.00 76.57           C
ATOM   2444  CB  ARG B  29      68.157  73.061  90.037  1.00 76.57           C
ATOM   2445  HB2 ARG B  29      68.619  73.290  89.076  1.00 76.57           H
ATOM   2446  HB3 ARG B  29      68.912  73.247  90.801  1.00 76.57           H
ATOM   2447  O   ARG B  29      68.214  75.935  89.990  1.00 76.57           O
ATOM   2448  CG  ARG B  29      67.735  71.587  90.015  1.00 76.57           C
ATOM   2449  HG2 ARG B  29      67.072  71.335  90.842  1.00 76.57           H
ATOM   2450  HG3 ARG B  29      67.184  71.369  89.100  1.00 76.57           H
ATOM   2451  CD  ARG B  29      68.951  70.656  90.038  1.00 76.57           C
ATOM   2452  HD2 ARG B  29      69.581  70.902  90.893  1.00 76.57           H
ATOM   2453  HD3 ARG B  29      69.551  70.854  89.150  1.00 76.57           H
ATOM   2454  NE  ARG B  29      68.538  69.229  90.043  1.00 76.57           N
ATOM   2455  HE  ARG B  29      68.107  68.833  89.219  1.00 76.57           H
ATOM   2456  NH1 ARG B  29      69.348  68.614  92.125  1.00 76.57           N
ATOM   2457 HH11 ARG B  29      69.473  67.856  92.781  1.00 76.57           H
ATOM   2458 HH12 ARG B  29      69.310  69.567  92.457  1.00 76.57           H
ATOM   2459  NH2 ARG B  29      68.525  67.083  90.764  1.00 76.57           N
ATOM   2460 HH21 ARG B  29      68.201  66.762  89.863  1.00 76.57           H
ATOM   2461 HH22 ARG B  29      68.695  66.406  91.494  1.00 76.57           H
ATOM   2462  CZ  ARG B  29      68.819  68.340  90.965  1.00 76.57           C
ATOM   2463  N   LYS B  30      66.526  76.050  91.573  1.00 77.04           N
ATOM   2464  H   LYS B  30      65.767  75.540  92.001  1.00 77.04           H
ATOM   2465  CA  LYS B  30      66.635  77.473  91.906  1.00 77.04           C
ATOM   2466  HA  LYS B  30      66.308  78.088  91.067  1.00 77.04           H
ATOM   2467  C   LYS B  30      68.116  77.789  92.167  1.00 77.04           C
ATOM   2468  CB  LYS B  30      65.838  77.893  93.166  1.00 77.04           C
ATOM   2469  HB2 LYS B  30      65.930  77.070  93.876  1.00 77.04           H
ATOM   2470  HB3 LYS B  30      66.331  78.744  93.636  1.00 77.04           H
ATOM   2471  O   LYS B  30      68.691  77.272  93.130  1.00 77.04           O
ATOM   2472  CG  LYS B  30      64.340  78.282  92.907  1.00 77.04           C
ATOM   2473  HG2 LYS B  30      64.216  78.723  91.919  1.00 77.04           H
ATOM   2474  HG3 LYS B  30      63.760  77.359  92.892  1.00 77.04           H
ATOM   2475  CD  LYS B  30      63.847  79.229  94.039  1.00 77.04           C
ATOM   2476  HD2 LYS B  30      64.372  80.183  93.991  1.00 77.04           H
ATOM   2477  HD3 LYS B  30      64.025  78.813  95.031  1.00 77.04           H
ATOM   2478  CE  LYS B  30      62.332  79.498  93.946  1.00 77.04           C
ATOM   2479  HE2 LYS B  30      62.103  79.611  92.886  1.00 77.04           H
ATOM   2480  HE3 LYS B  30      61.790  78.628  94.316  1.00 77.04           H
ATOM   2481  NZ  LYS B  30      61.893  80.738  94.674  1.00 77.04           N
ATOM   2482  HZ1 LYS B  30      62.007  80.711  95.677  1.00 77.04           H
ATOM   2483  HZ2 LYS B  30      60.928  80.985  94.502  1.00 77.04           H
ATOM   2484  HZ3 LYS B  30      62.384  81.602  94.492  1.00 77.04           H
ATOM   2485  N   ARG B  31      68.761  78.548  91.276  1.00 80.40           N
ATOM   2486  H   ARG B  31      68.266  78.962  90.499  1.00 80.40           H
ATOM   2487  CA  ARG B  31      70.213  78.705  91.382  1.00 80.40           C
ATOM   2488  HA  ARG B  31      70.677  77.720  91.434  1.00 80.40           H
ATOM   2489  C   ARG B  31      70.596  79.361  92.717  1.00 80.40           C
ATOM   2490  CB  ARG B  31      70.782  79.472  90.161  1.00 80.40           C
ATOM   2491  HB2 ARG B  31      70.191  80.357  89.921  1.00 80.40           H
ATOM   2492  HB3 ARG B  31      71.788  79.793  90.432  1.00 80.40           H
ATOM   2493  O   ARG B  31      70.060  80.401  93.073  1.00 80.40           O
ATOM   2494  CG  ARG B  31      70.904  78.473  88.954  1.00 80.40           C
ATOM   2495  HG2 ARG B  31      69.984  77.910  88.798  1.00 80.40           H
ATOM   2496  HG3 ARG B  31      71.691  77.767  89.222  1.00 80.40           H
ATOM   2497  CD  ARG B  31      71.375  79.097  87.607  1.00 80.40           C
ATOM   2498  HD2 ARG B  31      70.584  79.751  87.239  1.00 80.40           H
ATOM   2499  HD3 ARG B  31      72.238  79.732  87.810  1.00 80.40           H
ATOM   2500  NE  ARG B  31      71.739  78.079  86.605  1.00 80.40           N
ATOM   2501  HE  ARG B  31      71.864  77.140  86.957  1.00 80.40           H
ATOM   2502  NH1 ARG B  31      72.140  79.491  84.862  1.00 80.40           N
ATOM   2503 HH11 ARG B  31      71.699  80.248  85.363  1.00 80.40           H
ATOM   2504 HH12 ARG B  31      72.582  79.603  83.961  1.00 80.40           H
ATOM   2505  NH2 ARG B  31      72.791  77.366  84.742  1.00 80.40           N
ATOM   2506 HH21 ARG B  31      72.852  76.438  85.134  1.00 80.40           H
ATOM   2507 HH22 ARG B  31      73.024  77.404  83.760  1.00 80.40           H
ATOM   2508  CZ  ARG B  31      72.204  78.306  85.395  1.00 80.40           C
ATOM   2509  N   SER B  32      71.424  78.665  93.519  1.00 83.89           N
ATOM   2510  H   SER B  32      71.747  77.736  93.287  1.00 83.89           H
ATOM   2511  CA  SER B  32      71.502  78.972  94.937  1.00 83.89           C
ATOM   2512  HA  SER B  32      70.482  79.115  95.294  1.00 83.89           H
ATOM   2513  C   SER B  32      72.267  80.269  95.345  1.00 83.89           C
ATOM   2514  CB  SER B  32      71.908  77.687  95.725  1.00 83.89           C
ATOM   2515  HB2 SER B  32      72.160  77.989  96.741  1.00 83.89           H
ATOM   2516  HB3 SER B  32      71.012  77.065  95.744  1.00 83.89           H
ATOM   2517  O   SER B  32      73.479  80.407  95.147  1.00 83.89           O
ATOM   2518  OG  SER B  32      72.996  77.016  95.103  1.00 83.89           O
ATOM   2519  HG  SER B  32      72.776  76.085  95.189  1.00 83.89           H
ATOM   2520  N   ARG B  33      71.506  81.178  95.971  1.00 88.02           N
ATOM   2521  H   ARG B  33      70.525  80.951  96.053  1.00 88.02           H
ATOM   2522  CA  ARG B  33      71.857  82.567  96.310  1.00 88.02           C
ATOM   2523  HA  ARG B  33      71.816  83.158  95.395  1.00 88.02           H
ATOM   2524  C   ARG B  33      73.267  82.761  96.878  1.00 88.02           C
ATOM   2525  CB  ARG B  33      70.742  83.056  97.267  1.00 88.02           C
ATOM   2526  HB2 ARG B  33      69.780  82.921  96.772  1.00 88.02           H
ATOM   2527  HB3 ARG B  33      70.797  82.415  98.146  1.00 88.02           H
ATOM   2528  O   ARG B  33      73.580  82.257  97.950  1.00 88.02           O
ATOM   2529  CG  ARG B  33      70.887  84.483  97.770  1.00 88.02           C
ATOM   2530  HG2 ARG B  33      70.632  85.189  96.980  1.00 88.02           H
ATOM   2531  HG3 ARG B  33      71.920  84.640  98.080  1.00 88.02           H
ATOM   2532  CD  ARG B  33      69.932  84.715  98.955  1.00 88.02           C
ATOM   2533  HD2 ARG B  33      68.912  84.698  98.569  1.00 88.02           H
ATOM   2534  HD3 ARG B  33      70.108  83.921  99.680  1.00 88.02           H
ATOM   2535  NE  ARG B  33      70.259  85.987  99.592  1.00 88.02           N
ATOM   2536  HE  ARG B  33      71.069  86.531  99.330  1.00 88.02           H
ATOM   2537  NH1 ARG B  33      68.497  85.979 101.072  1.00 88.02           N
ATOM   2538 HH11 ARG B  33      68.055  86.316 101.916  1.00 88.02           H
ATOM   2539 HH12 ARG B  33      68.088  85.148 100.672  1.00 88.02           H
ATOM   2540  NH2 ARG B  33      70.027  87.617 101.079  1.00 88.02           N
ATOM   2541 HH21 ARG B  33      69.503  88.065 101.817  1.00 88.02           H
ATOM   2542 HH22 ARG B  33      70.831  88.057 100.654  1.00 88.02           H
ATOM   2543  CZ  ARG B  33      69.589  86.510 100.582  1.00 88.02           C
ATOM   2544  N   LYS B  34      74.045  83.590  96.225  1.00 89.34           N
ATOM   2545  H   LYS B  34      73.651  84.081  95.435  1.00 89.34           H
ATOM   2546  CA  LYS B  34      75.458  83.853  96.546  1.00 89.34           C
ATOM   2547  HA  LYS B  34      75.832  83.148  97.289  1.00 89.34           H
ATOM   2548  C   LYS B  34      75.660  85.203  97.219  1.00 89.34           C
ATOM   2549  CB  LYS B  34      76.367  83.617  95.303  1.00 89.34           C
ATOM   2550  HB2 LYS B  34      76.010  84.269  94.506  1.00 89.34           H
ATOM   2551  HB3 LYS B  34      77.389  83.809  95.631  1.00 89.34           H
ATOM   2552  O   LYS B  34      76.189  86.150  96.636  1.00 89.34           O
ATOM   2553  CG  LYS B  34      76.268  82.142  94.845  1.00 89.34           C
ATOM   2554  HG2 LYS B  34      75.298  82.036  94.359  1.00 89.34           H
ATOM   2555  HG3 LYS B  34      76.304  81.481  95.711  1.00 89.34           H
ATOM   2556  CD  LYS B  34      77.380  81.783  93.875  1.00 89.34           C
ATOM   2557  HD2 LYS B  34      77.244  82.397  92.985  1.00 89.34           H
ATOM   2558  HD3 LYS B  34      78.355  82.013  94.305  1.00 89.34           H
ATOM   2559  CE  LYS B  34      77.219  80.313  93.457  1.00 89.34           C
ATOM   2560  HE2 LYS B  34      76.231  80.170  93.021  1.00 89.34           H
ATOM   2561  HE3 LYS B  34      77.207  79.725  94.375  1.00 89.34           H
ATOM   2562  NZ  LYS B  34      78.348  79.881  92.605  1.00 89.34           N
ATOM   2563  HZ1 LYS B  34      78.367  80.543  91.843  1.00 89.34           H
ATOM   2564  HZ2 LYS B  34      78.238  78.910  92.348  1.00 89.34           H
ATOM   2565  HZ3 LYS B  34      79.213  79.946  93.123  1.00 89.34           H
ATOM   2566  N   GLU B  35      75.238  85.291  98.502  1.00 93.70           N
ATOM   2567  H   GLU B  35      74.796  84.478  98.908  1.00 93.70           H
ATOM   2568  CA  GLU B  35      75.379  86.506  99.343  1.00 93.70           C
ATOM   2569  HA  GLU B  35      74.657  87.238  98.981  1.00 93.70           H
ATOM   2570  C   GLU B  35      76.807  87.102  99.394  1.00 93.70           C
ATOM   2571  CB  GLU B  35      74.978  86.157 100.768  1.00 93.70           C
ATOM   2572  HB2 GLU B  35      75.471  85.229 101.060  1.00 93.70           H
ATOM   2573  HB3 GLU B  35      75.382  86.932 101.420  1.00 93.70           H
ATOM   2574  O   GLU B  35      77.691  86.654 100.144  1.00 93.70           O
ATOM   2575  CG  GLU B  35      73.447  85.989 101.032  1.00 93.70           C
ATOM   2576  HG2 GLU B  35      73.141  84.945 100.962  1.00 93.70           H
ATOM   2577  HG3 GLU B  35      72.861  86.518 100.280  1.00 93.70           H
ATOM   2578  CD  GLU B  35      73.053  86.546 102.421  1.00 93.70           C
ATOM   2579  OE1 GLU B  35      72.803  85.753 103.356  1.00 93.70           O
ATOM   2580  OE2 GLU B  35      73.061  87.780 102.602  1.00 93.70           O
ATOM   2581  N   SER B  36      76.988  88.217  98.684  1.00 96.07           N
ATOM   2582  H   SER B  36      76.220  88.614  98.163  1.00 96.07           H
ATOM   2583  CA  SER B  36      78.236  88.965  98.618  1.00 96.07           C
ATOM   2584  HA  SER B  36      79.015  88.464  99.193  1.00 96.07           H
ATOM   2585  C   SER B  36      78.106  90.379  99.227  1.00 96.07           C
ATOM   2586  CB  SER B  36      78.727  89.042  97.192  1.00 96.07           C
ATOM   2587  HB2 SER B  36      79.795  89.261  97.187  1.00 96.07           H
ATOM   2588  HB3 SER B  36      78.615  88.062  96.728  1.00 96.07           H
ATOM   2589  O   SER B  36      77.011  90.932  99.361  1.00 96.07           O
ATOM   2590  OG  SER B  36      78.020  90.042  96.460  1.00 96.07           O
ATOM   2591  HG  SER B  36      77.588  89.576  95.741  1.00 96.07           H
ATOM   2592  N   TYR B  37      79.192  90.996  99.688  1.00 98.15           N
ATOM   2593  H   TYR B  37      80.093  90.555  99.569  1.00 98.15           H
ATOM   2594  CA  TYR B  37      79.177  92.381 100.156  1.00 98.15           C
ATOM   2595  HA  TYR B  37      78.254  92.590 100.698  1.00 98.15           H
ATOM   2596  C   TYR B  37      79.115  93.454  99.031  1.00 98.15           C
ATOM   2597  CB  TYR B  37      80.320  92.612 101.137  1.00 98.15           C
ATOM   2598  HB2 TYR B  37      81.281  92.342 100.700  1.00 98.15           H
ATOM   2599  HB3 TYR B  37      80.364  93.664 101.419  1.00 98.15           H
ATOM   2600  O   TYR B  37      79.008  94.651  99.368  1.00 98.15           O
ATOM   2601  CG  TYR B  37      80.111  91.806 102.408  1.00 98.15           C
ATOM   2602  CD1 TYR B  37      79.204  92.302 103.380  1.00 98.15           C
ATOM   2603  HD1 TYR B  37      78.640  93.204 103.193  1.00 98.15           H
ATOM   2604  CD2 TYR B  37      80.826  90.624 102.631  1.00 98.15           C
ATOM   2605  HD2 TYR B  37      81.439  90.225 101.837  1.00 98.15           H
ATOM   2606  CE1 TYR B  37      78.989  91.562 104.557  1.00 98.15           C
ATOM   2607  HE1 TYR B  37      78.321  91.909 105.331  1.00 98.15           H
ATOM   2608  CE2 TYR B  37      80.674  89.928 103.826  1.00 98.15           C
ATOM   2609  HE2 TYR B  37      81.240  89.022 103.987  1.00 98.15           H
ATOM   2610  OH  TYR B  37      79.561  89.669 105.904  1.00 98.15           O
ATOM   2611  HH  TYR B  37      80.173  88.931 105.958  1.00 98.15           H
ATOM   2612  CZ  TYR B  37      79.763  90.399 104.788  1.00 98.15           C
ATOM   2613  N   SER B  38      79.109  93.063  97.758  1.00 98.31           N
ATOM   2614  H   SER B  38      79.065  92.062  97.630  1.00 98.31           H
ATOM   2615  CA  SER B  38      79.311  93.948  96.583  1.00 98.31           C
ATOM   2616  HA  SER B  38      80.323  94.337  96.690  1.00 98.31           H
ATOM   2617  C   SER B  38      78.387  95.176  96.504  1.00 98.31           C
ATOM   2618  CB  SER B  38      79.210  93.149  95.284  1.00 98.31           C
ATOM   2619  HB2 SER B  38      78.162  92.918  95.093  1.00 98.31           H
ATOM   2620  HB3 SER B  38      79.533  93.814  94.482  1.00 98.31           H
ATOM   2621  O   SER B  38      78.835  96.260  96.151  1.00 98.31           O
ATOM   2622  OG  SER B  38      80.042  92.038  95.381  1.00 98.31           O
ATOM   2623  HG  SER B  38      79.493  91.274  95.570  1.00 98.31           H
ATOM   2624  N   VAL B  39      77.119  95.077  96.885  1.00 98.25           N
ATOM   2625  H   VAL B  39      76.800  94.137  97.075  1.00 98.25           H
ATOM   2626  CA  VAL B  39      76.138  96.181  96.913  1.00 98.25           C
ATOM   2627  HA  VAL B  39      76.097  96.644  95.927  1.00 98.25           H
ATOM   2628  C   VAL B  39      76.627  97.279  97.885  1.00 98.25           C
ATOM   2629  CB  VAL B  39      74.768  95.676  97.321  1.00 98.25           C
ATOM   2630  HB  VAL B  39      74.867  95.107  98.246  1.00 98.25           H
ATOM   2631  O   VAL B  39      76.673  98.468  97.532  1.00 98.25           O
ATOM   2632  CG1 VAL B  39      73.752  96.766  97.602  1.00 98.25           C
ATOM   2633 HG11 VAL B  39      74.004  97.299  98.518  1.00 98.25           H
ATOM   2634 HG12 VAL B  39      72.757  96.343  97.747  1.00 98.25           H
ATOM   2635 HG13 VAL B  39      73.685  97.425  96.736  1.00 98.25           H
ATOM   2636  CG2 VAL B  39      74.115  94.768  96.288  1.00 98.25           C
ATOM   2637 HG21 VAL B  39      73.121  94.467  96.619  1.00 98.25           H
ATOM   2638 HG22 VAL B  39      74.678  93.841  96.180  1.00 98.25           H
ATOM   2639 HG23 VAL B  39      74.030  95.212  95.296  1.00 98.25           H
ATOM   2640  N   TYR B  40      77.042  96.899  99.066  1.00 98.47           N
ATOM   2641  H   TYR B  40      77.002  95.904  99.238  1.00 98.47           H
ATOM   2642  CA  TYR B  40      77.466  97.775 100.168  1.00 98.47           C
ATOM   2643  HA  TYR B  40      76.769  98.612 100.218  1.00 98.47           H
ATOM   2644  C   TYR B  40      78.842  98.369  99.938  1.00 98.47           C
ATOM   2645  CB  TYR B  40      77.336  97.001 101.504  1.00 98.47           C
ATOM   2646  HB2 TYR B  40      77.339  97.693 102.347  1.00 98.47           H
ATOM   2647  HB3 TYR B  40      78.205  96.368 101.682  1.00 98.47           H
ATOM   2648  O   TYR B  40      79.116  99.522 100.294  1.00 98.47           O
ATOM   2649  CG  TYR B  40      76.053  96.146 101.550  1.00 98.47           C
ATOM   2650  CD1 TYR B  40      74.807  96.756 101.752  1.00 98.47           C
ATOM   2651  HD1 TYR B  40      74.732  97.813 101.961  1.00 98.47           H
ATOM   2652  CD2 TYR B  40      76.156  94.766 101.296  1.00 98.47           C
ATOM   2653  HD2 TYR B  40      77.118  94.310 101.111  1.00 98.47           H
ATOM   2654  CE1 TYR B  40      73.640  95.994 101.783  1.00 98.47           C
ATOM   2655  HE1 TYR B  40      72.680  96.451 101.969  1.00 98.47           H
ATOM   2656  CE2 TYR B  40      74.980  93.997 101.295  1.00 98.47           C
ATOM   2657  HE2 TYR B  40      74.986  92.935 101.098  1.00 98.47           H
ATOM   2658  OH  TYR B  40      72.624  93.820 101.510  1.00 98.47           O
ATOM   2659  HH  TYR B  40      71.841  94.319 101.263  1.00 98.47           H
ATOM   2660  CZ  TYR B  40      73.732  94.600 101.534  1.00 98.47           C
ATOM   2661  N   VAL B  41      79.719  97.635  99.235  1.00 98.79           N
ATOM   2662  H   VAL B  41      79.462  96.674  99.058  1.00 98.79           H
ATOM   2663  CA  VAL B  41      81.005  98.153  98.769  1.00 98.79           C
ATOM   2664  HA  VAL B  41      81.493  98.674  99.592  1.00 98.79           H
ATOM   2665  C   VAL B  41      80.825  99.195  97.670  1.00 98.79           C
ATOM   2666  CB  VAL B  41      81.944  96.998  98.392  1.00 98.79           C
ATOM   2667  HB  VAL B  41      81.510  96.428  97.570  1.00 98.79           H
ATOM   2668  O   VAL B  41      81.469 100.240  97.703  1.00 98.79           O
ATOM   2669  CG1 VAL B  41      83.318  97.504  97.963  1.00 98.79           C
ATOM   2670 HG11 VAL B  41      83.904  96.653  97.618  1.00 98.79           H
ATOM   2671 HG12 VAL B  41      83.797  98.025  98.792  1.00 98.79           H
ATOM   2672 HG13 VAL B  41      83.192  98.163  97.104  1.00 98.79           H
ATOM   2673  CG2 VAL B  41      82.185  96.065  99.592  1.00 98.79           C
ATOM   2674 HG21 VAL B  41      82.724  96.512 100.426  1.00 98.79           H
ATOM   2675 HG22 VAL B  41      82.771  95.216  99.240  1.00 98.79           H
ATOM   2676 HG23 VAL B  41      81.260  95.627  99.968  1.00 98.79           H
ATOM   2677  N   TYR B  42      79.945  98.971  96.717  1.00 98.76           N
ATOM   2678  H   TYR B  42      79.417  98.109  96.731  1.00 98.76           H
ATOM   2679  CA  TYR B  42      79.567  99.937  95.663  1.00 98.76           C
ATOM   2680  HA  TYR B  42      80.464 100.262  95.136  1.00 98.76           H
ATOM   2681  C   TYR B  42      78.911 101.190  96.272  1.00 98.76           C
ATOM   2682  CB  TYR B  42      78.655  99.253  94.655  1.00 98.76           C
ATOM   2683  HB2 TYR B  42      77.677  99.130  95.121  1.00 98.76           H
ATOM   2684  HB3 TYR B  42      79.038  98.242  94.514  1.00 98.76           H
ATOM   2685  O   TYR B  42      79.299 102.309  95.929  1.00 98.76           O
ATOM   2686  CG  TYR B  42      78.519  99.915  93.307  1.00 98.76           C
ATOM   2687  CD1 TYR B  42      77.711 101.052  93.150  1.00 98.76           C
ATOM   2688  HD1 TYR B  42      77.244 101.510  94.009  1.00 98.76           H
ATOM   2689  CD2 TYR B  42      79.109  99.324  92.194  1.00 98.76           C
ATOM   2690  HD2 TYR B  42      79.664  98.402  92.278  1.00 98.76           H
ATOM   2691  CE1 TYR B  42      77.566 101.650  91.882  1.00 98.76           C
ATOM   2692  HE1 TYR B  42      77.084 102.611  91.777  1.00 98.76           H
ATOM   2693  CE2 TYR B  42      79.031  99.950  90.931  1.00 98.76           C
ATOM   2694  HE2 TYR B  42      79.467  99.514  90.044  1.00 98.76           H
ATOM   2695  OH  TYR B  42      78.239 101.796  89.571  1.00 98.76           O
ATOM   2696  HH  TYR B  42      78.348 101.212  88.817  1.00 98.76           H
ATOM   2697  CZ  TYR B  42      78.263 101.134  90.761  1.00 98.76           C
ATOM   2698  N   LYS B  43      78.100 101.023  97.337  1.00 98.64           N
ATOM   2699  H   LYS B  43      77.842 100.086  97.613  1.00 98.64           H
ATOM   2700  CA  LYS B  43      77.575 102.181  98.139  1.00 98.64           C
ATOM   2701  HA  LYS B  43      76.998 102.881  97.535  1.00 98.64           H
ATOM   2702  C   LYS B  43      78.682 103.056  98.687  1.00 98.64           C
ATOM   2703  CB  LYS B  43      76.690 101.707  99.302  1.00 98.64           C
ATOM   2704  HB2 LYS B  43      76.573 102.501 100.039  1.00 98.64           H
ATOM   2705  HB3 LYS B  43      77.227 100.922  99.837  1.00 98.64           H
ATOM   2706  O   LYS B  43      78.621 104.280  98.513  1.00 98.64           O
ATOM   2707  CG  LYS B  43      75.263 101.270  98.848  1.00 98.64           C
ATOM   2708  HG2 LYS B  43      74.820 102.011  98.182  1.00 98.64           H
ATOM   2709  HG3 LYS B  43      75.297 100.338  98.284  1.00 98.64           H
ATOM   2710  CD  LYS B  43      74.378 100.971 100.088  1.00 98.64           C
ATOM   2711  HD2 LYS B  43      74.919 100.439 100.870  1.00 98.64           H
ATOM   2712  HD3 LYS B  43      74.104 101.922 100.544  1.00 98.64           H
ATOM   2713  CE  LYS B  43      73.046 100.280  99.719  1.00 98.64           C
ATOM   2714  HE2 LYS B  43      73.258  99.328  99.232  1.00 98.64           H
ATOM   2715  HE3 LYS B  43      72.513 100.905  99.003  1.00 98.64           H
ATOM   2716  NZ  LYS B  43      72.225  99.969 100.921  1.00 98.64           N
ATOM   2717  HZ1 LYS B  43      71.948 100.809 101.408  1.00 98.64           H
ATOM   2718  HZ2 LYS B  43      72.687  99.426 101.636  1.00 98.64           H
ATOM   2719  HZ3 LYS B  43      71.413  99.439 100.639  1.00 98.64           H
ATOM   2720  N   VAL B  44      79.643 102.386  99.326  1.00 98.81           N
ATOM   2721  H   VAL B  44      79.602 101.377  99.323  1.00 98.81           H
ATOM   2722  CA  VAL B  44      80.834 103.036  99.918  1.00 98.81           C
ATOM   2723  HA  VAL B  44      80.381 103.849 100.486  1.00 98.81           H
ATOM   2724  C   VAL B  44      81.755 103.696  98.875  1.00 98.81           C
ATOM   2725  CB  VAL B  44      81.572 102.165 100.941  1.00 98.81           C
ATOM   2726  HB  VAL B  44      81.946 101.242 100.498  1.00 98.81           H
ATOM   2727  O   VAL B  44      82.133 104.881  99.009  1.00 98.81           O
ATOM   2728  CG1 VAL B  44      82.723 102.914 101.633  1.00 98.81           C
ATOM   2729 HG11 VAL B  44      83.236 102.235 102.314  1.00 98.81           H
ATOM   2730 HG12 VAL B  44      82.319 103.750 102.205  1.00 98.81           H
ATOM   2731 HG13 VAL B  44      83.423 103.286 100.885  1.00 98.81           H
ATOM   2732  CG2 VAL B  44      80.604 101.846 102.112  1.00 98.81           C
ATOM   2733 HG21 VAL B  44      81.089 101.225 102.865  1.00 98.81           H
ATOM   2734 HG22 VAL B  44      79.727 101.275 101.807  1.00 98.81           H
ATOM   2735 HG23 VAL B  44      80.246 102.733 102.634  1.00 98.81           H
ATOM   2736  N   LEU B  45      81.998 103.039  97.743  1.00 98.71           N
ATOM   2737  H   LEU B  45      81.626 102.106  97.635  1.00 98.71           H
ATOM   2738  CA  LEU B  45      82.700 103.622  96.588  1.00 98.71           C
ATOM   2739  HA  LEU B  45      83.700 103.851  96.957  1.00 98.71           H
ATOM   2740  C   LEU B  45      82.094 104.964  96.124  1.00 98.71           C
ATOM   2741  CB  LEU B  45      82.783 102.569  95.436  1.00 98.71           C
ATOM   2742  HB2 LEU B  45      83.273 101.655  95.773  1.00 98.71           H
ATOM   2743  HB3 LEU B  45      81.757 102.437  95.094  1.00 98.71           H
ATOM   2744  O   LEU B  45      82.784 105.982  95.997  1.00 98.71           O
ATOM   2745  CG  LEU B  45      83.590 103.151  94.234  1.00 98.71           C
ATOM   2746  HG  LEU B  45      83.020 104.004  93.865  1.00 98.71           H
ATOM   2747  CD1 LEU B  45      84.981 103.677  94.602  1.00 98.71           C
ATOM   2748 HD11 LEU B  45      85.476 104.077  93.717  1.00 98.71           H
ATOM   2749 HD12 LEU B  45      84.880 104.546  95.253  1.00 98.71           H
ATOM   2750 HD13 LEU B  45      85.583 102.914  95.094  1.00 98.71           H
ATOM   2751  CD2 LEU B  45      83.690 102.058  93.138  1.00 98.71           C
ATOM   2752 HD21 LEU B  45      83.975 102.542  92.205  1.00 98.71           H
ATOM   2753 HD22 LEU B  45      84.356 101.235  93.398  1.00 98.71           H
ATOM   2754 HD23 LEU B  45      82.683 101.673  92.975  1.00 98.71           H
ATOM   2755  N   LYS B  46      80.766 105.003  96.037  1.00 98.53           N
ATOM   2756  H   LYS B  46      80.280 104.128  96.172  1.00 98.53           H
ATOM   2757  CA  LYS B  46      80.007 106.188  95.667  1.00 98.53           C
ATOM   2758  HA  LYS B  46      80.480 106.690  94.824  1.00 98.53           H
ATOM   2759  C   LYS B  46      79.948 107.252  96.739  1.00 98.53           C
ATOM   2760  CB  LYS B  46      78.582 105.754  95.228  1.00 98.53           C
ATOM   2761  HB2 LYS B  46      77.958 106.645  95.161  1.00 98.53           H
ATOM   2762  HB3 LYS B  46      78.195 105.115  96.022  1.00 98.53           H
ATOM   2763  O   LYS B  46      79.722 108.388  96.408  1.00 98.53           O
ATOM   2764  CG  LYS B  46      78.585 105.000  93.868  1.00 98.53           C
ATOM   2765  HG2 LYS B  46      79.089 104.036  93.942  1.00 98.53           H
ATOM   2766  HG3 LYS B  46      77.533 104.812  93.654  1.00 98.53           H
ATOM   2767  CD  LYS B  46      79.227 105.760  92.697  1.00 98.53           C
ATOM   2768  HD2 LYS B  46      80.303 105.799  92.868  1.00 98.53           H
ATOM   2769  HD3 LYS B  46      78.917 106.804  92.652  1.00 98.53           H
ATOM   2770  CE  LYS B  46      78.906 105.108  91.372  1.00 98.53           C
ATOM   2771  HE2 LYS B  46      77.834 105.176  91.191  1.00 98.53           H
ATOM   2772  HE3 LYS B  46      79.152 104.046  91.375  1.00 98.53           H
ATOM   2773  NZ  LYS B  46      79.639 105.745  90.240  1.00 98.53           N
ATOM   2774  HZ1 LYS B  46      80.638 105.607  90.304  1.00 98.53           H
ATOM   2775  HZ2 LYS B  46      79.312 105.396  89.350  1.00 98.53           H
ATOM   2776  HZ3 LYS B  46      79.494 106.740  90.329  1.00 98.53           H
ATOM   2777  N   GLN B  47      80.230 106.923  97.993  1.00 98.35           N
ATOM   2778  H   GLN B  47      80.457 105.964  98.211  1.00 98.35           H
ATOM   2779  CA  GLN B  47      80.487 107.940  99.042  1.00 98.35           C
ATOM   2780  HA  GLN B  47      79.786 108.764  98.907  1.00 98.35           H
ATOM   2781  C   GLN B  47      81.907 108.526  99.002  1.00 98.35           C
ATOM   2782  CB  GLN B  47      80.202 107.295 100.409  1.00 98.35           C
ATOM   2783  HB2 GLN B  47      80.786 106.384 100.547  1.00 98.35           H
ATOM   2784  HB3 GLN B  47      80.483 108.006 101.186  1.00 98.35           H
ATOM   2785  O   GLN B  47      82.039 109.647  99.484  1.00 98.35           O
ATOM   2786  CG  GLN B  47      78.717 106.978 100.676  1.00 98.35           C
ATOM   2787  HG2 GLN B  47      78.221 107.941 100.801  1.00 98.35           H
ATOM   2788  HG3 GLN B  47      78.300 106.479  99.802  1.00 98.35           H
ATOM   2789  CD  GLN B  47      78.490 106.083 101.902  1.00 98.35           C
ATOM   2790  NE2 GLN B  47      77.889 106.519 102.987  1.00 98.35           N
ATOM   2791 HE21 GLN B  47      77.699 107.506 103.089  1.00 98.35           H
ATOM   2792 HE22 GLN B  47      78.021 105.876 103.754  1.00 98.35           H
ATOM   2793  OE1 GLN B  47      78.835 104.921 101.909  1.00 98.35           O
ATOM   2794  N   VAL B  48      82.935 107.841  98.443  1.00 97.84           N
ATOM   2795  H   VAL B  48      82.835 106.886  98.130  1.00 97.84           H
ATOM   2796  CA  VAL B  48      84.282 108.444  98.367  1.00 97.84           C
ATOM   2797  HA  VAL B  48      84.335 109.290  99.053  1.00 97.84           H
ATOM   2798  C   VAL B  48      84.641 109.094  97.025  1.00 97.84           C
ATOM   2799  CB  VAL B  48      85.378 107.459  98.792  1.00 97.84           C
ATOM   2800  HB  VAL B  48      86.333 107.968  98.658  1.00 97.84           H
ATOM   2801  O   VAL B  48      85.306 110.124  97.015  1.00 97.84           O
ATOM   2802  CG1 VAL B  48      85.317 107.113 100.279  1.00 97.84           C
ATOM   2803 HG11 VAL B  48      85.419 108.027 100.864  1.00 97.84           H
ATOM   2804 HG12 VAL B  48      86.132 106.463 100.596  1.00 97.84           H
ATOM   2805 HG13 VAL B  48      84.393 106.597 100.542  1.00 97.84           H
ATOM   2806  CG2 VAL B  48      85.384 106.115  98.059  1.00 97.84           C
ATOM   2807 HG21 VAL B  48      85.326 106.224  96.976  1.00 97.84           H
ATOM   2808 HG22 VAL B  48      84.518 105.534  98.375  1.00 97.84           H
ATOM   2809 HG23 VAL B  48      86.320 105.609  98.296  1.00 97.84           H
ATOM   2810  N   HIS B  49      84.205 108.547  95.899  1.00 98.32           N
ATOM   2811  H   HIS B  49      83.679 107.686  95.940  1.00 98.32           H
ATOM   2812  CA  HIS B  49      84.510 108.961  94.523  1.00 98.32           C
ATOM   2813  HA  HIS B  49      84.791 110.014  94.525  1.00 98.32           H
ATOM   2814  C   HIS B  49      83.272 108.742  93.636  1.00 98.32           C
ATOM   2815  CB  HIS B  49      85.754 108.204  93.966  1.00 98.32           C
ATOM   2816  HB2 HIS B  49      85.948 108.512  92.939  1.00 98.32           H
ATOM   2817  HB3 HIS B  49      85.535 107.136  93.945  1.00 98.32           H
ATOM   2818  O   HIS B  49      83.165 107.702  92.990  1.00 98.32           O
ATOM   2819  CG  HIS B  49      87.021 108.369  94.785  1.00 98.32           C
ATOM   2820  CD2 HIS B  49      87.556 107.467  95.656  1.00 98.32           C
ATOM   2821  HD2 HIS B  49      87.162 106.481  95.856  1.00 98.32           H
ATOM   2822  ND1 HIS B  49      87.719 109.573  94.921  1.00 98.32           N
ATOM   2823  CE1 HIS B  49      88.656 109.391  95.892  1.00 98.32           C
ATOM   2824  HE1 HIS B  49      89.372 110.077  96.321  1.00 98.32           H
ATOM   2825  NE2 HIS B  49      88.602 108.131  96.288  1.00 98.32           N
ATOM   2826  HE2 HIS B  49      89.258 107.752  96.955  1.00 98.32           H
ATOM   2827  N   PRO B  50      82.291 109.687  93.649  1.00 97.49           N
ATOM   2828  CA  PRO B  50      80.946 109.481  93.119  1.00 97.49           C
ATOM   2829  HA  PRO B  50      80.498 108.648  93.661  1.00 97.49           H
ATOM   2830  C   PRO B  50      80.909 109.151  91.632  1.00 97.49           C
ATOM   2831  CB  PRO B  50      80.158 110.759  93.433  1.00 97.49           C
ATOM   2832  HB2 PRO B  50      80.268 111.413  92.568  1.00 97.49           H
ATOM   2833  HB3 PRO B  50      79.102 110.587  93.644  1.00 97.49           H
ATOM   2834  O   PRO B  50      80.006 108.394  91.205  1.00 97.49           O
ATOM   2835  CG  PRO B  50      80.849 111.296  94.643  1.00 97.49           C
ATOM   2836  HG2 PRO B  50      80.534 110.754  95.535  1.00 97.49           H
ATOM   2837  HG3 PRO B  50      80.708 112.370  94.765  1.00 97.49           H
ATOM   2838  CD  PRO B  50      82.336 110.984  94.369  1.00 97.49           C
ATOM   2839  HD2 PRO B  50      82.729 111.707  93.655  1.00 97.49           H
ATOM   2840  HD3 PRO B  50      82.849 110.886  95.326  1.00 97.49           H
ATOM   2841  N   ASP B  51      81.827 109.622  90.819  1.00 97.05           N
ATOM   2842  H   ASP B  51      82.518 110.253  91.199  1.00 97.05           H
ATOM   2843  CA  ASP B  51      81.937 109.290  89.393  1.00 97.05           C
ATOM   2844  HA  ASP B  51      80.981 109.491  88.911  1.00 97.05           H
ATOM   2845  C   ASP B  51      82.312 107.777  89.188  1.00 97.05           C
ATOM   2846  CB  ASP B  51      83.011 110.198  88.715  1.00 97.05           C
ATOM   2847  HB2 ASP B  51      82.596 110.483  87.749  1.00 97.05           H
ATOM   2848  HB3 ASP B  51      83.823 109.555  88.374  1.00 97.05           H
ATOM   2849  O   ASP B  51      81.758 107.069  88.331  1.00 97.05           O
ATOM   2850  CG  ASP B  51      83.624 111.406  89.463  1.00 97.05           C
ATOM   2851  OD2 ASP B  51      83.783 112.483  88.833  1.00 97.05           O
ATOM   2852  OD1 ASP B  51      84.028 111.195  90.621  1.00 97.05           O
ATOM   2853  N   THR B  52      83.210 107.288  90.044  1.00 98.11           N
ATOM   2854  H   THR B  52      83.397 107.841  90.868  1.00 98.11           H
ATOM   2855  CA  THR B  52      83.956 106.066  89.848  1.00 98.11           C
ATOM   2856  HA  THR B  52      84.297 106.032  88.813  1.00 98.11           H
ATOM   2857  C   THR B  52      83.118 104.805  90.075  1.00 98.11           C
ATOM   2858  CB  THR B  52      85.205 106.091  90.715  1.00 98.11           C
ATOM   2859  HB  THR B  52      84.899 106.126  91.761  1.00 98.11           H
ATOM   2860  O   THR B  52      82.193 104.762  90.905  1.00 98.11           O
ATOM   2861  CG2 THR B  52      86.173 104.917  90.556  1.00 98.11           C
ATOM   2862 HG21 THR B  52      86.416 104.834  89.496  1.00 98.11           H
ATOM   2863 HG22 THR B  52      85.711 104.014  90.954  1.00 98.11           H
ATOM   2864 HG23 THR B  52      87.090 105.102  91.114  1.00 98.11           H
ATOM   2865  OG1 THR B  52      85.923 107.260  90.389  1.00 98.11           O
ATOM   2866  HG1 THR B  52      85.277 107.970  90.400  1.00 98.11           H
ATOM   2867  N   GLY B  53      83.439 103.741  89.325  1.00 98.56           N
ATOM   2868  H   GLY B  53      84.218 103.858  88.693  1.00 98.56           H
ATOM   2869  CA  GLY B  53      82.819 102.410  89.376  1.00 98.56           C
ATOM   2870  HA2 GLY B  53      82.266 102.262  88.448  1.00 98.56           H
ATOM   2871  HA3 GLY B  53      82.101 102.306  90.190  1.00 98.56           H
ATOM   2872  C   GLY B  53      83.908 101.325  89.505  1.00 98.56           C
ATOM   2873  O   GLY B  53      85.081 101.647  89.624  1.00 98.56           O
ATOM   2874  N   ILE B  54      83.524 100.063  89.468  1.00 98.68           N
ATOM   2875  H   ILE B  54      82.561  99.840  89.263  1.00 98.68           H
ATOM   2876  CA  ILE B  54      84.396  98.949  89.789  1.00 98.68           C
ATOM   2877  HA  ILE B  54      85.414  99.257  89.546  1.00 98.68           H
ATOM   2878  C   ILE B  54      84.178  97.738  88.909  1.00 98.68           C
ATOM   2879  CB  ILE B  54      84.404  98.664  91.306  1.00 98.68           C
ATOM   2880  HB  ILE B  54      84.770  99.553  91.819  1.00 98.68           H
ATOM   2881  O   ILE B  54      83.059  97.380  88.586  1.00 98.68           O
ATOM   2882  CG1 ILE B  54      85.408  97.574  91.711  1.00 98.68           C
ATOM   2883 HG12 ILE B  54      86.267  97.690  91.050  1.00 98.68           H
ATOM   2884 HG13 ILE B  54      84.915  96.610  91.587  1.00 98.68           H
ATOM   2885  CG2 ILE B  54      83.001  98.414  91.898  1.00 98.68           C
ATOM   2886 HG21 ILE B  54      82.330  99.253  91.715  1.00 98.68           H
ATOM   2887 HG22 ILE B  54      83.096  98.367  92.983  1.00 98.68           H
ATOM   2888 HG23 ILE B  54      82.631  97.471  91.493  1.00 98.68           H
ATOM   2889  CD1 ILE B  54      85.846  97.658  93.174  1.00 98.68           C
ATOM   2890 HD11 ILE B  54      86.249  98.645  93.401  1.00 98.68           H
ATOM   2891 HD12 ILE B  54      86.657  96.942  93.307  1.00 98.68           H
ATOM   2892 HD13 ILE B  54      85.037  97.434  93.869  1.00 98.68           H
ATOM   2893  N   SER B  55      85.253  97.110  88.462  1.00 98.34           N
ATOM   2894  H   SER B  55      86.166  97.425  88.758  1.00 98.34           H
ATOM   2895  CA  SER B  55      85.209  95.833  87.696  1.00 98.34           C
ATOM   2896  HA  SER B  55      84.365  95.924  87.013  1.00 98.34           H
ATOM   2897  C   SER B  55      84.911  94.642  88.569  1.00 98.34           C
ATOM   2898  CB  SER B  55      86.497  95.675  86.864  1.00 98.34           C
ATOM   2899  HB2 SER B  55      86.464  94.757  86.277  1.00 98.34           H
ATOM   2900  HB3 SER B  55      86.628  96.524  86.193  1.00 98.34           H
ATOM   2901  O   SER B  55      85.194  94.643  89.757  1.00 98.34           O
ATOM   2902  OG  SER B  55      87.637  95.611  87.703  1.00 98.34           O
ATOM   2903  HG  SER B  55      87.857  96.531  87.862  1.00 98.34           H
ATOM   2904  N   SER B  56      84.413  93.536  87.991  1.00 98.28           N
ATOM   2905  H   SER B  56      84.251  93.518  86.994  1.00 98.28           H
ATOM   2906  CA  SER B  56      84.122  92.292  88.679  1.00 98.28           C
ATOM   2907  HA  SER B  56      83.291  92.410  89.374  1.00 98.28           H
ATOM   2908  C   SER B  56      85.331  91.676  89.434  1.00 98.28           C
ATOM   2909  CB  SER B  56      83.599  91.272  87.650  1.00 98.28           C
ATOM   2910  HB2 SER B  56      82.681  91.697  87.244  1.00 98.28           H
ATOM   2911  HB3 SER B  56      83.318  90.361  88.179  1.00 98.28           H
ATOM   2912  O   SER B  56      85.209  91.204  90.559  1.00 98.28           O
ATOM   2913  OG  SER B  56      84.586  91.047  86.615  1.00 98.28           O
ATOM   2914  HG  SER B  56      84.118  90.643  85.880  1.00 98.28           H
ATOM   2915  N   LYS B  57      86.528  91.701  88.801  1.00 97.97           N
ATOM   2916  H   LYS B  57      86.497  91.934  87.819  1.00 97.97           H
ATOM   2917  CA  LYS B  57      87.790  91.261  89.435  1.00 97.97           C
ATOM   2918  HA  LYS B  57      87.744  90.218  89.749  1.00 97.97           H
ATOM   2919  C   LYS B  57      88.070  92.067  90.699  1.00 97.97           C
ATOM   2920  CB  LYS B  57      89.022  91.405  88.483  1.00 97.97           C
ATOM   2921  HB2 LYS B  57      89.900  91.055  89.026  1.00 97.97           H
ATOM   2922  HB3 LYS B  57      89.132  92.454  88.206  1.00 97.97           H
ATOM   2923  O   LYS B  57      88.271  91.507  91.765  1.00 97.97           O
ATOM   2924  CG  LYS B  57      88.912  90.566  87.177  1.00 97.97           C
ATOM   2925  HG2 LYS B  57      88.019  90.849  86.620  1.00 97.97           H
ATOM   2926  HG3 LYS B  57      88.841  89.503  87.410  1.00 97.97           H
ATOM   2927  CD  LYS B  57      90.201  90.838  86.351  1.00 97.97           C
ATOM   2928  HD2 LYS B  57      90.249  91.911  86.161  1.00 97.97           H
ATOM   2929  HD3 LYS B  57      91.089  90.544  86.911  1.00 97.97           H
ATOM   2930  CE  LYS B  57      90.191  90.146  84.981  1.00 97.97           C
ATOM   2931  HE2 LYS B  57      89.336  90.538  84.432  1.00 97.97           H
ATOM   2932  HE3 LYS B  57      90.015  89.081  85.130  1.00 97.97           H
ATOM   2933  NZ  LYS B  57      91.439  90.344  84.206  1.00 97.97           N
ATOM   2934  HZ1 LYS B  57      92.237  89.896  84.633  1.00 97.97           H
ATOM   2935  HZ2 LYS B  57      91.647  91.332  84.179  1.00 97.97           H
ATOM   2936  HZ3 LYS B  57      91.383  89.960  83.274  1.00 97.97           H
ATOM   2937  N   ALA B  58      88.081  93.397  90.564  1.00 98.82           N
ATOM   2938  H   ALA B  58      87.809  93.809  89.683  1.00 98.82           H
ATOM   2939  CA  ALA B  58      88.364  94.305  91.697  1.00 98.82           C
ATOM   2940  HA  ALA B  58      89.351  94.086  92.105  1.00 98.82           H
ATOM   2941  C   ALA B  58      87.367  94.147  92.855  1.00 98.82           C
ATOM   2942  CB  ALA B  58      88.382  95.725  91.114  1.00 98.82           C
ATOM   2943  HB1 ALA B  58      87.474  95.945  90.554  1.00 98.82           H
ATOM   2944  HB2 ALA B  58      89.259  95.801  90.471  1.00 98.82           H
ATOM   2945  HB3 ALA B  58      88.545  96.451  91.911  1.00 98.82           H
ATOM   2946  O   ALA B  58      87.720  94.110  94.022  1.00 98.82           O
ATOM   2947  N   MET B  59      86.093  93.965  92.514  1.00 98.66           N
ATOM   2948  H   MET B  59      85.823  94.069  91.547  1.00 98.66           H
ATOM   2949  CA  MET B  59      85.013  93.711  93.478  1.00 98.66           C
ATOM   2950  HA  MET B  59      85.106  94.477  94.248  1.00 98.66           H
ATOM   2951  C   MET B  59      85.204  92.344  94.181  1.00 98.66           C
ATOM   2952  CB  MET B  59      83.643  93.786  92.758  1.00 98.66           C
ATOM   2953  HB2 MET B  59      83.588  92.972  92.035  1.00 98.66           H
ATOM   2954  HB3 MET B  59      83.548  94.735  92.229  1.00 98.66           H
ATOM   2955  O   MET B  59      85.003  92.289  95.403  1.00 98.66           O
ATOM   2956  CG  MET B  59      82.456  93.725  93.745  1.00 98.66           C
ATOM   2957  HG2 MET B  59      81.557  93.643  93.135  1.00 98.66           H
ATOM   2958  HG3 MET B  59      82.549  92.809  94.328  1.00 98.66           H
ATOM   2959  SD  MET B  59      82.325  95.122  94.883  1.00 98.66           S
ATOM   2960  CE  MET B  59      81.292  96.213  93.898  1.00 98.66           C
ATOM   2961  HE1 MET B  59      80.258  95.871  93.952  1.00 98.66           H
ATOM   2962  HE2 MET B  59      81.355  97.197  94.362  1.00 98.66           H
ATOM   2963  HE3 MET B  59      81.631  96.217  92.862  1.00 98.66           H
ATOM   2964  N   GLY B  60      85.647  91.304  93.452  1.00 98.50           N
ATOM   2965  H   GLY B  60      85.770  91.450  92.460  1.00 98.50           H
ATOM   2966  CA  GLY B  60      86.031  90.016  94.031  1.00 98.50           C
ATOM   2967  HA2 GLY B  60      85.135  89.527  94.414  1.00 98.50           H
ATOM   2968  HA3 GLY B  60      86.460  89.401  93.241  1.00 98.50           H
ATOM   2969  C   GLY B  60      87.054  90.178  95.178  1.00 98.50           C
ATOM   2970  O   GLY B  60      86.839  89.716  96.301  1.00 98.50           O
ATOM   2971  N   ILE B  61      88.130  90.934  94.935  1.00 98.81           N
ATOM   2972  H   ILE B  61      88.201  91.371  94.027  1.00 98.81           H
ATOM   2973  CA  ILE B  61      89.195  91.205  95.901  1.00 98.81           C
ATOM   2974  HA  ILE B  61      89.626  90.275  96.272  1.00 98.81           H
ATOM   2975  C   ILE B  61      88.698  92.006  97.094  1.00 98.81           C
ATOM   2976  CB  ILE B  61      90.393  91.887  95.174  1.00 98.81           C
ATOM   2977  HB  ILE B  61      90.015  92.695  94.547  1.00 98.81           H
ATOM   2978  O   ILE B  61      89.189  91.886  98.231  1.00 98.81           O
ATOM   2979  CG1 ILE B  61      91.087  90.866  94.237  1.00 98.81           C
ATOM   2980 HG12 ILE B  61      91.784  90.225  94.777  1.00 98.81           H
ATOM   2981 HG13 ILE B  61      90.339  90.201  93.804  1.00 98.81           H
ATOM   2982  CG2 ILE B  61      91.441  92.479  96.132  1.00 98.81           C
ATOM   2983 HG21 ILE B  61      91.891  91.714  96.766  1.00 98.81           H
ATOM   2984 HG22 ILE B  61      92.276  92.931  95.597  1.00 98.81           H
ATOM   2985 HG23 ILE B  61      91.038  93.238  96.803  1.00 98.81           H
ATOM   2986  CD1 ILE B  61      91.772  91.547  93.041  1.00 98.81           C
ATOM   2987 HD11 ILE B  61      91.026  92.087  92.458  1.00 98.81           H
ATOM   2988 HD12 ILE B  61      92.469  92.309  93.389  1.00 98.81           H
ATOM   2989 HD13 ILE B  61      92.281  90.785  92.449  1.00 98.81           H
ATOM   2990  N   MET B  62      87.728  92.920  96.886  1.00 98.83           N
ATOM   2991  H   MET B  62      87.446  93.166  95.948  1.00 98.83           H
ATOM   2992  CA  MET B  62      87.098  93.666  97.969  1.00 98.83           C
ATOM   2993  HA  MET B  62      87.880  94.079  98.606  1.00 98.83           H
ATOM   2994  C   MET B  62      86.282  92.754  98.880  1.00 98.83           C
ATOM   2995  CB  MET B  62      86.206  94.784  97.415  1.00 98.83           C
ATOM   2996  HB2 MET B  62      85.588  95.214  98.203  1.00 98.83           H
ATOM   2997  HB3 MET B  62      85.502  94.405  96.675  1.00 98.83           H
ATOM   2998  O   MET B  62      86.328  92.965 100.128  1.00 98.83           O
ATOM   2999  CG  MET B  62      87.045  95.909  96.811  1.00 98.83           C
ATOM   3000  HG2 MET B  62      87.629  95.586  95.948  1.00 98.83           H
ATOM   3001  HG3 MET B  62      86.339  96.668  96.476  1.00 98.83           H
ATOM   3002  SD  MET B  62      88.340  96.650  97.872  1.00 98.83           S
ATOM   3003  CE  MET B  62      87.417  97.237  99.310  1.00 98.83           C
ATOM   3004  HE1 MET B  62      86.935  96.424  99.853  1.00 98.83           H
ATOM   3005  HE2 MET B  62      86.675  97.972  98.999  1.00 98.83           H
ATOM   3006  HE3 MET B  62      88.130  97.712  99.984  1.00 98.83           H
ATOM   3007  N   ASN B  63      85.586  91.734  98.339  1.00 98.74           N
ATOM   3008  H   ASN B  63      85.659  91.651  97.335  1.00 98.74           H
ATOM   3009  CA  ASN B  63      84.858  90.757  99.150  1.00 98.74           C
ATOM   3010  HA  ASN B  63      84.231  91.292  99.864  1.00 98.74           H
ATOM   3011  C   ASN B  63      85.865  89.888  99.965  1.00 98.74           C
ATOM   3012  CB  ASN B  63      83.958  89.917  98.252  1.00 98.74           C
ATOM   3013  HB2 ASN B  63      83.625  89.032  98.795  1.00 98.74           H
ATOM   3014  HB3 ASN B  63      84.467  89.559  97.357  1.00 98.74           H
ATOM   3015  O   ASN B  63      85.659  89.563 101.128  1.00 98.74           O
ATOM   3016  CG  ASN B  63      82.693  90.619  97.875  1.00 98.74           C
ATOM   3017  ND2 ASN B  63      82.685  91.382  96.819  1.00 98.74           N
ATOM   3018 HD21 ASN B  63      83.529  91.608  96.313  1.00 98.74           H
ATOM   3019 HD22 ASN B  63      81.832  91.886  96.622  1.00 98.74           H
ATOM   3020  OD1 ASN B  63      81.672  90.460  98.523  1.00 98.74           O
ATOM   3021  N   SER B  64      86.983  89.497  99.324  1.00 98.81           N
ATOM   3022  H   SER B  64      87.012  89.591  98.319  1.00 98.81           H
ATOM   3023  CA  SER B  64      88.110  88.778  99.960  1.00 98.81           C
ATOM   3024  HA  SER B  64      87.726  87.817 100.304  1.00 98.81           H
ATOM   3025  C   SER B  64      88.647  89.576 101.201  1.00 98.81           C
ATOM   3026  CB  SER B  64      89.296  88.603  99.041  1.00 98.81           C
ATOM   3027  HB2 SER B  64      89.748  89.562  98.789  1.00 98.81           H
ATOM   3028  HB3 SER B  64      90.005  87.984  99.589  1.00 98.81           H
ATOM   3029  O   SER B  64      88.674  89.039 102.311  1.00 98.81           O
ATOM   3030  OG  SER B  64      88.881  87.959  97.857  1.00 98.81           O
ATOM   3031  HG  SER B  64      88.974  87.009  97.967  1.00 98.81           H
ATOM   3032  N   PHE B  65      88.965  90.854 101.028  1.00 98.65           N
ATOM   3033  H   PHE B  65      88.887  91.227 100.092  1.00 98.65           H
ATOM   3034  CA  PHE B  65      89.407  91.755 102.105  1.00 98.65           C
ATOM   3035  HA  PHE B  65      90.286  91.347 102.605  1.00 98.65           H
ATOM   3036  C   PHE B  65      88.335  91.861 103.226  1.00 98.65           C
ATOM   3037  CB  PHE B  65      89.757  93.161 101.543  1.00 98.65           C
ATOM   3038  HB2 PHE B  65      88.946  93.509 100.903  1.00 98.65           H
ATOM   3039  HB3 PHE B  65      90.621  93.080 100.883  1.00 98.65           H
ATOM   3040  O   PHE B  65      88.719  91.639 104.363  1.00 98.65           O
ATOM   3041  CG  PHE B  65      90.056  94.182 102.641  1.00 98.65           C
ATOM   3042  CD2 PHE B  65      89.098  95.151 102.979  1.00 98.65           C
ATOM   3043  HD2 PHE B  65      88.134  95.166 102.491  1.00 98.65           H
ATOM   3044  CD1 PHE B  65      91.299  94.160 103.287  1.00 98.65           C
ATOM   3045  HD1 PHE B  65      92.039  93.401 103.077  1.00 98.65           H
ATOM   3046  CE2 PHE B  65      89.394  96.155 103.939  1.00 98.65           C
ATOM   3047  HE2 PHE B  65      88.692  96.930 104.212  1.00 98.65           H
ATOM   3048  CE1 PHE B  65      91.627  95.105 104.240  1.00 98.65           C
ATOM   3049  HE1 PHE B  65      92.588  95.081 104.732  1.00 98.65           H
ATOM   3050  CZ  PHE B  65      90.690  96.152 104.542  1.00 98.65           C
ATOM   3051  HZ  PHE B  65      91.005  96.896 105.259  1.00 98.65           H
ATOM   3052  N   VAL B  66      87.072  92.052 102.927  1.00 98.80           N
ATOM   3053  H   VAL B  66      86.862  92.152 101.944  1.00 98.80           H
ATOM   3054  CA  VAL B  66      85.999  92.087 103.928  1.00 98.80           C
ATOM   3055  HA  VAL B  66      86.306  92.794 104.699  1.00 98.80           H
ATOM   3056  C   VAL B  66      85.863  90.775 104.692  1.00 98.80           C
ATOM   3057  CB  VAL B  66      84.682  92.580 103.298  1.00 98.80           C
ATOM   3058  HB  VAL B  66      84.414  92.049 102.384  1.00 98.80           H
ATOM   3059  O   VAL B  66      85.848  90.796 105.911  1.00 98.80           O
ATOM   3060  CG1 VAL B  66      83.505  92.413 104.262  1.00 98.80           C
ATOM   3061 HG11 VAL B  66      83.318  91.342 104.339  1.00 98.80           H
ATOM   3062 HG12 VAL B  66      83.722  92.771 105.268  1.00 98.80           H
ATOM   3063 HG13 VAL B  66      82.622  92.911 103.860  1.00 98.80           H
ATOM   3064  CG2 VAL B  66      84.744  94.103 103.003  1.00 98.80           C
ATOM   3065 HG21 VAL B  66      84.909  94.674 103.917  1.00 98.80           H
ATOM   3066 HG22 VAL B  66      85.583  94.317 102.342  1.00 98.80           H
ATOM   3067 HG23 VAL B  66      83.842  94.390 102.462  1.00 98.80           H
ATOM   3068  N   ASN B  67      85.804  89.668 103.972  1.00 98.56           N
ATOM   3069  H   ASN B  67      85.905  89.760 102.972  1.00 98.56           H
ATOM   3070  CA  ASN B  67      85.759  88.317 104.562  1.00 98.56           C
ATOM   3071  HA  ASN B  67      84.868  88.223 105.183  1.00 98.56           H
ATOM   3072  C   ASN B  67      86.982  88.025 105.457  1.00 98.56           C
ATOM   3073  CB  ASN B  67      85.697  87.246 103.429  1.00 98.56           C
ATOM   3074  HB2 ASN B  67      85.796  86.250 103.861  1.00 98.56           H
ATOM   3075  HB3 ASN B  67      86.537  87.381 102.748  1.00 98.56           H
ATOM   3076  O   ASN B  67      86.795  87.508 106.567  1.00 98.56           O
ATOM   3077  CG  ASN B  67      84.402  87.268 102.659  1.00 98.56           C
ATOM   3078  ND2 ASN B  67      84.344  86.634 101.540  1.00 98.56           N
ATOM   3079 HD21 ASN B  67      83.478  86.706 101.025  1.00 98.56           H
ATOM   3080 HD22 ASN B  67      85.142  86.205 101.095  1.00 98.56           H
ATOM   3081  OD1 ASN B  67      83.397  87.806 103.090  1.00 98.56           O
ATOM   3082  N   ASP B  68      88.186  88.348 105.014  1.00 98.01           N
ATOM   3083  H   ASP B  68      88.283  88.691 104.069  1.00 98.01           H
ATOM   3084  CA  ASP B  68      89.439  88.025 105.729  1.00 98.01           C
ATOM   3085  HA  ASP B  68      89.382  86.993 106.076  1.00 98.01           H
ATOM   3086  C   ASP B  68      89.646  88.925 106.988  1.00 98.01           C
ATOM   3087  CB  ASP B  68      90.586  88.098 104.716  1.00 98.01           C
ATOM   3088  HB2 ASP B  68      90.311  87.422 103.906  1.00 98.01           H
ATOM   3089  HB3 ASP B  68      90.637  89.115 104.328  1.00 98.01           H
ATOM   3090  O   ASP B  68      90.027  88.411 108.050  1.00 98.01           O
ATOM   3091  CG  ASP B  68      91.921  87.644 105.338  1.00 98.01           C
ATOM   3092  OD1 ASP B  68      91.971  86.582 105.939  1.00 98.01           O
ATOM   3093  OD2 ASP B  68      92.942  88.404 105.215  1.00 98.01           O
ATOM   3094  N   ILE B  69      89.343  90.216 106.870  1.00 98.80           N
ATOM   3095  H   ILE B  69      89.058  90.544 105.958  1.00 98.80           H
ATOM   3096  CA  ILE B  69      89.339  91.095 108.021  1.00 98.80           C
ATOM   3097  HA  ILE B  69      90.284  91.033 108.560  1.00 98.80           H
ATOM   3098  C   ILE B  69      88.298  90.708 109.067  1.00 98.80           C
ATOM   3099  CB  ILE B  69      89.233  92.620 107.567  1.00 98.80           C
ATOM   3100  HB  ILE B  69      88.362  92.839 106.950  1.00 98.80           H
ATOM   3101  O   ILE B  69      88.629  90.633 110.246  1.00 98.80           O
ATOM   3102  CG1 ILE B  69      90.435  93.046 106.711  1.00 98.80           C
ATOM   3103 HG12 ILE B  69      90.322  94.063 106.336  1.00 98.80           H
ATOM   3104 HG13 ILE B  69      90.581  92.407 105.840  1.00 98.80           H
ATOM   3105  CG2 ILE B  69      89.069  93.616 108.735  1.00 98.80           C
ATOM   3106 HG21 ILE B  69      89.857  93.493 109.478  1.00 98.80           H
ATOM   3107 HG22 ILE B  69      88.127  93.409 109.242  1.00 98.80           H
ATOM   3108 HG23 ILE B  69      89.027  94.641 108.368  1.00 98.80           H
ATOM   3109  CD1 ILE B  69      91.809  93.012 107.410  1.00 98.80           C
ATOM   3110 HD11 ILE B  69      91.802  93.687 108.266  1.00 98.80           H
ATOM   3111 HD12 ILE B  69      92.032  91.999 107.743  1.00 98.80           H
ATOM   3112 HD13 ILE B  69      92.583  93.275 106.688  1.00 98.80           H
ATOM   3113  N   PHE B  70      87.101  90.335 108.646  1.00 98.71           N
ATOM   3114  H   PHE B  70      86.875  90.442 107.668  1.00 98.71           H
ATOM   3115  CA  PHE B  70      86.047  89.742 109.492  1.00 98.71           C
ATOM   3116  HA  PHE B  70      85.834  90.459 110.285  1.00 98.71           H
ATOM   3117  C   PHE B  70      86.545  88.466 110.207  1.00 98.71           C
ATOM   3118  CB  PHE B  70      84.712  89.521 108.710  1.00 98.71           C
ATOM   3119  HB2 PHE B  70      84.354  90.506 108.411  1.00 98.71           H
ATOM   3120  HB3 PHE B  70      84.947  88.990 107.788  1.00 98.71           H
ATOM   3121  O   PHE B  70      86.457  88.406 111.419  1.00 98.71           O
ATOM   3122  CG  PHE B  70      83.614  88.758 109.448  1.00 98.71           C
ATOM   3123  CD1 PHE B  70      83.670  87.348 109.533  1.00 98.71           C
ATOM   3124  HD1 PHE B  70      84.483  86.816 109.061  1.00 98.71           H
ATOM   3125  CD2 PHE B  70      82.513  89.416 110.024  1.00 98.71           C
ATOM   3126  HD2 PHE B  70      82.445  90.490 109.932  1.00 98.71           H
ATOM   3127  CE1 PHE B  70      82.647  86.643 110.166  1.00 98.71           C
ATOM   3128  HE1 PHE B  70      82.760  85.574 110.275  1.00 98.71           H
ATOM   3129  CE2 PHE B  70      81.541  88.693 110.715  1.00 98.71           C
ATOM   3130  HE2 PHE B  70      80.665  89.205 111.085  1.00 98.71           H
ATOM   3131  CZ  PHE B  70      81.592  87.303 110.776  1.00 98.71           C
ATOM   3132  HZ  PHE B  70      80.813  86.758 111.289  1.00 98.71           H
ATOM   3133  N   GLU B  71      87.188  87.524 109.486  1.00 98.48           N
ATOM   3134  H   GLU B  71      87.285  87.697 108.496  1.00 98.48           H
ATOM   3135  CA  GLU B  71      87.870  86.345 110.099  1.00 98.48           C
ATOM   3136  HA  GLU B  71      87.080  85.806 110.621  1.00 98.48           H
ATOM   3137  C   GLU B  71      88.894  86.727 111.170  1.00 98.48           C
ATOM   3138  CB  GLU B  71      88.524  85.465 109.030  1.00 98.48           C
ATOM   3139  HB2 GLU B  71      89.355  84.936 109.497  1.00 98.48           H
ATOM   3140  HB3 GLU B  71      88.981  86.132 108.299  1.00 98.48           H
ATOM   3141  O   GLU B  71      88.909  86.187 112.260  1.00 98.48           O
ATOM   3142  CG  GLU B  71      87.634  84.453 108.326  1.00 98.48           C
ATOM   3143  HG2 GLU B  71      87.178  83.897 109.145  1.00 98.48           H
ATOM   3144  HG3 GLU B  71      86.871  84.979 107.752  1.00 98.48           H
ATOM   3145  CD  GLU B  71      88.513  83.597 107.397  1.00 98.48           C
ATOM   3146  OE1 GLU B  71      88.398  83.708 106.175  1.00 98.48           O
ATOM   3147  OE2 GLU B  71      89.447  82.938 107.885  1.00 98.48           O
ATOM   3148  N   ARG B  72      89.815  87.665 110.856  1.00 98.25           N
ATOM   3149  H   ARG B  72      89.746  88.110 109.952  1.00 98.25           H
ATOM   3150  CA  ARG B  72      90.855  88.108 111.781  1.00 98.25           C
ATOM   3151  HA  ARG B  72      91.461  87.246 112.063  1.00 98.25           H
ATOM   3152  C   ARG B  72      90.207  88.675 113.056  1.00 98.25           C
ATOM   3153  CB  ARG B  72      91.757  89.130 111.104  1.00 98.25           C
ATOM   3154  HB2 ARG B  72      91.129  89.921 110.695  1.00 98.25           H
ATOM   3155  HB3 ARG B  72      92.418  89.555 111.859  1.00 98.25           H
ATOM   3156  O   ARG B  72      90.514  88.183 114.124  1.00 98.25           O
ATOM   3157  CG  ARG B  72      92.653  88.544 110.004  1.00 98.25           C
ATOM   3158  HG2 ARG B  72      93.390  87.857 110.420  1.00 98.25           H
ATOM   3159  HG3 ARG B  72      92.041  87.999 109.285  1.00 98.25           H
ATOM   3160  CD  ARG B  72      93.427  89.689 109.328  1.00 98.25           C
ATOM   3161  HD2 ARG B  72      92.818  90.592 109.369  1.00 98.25           H
ATOM   3162  HD3 ARG B  72      94.299  89.899 109.947  1.00 98.25           H
ATOM   3163  NE  ARG B  72      93.867  89.431 107.924  1.00 98.25           N
ATOM   3164  HE  ARG B  72      93.283  88.816 107.375  1.00 98.25           H
ATOM   3165  NH1 ARG B  72      95.582  90.980 107.934  1.00 98.25           N
ATOM   3166 HH11 ARG B  72      95.377  91.221 108.893  1.00 98.25           H
ATOM   3167 HH12 ARG B  72      96.312  91.423 107.395  1.00 98.25           H
ATOM   3168  NH2 ARG B  72      95.070  89.890 106.055  1.00 98.25           N
ATOM   3169 HH21 ARG B  72      95.744  90.425 105.525  1.00 98.25           H
ATOM   3170 HH22 ARG B  72      94.415  89.258 105.618  1.00 98.25           H
ATOM   3171  CZ  ARG B  72      94.838  90.103 107.308  1.00 98.25           C
ATOM   3172  N   ILE B  73      89.285  89.635 112.945  1.00 98.86           N
ATOM   3173  H   ILE B  73      89.107  89.965 112.007  1.00 98.86           H
ATOM   3174  CA  ILE B  73      88.654  90.305 114.088  1.00 98.86           C
ATOM   3175  HA  ILE B  73      89.465  90.633 114.739  1.00 98.86           H
ATOM   3176  C   ILE B  73      87.844  89.304 114.924  1.00 98.86           C
ATOM   3177  CB  ILE B  73      87.845  91.552 113.657  1.00 98.86           C
ATOM   3178  HB  ILE B  73      87.055  91.243 112.974  1.00 98.86           H
ATOM   3179  O   ILE B  73      87.999  89.285 116.149  1.00 98.86           O
ATOM   3180  CG1 ILE B  73      88.725  92.595 112.948  1.00 98.86           C
ATOM   3181 HG12 ILE B  73      89.432  93.059 113.636  1.00 98.86           H
ATOM   3182 HG13 ILE B  73      89.329  92.122 112.174  1.00 98.86           H
ATOM   3183  CG2 ILE B  73      87.193  92.173 114.907  1.00 98.86           C
ATOM   3184 HG21 ILE B  73      86.760  93.146 114.673  1.00 98.86           H
ATOM   3185 HG22 ILE B  73      86.448  91.517 115.357  1.00 98.86           H
ATOM   3186 HG23 ILE B  73      87.933  92.285 115.699  1.00 98.86           H
ATOM   3187  CD1 ILE B  73      87.906  93.690 112.254  1.00 98.86           C
ATOM   3188 HD11 ILE B  73      88.526  94.382 111.684  1.00 98.86           H
ATOM   3189 HD12 ILE B  73      87.323  94.284 112.958  1.00 98.86           H
ATOM   3190 HD13 ILE B  73      87.193  93.214 111.581  1.00 98.86           H
ATOM   3191  N   ALA B  74      87.028  88.456 114.271  1.00 98.77           N
ATOM   3192  H   ALA B  74      86.998  88.495 113.262  1.00 98.77           H
ATOM   3193  CA  ALA B  74      86.216  87.527 115.016  1.00 98.77           C
ATOM   3194  HA  ALA B  74      85.715  88.073 115.815  1.00 98.77           H
ATOM   3195  C   ALA B  74      87.055  86.410 115.689  1.00 98.77           C
ATOM   3196  CB  ALA B  74      85.079  87.013 114.122  1.00 98.77           C
ATOM   3197  HB1 ALA B  74      85.463  86.367 113.332  1.00 98.77           H
ATOM   3198  HB2 ALA B  74      84.523  87.830 113.663  1.00 98.77           H
ATOM   3199  HB3 ALA B  74      84.389  86.428 114.730  1.00 98.77           H
ATOM   3200  O   ALA B  74      86.765  85.921 116.795  1.00 98.77           O
ATOM   3201  N   GLY B  75      88.123  85.979 115.008  1.00 98.40           N
ATOM   3202  H   GLY B  75      88.262  86.287 114.057  1.00 98.40           H
ATOM   3203  CA  GLY B  75      89.079  85.004 115.565  1.00 98.40           C
ATOM   3204  HA2 GLY B  75      89.656  84.613 114.727  1.00 98.40           H
ATOM   3205  HA3 GLY B  75      88.564  84.153 116.009  1.00 98.40           H
ATOM   3206  C   GLY B  75      90.042  85.569 116.642  1.00 98.40           C
ATOM   3207  O   GLY B  75      90.656  84.811 117.377  1.00 98.40           O
ATOM   3208  N   GLU B  76      90.172  86.878 116.733  1.00 98.72           N
ATOM   3209  H   GLU B  76      89.719  87.427 116.017  1.00 98.72           H
ATOM   3210  CA  GLU B  76      90.896  87.560 117.801  1.00 98.72           C
ATOM   3211  HA  GLU B  76      91.657  86.854 118.133  1.00 98.72           H
ATOM   3212  C   GLU B  76      89.920  87.800 118.996  1.00 98.72           C
ATOM   3213  CB  GLU B  76      91.603  88.824 117.322  1.00 98.72           C
ATOM   3214  HB2 GLU B  76      90.832  89.541 117.040  1.00 98.72           H
ATOM   3215  HB3 GLU B  76      92.166  88.530 116.436  1.00 98.72           H
ATOM   3216  O   GLU B  76      90.222  87.490 120.143  1.00 98.72           O
ATOM   3217  CG  GLU B  76      92.551  89.546 118.243  1.00 98.72           C
ATOM   3218  HG2 GLU B  76      91.970  89.601 119.164  1.00 98.72           H
ATOM   3219  HG3 GLU B  76      92.721  90.574 117.924  1.00 98.72           H
ATOM   3220  CD  GLU B  76      93.887  88.861 118.424  1.00 98.72           C
ATOM   3221  OE1 GLU B  76      94.309  88.540 119.551  1.00 98.72           O
ATOM   3222  OE2 GLU B  76      94.584  88.624 117.427  1.00 98.72           O
ATOM   3223  N   ALA B  77      88.701  88.268 118.726  1.00 98.85           N
ATOM   3224  H   ALA B  77      88.494  88.583 117.789  1.00 98.85           H
ATOM   3225  CA  ALA B  77      87.638  88.450 119.715  1.00 98.85           C
ATOM   3226  HA  ALA B  77      87.948  89.107 120.527  1.00 98.85           H
ATOM   3227  C   ALA B  77      87.270  87.112 120.414  1.00 98.85           C
ATOM   3228  CB  ALA B  77      86.366  89.094 119.078  1.00 98.85           C
ATOM   3229  HB1 ALA B  77      86.130  88.492 118.201  1.00 98.85           H
ATOM   3230  HB2 ALA B  77      86.599  90.095 118.716  1.00 98.85           H
ATOM   3231  HB3 ALA B  77      85.547  89.111 119.797  1.00 98.85           H
ATOM   3232  O   ALA B  77      87.091  87.067 121.637  1.00 98.85           O
ATOM   3233  N   SER B  78      87.185  86.009 119.684  1.00 98.42           N
ATOM   3234  H   SER B  78      87.195  86.189 118.691  1.00 98.42           H
ATOM   3235  CA  SER B  78      86.947  84.647 120.204  1.00 98.42           C
ATOM   3236  HA  SER B  78      85.975  84.671 120.698  1.00 98.42           H
ATOM   3237  C   SER B  78      88.000  84.237 121.221  1.00 98.42           C
ATOM   3238  CB  SER B  78      86.918  83.617 119.044  1.00 98.42           C
ATOM   3239  HB2 SER B  78      86.132  83.841 118.323  1.00 98.42           H
ATOM   3240  HB3 SER B  78      87.868  83.535 118.514  1.00 98.42           H
ATOM   3241  O   SER B  78      87.681  83.691 122.264  1.00 98.42           O
ATOM   3242  OG  SER B  78      86.669  82.308 119.549  1.00 98.42           O
ATOM   3243  HG  SER B  78      85.756  82.259 119.842  1.00 98.42           H
ATOM   3244  N   ARG B  79      89.283  84.553 120.947  1.00 97.35           N
ATOM   3245  H   ARG B  79      89.513  84.994 120.068  1.00 97.35           H
ATOM   3246  CA  ARG B  79      90.413  84.344 121.896  1.00 97.35           C
ATOM   3247  HA  ARG B  79      90.319  83.333 122.293  1.00 97.35           H
ATOM   3248  C   ARG B  79      90.298  85.269 123.077  1.00 97.35           C
ATOM   3249  CB  ARG B  79      91.770  84.475 121.180  1.00 97.35           C
ATOM   3250  HB2 ARG B  79      92.558  84.654 121.912  1.00 97.35           H
ATOM   3251  HB3 ARG B  79      91.793  85.348 120.528  1.00 97.35           H
ATOM   3252  O   ARG B  79      90.422  84.794 124.194  1.00 97.35           O
ATOM   3253  CG  ARG B  79      92.023  83.174 120.365  1.00 97.35           C
ATOM   3254  HG2 ARG B  79      91.192  82.988 119.684  1.00 97.35           H
ATOM   3255  HG3 ARG B  79      92.067  82.334 121.058  1.00 97.35           H
ATOM   3256  CD  ARG B  79      93.364  83.267 119.594  1.00 97.35           C
ATOM   3257  HD2 ARG B  79      94.144  83.613 120.272  1.00 97.35           H
ATOM   3258  HD3 ARG B  79      93.677  82.286 119.236  1.00 97.35           H
ATOM   3259  NE  ARG B  79      93.296  84.164 118.409  1.00 97.35           N
ATOM   3260  HE  ARG B  79      92.607  83.933 117.708  1.00 97.35           H
ATOM   3261  NH1 ARG B  79      94.728  85.830 119.151  1.00 97.35           N
ATOM   3262 HH11 ARG B  79      94.868  86.830 119.163  1.00 97.35           H
ATOM   3263 HH12 ARG B  79      94.872  85.405 120.056  1.00 97.35           H
ATOM   3264  NH2 ARG B  79      93.781  85.981 117.162  1.00 97.35           N
ATOM   3265 HH21 ARG B  79      94.266  86.858 117.042  1.00 97.35           H
ATOM   3266 HH22 ARG B  79      93.099  85.649 116.495  1.00 97.35           H
ATOM   3267  CZ  ARG B  79      93.945  85.299 118.260  1.00 97.35           C
ATOM   3268  N   LEU B  80      90.033  86.549 122.878  1.00 98.33           N
ATOM   3269  H   LEU B  80      89.904  86.907 121.943  1.00 98.33           H
ATOM   3270  CA  LEU B  80      89.904  87.506 123.985  1.00 98.33           C
ATOM   3271  HA  LEU B  80      90.812  87.565 124.587  1.00 98.33           H
ATOM   3272  C   LEU B  80      88.799  87.144 124.977  1.00 98.33           C
ATOM   3273  CB  LEU B  80      89.609  88.903 123.392  1.00 98.33           C
ATOM   3274  HB2 LEU B  80      89.251  89.544 124.198  1.00 98.33           H
ATOM   3275  HB3 LEU B  80      88.804  88.837 122.660  1.00 98.33           H
ATOM   3276  O   LEU B  80      89.046  87.055 126.173  1.00 98.33           O
ATOM   3277  CG  LEU B  80      90.870  89.569 122.785  1.00 98.33           C
ATOM   3278  HG  LEU B  80      91.496  88.828 122.288  1.00 98.33           H
ATOM   3279  CD1 LEU B  80      90.481  90.682 121.808  1.00 98.33           C
ATOM   3280 HD11 LEU B  80      91.389  91.265 121.651  1.00 98.33           H
ATOM   3281 HD12 LEU B  80      90.116  90.314 120.849  1.00 98.33           H
ATOM   3282 HD13 LEU B  80      89.748  91.346 122.268  1.00 98.33           H
ATOM   3283  CD2 LEU B  80      91.694  90.192 123.897  1.00 98.33           C
ATOM   3284 HD21 LEU B  80      91.132  91.035 124.298  1.00 98.33           H
ATOM   3285 HD22 LEU B  80      91.847  89.471 124.700  1.00 98.33           H
ATOM   3286 HD23 LEU B  80      92.627  90.575 123.484  1.00 98.33           H
ATOM   3287  N   ALA B  81      87.621  86.807 124.470  1.00 98.33           N
ATOM   3288  H   ALA B  81      87.468  86.875 123.474  1.00 98.33           H
ATOM   3289  CA  ALA B  81      86.520  86.257 125.258  1.00 98.33           C
ATOM   3290  HA  ALA B  81      86.245  86.977 126.028  1.00 98.33           H
ATOM   3291  C   ALA B  81      86.851  84.957 125.996  1.00 98.33           C
ATOM   3292  CB  ALA B  81      85.329  86.060 124.280  1.00 98.33           C
ATOM   3293  HB1 ALA B  81      85.031  87.021 123.862  1.00 98.33           H
ATOM   3294  HB2 ALA B  81      84.482  85.641 124.823  1.00 98.33           H
ATOM   3295  HB3 ALA B  81      85.597  85.358 123.490  1.00 98.33           H
ATOM   3296  O   ALA B  81      86.590  84.884 127.194  1.00 98.33           O
ATOM   3297  N   HIS B  82      87.445  83.967 125.342  1.00 96.05           N
ATOM   3298  H   HIS B  82      87.545  84.090 124.345  1.00 96.05           H
ATOM   3299  CA  HIS B  82      87.855  82.684 125.946  1.00 96.05           C
ATOM   3300  HA  HIS B  82      86.950  82.359 126.459  1.00 96.05           H
ATOM   3301  C   HIS B  82      88.959  82.789 127.001  1.00 96.05           C
ATOM   3302  CB  HIS B  82      88.256  81.667 124.843  1.00 96.05           C
ATOM   3303  HB2 HIS B  82      87.422  81.669 124.141  1.00 96.05           H
ATOM   3304  HB3 HIS B  82      89.144  82.055 124.346  1.00 96.05           H
ATOM   3305  O   HIS B  82      88.811  82.230 128.089  1.00 96.05           O
ATOM   3306  CG  HIS B  82      88.517  80.301 125.375  1.00 96.05           C
ATOM   3307  CD2 HIS B  82      89.699  79.822 125.826  1.00 96.05           C
ATOM   3308  HD2 HIS B  82      90.604  80.398 125.950  1.00 96.05           H
ATOM   3309  ND1 HIS B  82      87.637  79.253 125.468  1.00 96.05           N
ATOM   3310  HD1 HIS B  82      86.670  79.258 125.176  1.00 96.05           H
ATOM   3311  CE1 HIS B  82      88.276  78.170 125.944  1.00 96.05           C
ATOM   3312  HE1 HIS B  82      87.851  77.188 126.092  1.00 96.05           H
ATOM   3313  NE2 HIS B  82      89.533  78.475 126.205  1.00 96.05           N
ATOM   3314  N   TYR B  83      90.037  83.527 126.742  1.00 95.61           N
ATOM   3315  H   TYR B  83      90.150  83.963 125.839  1.00 95.61           H
ATOM   3316  CA  TYR B  83      91.143  83.706 127.706  1.00 95.61           C
ATOM   3317  HA  TYR B  83      91.524  82.751 128.069  1.00 95.61           H
ATOM   3318  C   TYR B  83      90.610  84.423 128.977  1.00 95.61           C
ATOM   3319  CB  TYR B  83      92.237  84.566 127.038  1.00 95.61           C
ATOM   3320  HB2 TYR B  83      91.756  85.491 126.720  1.00 95.61           H
ATOM   3321  HB3 TYR B  83      93.006  84.820 127.767  1.00 95.61           H
ATOM   3322  O   TYR B  83      91.161  84.156 130.037  1.00 95.61           O
ATOM   3323  CG  TYR B  83      92.936  83.974 125.801  1.00 95.61           C
ATOM   3324  CD1 TYR B  83      92.693  82.673 125.343  1.00 95.61           C
ATOM   3325  HD1 TYR B  83      91.974  82.057 125.862  1.00 95.61           H
ATOM   3326  CD2 TYR B  83      93.824  84.794 125.081  1.00 95.61           C
ATOM   3327  HD2 TYR B  83      93.978  85.820 125.381  1.00 95.61           H
ATOM   3328  CE1 TYR B  83      93.385  82.166 124.225  1.00 95.61           C
ATOM   3329  HE1 TYR B  83      93.193  81.143 123.936  1.00 95.61           H
ATOM   3330  CE2 TYR B  83      94.505  84.340 123.932  1.00 95.61           C
ATOM   3331  HE2 TYR B  83      95.219  84.962 123.414  1.00 95.61           H
ATOM   3332  OH  TYR B  83      95.069  82.561 122.491  1.00 95.61           O
ATOM   3333  HH  TYR B  83      95.152  81.613 122.360  1.00 95.61           H
ATOM   3334  CZ  TYR B  83      94.282  83.015 123.497  1.00 95.61           C
ATOM   3335  N   ASN B  84      89.570  85.273 128.884  1.00 96.79           N
ATOM   3336  H   ASN B  84      89.202  85.446 127.960  1.00 96.79           H
ATOM   3337  CA  ASN B  84      88.923  85.919 130.026  1.00 96.79           C
ATOM   3338  HA  ASN B  84      89.537  85.829 130.922  1.00 96.79           H
ATOM   3339  C   ASN B  84      87.602  85.193 130.453  1.00 96.79           C
ATOM   3340  CB  ASN B  84      88.851  87.402 129.651  1.00 96.79           C
ATOM   3341  HB2 ASN B  84      88.390  87.962 130.464  1.00 96.79           H
ATOM   3342  HB3 ASN B  84      88.222  87.608 128.784  1.00 96.79           H
ATOM   3343  O   ASN B  84      86.811  85.745 131.209  1.00 96.79           O
ATOM   3344  CG  ASN B  84      90.199  88.020 129.456  1.00 96.79           C
ATOM   3345  ND2 ASN B  84      90.768  87.997 128.231  1.00 96.79           N
ATOM   3346 HD21 ASN B  84      90.217  87.659 127.455  1.00 96.79           H
ATOM   3347 HD22 ASN B  84      91.712  88.353 128.188  1.00 96.79           H
ATOM   3348  OD1 ASN B  84      90.868  88.488 130.386  1.00 96.79           O
ATOM   3349  N   LYS B  85      87.387  83.940 130.011  1.00 95.22           N
ATOM   3350  H   LYS B  85      88.075  83.629 129.340  1.00 95.22           H
ATOM   3351  CA  LYS B  85      86.365  82.960 130.446  1.00 95.22           C
ATOM   3352  HA  LYS B  85      86.437  82.093 129.790  1.00 95.22           H
ATOM   3353  C   LYS B  85      84.944  83.482 130.270  1.00 95.22           C
ATOM   3354  CB  LYS B  85      86.681  82.452 131.879  1.00 95.22           C
ATOM   3355  HB2 LYS B  85      85.962  81.670 132.122  1.00 95.22           H
ATOM   3356  HB3 LYS B  85      86.581  83.284 132.575  1.00 95.22           H
ATOM   3357  O   LYS B  85      84.104  83.310 131.142  1.00 95.22           O
ATOM   3358  CG  LYS B  85      88.095  81.853 132.030  1.00 95.22           C
ATOM   3359  HG2 LYS B  85      88.804  82.659 131.839  1.00 95.22           H
ATOM   3360  HG3 LYS B  85      88.229  81.084 131.269  1.00 95.22           H
ATOM   3361  CD  LYS B  85      88.251  81.348 133.461  1.00 95.22           C
ATOM   3362  HD2 LYS B  85      88.229  82.181 134.163  1.00 95.22           H
ATOM   3363  HD3 LYS B  85      87.444  80.665 133.726  1.00 95.22           H
ATOM   3364  CE  LYS B  85      89.585  80.622 133.582  1.00 95.22           C
ATOM   3365  HE2 LYS B  85      89.539  79.682 133.032  1.00 95.22           H
ATOM   3366  HE3 LYS B  85      90.296  81.282 133.084  1.00 95.22           H
ATOM   3367  NZ  LYS B  85      89.952  80.403 135.013  1.00 95.22           N
ATOM   3368  HZ1 LYS B  85      89.206  79.865 135.431  1.00 95.22           H
ATOM   3369  HZ2 LYS B  85      90.111  81.262 135.521  1.00 95.22           H
ATOM   3370  HZ3 LYS B  85      90.843  79.932 135.073  1.00 95.22           H
ATOM   3371  N   ARG B  86      84.630  84.180 129.160  1.00 96.26           N
ATOM   3372  H   ARG B  86      85.341  84.259 128.448  1.00 96.26           H
ATOM   3373  CA  ARG B  86      83.277  84.698 128.821  1.00 96.26           C
ATOM   3374  HA  ARG B  86      82.676  84.633 129.729  1.00 96.26           H
ATOM   3375  C   ARG B  86      82.509  83.845 127.795  1.00 96.26           C
ATOM   3376  CB  ARG B  86      83.369  86.201 128.434  1.00 96.26           C
ATOM   3377  HB2 ARG B  86      84.014  86.301 127.561  1.00 96.26           H
ATOM   3378  HB3 ARG B  86      82.374  86.559 128.169  1.00 96.26           H
ATOM   3379  O   ARG B  86      83.104  83.371 126.831  1.00 96.26           O
ATOM   3380  CG  ARG B  86      83.946  87.073 129.567  1.00 96.26           C
ATOM   3381  HG2 ARG B  86      83.893  88.111 129.239  1.00 96.26           H
ATOM   3382  HG3 ARG B  86      84.993  86.838 129.757  1.00 96.26           H
ATOM   3383  CD  ARG B  86      83.202  86.934 130.914  1.00 96.26           C
ATOM   3384  HD2 ARG B  86      82.150  87.186 130.778  1.00 96.26           H
ATOM   3385  HD3 ARG B  86      83.310  85.896 131.228  1.00 96.26           H
ATOM   3386  NE  ARG B  86      83.778  87.723 132.000  1.00 96.26           N
ATOM   3387  HE  ARG B  86      84.565  87.309 132.479  1.00 96.26           H
ATOM   3388  NH1 ARG B  86      82.457  89.637 131.882  1.00 96.26           N
ATOM   3389 HH11 ARG B  86      82.118  89.408 130.958  1.00 96.26           H
ATOM   3390 HH12 ARG B  86      82.199  90.495 132.348  1.00 96.26           H
ATOM   3391  NH2 ARG B  86      83.745  89.307 133.620  1.00 96.26           N
ATOM   3392 HH21 ARG B  86      84.362  88.749 134.193  1.00 96.26           H
ATOM   3393 HH22 ARG B  86      83.229  90.073 134.029  1.00 96.26           H
ATOM   3394  CZ  ARG B  86      83.328  88.875 132.461  1.00 96.26           C
ATOM   3395  N   SER B  87      81.199  83.761 127.989  1.00 96.70           N
ATOM   3396  H   SER B  87      80.825  84.140 128.848  1.00 96.70           H
ATOM   3397  CA  SER B  87      80.236  83.164 127.032  1.00 96.70           C
ATOM   3398  HA  SER B  87      80.616  82.208 126.670  1.00 96.70           H
ATOM   3399  C   SER B  87      79.977  84.078 125.807  1.00 96.70           C
ATOM   3400  CB  SER B  87      78.904  82.991 127.800  1.00 96.70           C
ATOM   3401  HB2 SER B  87      79.107  82.513 128.758  1.00 96.70           H
ATOM   3402  HB3 SER B  87      78.201  82.405 127.208  1.00 96.70           H
ATOM   3403  O   SER B  87      79.611  83.573 124.731  1.00 96.70           O
ATOM   3404  OG  SER B  87      78.367  84.299 128.006  1.00 96.70           O
ATOM   3405  HG  SER B  87      78.433  84.566 128.925  1.00 96.70           H
ATOM   3406  N   THR B  88      80.275  85.350 125.965  1.00 98.16           N
ATOM   3407  H   THR B  88      80.609  85.572 126.892  1.00 98.16           H
ATOM   3408  CA  THR B  88      79.733  86.447 125.138  1.00 98.16           C
ATOM   3409  HA  THR B  88      79.182  86.031 124.294  1.00 98.16           H
ATOM   3410  C   THR B  88      80.888  87.294 124.552  1.00 98.16           C
ATOM   3411  CB  THR B  88      78.815  87.339 125.974  1.00 98.16           C
ATOM   3412  HB  THR B  88      79.390  87.761 126.798  1.00 98.16           H
ATOM   3413  O   THR B  88      81.700  87.833 125.308  1.00 98.16           O
ATOM   3414  CG2 THR B  88      78.204  88.471 125.160  1.00 98.16           C
ATOM   3415 HG21 THR B  88      78.965  89.173 124.819  1.00 98.16           H
ATOM   3416 HG22 THR B  88      77.452  88.985 125.759  1.00 98.16           H
ATOM   3417 HG23 THR B  88      77.688  88.029 124.308  1.00 98.16           H
ATOM   3418  OG1 THR B  88      77.730  86.652 126.503  1.00 98.16           O
ATOM   3419  HG1 THR B  88      77.982  86.065 127.219  1.00 98.16           H
ATOM   3420  N   ILE B  89      80.857  87.543 123.246  1.00 98.59           N
ATOM   3421  H   ILE B  89      80.193  87.046 122.670  1.00 98.59           H
ATOM   3422  CA  ILE B  89      81.663  88.612 122.575  1.00 98.59           C
ATOM   3423  HA  ILE B  89      82.580  88.752 123.147  1.00 98.59           H
ATOM   3424  C   ILE B  89      80.869  89.915 122.626  1.00 98.59           C
ATOM   3425  CB  ILE B  89      82.015  88.208 121.139  1.00 98.59           C
ATOM   3426  HB  ILE B  89      81.133  87.749 120.692  1.00 98.59           H
ATOM   3427  O   ILE B  89      79.739  89.958 122.153  1.00 98.59           O
ATOM   3428  CG1 ILE B  89      83.195  87.221 121.130  1.00 98.59           C
ATOM   3429 HG12 ILE B  89      83.019  86.472 121.902  1.00 98.59           H
ATOM   3430 HG13 ILE B  89      84.132  87.738 121.334  1.00 98.59           H
ATOM   3431  CG2 ILE B  89      82.360  89.433 120.280  1.00 98.59           C
ATOM   3432 HG21 ILE B  89      81.506  90.098 120.151  1.00 98.59           H
ATOM   3433 HG22 ILE B  89      82.624  89.103 119.276  1.00 98.59           H
ATOM   3434 HG23 ILE B  89      83.179  89.980 120.747  1.00 98.59           H
ATOM   3435  CD1 ILE B  89      83.389  86.460 119.825  1.00 98.59           C
ATOM   3436 HD11 ILE B  89      84.169  85.704 119.910  1.00 98.59           H
ATOM   3437 HD12 ILE B  89      82.472  85.968 119.500  1.00 98.59           H
ATOM   3438 HD13 ILE B  89      83.739  87.145 119.052  1.00 98.59           H
ATOM   3439  N   THR B  90      81.433  91.033 123.064  1.00 98.53           N
ATOM   3440  H   THR B  90      82.376  90.984 123.422  1.00 98.53           H
ATOM   3441  CA  THR B  90      80.808  92.382 122.993  1.00 98.53           C
ATOM   3442  HA  THR B  90      79.835  92.307 122.508  1.00 98.53           H
ATOM   3443  C   THR B  90      81.615  93.344 122.116  1.00 98.53           C
ATOM   3444  CB  THR B  90      80.572  93.006 124.375  1.00 98.53           C
ATOM   3445  HB  THR B  90      79.747  93.703 124.227  1.00 98.53           H
ATOM   3446  O   THR B  90      82.600  92.968 121.505  1.00 98.53           O
ATOM   3447  CG2 THR B  90      80.143  92.028 125.457  1.00 98.53           C
ATOM   3448 HG21 THR B  90      80.958  91.347 125.703  1.00 98.53           H
ATOM   3449 HG22 THR B  90      79.248  91.495 125.136  1.00 98.53           H
ATOM   3450 HG23 THR B  90      79.926  92.569 126.378  1.00 98.53           H
ATOM   3451  OG1 THR B  90      81.645  93.770 124.839  1.00 98.53           O
ATOM   3452  HG1 THR B  90      82.358  93.152 125.016  1.00 98.53           H
ATOM   3453  N   SER B  91      81.161  94.573 121.946  1.00 98.69           N
ATOM   3454  H   SER B  91      80.316  94.830 122.436  1.00 98.69           H
ATOM   3455  CA  SER B  91      81.859  95.651 121.210  1.00 98.69           C
ATOM   3456  HA  SER B  91      82.062  95.303 120.197  1.00 98.69           H
ATOM   3457  C   SER B  91      83.246  95.997 121.797  1.00 98.69           C
ATOM   3458  CB  SER B  91      81.005  96.912 121.233  1.00 98.69           C
ATOM   3459  HB2 SER B  91      81.521  97.707 120.694  1.00 98.69           H
ATOM   3460  HB3 SER B  91      80.066  96.766 120.699  1.00 98.69           H
ATOM   3461  O   SER B  91      84.083  96.430 121.047  1.00 98.69           O
ATOM   3462  OG  SER B  91      80.792  97.325 122.545  1.00 98.69           O
ATOM   3463  HG  SER B  91      81.462  97.968 122.789  1.00 98.69           H
ATOM   3464  N   ARG B  92      83.451  95.730 123.093  1.00 98.56           N
ATOM   3465  H   ARG B  92      82.638  95.356 123.560  1.00 98.56           H
ATOM   3466  CA  ARG B  92      84.737  95.904 123.810  1.00 98.56           C
ATOM   3467  HA  ARG B  92      85.107  96.911 123.617  1.00 98.56           H
ATOM   3468  C   ARG B  92      85.788  94.857 123.390  1.00 98.56           C
ATOM   3469  CB  ARG B  92      84.415  95.788 125.289  1.00 98.56           C
ATOM   3470  HB2 ARG B  92      83.734  96.602 125.539  1.00 98.56           H
ATOM   3471  HB3 ARG B  92      83.957  94.811 125.440  1.00 98.56           H
ATOM   3472  O   ARG B  92      86.958  95.194 123.290  1.00 98.56           O
ATOM   3473  CG  ARG B  92      85.653  95.905 126.182  1.00 98.56           C
ATOM   3474  HG2 ARG B  92      86.430  95.201 125.884  1.00 98.56           H
ATOM   3475  HG3 ARG B  92      86.061  96.916 126.168  1.00 98.56           H
ATOM   3476  CD  ARG B  92      85.246  95.553 127.601  1.00 98.56           C
ATOM   3477  HD2 ARG B  92      84.532  96.290 127.968  1.00 98.56           H
ATOM   3478  HD3 ARG B  92      84.840  94.543 127.552  1.00 98.56           H
ATOM   3479  NE  ARG B  92      86.434  95.700 128.451  1.00 98.56           N
ATOM   3480  HE  ARG B  92      86.774  96.600 128.757  1.00 98.56           H
ATOM   3481  NH1 ARG B  92      87.182  93.489 128.247  1.00 98.56           N
ATOM   3482 HH11 ARG B  92      87.903  92.821 128.482  1.00 98.56           H
ATOM   3483 HH12 ARG B  92      86.445  93.312 127.579  1.00 98.56           H
ATOM   3484  NH2 ARG B  92      88.350  94.926 129.453  1.00 98.56           N
ATOM   3485 HH21 ARG B  92      88.543  95.875 129.737  1.00 98.56           H
ATOM   3486 HH22 ARG B  92      89.060  94.267 129.739  1.00 98.56           H
ATOM   3487  CZ  ARG B  92      87.308  94.711 128.688  1.00 98.56           C
ATOM   3488  N   GLU B  93      85.397  93.645 123.081  1.00 98.88           N
ATOM   3489  H   GLU B  93      84.415  93.490 123.259  1.00 98.88           H
ATOM   3490  CA  GLU B  93      86.241  92.531 122.612  1.00 98.88           C
ATOM   3491  HA  GLU B  93      87.191  92.585 123.142  1.00 98.88           H
ATOM   3492  C   GLU B  93      86.568  92.741 121.142  1.00 98.88           C
ATOM   3493  CB  GLU B  93      85.574  91.174 122.894  1.00 98.88           C
ATOM   3494  HB2 GLU B  93      84.554  91.129 122.510  1.00 98.88           H
ATOM   3495  HB3 GLU B  93      86.161  90.403 122.395  1.00 98.88           H
ATOM   3496  O   GLU B  93      87.735  92.631 120.784  1.00 98.88           O
ATOM   3497  CG  GLU B  93      85.472  90.776 124.391  1.00 98.88           C
ATOM   3498  HG2 GLU B  93      84.963  89.814 124.448  1.00 98.88           H
ATOM   3499  HG3 GLU B  93      86.498  90.583 124.702  1.00 98.88           H
ATOM   3500  CD  GLU B  93      84.808  91.848 125.255  1.00 98.88           C
ATOM   3501  OE1 GLU B  93      85.437  92.489 126.155  1.00 98.88           O
ATOM   3502  OE2 GLU B  93      83.641  92.210 124.942  1.00 98.88           O
ATOM   3503  N   ILE B  94      85.576  93.168 120.339  1.00 98.91           N
ATOM   3504  H   ILE B  94      84.658  93.347 120.720  1.00 98.91           H
ATOM   3505  CA  ILE B  94      85.844  93.689 118.963  1.00 98.91           C
ATOM   3506  HA  ILE B  94      86.328  92.897 118.391  1.00 98.91           H
ATOM   3507  C   ILE B  94      86.793  94.897 118.968  1.00 98.91           C
ATOM   3508  CB  ILE B  94      84.481  94.042 118.316  1.00 98.91           C
ATOM   3509  HB  ILE B  94      83.941  94.762 118.930  1.00 98.91           H
ATOM   3510  O   ILE B  94      87.744  94.924 118.151  1.00 98.91           O
ATOM   3511  CG1 ILE B  94      83.522  92.821 118.172  1.00 98.91           C
ATOM   3512 HG12 ILE B  94      83.315  92.447 119.174  1.00 98.91           H
ATOM   3513 HG13 ILE B  94      82.566  93.191 117.801  1.00 98.91           H
ATOM   3514  CG2 ILE B  94      84.679  94.686 116.920  1.00 98.91           C
ATOM   3515 HG21 ILE B  94      83.691  94.879 116.501  1.00 98.91           H
ATOM   3516 HG22 ILE B  94      85.215  95.632 116.994  1.00 98.91           H
ATOM   3517 HG23 ILE B  94      85.225  94.032 116.239  1.00 98.91           H
ATOM   3518  CD1 ILE B  94      83.989  91.674 117.260  1.00 98.91           C
ATOM   3519 HD11 ILE B  94      85.005  91.374 117.514  1.00 98.91           H
ATOM   3520 HD12 ILE B  94      83.960  91.979 116.214  1.00 98.91           H
ATOM   3521 HD13 ILE B  94      83.336  90.808 117.363  1.00 98.91           H
ATOM   3522  N   GLN B  95      86.553  95.889 119.839  1.00 98.79           N
ATOM   3523  H   GLN B  95      85.733  95.824 120.425  1.00 98.79           H
ATOM   3524  CA  GLN B  95      87.439  97.018 119.961  1.00 98.79           C
ATOM   3525  HA  GLN B  95      87.537  97.526 119.001  1.00 98.79           H
ATOM   3526  C   GLN B  95      88.902  96.636 120.272  1.00 98.79           C
ATOM   3527  CB  GLN B  95      86.859  97.951 121.032  1.00 98.79           C
ATOM   3528  HB2 GLN B  95      85.950  98.388 120.619  1.00 98.79           H
ATOM   3529  HB3 GLN B  95      86.645  97.374 121.931  1.00 98.79           H
ATOM   3530  O   GLN B  95      89.850  97.177 119.738  1.00 98.79           O
ATOM   3531  CG  GLN B  95      87.847  99.100 121.409  1.00 98.79           C
ATOM   3532  HG2 GLN B  95      88.746  98.643 121.822  1.00 98.79           H
ATOM   3533  HG3 GLN B  95      88.153  99.571 120.475  1.00 98.79           H
ATOM   3534  CD  GLN B  95      87.250 100.133 122.351  1.00 98.79           C
ATOM   3535  NE2 GLN B  95      86.185 100.824 121.977  1.00 98.79           N
ATOM   3536 HE21 GLN B  95      85.811 101.561 122.558  1.00 98.79           H
ATOM   3537 HE22 GLN B  95      85.759 100.564 121.099  1.00 98.79           H
ATOM   3538  OE1 GLN B  95      87.766 100.358 123.429  1.00 98.79           O
ATOM   3539  N   THR B  96      89.084  95.714 121.234  1.00 98.82           N
ATOM   3540  H   THR B  96      88.266  95.392 121.731  1.00 98.82           H
ATOM   3541  CA  THR B  96      90.414  95.225 121.648  1.00 98.82           C
ATOM   3542  HA  THR B  96      91.026  96.112 121.811  1.00 98.82           H
ATOM   3543  C   THR B  96      91.093  94.424 120.520  1.00 98.82           C
ATOM   3544  CB  THR B  96      90.352  94.377 122.931  1.00 98.82           C
ATOM   3545  HB  THR B  96      89.833  93.437 122.745  1.00 98.82           H
ATOM   3546  O   THR B  96      92.249  94.681 120.191  1.00 98.82           O
ATOM   3547  CG2 THR B  96      91.754  94.057 123.432  1.00 98.82           C
ATOM   3548 HG21 THR B  96      92.221  94.949 123.849  1.00 98.82           H
ATOM   3549 HG22 THR B  96      91.641  93.259 124.165  1.00 98.82           H
ATOM   3550 HG23 THR B  96      92.366  93.675 122.614  1.00 98.82           H
ATOM   3551  OG1 THR B  96      89.627  95.048 123.946  1.00 98.82           O
ATOM   3552  HG1 THR B  96      88.737  95.181 123.613  1.00 98.82           H
ATOM   3553  N   ALA B  97      90.344  93.511 119.852  1.00 98.91           N
ATOM   3554  H   ALA B  97      89.404  93.334 120.178  1.00 98.91           H
ATOM   3555  CA  ALA B  97      90.796  92.809 118.664  1.00 98.91           C
ATOM   3556  HA  ALA B  97      91.679  92.252 118.979  1.00 98.91           H
ATOM   3557  C   ALA B  97      91.284  93.836 117.601  1.00 98.91           C
ATOM   3558  CB  ALA B  97      89.684  91.909 118.191  1.00 98.91           C
ATOM   3559  HB1 ALA B  97      89.952  91.523 117.208  1.00 98.91           H
ATOM   3560  HB2 ALA B  97      88.773  92.500 118.087  1.00 98.91           H
ATOM   3561  HB3 ALA B  97      89.554  91.128 118.940  1.00 98.91           H
ATOM   3562  O   ALA B  97      92.359  93.671 117.042  1.00 98.91           O
ATOM   3563  N   VAL B  98      90.561  94.925 117.355  1.00 98.88           N
ATOM   3564  H   VAL B  98      89.624  94.936 117.731  1.00 98.88           H
ATOM   3565  CA  VAL B  98      90.921  95.965 116.375  1.00 98.88           C
ATOM   3566  HA  VAL B  98      91.246  95.498 115.445  1.00 98.88           H
ATOM   3567  C   VAL B  98      92.178  96.738 116.802  1.00 98.88           C
ATOM   3568  CB  VAL B  98      89.693  96.868 116.103  1.00 98.88           C
ATOM   3569  HB  VAL B  98      89.266  97.182 117.056  1.00 98.88           H
ATOM   3570  O   VAL B  98      93.037  97.042 116.007  1.00 98.88           O
ATOM   3571  CG1 VAL B  98      90.013  98.193 115.452  1.00 98.88           C
ATOM   3572 HG11 VAL B  98      89.073  98.666 115.167  1.00 98.88           H
ATOM   3573 HG12 VAL B  98      90.500  97.968 114.503  1.00 98.88           H
ATOM   3574 HG13 VAL B  98      90.623  98.843 116.080  1.00 98.88           H
ATOM   3575  CG2 VAL B  98      88.710  96.144 115.241  1.00 98.88           C
ATOM   3576 HG21 VAL B  98      88.494  95.133 115.589  1.00 98.88           H
ATOM   3577 HG22 VAL B  98      89.142  96.019 114.248  1.00 98.88           H
ATOM   3578 HG23 VAL B  98      87.785  96.711 115.143  1.00 98.88           H
ATOM   3579  N   ARG B  99      92.339  97.043 118.106  1.00 98.56           N
ATOM   3580  H   ARG B  99      91.594  96.774 118.732  1.00 98.56           H
ATOM   3581  CA  ARG B  99      93.609  97.560 118.640  1.00 98.56           C
ATOM   3582  HA  ARG B  99      93.884  98.475 118.117  1.00 98.56           H
ATOM   3583  C   ARG B  99      94.806  96.614 118.418  1.00 98.56           C
ATOM   3584  CB  ARG B  99      93.465  97.863 120.159  1.00 98.56           C
ATOM   3585  HB2 ARG B  99      94.486  97.977 120.523  1.00 98.56           H
ATOM   3586  HB3 ARG B  99      93.034  97.000 120.667  1.00 98.56           H
ATOM   3587  O   ARG B  99      95.925  97.082 118.301  1.00 98.56           O
ATOM   3588  CG  ARG B  99      92.731  99.152 120.493  1.00 98.56           C
ATOM   3589  HG2 ARG B  99      93.133  99.955 119.875  1.00 98.56           H
ATOM   3590  HG3 ARG B  99      91.678  98.986 120.262  1.00 98.56           H
ATOM   3591  CD  ARG B  99      92.880  99.538 121.971  1.00 98.56           C
ATOM   3592  HD2 ARG B  99      92.627  98.658 122.562  1.00 98.56           H
ATOM   3593  HD3 ARG B  99      93.923  99.795 122.152  1.00 98.56           H
ATOM   3594  NE  ARG B  99      92.025 100.692 122.331  1.00 98.56           N
ATOM   3595  HE  ARG B  99      92.314 101.593 121.977  1.00 98.56           H
ATOM   3596  NH1 ARG B  99      90.588  99.696 123.791  1.00 98.56           N
ATOM   3597 HH11 ARG B  99      89.680  99.752 124.230  1.00 98.56           H
ATOM   3598 HH12 ARG B  99      91.271  98.985 124.007  1.00 98.56           H
ATOM   3599  NH2 ARG B  99      90.217 101.763 123.171  1.00 98.56           N
ATOM   3600 HH21 ARG B  99      89.322 101.656 123.627  1.00 98.56           H
ATOM   3601 HH22 ARG B  99      90.517 102.654 122.802  1.00 98.56           H
ATOM   3602  CZ  ARG B  99      90.982 100.726 123.130  1.00 98.56           C
ATOM   3603  N   LEU B 100      94.581  95.303 118.436  1.00 98.59           N
ATOM   3604  H   LEU B 100      93.645  94.987 118.649  1.00 98.59           H
ATOM   3605  CA  LEU B 100      95.653  94.298 118.283  1.00 98.59           C
ATOM   3606  HA  LEU B 100      96.568  94.740 118.678  1.00 98.59           H
ATOM   3607  C   LEU B 100      95.929  93.922 116.796  1.00 98.59           C
ATOM   3608  CB  LEU B 100      95.236  93.046 119.094  1.00 98.59           C
ATOM   3609  HB2 LEU B 100      94.195  92.826 118.861  1.00 98.59           H
ATOM   3610  HB3 LEU B 100      95.797  92.162 118.789  1.00 98.59           H
ATOM   3611  O   LEU B 100      97.006  93.412 116.472  1.00 98.59           O
ATOM   3612  CG  LEU B 100      95.408  93.205 120.614  1.00 98.59           C
ATOM   3613  HG  LEU B 100      94.924  94.114 120.973  1.00 98.59           H
ATOM   3614  CD1 LEU B 100      94.740  92.015 121.311  1.00 98.59           C
ATOM   3615 HD11 LEU B 100      93.660  92.028 121.171  1.00 98.59           H
ATOM   3616 HD12 LEU B 100      95.132  91.054 120.979  1.00 98.59           H
ATOM   3617 HD13 LEU B 100      94.948  92.105 122.377  1.00 98.59           H
ATOM   3618  CD2 LEU B 100      96.893  93.220 120.971  1.00 98.59           C
ATOM   3619 HD21 LEU B 100      97.340  92.318 120.552  1.00 98.59           H
ATOM   3620 HD22 LEU B 100      97.069  93.219 122.047  1.00 98.59           H
ATOM   3621 HD23 LEU B 100      97.397  94.083 120.537  1.00 98.59           H
ATOM   3622  N   LEU B 101      94.939  94.103 115.908  1.00 98.65           N
ATOM   3623  H   LEU B 101      94.066  94.468 116.261  1.00 98.65           H
ATOM   3624  CA  LEU B 101      94.989  93.731 114.485  1.00 98.65           C
ATOM   3625  HA  LEU B 101      95.778  92.995 114.332  1.00 98.65           H
ATOM   3626  C   LEU B 101      95.288  94.902 113.535  1.00 98.65           C
ATOM   3627  CB  LEU B 101      93.643  93.088 114.108  1.00 98.65           C
ATOM   3628  HB2 LEU B 101      93.586  92.994 113.023  1.00 98.65           H
ATOM   3629  HB3 LEU B 101      92.856  93.771 114.426  1.00 98.65           H
ATOM   3630  O   LEU B 101      95.694  94.646 112.394  1.00 98.65           O
ATOM   3631  CG  LEU B 101      93.429  91.685 114.712  1.00 98.65           C
ATOM   3632  HG  LEU B 101      93.706  91.661 115.765  1.00 98.65           H
ATOM   3633  CD1 LEU B 101      91.958  91.311 114.629  1.00 98.65           C
ATOM   3634 HD11 LEU B 101      91.810  90.296 114.998  1.00 98.65           H
ATOM   3635 HD12 LEU B 101      91.390  92.013 115.239  1.00 98.65           H
ATOM   3636 HD13 LEU B 101      91.677  91.399 113.579  1.00 98.65           H
ATOM   3637  CD2 LEU B 101      94.244  90.563 114.033  1.00 98.65           C
ATOM   3638 HD21 LEU B 101      95.306  90.804 114.070  1.00 98.65           H
ATOM   3639 HD22 LEU B 101      93.969  90.452 112.984  1.00 98.65           H
ATOM   3640 HD23 LEU B 101      94.024  89.622 114.537  1.00 98.65           H
ATOM   3641  N   LEU B 102      95.123  96.166 113.953  1.00 98.57           N
ATOM   3642  H   LEU B 102      94.950  96.296 114.940  1.00 98.57           H
ATOM   3643  CA  LEU B 102      95.458  97.319 113.120  1.00 98.57           C
ATOM   3644  HA  LEU B 102      95.711  96.958 112.123  1.00 98.57           H
ATOM   3645  C   LEU B 102      96.705  98.032 113.651  1.00 98.57           C
ATOM   3646  CB  LEU B 102      94.275  98.292 113.003  1.00 98.57           C
ATOM   3647  HB2 LEU B 102      93.998  98.626 114.003  1.00 98.57           H
ATOM   3648  HB3 LEU B 102      94.603  99.113 112.365  1.00 98.57           H
ATOM   3649  O   LEU B 102      96.931  98.062 114.853  1.00 98.57           O
ATOM   3650  CG  LEU B 102      93.000  97.668 112.379  1.00 98.57           C
ATOM   3651  HG  LEU B 102      92.603  96.898 113.040  1.00 98.57           H
ATOM   3652  CD1 LEU B 102      91.934  98.754 112.213  1.00 98.57           C
ATOM   3653 HD11 LEU B 102      92.265  99.502 111.492  1.00 98.57           H
ATOM   3654 HD12 LEU B 102      91.794  99.225 113.185  1.00 98.57           H
ATOM   3655 HD13 LEU B 102      90.961  98.353 111.928  1.00 98.57           H
ATOM   3656  CD2 LEU B 102      93.218  97.082 110.984  1.00 98.57           C
ATOM   3657 HD21 LEU B 102      93.650  97.834 110.323  1.00 98.57           H
ATOM   3658 HD22 LEU B 102      92.250  96.806 110.564  1.00 98.57           H
ATOM   3659 HD23 LEU B 102      93.854  96.200 111.056  1.00 98.57           H
ATOM   3660  N   PRO B 103      97.549  98.594 112.755  1.00 96.68           N
ATOM   3661  CA  PRO B 103      98.624  99.448 113.178  1.00 96.68           C
ATOM   3662  HA  PRO B 103      99.067  99.035 114.084  1.00 96.68           H
ATOM   3663  C   PRO B 103      98.086 100.844 113.511  1.00 96.68           C
ATOM   3664  CB  PRO B 103      99.576  99.424 111.975  1.00 96.68           C
ATOM   3665  HB2 PRO B 103     100.210  98.538 112.005  1.00 96.68           H
ATOM   3666  HB3 PRO B 103     100.188 100.325 111.964  1.00 96.68           H
ATOM   3667  O   PRO B 103      96.971 101.202 113.099  1.00 96.68           O
ATOM   3668  CG  PRO B 103      98.613  99.391 110.796  1.00 96.68           C
ATOM   3669  HG2 PRO B 103      98.266 100.422 110.720  1.00 96.68           H
ATOM   3670  HG3 PRO B 103      99.085  99.065 109.869  1.00 96.68           H
ATOM   3671  CD  PRO B 103      97.509  98.439 111.287  1.00 96.68           C
ATOM   3672  HD2 PRO B 103      96.526  98.678 110.882  1.00 96.68           H
ATOM   3673  HD3 PRO B 103      97.740  97.409 111.015  1.00 96.68           H
ATOM   3674  N   GLY B 104      98.912 101.607 114.229  1.00 94.31           N
ATOM   3675  H   GLY B 104      99.794 101.219 114.529  1.00 94.31           H
ATOM   3676  CA  GLY B 104      98.829 103.085 114.371  1.00 94.31           C
ATOM   3677  HA2 GLY B 104      99.555 103.561 113.712  1.00 94.31           H
ATOM   3678  HA3 GLY B 104      99.121 103.369 115.382  1.00 94.31           H
ATOM   3679  C   GLY B 104      97.523 103.825 114.151  1.00 94.31           C
ATOM   3680  O   GLY B 104      96.651 103.953 115.006  1.00 94.31           O
ATOM   3681  N   GLU B 105      97.463 104.477 113.015  1.00 97.30           N
ATOM   3682  H   GLU B 105      98.071 104.178 112.266  1.00 97.30           H
ATOM   3683  CA  GLU B 105      96.426 105.469 112.696  1.00 97.30           C
ATOM   3684  HA  GLU B 105      96.139 106.023 113.591  1.00 97.30           H
ATOM   3685  C   GLU B 105      95.131 104.804 112.190  1.00 97.30           C
ATOM   3686  CB  GLU B 105      96.989 106.524 111.710  1.00 97.30           C
ATOM   3687  HB2 GLU B 105      97.074 106.090 110.713  1.00 97.30           H
ATOM   3688  HB3 GLU B 105      96.231 107.304 111.641  1.00 97.30           H
ATOM   3689  O   GLU B 105      94.023 105.211 112.593  1.00 97.30           O
ATOM   3690  CG  GLU B 105      98.336 107.136 112.161  1.00 97.30           C
ATOM   3691  HG2 GLU B 105      99.114 106.417 111.903  1.00 97.30           H
ATOM   3692  HG3 GLU B 105      98.563 108.021 111.566  1.00 97.30           H
ATOM   3693  CD  GLU B 105      98.355 107.509 113.653  1.00 97.30           C
ATOM   3694  OE1 GLU B 105      99.274 107.118 114.427  1.00 97.30           O
ATOM   3695  OE2 GLU B 105      97.432 108.221 114.132  1.00 97.30           O
ATOM   3696  N   LEU B 106      95.273 103.692 111.430  1.00 98.40           N
ATOM   3697  H   LEU B 106      96.209 103.457 111.132  1.00 98.40           H
ATOM   3698  CA  LEU B 106      94.122 102.873 111.045  1.00 98.40           C
ATOM   3699  HA  LEU B 106      93.441 103.538 110.513  1.00 98.40           H
ATOM   3700  C   LEU B 106      93.368 102.327 112.264  1.00 98.40           C
ATOM   3701  CB  LEU B 106      94.568 101.730 110.136  1.00 98.40           C
ATOM   3702  HB2 LEU B 106      95.360 101.191 110.657  1.00 98.40           H
ATOM   3703  HB3 LEU B 106      93.747 101.019 110.035  1.00 98.40           H
ATOM   3704  O   LEU B 106      92.149 102.364 112.308  1.00 98.40           O
ATOM   3705  CG  LEU B 106      95.082 102.070 108.734  1.00 98.40           C
ATOM   3706  HG  LEU B 106      95.987 102.669 108.841  1.00 98.40           H
ATOM   3707  CD1 LEU B 106      95.343 100.756 107.965  1.00 98.40           C
ATOM   3708 HD11 LEU B 106      96.046 100.161 108.548  1.00 98.40           H
ATOM   3709 HD12 LEU B 106      95.786 100.978 106.994  1.00 98.40           H
ATOM   3710 HD13 LEU B 106      94.413 100.197 107.861  1.00 98.40           H
ATOM   3711  CD2 LEU B 106      94.111 102.856 107.855  1.00 98.40           C
ATOM   3712 HD21 LEU B 106      94.529 103.041 106.865  1.00 98.40           H
ATOM   3713 HD22 LEU B 106      93.183 102.313 107.673  1.00 98.40           H
ATOM   3714 HD23 LEU B 106      93.918 103.827 108.309  1.00 98.40           H
ATOM   3715  N   ALA B 107      94.084 101.913 113.304  1.00 98.75           N
ATOM   3716  H   ALA B 107      95.090 101.871 113.219  1.00 98.75           H
ATOM   3717  CA  ALA B 107      93.562 101.456 114.586  1.00 98.75           C
ATOM   3718  HA  ALA B 107      92.908 100.601 114.415  1.00 98.75           H
ATOM   3719  C   ALA B 107      92.684 102.551 115.225  1.00 98.75           C
ATOM   3720  CB  ALA B 107      94.697 100.984 115.508  1.00 98.75           C
ATOM   3721  HB1 ALA B 107      95.413 101.769 115.750  1.00 98.75           H
ATOM   3722  HB2 ALA B 107      94.256 100.666 116.453  1.00 98.75           H
ATOM   3723  HB3 ALA B 107      95.241 100.175 115.020  1.00 98.75           H
ATOM   3724  O   ALA B 107      91.605 102.250 115.721  1.00 98.75           O
ATOM   3725  N   LYS B 108      93.186 103.786 115.281  1.00 98.31           N
ATOM   3726  H   LYS B 108      94.065 103.980 114.823  1.00 98.31           H
ATOM   3727  CA  LYS B 108      92.487 104.942 115.901  1.00 98.31           C
ATOM   3728  HA  LYS B 108      92.239 104.602 116.907  1.00 98.31           H
ATOM   3729  C   LYS B 108      91.166 105.208 115.212  1.00 98.31           C
ATOM   3730  CB  LYS B 108      93.402 106.152 115.963  1.00 98.31           C
ATOM   3731  HB2 LYS B 108      93.779 106.372 114.964  1.00 98.31           H
ATOM   3732  HB3 LYS B 108      92.855 107.019 116.334  1.00 98.31           H
ATOM   3733  O   LYS B 108      90.119 105.309 115.869  1.00 98.31           O
ATOM   3734  CG  LYS B 108      94.600 105.962 116.890  1.00 98.31           C
ATOM   3735  HG2 LYS B 108      95.016 104.998 116.599  1.00 98.31           H
ATOM   3736  HG3 LYS B 108      94.268 105.825 117.919  1.00 98.31           H
ATOM   3737  CD  LYS B 108      95.629 107.120 116.751  1.00 98.31           C
ATOM   3738  HD2 LYS B 108      95.320 107.949 117.388  1.00 98.31           H
ATOM   3739  HD3 LYS B 108      95.640 107.458 115.715  1.00 98.31           H
ATOM   3740  CE  LYS B 108      97.037 106.682 117.076  1.00 98.31           C
ATOM   3741  HE2 LYS B 108      97.237 105.799 116.469  1.00 98.31           H
ATOM   3742  HE3 LYS B 108      97.108 106.442 118.136  1.00 98.31           H
ATOM   3743  NZ  LYS B 108      97.945 107.755 116.669  1.00 98.31           N
ATOM   3744  HZ1 LYS B 108      98.182 108.441 117.371  1.00 98.31           H
ATOM   3745  HZ2 LYS B 108      97.530 108.174 115.848  1.00 98.31           H
ATOM   3746  HZ3 LYS B 108      98.798 107.413 116.251  1.00 98.31           H
ATOM   3747  N   HIS B 109      91.160 105.269 113.884  1.00 98.53           N
ATOM   3748  H   HIS B 109      92.045 105.150 113.412  1.00 98.53           H
ATOM   3749  CA  HIS B 109      89.980 105.641 113.126  1.00 98.53           C
ATOM   3750  HA  HIS B 109      89.510 106.545 113.513  1.00 98.53           H
ATOM   3751  C   HIS B 109      88.909 104.519 113.180  1.00 98.53           C
ATOM   3752  CB  HIS B 109      90.428 105.914 111.658  1.00 98.53           C
ATOM   3753  HB2 HIS B 109      89.533 106.109 111.068  1.00 98.53           H
ATOM   3754  HB3 HIS B 109      90.891 104.985 111.327  1.00 98.53           H
ATOM   3755  O   HIS B 109      87.724 104.785 113.322  1.00 98.53           O
ATOM   3756  CG  HIS B 109      91.405 107.041 111.431  1.00 98.53           C
ATOM   3757  CD2 HIS B 109      91.567 108.142 112.236  1.00 98.53           C
ATOM   3758  HD2 HIS B 109      91.068 108.372 113.166  1.00 98.53           H
ATOM   3759  ND1 HIS B 109      92.274 107.174 110.353  1.00 98.53           N
ATOM   3760  HD1 HIS B 109      92.472 106.570 109.568  1.00 98.53           H
ATOM   3761  CE1 HIS B 109      92.934 108.365 110.496  1.00 98.53           C
ATOM   3762  HE1 HIS B 109      93.741 108.712 109.867  1.00 98.53           H
ATOM   3763  NE2 HIS B 109      92.524 108.986 111.600  1.00 98.53           N
ATOM   3764  N   ALA B 110      89.379 103.282 113.094  1.00 98.84           N
ATOM   3765  H   ALA B 110      90.360 103.083 112.963  1.00 98.84           H
ATOM   3766  CA  ALA B 110      88.498 102.104 113.344  1.00 98.84           C
ATOM   3767  HA  ALA B 110      87.705 102.193 112.601  1.00 98.84           H
ATOM   3768  C   ALA B 110      87.881 102.113 114.761  1.00 98.84           C
ATOM   3769  CB  ALA B 110      89.362 100.900 113.058  1.00 98.84           C
ATOM   3770  HB1 ALA B 110      88.752  99.999 113.121  1.00 98.84           H
ATOM   3771  HB2 ALA B 110      89.763 100.936 112.045  1.00 98.84           H
ATOM   3772  HB3 ALA B 110      90.205 100.868 113.747  1.00 98.84           H
ATOM   3773  O   ALA B 110      86.707 101.804 114.893  1.00 98.84           O
ATOM   3774  N   VAL B 111      88.683 102.387 115.819  1.00 98.79           N
ATOM   3775  H   VAL B 111      89.676 102.523 115.694  1.00 98.79           H
ATOM   3776  CA  VAL B 111      88.174 102.464 117.174  1.00 98.79           C
ATOM   3777  HA  VAL B 111      87.634 101.538 117.370  1.00 98.79           H
ATOM   3778  C   VAL B 111      87.167 103.609 117.341  1.00 98.79           C
ATOM   3779  CB  VAL B 111      89.354 102.527 118.181  1.00 98.79           C
ATOM   3780  HB  VAL B 111      90.091 103.228 117.788  1.00 98.79           H
ATOM   3781  O   VAL B 111      86.134 103.417 118.006  1.00 98.79           O
ATOM   3782  CG1 VAL B 111      88.946 103.090 119.578  1.00 98.79           C
ATOM   3783 HG11 VAL B 111      89.787 103.035 120.269  1.00 98.79           H
ATOM   3784 HG12 VAL B 111      88.079 102.564 119.977  1.00 98.79           H
ATOM   3785 HG13 VAL B 111      88.661 104.135 119.453  1.00 98.79           H
ATOM   3786  CG2 VAL B 111      89.933 101.101 118.334  1.00 98.79           C
ATOM   3787 HG21 VAL B 111      89.172 100.386 118.645  1.00 98.79           H
ATOM   3788 HG22 VAL B 111      90.382 100.723 117.415  1.00 98.79           H
ATOM   3789 HG23 VAL B 111      90.752 101.100 119.053  1.00 98.79           H
ATOM   3790  N   SER B 112      87.459 104.782 116.788  1.00 98.61           N
ATOM   3791  H   SER B 112      88.349 104.860 116.318  1.00 98.61           H
ATOM   3792  CA  SER B 112      86.575 105.967 116.762  1.00 98.61           C
ATOM   3793  HA  SER B 112      86.331 106.246 117.787  1.00 98.61           H
ATOM   3794  C   SER B 112      85.254 105.662 116.030  1.00 98.61           C
ATOM   3795  CB  SER B 112      87.339 107.138 116.148  1.00 98.61           C
ATOM   3796  HB2 SER B 112      88.126 107.420 116.847  1.00 98.61           H
ATOM   3797  HB3 SER B 112      87.794 106.785 115.222  1.00 98.61           H
ATOM   3798  O   SER B 112      84.192 105.677 116.665  1.00 98.61           O
ATOM   3799  OG  SER B 112      86.561 108.272 115.867  1.00 98.61           O
ATOM   3800  HG  SER B 112      86.194 108.200 114.982  1.00 98.61           H
ATOM   3801  N   GLU B 113      85.267 105.297 114.768  1.00 98.73           N
ATOM   3802  H   GLU B 113      86.146 105.163 114.287  1.00 98.73           H
ATOM   3803  CA  GLU B 113      84.041 105.017 114.006  1.00 98.73           C
ATOM   3804  HA  GLU B 113      83.424 105.909 114.119  1.00 98.73           H
ATOM   3805  C   GLU B 113      83.211 103.865 114.598  1.00 98.73           C
ATOM   3806  CB  GLU B 113      84.319 104.775 112.525  1.00 98.73           C
ATOM   3807  HB2 GLU B 113      84.979 103.919 112.381  1.00 98.73           H
ATOM   3808  HB3 GLU B 113      83.379 104.535 112.029  1.00 98.73           H
ATOM   3809  O   GLU B 113      81.994 103.963 114.800  1.00 98.73           O
ATOM   3810  CG  GLU B 113      84.960 105.994 111.830  1.00 98.73           C
ATOM   3811  HG2 GLU B 113      85.983 106.136 112.178  1.00 98.73           H
ATOM   3812  HG3 GLU B 113      85.049 105.829 110.756  1.00 98.73           H
ATOM   3813  CD  GLU B 113      84.122 107.248 112.044  1.00 98.73           C
ATOM   3814  OE1 GLU B 113      84.628 108.248 112.692  1.00 98.73           O
ATOM   3815  OE2 GLU B 113      82.964 107.293 111.616  1.00 98.73           O
ATOM   3816  N   GLY B 114      83.846 102.753 115.005  1.00 98.82           N
ATOM   3817  H   GLY B 114      84.841 102.680 114.849  1.00 98.82           H
ATOM   3818  CA  GLY B 114      83.158 101.665 115.731  1.00 98.82           C
ATOM   3819  HA2 GLY B 114      83.884 100.903 116.016  1.00 98.82           H
ATOM   3820  HA3 GLY B 114      82.411 101.151 115.127  1.00 98.82           H
ATOM   3821  C   GLY B 114      82.428 102.143 116.989  1.00 98.82           C
ATOM   3822  O   GLY B 114      81.263 101.818 117.191  1.00 98.82           O
ATOM   3823  N   THR B 115      83.067 102.964 117.819  1.00 98.68           N
ATOM   3824  H   THR B 115      84.011 103.255 117.610  1.00 98.68           H
ATOM   3825  CA  THR B 115      82.423 103.496 119.046  1.00 98.68           C
ATOM   3826  HA  THR B 115      82.022 102.643 119.594  1.00 98.68           H
ATOM   3827  C   THR B 115      81.228 104.430 118.726  1.00 98.68           C
ATOM   3828  CB  THR B 115      83.393 104.244 119.961  1.00 98.68           C
ATOM   3829  HB  THR B 115      83.719 105.179 119.505  1.00 98.68           H
ATOM   3830  O   THR B 115      80.124 104.299 119.284  1.00 98.68           O
ATOM   3831  CG2 THR B 115      82.694 104.491 121.304  1.00 98.68           C
ATOM   3832 HG21 THR B 115      82.213 103.586 121.673  1.00 98.68           H
ATOM   3833 HG22 THR B 115      83.435 104.882 122.001  1.00 98.68           H
ATOM   3834 HG23 THR B 115      81.939 105.272 121.219  1.00 98.68           H
ATOM   3835  OG1 THR B 115      84.538 103.471 120.172  1.00 98.68           O
ATOM   3836  HG1 THR B 115      85.088 103.580 119.393  1.00 98.68           H
ATOM   3837  N   LYS B 116      81.386 105.271 117.696  1.00 98.40           N
ATOM   3838  H   LYS B 116      82.235 105.147 117.163  1.00 98.40           H
ATOM   3839  CA  LYS B 116      80.457 106.312 117.216  1.00 98.40           C
ATOM   3840  HA  LYS B 116      80.190 106.993 118.025  1.00 98.40           H
ATOM   3841  C   LYS B 116      79.201 105.694 116.613  1.00 98.40           C
ATOM   3842  CB  LYS B 116      81.254 107.086 116.159  1.00 98.40           C
ATOM   3843  HB2 LYS B 116      82.159 107.427 116.661  1.00 98.40           H
ATOM   3844  HB3 LYS B 116      81.588 106.372 115.406  1.00 98.40           H
ATOM   3845  O   LYS B 116      78.094 106.140 116.943  1.00 98.40           O
ATOM   3846  CG  LYS B 116      80.674 108.326 115.470  1.00 98.40           C
ATOM   3847  HG2 LYS B 116      80.414 109.139 116.147  1.00 98.40           H
ATOM   3848  HG3 LYS B 116      79.725 108.064 115.002  1.00 98.40           H
ATOM   3849  CD  LYS B 116      81.726 108.723 114.408  1.00 98.40           C
ATOM   3850  HD2 LYS B 116      81.975 107.832 113.830  1.00 98.40           H
ATOM   3851  HD3 LYS B 116      82.598 109.101 114.942  1.00 98.40           H
ATOM   3852  CE  LYS B 116      81.331 109.801 113.406  1.00 98.40           C
ATOM   3853  HE2 LYS B 116      80.376 109.517 112.965  1.00 98.40           H
ATOM   3854  HE3 LYS B 116      81.250 110.762 113.913  1.00 98.40           H
ATOM   3855  NZ  LYS B 116      82.356 109.859 112.331  1.00 98.40           N
ATOM   3856  HZ1 LYS B 116      83.275 110.065 112.697  1.00 98.40           H
ATOM   3857  HZ2 LYS B 116      82.528 108.934 111.964  1.00 98.40           H
ATOM   3858  HZ3 LYS B 116      82.083 110.412 111.532  1.00 98.40           H
ATOM   3859  N   ALA B 117      79.358 104.601 115.823  1.00 98.70           N
ATOM   3860  H   ALA B 117      80.310 104.322 115.632  1.00 98.70           H
ATOM   3861  CA  ALA B 117      78.246 103.813 115.351  1.00 98.70           C
ATOM   3862  HA  ALA B 117      77.519 104.444 114.841  1.00 98.70           H
ATOM   3863  C   ALA B 117      77.500 103.083 116.495  1.00 98.70           C
ATOM   3864  CB  ALA B 117      78.771 102.801 114.339  1.00 98.70           C
ATOM   3865  HB1 ALA B 117      79.302 103.315 113.538  1.00 98.70           H
ATOM   3866  HB2 ALA B 117      79.447 102.124 114.861  1.00 98.70           H
ATOM   3867  HB3 ALA B 117      77.928 102.228 113.952  1.00 98.70           H
ATOM   3868  O   ALA B 117      76.262 103.108 116.521  1.00 98.70           O
ATOM   3869  N   VAL B 118      78.204 102.494 117.472  1.00 98.57           N
ATOM   3870  H   VAL B 118      79.211 102.464 117.414  1.00 98.57           H
ATOM   3871  CA  VAL B 118      77.526 101.881 118.648  1.00 98.57           C
ATOM   3872  HA  VAL B 118      76.721 101.254 118.264  1.00 98.57           H
ATOM   3873  C   VAL B 118      76.756 102.939 119.457  1.00 98.57           C
ATOM   3874  CB  VAL B 118      78.518 101.047 119.542  1.00 98.57           C
ATOM   3875  HB  VAL B 118      79.454 101.589 119.682  1.00 98.57           H
ATOM   3876  O   VAL B 118      75.596 102.688 119.831  1.00 98.57           O
ATOM   3877  CG1 VAL B 118      77.942 100.627 120.886  1.00 98.57           C
ATOM   3878 HG11 VAL B 118      76.994 100.095 120.806  1.00 98.57           H
ATOM   3879 HG12 VAL B 118      78.656 100.074 121.497  1.00 98.57           H
ATOM   3880 HG13 VAL B 118      77.707 101.529 121.453  1.00 98.57           H
ATOM   3881  CG2 VAL B 118      78.901  99.752 118.791  1.00 98.57           C
ATOM   3882 HG21 VAL B 118      79.573  99.136 119.388  1.00 98.57           H
ATOM   3883 HG22 VAL B 118      78.030  99.161 118.509  1.00 98.57           H
ATOM   3884 HG23 VAL B 118      79.415 100.108 117.898  1.00 98.57           H
ATOM   3885  N   THR B 119      77.317 104.120 119.659  1.00 98.16           N
ATOM   3886  H   THR B 119      78.306 104.171 119.458  1.00 98.16           H
ATOM   3887  CA  THR B 119      76.686 105.202 120.429  1.00 98.16           C
ATOM   3888  HA  THR B 119      76.379 104.802 121.395  1.00 98.16           H
ATOM   3889  C   THR B 119      75.417 105.722 119.729  1.00 98.16           C
ATOM   3890  CB  THR B 119      77.712 106.316 120.656  1.00 98.16           C
ATOM   3891  HB  THR B 119      78.046 106.620 119.664  1.00 98.16           H
ATOM   3892  O   THR B 119      74.326 105.776 120.324  1.00 98.16           O
ATOM   3893  CG2 THR B 119      77.187 107.594 121.318  1.00 98.16           C
ATOM   3894 HG21 THR B 119      76.839 107.411 122.334  1.00 98.16           H
ATOM   3895 HG22 THR B 119      76.380 108.009 120.714  1.00 98.16           H
ATOM   3896 HG23 THR B 119      77.999 108.320 121.373  1.00 98.16           H
ATOM   3897  OG1 THR B 119      78.827 105.775 121.381  1.00 98.16           O
ATOM   3898  HG1 THR B 119      79.573 105.705 120.781  1.00 98.16           H
ATOM   3899  N   LYS B 120      75.481 105.958 118.426  1.00 97.58           N
ATOM   3900  H   LYS B 120      76.370 105.867 117.956  1.00 97.58           H
ATOM   3901  CA  LYS B 120      74.292 106.262 117.581  1.00 97.58           C
ATOM   3902  HA  LYS B 120      73.803 107.153 117.976  1.00 97.58           H
ATOM   3903  C   LYS B 120      73.268 105.141 117.581  1.00 97.58           C
ATOM   3904  CB  LYS B 120      74.811 106.616 116.184  1.00 97.58           C
ATOM   3905  HB2 LYS B 120      75.388 105.773 115.803  1.00 97.58           H
ATOM   3906  HB3 LYS B 120      75.472 107.481 116.232  1.00 97.58           H
ATOM   3907  O   LYS B 120      72.101 105.426 117.692  1.00 97.58           O
ATOM   3908  CG  LYS B 120      73.656 106.966 115.213  1.00 97.58           C
ATOM   3909  HG2 LYS B 120      73.190 106.050 114.850  1.00 97.58           H
ATOM   3910  HG3 LYS B 120      72.900 107.581 115.701  1.00 97.58           H
ATOM   3911  CD  LYS B 120      74.152 107.795 114.002  1.00 97.58           C
ATOM   3912  HD2 LYS B 120      74.362 108.831 114.269  1.00 97.58           H
ATOM   3913  HD3 LYS B 120      75.089 107.385 113.625  1.00 97.58           H
ATOM   3914  CE  LYS B 120      73.066 107.804 112.936  1.00 97.58           C
ATOM   3915  HE2 LYS B 120      72.158 108.211 113.381  1.00 97.58           H
ATOM   3916  HE3 LYS B 120      72.804 106.770 112.710  1.00 97.58           H
ATOM   3917  NZ  LYS B 120      73.429 108.565 111.714  1.00 97.58           N
ATOM   3918  HZ1 LYS B 120      74.315 108.238 111.355  1.00 97.58           H
ATOM   3919  HZ2 LYS B 120      72.684 108.420 111.047  1.00 97.58           H
ATOM   3920  HZ3 LYS B 120      73.527 109.549 111.918  1.00 97.58           H
ATOM   3921  N   TYR B 121      73.658 103.870 117.561  1.00 97.49           N
ATOM   3922  H   TYR B 121      74.647 103.679 117.496  1.00 97.49           H
ATOM   3923  CA  TYR B 121      72.798 102.725 117.672  1.00 97.49           C
ATOM   3924  HA  TYR B 121      72.004 102.831 116.932  1.00 97.49           H
ATOM   3925  C   TYR B 121      72.082 102.679 119.048  1.00 97.49           C
ATOM   3926  CB  TYR B 121      73.532 101.421 117.354  1.00 97.49           C
ATOM   3927  HB2 TYR B 121      74.338 101.345 118.084  1.00 97.49           H
ATOM   3928  HB3 TYR B 121      73.930 101.486 116.341  1.00 97.49           H
ATOM   3929  O   TYR B 121      70.886 102.436 119.102  1.00 97.49           O
ATOM   3930  CG  TYR B 121      72.693 100.159 117.430  1.00 97.49           C
ATOM   3931  CD2 TYR B 121      72.738  99.370 118.625  1.00 97.49           C
ATOM   3932  HD2 TYR B 121      73.327  99.687 119.472  1.00 97.49           H
ATOM   3933  CD1 TYR B 121      71.948  99.731 116.327  1.00 97.49           C
ATOM   3934  HD1 TYR B 121      71.924 100.315 115.419  1.00 97.49           H
ATOM   3935  CE2 TYR B 121      72.020  98.140 118.634  1.00 97.49           C
ATOM   3936  HE2 TYR B 121      72.030  97.479 119.488  1.00 97.49           H
ATOM   3937  CE1 TYR B 121      71.246  98.520 116.390  1.00 97.49           C
ATOM   3938  HE1 TYR B 121      70.674  98.243 115.517  1.00 97.49           H
ATOM   3939  OH  TYR B 121      70.595  96.538 117.595  1.00 97.49           O
ATOM   3940  HH  TYR B 121      70.522  96.263 118.512  1.00 97.49           H
ATOM   3941  CZ  TYR B 121      71.268  97.707 117.530  1.00 97.49           C
ATOM   3942  N   THR B 122      72.784 102.980 120.162  1.00 96.55           N
ATOM   3943  H   THR B 122      73.786 103.107 120.132  1.00 96.55           H
ATOM   3944  CA  THR B 122      72.190 103.005 121.511  1.00 96.55           C
ATOM   3945  HA  THR B 122      71.606 102.094 121.642  1.00 96.55           H
ATOM   3946  C   THR B 122      71.211 104.146 121.756  1.00 96.55           C
ATOM   3947  CB  THR B 122      73.262 103.036 122.626  1.00 96.55           C
ATOM   3948  HB  THR B 122      72.757 103.266 123.564  1.00 96.55           H
ATOM   3949  O   THR B 122      70.321 103.986 122.583  1.00 96.55           O
ATOM   3950  CG2 THR B 122      74.017 101.720 122.828  1.00 96.55           C
ATOM   3951 HG21 THR B 122      74.792 101.713 123.594  1.00 96.55           H
ATOM   3952 HG22 THR B 122      74.622 101.478 121.954  1.00 96.55           H
ATOM   3953 HG23 THR B 122      73.261 100.976 123.079  1.00 96.55           H
ATOM   3954  OG1 THR B 122      74.218 104.031 122.462  1.00 96.55           O
ATOM   3955  HG1 THR B 122      73.973 104.594 121.724  1.00 96.55           H
ATOM   3956  N   SER B 123      71.264 105.204 120.934  1.00 93.99           N
ATOM   3957  H   SER B 123      71.987 105.217 120.228  1.00 93.99           H
ATOM   3958  CA  SER B 123      70.297 106.325 120.964  1.00 93.99           C
ATOM   3959  HA  SER B 123      69.688 106.242 121.864  1.00 93.99           H
ATOM   3960  C   SER B 123      69.256 106.268 119.831  1.00 93.99           C
ATOM   3961  CB  SER B 123      70.981 107.703 120.983  1.00 93.99           C
ATOM   3962  HB2 SER B 123      70.240 108.501 121.027  1.00 93.99           H
ATOM   3963  HB3 SER B 123      71.581 107.825 121.885  1.00 93.99           H
ATOM   3964  O   SER B 123      68.169 106.822 119.965  1.00 93.99           O
ATOM   3965  OG  SER B 123      71.826 107.892 119.858  1.00 93.99           O
ATOM   3966  HG  SER B 123      72.464 107.174 119.838  1.00 93.99           H
ATOM   3967  N   ALA B 124      69.542 105.567 118.747  1.00 90.33           N
ATOM   3968  H   ALA B 124      70.434 105.094 118.731  1.00 90.33           H
ATOM   3969  CA  ALA B 124      68.553 105.276 117.683  1.00 90.33           C
ATOM   3970  HA  ALA B 124      67.904 106.137 117.519  1.00 90.33           H
ATOM   3971  C   ALA B 124      67.613 104.061 117.985  1.00 90.33           C
ATOM   3972  CB  ALA B 124      69.321 105.149 116.401  1.00 90.33           C
ATOM   3973  HB1 ALA B 124      69.905 106.058 116.253  1.00 90.33           H
ATOM   3974  HB2 ALA B 124      69.997 104.294 116.398  1.00 90.33           H
ATOM   3975  HB3 ALA B 124      68.636 105.093 115.556  1.00 90.33           H
ATOM   3976  O   ALA B 124      67.294 103.312 117.076  1.00 90.33           O
ATOM   3977  N   LYS B 125      67.290 103.819 119.264  1.00 75.67           N
ATOM   3978  H   LYS B 125      67.430 104.542 119.955  1.00 75.67           H
ATOM   3979  CA  LYS B 125      66.555 102.688 119.769  1.00 75.67           C
ATOM   3980  HA  LYS B 125      66.643 101.867 119.058  1.00 75.67           H
ATOM   3981  C   LYS B 125      65.070 102.929 119.847  1.00 75.67           C
ATOM   3982  CB  LYS B 125      67.173 102.241 121.096  1.00 75.67           C
ATOM   3983  HB2 LYS B 125      68.241 102.070 120.959  1.00 75.67           H
ATOM   3984  HB3 LYS B 125      67.072 103.020 121.852  1.00 75.67           H
ATOM   3985  O   LYS B 125      64.664 103.658 120.755  1.00 75.67           O
ATOM   3986  CG  LYS B 125      66.538 100.977 121.618  1.00 75.67           C
ATOM   3987  HG2 LYS B 125      66.785 100.180 120.916  1.00 75.67           H
ATOM   3988  HG3 LYS B 125      65.457 101.093 121.682  1.00 75.67           H
ATOM   3989  CD  LYS B 125      67.064 100.591 122.965  1.00 75.67           C
ATOM   3990  HD2 LYS B 125      68.150 100.514 122.905  1.00 75.67           H
ATOM   3991  HD3 LYS B 125      66.856 101.388 123.678  1.00 75.67           H
ATOM   3992  CE  LYS B 125      66.427  99.295 123.387  1.00 75.67           C
ATOM   3993  HE2 LYS B 125      65.349  99.425 123.286  1.00 75.67           H
ATOM   3994  HE3 LYS B 125      66.715  98.534 122.661  1.00 75.67           H
ATOM   3995  NZ  LYS B 125      66.833  98.886 124.729  1.00 75.67           N
ATOM   3996  HZ1 LYS B 125      66.435  97.980 124.931  1.00 75.67           H
ATOM   3997  HZ2 LYS B 125      66.591  99.560 125.441  1.00 75.67           H
ATOM   3998  HZ3 LYS B 125      67.841  98.836 124.691  1.00 75.67           H
ATOM   3999  OXT LYS B 125      64.386 102.335 118.989  1.00 75.67           O
TER    4000      LYS B 125
ATOM   4001  N   GLY C   1     181.344 168.276 128.455  1.00 16.31           N
ATOM   4002  H   GLY C   1     180.695 168.881 128.938  1.00 16.31           H
ATOM   4003  H2  GLY C   1     181.068 168.303 127.484  1.00 16.31           H
ATOM   4004  H3  GLY C   1     182.289 168.628 128.491  1.00 16.31           H
ATOM   4005  CA  GLY C   1     181.393 166.900 128.981  1.00 16.31           C
ATOM   4006  HA2 GLY C   1     180.475 166.383 128.700  1.00 16.31           H
ATOM   4007  HA3 GLY C   1     181.540 166.923 130.060  1.00 16.31           H
ATOM   4008  C   GLY C   1     182.544 166.150 128.339  1.00 16.31           C
ATOM   4009  O   GLY C   1     183.395 166.815 127.756  1.00 16.31           O
ATOM   4010  N   SER C   2     182.616 164.827 128.485  1.00 17.51           N
ATOM   4011  H   SER C   2     181.932 164.326 129.034  1.00 17.51           H
ATOM   4012  CA  SER C   2     183.456 163.936 127.672  1.00 17.51           C
ATOM   4013  HA  SER C   2     184.225 164.509 127.154  1.00 17.51           H
ATOM   4014  C   SER C   2     182.599 163.224 126.598  1.00 17.51           C
ATOM   4015  CB  SER C   2     184.216 162.988 128.632  1.00 17.51           C
ATOM   4016  HB2 SER C   2     184.926 162.396 128.055  1.00 17.51           H
ATOM   4017  HB3 SER C   2     184.746 163.569 129.387  1.00 17.51           H
ATOM   4018  O   SER C   2     181.717 163.856 126.052  1.00 17.51           O
ATOM   4019  OG  SER C   2     183.312 162.161 129.353  1.00 17.51           O
ATOM   4020  HG  SER C   2     183.791 161.717 130.057  1.00 17.51           H
ATOM   4021  N   MET C   3     182.914 161.995 126.162  1.00 18.66           N
ATOM   4022  H   MET C   3     183.511 161.423 126.742  1.00 18.66           H
ATOM   4023  CA  MET C   3     182.594 161.490 124.809  1.00 18.66           C
ATOM   4024  HA  MET C   3     181.904 162.174 124.314  1.00 18.66           H
ATOM   4025  C   MET C   3     181.893 160.132 124.771  1.00 18.66           C
ATOM   4026  CB  MET C   3     183.900 161.482 124.029  1.00 18.66           C
ATOM   4027  HB2 MET C   3     184.495 162.322 124.388  1.00 18.66           H
ATOM   4028  HB3 MET C   3     184.441 160.553 124.209  1.00 18.66           H
ATOM   4029  O   MET C   3     182.055 159.316 125.693  1.00 18.66           O
ATOM   4030  CG  MET C   3     183.724 161.715 122.525  1.00 18.66           C
ATOM   4031  HG2 MET C   3     183.202 162.669 122.438  1.00 18.66           H
ATOM   4032  HG3 MET C   3     183.130 160.932 122.054  1.00 18.66           H
ATOM   4033  SD  MET C   3     185.315 161.885 121.666  1.00 18.66           S
ATOM   4034  CE  MET C   3     185.048 163.284 120.548  1.00 18.66           C
ATOM   4035  HE1 MET C   3     184.699 164.179 121.063  1.00 18.66           H
ATOM   4036  HE2 MET C   3     184.268 163.002 119.841  1.00 18.66           H
ATOM   4037  HE3 MET C   3     185.955 163.548 120.005  1.00 18.66           H
ATOM   4038  N   ALA C   4     181.124 159.839 123.728  1.00 20.41           N
ATOM   4039  H   ALA C   4     181.039 160.520 122.987  1.00 20.41           H
ATOM   4040  CA  ALA C   4     180.263 158.631 123.587  1.00 20.41           C
ATOM   4041  HA  ALA C   4     179.721 158.457 124.517  1.00 20.41           H
ATOM   4042  C   ALA C   4     181.047 157.283 123.384  1.00 20.41           C
ATOM   4043  CB  ALA C   4     179.241 158.894 122.444  1.00 20.41           C
ATOM   4044  HB1 ALA C   4     179.755 158.958 121.485  1.00 20.41           H
ATOM   4045  HB2 ALA C   4     178.571 158.037 122.372  1.00 20.41           H
ATOM   4046  HB3 ALA C   4     178.621 159.769 122.637  1.00 20.41           H
ATOM   4047  O   ALA C   4     181.051 156.756 122.284  1.00 20.41           O
ATOM   4048  N   ARG C   5     181.645 156.778 124.455  1.00 16.20           N
ATOM   4049  H   ARG C   5     181.595 157.356 125.283  1.00 16.20           H
ATOM   4050  CA  ARG C   5     182.101 155.376 124.561  1.00 16.20           C
ATOM   4051  HA  ARG C   5     182.699 155.100 123.693  1.00 16.20           H
ATOM   4052  C   ARG C   5     180.916 154.337 124.601  1.00 16.20           C
ATOM   4053  CB  ARG C   5     182.901 155.255 125.870  1.00 16.20           C
ATOM   4054  HB2 ARG C   5     182.812 154.271 126.331  1.00 16.20           H
ATOM   4055  HB3 ARG C   5     182.523 155.960 126.611  1.00 16.20           H
ATOM   4056  O   ARG C   5     179.913 154.649 125.223  1.00 16.20           O
ATOM   4057  CG  ARG C   5     184.361 155.572 125.569  1.00 16.20           C
ATOM   4058  HG2 ARG C   5     184.470 156.648 125.434  1.00 16.20           H
ATOM   4059  HG3 ARG C   5     184.717 155.038 124.688  1.00 16.20           H
ATOM   4060  CD  ARG C   5     185.193 155.090 126.773  1.00 16.20           C
ATOM   4061  HD2 ARG C   5     185.204 154.004 126.684  1.00 16.20           H
ATOM   4062  HD3 ARG C   5     184.687 155.358 127.701  1.00 16.20           H
ATOM   4063  NE  ARG C   5     186.556 155.655 126.746  1.00 16.20           N
ATOM   4064  HE  ARG C   5     186.718 156.383 126.064  1.00 16.20           H
ATOM   4065  NH1 ARG C   5     187.543 154.192 128.188  1.00 16.20           N
ATOM   4066 HH11 ARG C   5     186.647 153.726 128.221  1.00 16.20           H
ATOM   4067 HH12 ARG C   5     188.315 153.846 128.740  1.00 16.20           H
ATOM   4068  NH2 ARG C   5     188.760 155.892 127.387  1.00 16.20           N
ATOM   4069 HH21 ARG C   5     189.526 155.649 127.998  1.00 16.20           H
ATOM   4070 HH22 ARG C   5     188.885 156.615 126.692  1.00 16.20           H
ATOM   4071  CZ  ARG C   5     187.606 155.265 127.441  1.00 16.20           C
ATOM   4072  N   THR C   6     181.024 153.129 124.013  1.00 16.12           N
ATOM   4073  H   THR C   6     180.162 152.603 124.032  1.00 16.12           H
ATOM   4074  CA  THR C   6     182.095 152.458 123.236  1.00 16.12           C
ATOM   4075  HA  THR C   6     182.675 153.169 122.648  1.00 16.12           H
ATOM   4076  C   THR C   6     181.462 151.451 122.270  1.00 16.12           C
ATOM   4077  CB  THR C   6     183.146 151.734 124.112  1.00 16.12           C
ATOM   4078  HB  THR C   6     182.989 150.656 124.091  1.00 16.12           H
ATOM   4079  O   THR C   6     180.284 151.126 122.348  1.00 16.12           O
ATOM   4080  CG2 THR C   6     184.548 151.954 123.563  1.00 16.12           C
ATOM   4081 HG21 THR C   6     184.719 151.350 122.671  1.00 16.12           H
ATOM   4082 HG22 THR C   6     185.250 151.619 124.326  1.00 16.12           H
ATOM   4083 HG23 THR C   6     184.757 153.004 123.362  1.00 16.12           H
ATOM   4084  OG1 THR C   6     183.210 152.090 125.468  1.00 16.12           O
ATOM   4085  HG1 THR C   6     182.386 151.773 125.843  1.00 16.12           H
ATOM   4086  N   LYS C   7     182.300 150.828 121.422  1.00 17.37           N
ATOM   4087  H   LYS C   7     183.258 151.143 121.369  1.00 17.37           H
ATOM   4088  CA  LYS C   7     182.007 149.617 120.638  1.00 17.37           C
ATOM   4089  HA  LYS C   7     181.107 149.152 121.040  1.00 17.37           H
ATOM   4090  C   LYS C   7     183.181 148.637 120.832  1.00 17.37           C
ATOM   4091  CB  LYS C   7     181.799 149.985 119.152  1.00 17.37           C
ATOM   4092  HB2 LYS C   7     181.194 149.177 118.741  1.00 17.37           H
ATOM   4093  HB3 LYS C   7     182.769 149.964 118.656  1.00 17.37           H
ATOM   4094  O   LYS C   7     184.245 149.071 121.306  1.00 17.37           O
ATOM   4095  CG  LYS C   7     181.096 151.325 118.805  1.00 17.37           C
ATOM   4096  HG2 LYS C   7     180.086 151.349 119.216  1.00 17.37           H
ATOM   4097  HG3 LYS C   7     181.696 152.153 119.182  1.00 17.37           H
ATOM   4098  CD  LYS C   7     180.986 151.468 117.273  1.00 17.37           C
ATOM   4099  HD2 LYS C   7     180.255 150.757 116.887  1.00 17.37           H
ATOM   4100  HD3 LYS C   7     181.965 151.259 116.843  1.00 17.37           H
ATOM   4101  CE  LYS C   7     180.511 152.851 116.845  1.00 17.37           C
ATOM   4102  HE2 LYS C   7     179.510 153.009 117.246  1.00 17.37           H
ATOM   4103  HE3 LYS C   7     181.190 153.580 117.287  1.00 17.37           H
ATOM   4104  NZ  LYS C   7     180.523 152.982 115.364  1.00 17.37           N
ATOM   4105  HZ1 LYS C   7     180.133 153.874 115.092  1.00 17.37           H
ATOM   4106  HZ2 LYS C   7     181.467 152.893 115.018  1.00 17.37           H
ATOM   4107  HZ3 LYS C   7     179.946 152.248 114.981  1.00 17.37           H
ATOM   4108  N   GLN C   8     183.089 147.339 120.487  1.00 16.85           N
ATOM   4109  H   GLN C   8     183.972 146.862 120.605  1.00 16.85           H
ATOM   4110  CA  GLN C   8     182.019 146.615 119.797  1.00 16.85           C
ATOM   4111  HA  GLN C   8     181.033 147.007 120.044  1.00 16.85           H
ATOM   4112  C   GLN C   8     181.989 145.088 120.098  1.00 16.85           C
ATOM   4113  CB  GLN C   8     182.252 146.752 118.258  1.00 16.85           C
ATOM   4114  HB2 GLN C   8     182.974 146.006 117.925  1.00 16.85           H
ATOM   4115  HB3 GLN C   8     182.693 147.723 118.031  1.00 16.85           H
ATOM   4116  O   GLN C   8     181.120 144.359 119.629  1.00 16.85           O
ATOM   4117  CG  GLN C   8     180.946 146.631 117.417  1.00 16.85           C
ATOM   4118  HG2 GLN C   8     180.076 147.068 117.906  1.00 16.85           H
ATOM   4119  HG3 GLN C   8     180.677 145.586 117.261  1.00 16.85           H
ATOM   4120  CD  GLN C   8     181.072 147.345 116.068  1.00 16.85           C
ATOM   4121  NE2 GLN C   8     180.942 146.640 114.960  1.00 16.85           N
ATOM   4122 HE21 GLN C   8     181.014 147.138 114.084  1.00 16.85           H
ATOM   4123 HE22 GLN C   8     180.789 145.643 115.001  1.00 16.85           H
ATOM   4124  OE1 GLN C   8     181.256 148.551 115.962  1.00 16.85           O
ATOM   4125  N   THR C   9     183.024 144.545 120.742  1.00 16.82           N
ATOM   4126  H   THR C   9     183.602 145.136 121.321  1.00 16.82           H
ATOM   4127  CA  THR C   9     183.669 143.286 120.316  1.00 16.82           C
ATOM   4128  HA  THR C   9     183.374 143.030 119.299  1.00 16.82           H
ATOM   4129  C   THR C   9     183.310 142.065 121.150  1.00 16.82           C
ATOM   4130  CB  THR C   9     185.202 143.494 120.235  1.00 16.82           C
ATOM   4131  HB  THR C   9     185.694 142.556 119.979  1.00 16.82           H
ATOM   4132  O   THR C   9     184.111 141.624 121.979  1.00 16.82           O
ATOM   4133  CG2 THR C   9     185.570 144.536 119.179  1.00 16.82           C
ATOM   4134 HG21 THR C   9     186.654 144.641 119.149  1.00 16.82           H
ATOM   4135 HG22 THR C   9     185.164 145.524 119.399  1.00 16.82           H
ATOM   4136 HG23 THR C   9     185.181 144.185 118.223  1.00 16.82           H
ATOM   4137  OG1 THR C   9     185.717 143.994 121.442  1.00 16.82           O
ATOM   4138  HG1 THR C   9     185.498 143.333 122.103  1.00 16.82           H
ATOM   4139  N   ALA C  10     182.157 141.469 120.841  1.00 20.48           N
ATOM   4140  H   ALA C  10     181.521 141.947 120.219  1.00 20.48           H
ATOM   4141  CA  ALA C  10     182.104 140.029 120.948  1.00 20.48           C
ATOM   4142  HA  ALA C  10     182.349 139.685 121.952  1.00 20.48           H
ATOM   4143  C   ALA C  10     183.134 139.462 119.961  1.00 20.48           C
ATOM   4144  CB  ALA C  10     180.674 139.591 120.604  1.00 20.48           C
ATOM   4145  HB1 ALA C  10     180.385 139.973 119.625  1.00 20.48           H
ATOM   4146  HB2 ALA C  10     180.609 138.504 120.574  1.00 20.48           H
ATOM   4147  HB3 ALA C  10     179.948 139.941 121.339  1.00 20.48           H
ATOM   4148  O   ALA C  10     183.217 139.868 118.799  1.00 20.48           O
ATOM   4149  N   ARG C  11     183.953 138.533 120.449  1.00 18.39           N
ATOM   4150  H   ARG C  11     183.794 138.160 121.374  1.00 18.39           H
ATOM   4151  CA  ARG C  11     185.223 138.199 119.786  1.00 18.39           C
ATOM   4152  HA  ARG C  11     185.229 138.723 118.831  1.00 18.39           H
ATOM   4153  C   ARG C  11     185.367 136.737 119.387  1.00 18.39           C
ATOM   4154  CB  ARG C  11     186.459 138.703 120.575  1.00 18.39           C
ATOM   4155  HB2 ARG C  11     186.835 137.886 121.190  1.00 18.39           H
ATOM   4156  HB3 ARG C  11     186.161 139.526 121.225  1.00 18.39           H
ATOM   4157  O   ARG C  11     184.804 135.826 120.001  1.00 18.39           O
ATOM   4158  CG  ARG C  11     187.552 139.265 119.640  1.00 18.39           C
ATOM   4159  HG2 ARG C  11     187.133 140.023 118.978  1.00 18.39           H
ATOM   4160  HG3 ARG C  11     187.911 138.438 119.027  1.00 18.39           H
ATOM   4161  CD  ARG C  11     188.740 139.928 120.371  1.00 18.39           C
ATOM   4162  HD2 ARG C  11     188.355 140.689 121.051  1.00 18.39           H
ATOM   4163  HD3 ARG C  11     189.297 139.177 120.930  1.00 18.39           H
ATOM   4164  NE  ARG C  11     189.554 140.619 119.363  1.00 18.39           N
ATOM   4165  HE  ARG C  11     189.252 141.548 119.103  1.00 18.39           H
ATOM   4166  NH1 ARG C  11     191.389 139.192 119.293  1.00 18.39           N
ATOM   4167 HH11 ARG C  11     190.945 138.641 120.014  1.00 18.39           H
ATOM   4168 HH12 ARG C  11     192.320 138.991 118.955  1.00 18.39           H
ATOM   4169  NH2 ARG C  11     191.367 141.054 118.059  1.00 18.39           N
ATOM   4170 HH21 ARG C  11     190.957 141.938 117.795  1.00 18.39           H
ATOM   4171 HH22 ARG C  11     192.225 140.775 117.605  1.00 18.39           H
ATOM   4172  CZ  ARG C  11     190.775 140.285 118.930  1.00 18.39           C
ATOM   4173  N   LYS C  12     186.192 136.502 118.359  1.00 21.87           N
ATOM   4174  H   LYS C  12     186.586 137.333 117.940  1.00 21.87           H
ATOM   4175  CA  LYS C  12     186.500 135.202 117.710  1.00 21.87           C
ATOM   4176  HA  LYS C  12     185.564 134.709 117.448  1.00 21.87           H
ATOM   4177  C   LYS C  12     187.201 134.223 118.637  1.00 21.87           C
ATOM   4178  CB  LYS C  12     187.279 135.482 116.438  1.00 21.87           C
ATOM   4179  HB2 LYS C  12     188.190 136.019 116.703  1.00 21.87           H
ATOM   4180  HB3 LYS C  12     187.583 134.533 115.997  1.00 21.87           H
ATOM   4181  O   LYS C  12     188.440 134.153 118.591  1.00 21.87           O
ATOM   4182  CG  LYS C  12     186.486 136.256 115.375  1.00 21.87           C
ATOM   4183  HG2 LYS C  12     186.301 137.276 115.712  1.00 21.87           H
ATOM   4184  HG3 LYS C  12     185.507 135.816 115.184  1.00 21.87           H
ATOM   4185  CD  LYS C  12     187.256 136.298 114.040  1.00 21.87           C
ATOM   4186  HD2 LYS C  12     187.307 135.276 113.664  1.00 21.87           H
ATOM   4187  HD3 LYS C  12     188.245 136.720 114.219  1.00 21.87           H
ATOM   4188  CE  LYS C  12     186.491 137.141 113.007  1.00 21.87           C
ATOM   4189  HE2 LYS C  12     186.254 138.112 113.442  1.00 21.87           H
ATOM   4190  HE3 LYS C  12     185.548 136.645 112.775  1.00 21.87           H
ATOM   4191  NZ  LYS C  12     187.264 137.337 111.746  1.00 21.87           N
ATOM   4192  HZ1 LYS C  12     187.450 136.441 111.317  1.00 21.87           H
ATOM   4193  HZ2 LYS C  12     186.731 137.899 111.098  1.00 21.87           H
ATOM   4194  HZ3 LYS C  12     188.160 137.761 111.940  1.00 21.87           H
ATOM   4195  N   SER C  13     186.447 133.514 119.473  1.00 21.16           N
ATOM   4196  H   SER C  13     185.479 133.771 119.604  1.00 21.16           H
ATOM   4197  CA  SER C  13     186.938 132.286 120.101  1.00 21.16           C
ATOM   4198  HA  SER C  13     188.000 132.336 120.342  1.00 21.16           H
ATOM   4199  C   SER C  13     186.703 131.042 119.195  1.00 21.16           C
ATOM   4200  CB  SER C  13     186.285 132.112 121.519  1.00 21.16           C
ATOM   4201  HB2 SER C  13     186.565 132.927 122.187  1.00 21.16           H
ATOM   4202  HB3 SER C  13     186.656 131.189 121.964  1.00 21.16           H
ATOM   4203  O   SER C  13     185.745 131.066 118.446  1.00 21.16           O
ATOM   4204  OG  SER C  13     184.862 132.087 121.429  1.00 21.16           O
ATOM   4205  HG  SER C  13     184.640 131.561 120.657  1.00 21.16           H
ATOM   4206  N   THR C  14     187.588 130.045 119.254  1.00 18.66           N
ATOM   4207  H   THR C  14     188.406 130.171 119.833  1.00 18.66           H
ATOM   4208  CA  THR C  14     187.802 129.111 118.130  1.00 18.66           C
ATOM   4209  HA  THR C  14     187.019 129.191 117.375  1.00 18.66           H
ATOM   4210  C   THR C  14     187.872 127.613 118.507  1.00 18.66           C
ATOM   4211  CB  THR C  14     189.142 129.492 117.482  1.00 18.66           C
ATOM   4212  HB  THR C  14     189.411 128.697 116.786  1.00 18.66           H
ATOM   4213  O   THR C  14     187.208 126.801 117.885  1.00 18.66           O
ATOM   4214  CG2 THR C  14     189.101 130.792 116.739  1.00 18.66           C
ATOM   4215 HG21 THR C  14     190.062 131.025 116.281  1.00 18.66           H
ATOM   4216 HG22 THR C  14     188.309 130.766 115.991  1.00 18.66           H
ATOM   4217 HG23 THR C  14     188.915 131.632 117.408  1.00 18.66           H
ATOM   4218  OG1 THR C  14     190.166 129.591 118.456  1.00 18.66           O
ATOM   4219  HG1 THR C  14     190.876 130.178 118.187  1.00 18.66           H
ATOM   4220  N   GLY C  15     188.735 127.208 119.445  1.00 18.91           N
ATOM   4221  H   GLY C  15     189.313 127.951 119.812  1.00 18.91           H
ATOM   4222  CA  GLY C  15     189.330 125.870 119.497  1.00 18.91           C
ATOM   4223  HA2 GLY C  15     190.312 126.014 119.948  1.00 18.91           H
ATOM   4224  HA3 GLY C  15     189.528 125.471 118.503  1.00 18.91           H
ATOM   4225  C   GLY C  15     188.578 124.823 120.371  1.00 18.91           C
ATOM   4226  O   GLY C  15     189.177 124.190 121.256  1.00 18.91           O
ATOM   4227  N   GLY C  16     187.303 124.573 120.076  1.00 17.54           N
ATOM   4228  H   GLY C  16     186.885 125.102 119.323  1.00 17.54           H
ATOM   4229  CA  GLY C  16     186.550 123.480 120.680  1.00 17.54           C
ATOM   4230  HA2 GLY C  16     186.738 123.405 121.751  1.00 17.54           H
ATOM   4231  HA3 GLY C  16     185.488 123.662 120.512  1.00 17.54           H
ATOM   4232  C   GLY C  16     186.951 122.114 120.132  1.00 17.54           C
ATOM   4233  O   GLY C  16     186.515 121.742 119.049  1.00 17.54           O
ATOM   4234  N   LYS C  17     187.791 121.384 120.887  1.00 22.45           N
ATOM   4235  H   LYS C  17     188.069 121.752 121.785  1.00 22.45           H
ATOM   4236  CA  LYS C  17     188.266 120.056 120.578  1.00 22.45           C
ATOM   4237  HA  LYS C  17     188.908 120.081 119.698  1.00 22.45           H
ATOM   4238  C   LYS C  17     187.069 119.116 120.313  1.00 22.45           C
ATOM   4239  CB  LYS C  17     189.119 119.519 121.746  1.00 22.45           C
ATOM   4240  HB2 LYS C  17     189.094 118.430 121.701  1.00 22.45           H
ATOM   4241  HB3 LYS C  17     188.694 119.797 122.711  1.00 22.45           H
ATOM   4242  O   LYS C  17     186.345 118.886 121.263  1.00 22.45           O
ATOM   4243  CG  LYS C  17     190.582 119.982 121.653  1.00 22.45           C
ATOM   4244  HG2 LYS C  17     191.006 119.699 120.689  1.00 22.45           H
ATOM   4245  HG3 LYS C  17     190.666 121.063 121.764  1.00 22.45           H
ATOM   4246  CD  LYS C  17     191.451 119.360 122.760  1.00 22.45           C
ATOM   4247  HD2 LYS C  17     191.106 119.649 123.752  1.00 22.45           H
ATOM   4248  HD3 LYS C  17     191.444 118.272 122.687  1.00 22.45           H
ATOM   4249  CE  LYS C  17     192.936 119.789 122.532  1.00 22.45           C
ATOM   4250  HE2 LYS C  17     193.197 119.499 121.515  1.00 22.45           H
ATOM   4251  HE3 LYS C  17     193.030 120.870 122.635  1.00 22.45           H
ATOM   4252  NZ  LYS C  17     193.866 119.133 123.548  1.00 22.45           N
ATOM   4253  HZ1 LYS C  17     193.888 118.145 123.343  1.00 22.45           H
ATOM   4254  HZ2 LYS C  17     194.812 119.457 123.411  1.00 22.45           H
ATOM   4255  HZ3 LYS C  17     193.560 119.341 124.488  1.00 22.45           H
ATOM   4256  N   ALA C  18     186.878 118.632 119.093  1.00 22.35           N
ATOM   4257  H   ALA C  18     187.472 118.987 118.357  1.00 22.35           H
ATOM   4258  CA  ALA C  18     185.771 117.750 118.779  1.00 22.35           C
ATOM   4259  HA  ALA C  18     184.828 118.258 118.981  1.00 22.35           H
ATOM   4260  C   ALA C  18     185.816 116.403 119.581  1.00 22.35           C
ATOM   4261  CB  ALA C  18     185.839 117.527 117.287  1.00 22.35           C
ATOM   4262  HB1 ALA C  18     186.762 117.030 116.990  1.00 22.35           H
ATOM   4263  HB2 ALA C  18     185.753 118.486 116.776  1.00 22.35           H
ATOM   4264  HB3 ALA C  18     185.049 116.851 116.960  1.00 22.35           H
ATOM   4265  O   ALA C  18     186.709 115.605 119.341  1.00 22.35           O
ATOM   4266  N   PRO C  19     184.880 116.115 120.524  1.00 23.16           N
ATOM   4267  CA  PRO C  19     184.783 114.836 121.228  1.00 23.16           C
ATOM   4268  HA  PRO C  19     185.728 114.691 121.751  1.00 23.16           H
ATOM   4269  C   PRO C  19     184.561 113.657 120.243  1.00 23.16           C
ATOM   4270  CB  PRO C  19     183.612 114.977 122.220  1.00 23.16           C
ATOM   4271  HB2 PRO C  19     182.717 114.496 121.826  1.00 23.16           H
ATOM   4272  HB3 PRO C  19     183.863 114.589 123.207  1.00 23.16           H
ATOM   4273  O   PRO C  19     183.712 113.742 119.351  1.00 23.16           O
ATOM   4274  CG  PRO C  19     183.359 116.469 122.274  1.00 23.16           C
ATOM   4275  HG2 PRO C  19     182.317 116.705 122.490  1.00 23.16           H
ATOM   4276  HG3 PRO C  19     184.008 116.927 123.020  1.00 23.16           H
ATOM   4277  CD  PRO C  19     183.743 116.911 120.892  1.00 23.16           C
ATOM   4278  HD2 PRO C  19     183.915 117.987 120.914  1.00 23.16           H
ATOM   4279  HD3 PRO C  19     182.914 116.743 120.206  1.00 23.16           H
ATOM   4280  N   ARG C  20     185.312 112.574 120.452  1.00 25.51           N
ATOM   4281  H   ARG C  20     186.020 112.626 121.170  1.00 25.51           H
ATOM   4282  CA  ARG C  20     185.117 111.318 119.712  1.00 25.51           C
ATOM   4283  HA  ARG C  20     185.339 111.458 118.654  1.00 25.51           H
ATOM   4284  C   ARG C  20     183.687 110.788 119.744  1.00 25.51           C
ATOM   4285  CB  ARG C  20     186.068 110.228 120.274  1.00 25.51           C
ATOM   4286  HB2 ARG C  20     185.960 110.239 121.358  1.00 25.51           H
ATOM   4287  HB3 ARG C  20     185.731 109.252 119.923  1.00 25.51           H
ATOM   4288  O   ARG C  20     183.203 110.412 120.818  1.00 25.51           O
ATOM   4289  CG  ARG C  20     187.508 110.460 119.770  1.00 25.51           C
ATOM   4290  HG2 ARG C  20     187.471 110.570 118.686  1.00 25.51           H
ATOM   4291  HG3 ARG C  20     187.908 111.386 120.183  1.00 25.51           H
ATOM   4292  CD  ARG C  20     188.424 109.300 120.101  1.00 25.51           C
ATOM   4293  HD2 ARG C  20     188.490 109.216 121.186  1.00 25.51           H
ATOM   4294  HD3 ARG C  20     188.008 108.366 119.726  1.00 25.51           H
ATOM   4295  NE  ARG C  20     189.773 109.547 119.530  1.00 25.51           N
ATOM   4296  HE  ARG C  20     189.877 110.374 118.960  1.00 25.51           H
ATOM   4297  NH1 ARG C  20     190.787 107.675 120.329  1.00 25.51           N
ATOM   4298 HH11 ARG C  20     191.509 106.974 120.245  1.00 25.51           H
ATOM   4299 HH12 ARG C  20     190.099 107.593 121.064  1.00 25.51           H
ATOM   4300  NH2 ARG C  20     191.736 108.793 118.667  1.00 25.51           N
ATOM   4301 HH21 ARG C  20     191.706 109.493 117.939  1.00 25.51           H
ATOM   4302 HH22 ARG C  20     192.538 108.187 118.761  1.00 25.51           H
ATOM   4303  CZ  ARG C  20     190.746 108.667 119.493  1.00 25.51           C
ATOM   4304  N   LYS C  21     183.069 110.664 118.545  1.00 24.01           N
ATOM   4305  H   LYS C  21     183.531 111.025 117.722  1.00 24.01           H
ATOM   4306  CA  LYS C  21     181.828 109.871 118.419  1.00 24.01           C
ATOM   4307  HA  LYS C  21     181.115 110.244 119.155  1.00 24.01           H
ATOM   4308  C   LYS C  21     182.115 108.402 118.709  1.00 24.01           C
ATOM   4309  CB  LYS C  21     181.206 110.047 117.023  1.00 24.01           C
ATOM   4310  HB2 LYS C  21     181.914 109.823 116.225  1.00 24.01           H
ATOM   4311  HB3 LYS C  21     180.392 109.328 116.931  1.00 24.01           H
ATOM   4312  O   LYS C  21     182.489 107.660 117.814  1.00 24.01           O
ATOM   4313  CG  LYS C  21     180.627 111.478 116.810  1.00 24.01           C
ATOM   4314  HG2 LYS C  21     180.021 111.763 117.671  1.00 24.01           H
ATOM   4315  HG3 LYS C  21     181.478 112.150 116.700  1.00 24.01           H
ATOM   4316  CD  LYS C  21     179.851 111.534 115.496  1.00 24.01           C
ATOM   4317  HD2 LYS C  21     180.494 111.165 114.697  1.00 24.01           H
ATOM   4318  HD3 LYS C  21     178.991 110.864 115.531  1.00 24.01           H
ATOM   4319  CE  LYS C  21     179.455 112.969 115.179  1.00 24.01           C
ATOM   4320  HE2 LYS C  21     178.932 113.331 116.065  1.00 24.01           H
ATOM   4321  HE3 LYS C  21     180.356 113.582 115.164  1.00 24.01           H
ATOM   4322  NZ  LYS C  21     178.668 113.097 113.913  1.00 24.01           N
ATOM   4323  HZ1 LYS C  21     178.351 114.041 113.741  1.00 24.01           H
ATOM   4324  HZ2 LYS C  21     179.205 112.739 113.136  1.00 24.01           H
ATOM   4325  HZ3 LYS C  21     177.857 112.498 113.961  1.00 24.01           H
ATOM   4326  N   GLN C  22     182.001 107.943 119.967  1.00 23.75           N
ATOM   4327  H   GLN C  22     181.780 108.583 120.717  1.00 23.75           H
ATOM   4328  CA  GLN C  22     181.916 106.503 120.275  1.00 23.75           C
ATOM   4329  HA  GLN C  22     182.810 105.991 119.920  1.00 23.75           H
ATOM   4330  C   GLN C  22     180.712 105.964 119.517  1.00 23.75           C
ATOM   4331  CB  GLN C  22     181.824 106.294 121.794  1.00 23.75           C
ATOM   4332  HB2 GLN C  22     180.957 106.843 122.160  1.00 23.75           H
ATOM   4333  HB3 GLN C  22     181.647 105.233 121.970  1.00 23.75           H
ATOM   4334  O   GLN C  22     179.592 106.506 119.597  1.00 23.75           O
ATOM   4335  CG  GLN C  22     183.129 106.731 122.537  1.00 23.75           C
ATOM   4336  HG2 GLN C  22     184.007 106.375 122.000  1.00 23.75           H
ATOM   4337  HG3 GLN C  22     183.233 107.815 122.582  1.00 23.75           H
ATOM   4338  CD  GLN C  22     183.160 106.176 123.966  1.00 23.75           C
ATOM   4339  NE2 GLN C  22     184.272 105.645 124.420  1.00 23.75           N
ATOM   4340 HE21 GLN C  22     184.190 105.227 125.336  1.00 23.75           H
ATOM   4341 HE22 GLN C  22     185.134 105.759 123.906  1.00 23.75           H
ATOM   4342  OE1 GLN C  22     182.217 106.237 124.725  1.00 23.75           O
ATOM   4343  N   LEU C  23     180.943 104.869 118.787  1.00 23.96           N
ATOM   4344  H   LEU C  23     181.890 104.556 118.628  1.00 23.96           H
ATOM   4345  CA  LEU C  23     179.846 104.033 118.254  1.00 23.96           C
ATOM   4346  HA  LEU C  23     179.087 104.660 117.786  1.00 23.96           H
ATOM   4347  C   LEU C  23     179.180 103.278 119.390  1.00 23.96           C
ATOM   4348  CB  LEU C  23     180.445 103.062 117.228  1.00 23.96           C
ATOM   4349  HB2 LEU C  23     179.693 102.319 116.963  1.00 23.96           H
ATOM   4350  HB3 LEU C  23     181.287 102.537 117.680  1.00 23.96           H
ATOM   4351  O   LEU C  23     179.480 102.104 119.613  1.00 23.96           O
ATOM   4352  CG  LEU C  23     180.920 103.761 115.928  1.00 23.96           C
ATOM   4353  HG  LEU C  23     181.613 104.549 116.222  1.00 23.96           H
ATOM   4354  CD1 LEU C  23     181.651 102.698 115.058  1.00 23.96           C
ATOM   4355 HD11 LEU C  23     182.507 102.321 115.618  1.00 23.96           H
ATOM   4356 HD12 LEU C  23     180.955 101.884 114.856  1.00 23.96           H
ATOM   4357 HD13 LEU C  23     181.990 103.154 114.127  1.00 23.96           H
ATOM   4358  CD2 LEU C  23     179.772 104.366 115.129  1.00 23.96           C
ATOM   4359 HD21 LEU C  23     179.025 103.622 114.851  1.00 23.96           H
ATOM   4360 HD22 LEU C  23     180.198 104.820 114.234  1.00 23.96           H
ATOM   4361 HD23 LEU C  23     179.307 105.155 115.719  1.00 23.96           H
ATOM   4362  N   ALA C  24     178.403 103.965 120.234  1.00 28.87           N
ATOM   4363  H   ALA C  24     178.334 104.965 120.112  1.00 28.87           H
ATOM   4364  CA  ALA C  24     177.648 103.374 121.357  1.00 28.87           C
ATOM   4365  HA  ALA C  24     178.358 103.024 122.107  1.00 28.87           H
ATOM   4366  C   ALA C  24     176.803 102.232 120.833  1.00 28.87           C
ATOM   4367  CB  ALA C  24     176.808 104.482 121.988  1.00 28.87           C
ATOM   4368  HB1 ALA C  24     177.446 105.261 122.404  1.00 28.87           H
ATOM   4369  HB2 ALA C  24     176.104 104.927 121.284  1.00 28.87           H
ATOM   4370  HB3 ALA C  24     176.238 104.023 122.796  1.00 28.87           H
ATOM   4371  O   ALA C  24     175.879 102.452 120.071  1.00 28.87           O
ATOM   4372  N   THR C  25     177.230 100.997 121.143  1.00 26.91           N
ATOM   4373  H   THR C  25     177.970 100.885 121.820  1.00 26.91           H
ATOM   4374  CA  THR C  25     176.840  99.812 120.384  1.00 26.91           C
ATOM   4375  HA  THR C  25     176.858 100.103 119.334  1.00 26.91           H
ATOM   4376  C   THR C  25     175.389  99.462 120.677  1.00 26.91           C
ATOM   4377  CB  THR C  25     177.764  98.632 120.587  1.00 26.91           C
ATOM   4378  HB  THR C  25     177.436  97.807 119.953  1.00 26.91           H
ATOM   4379  O   THR C  25     174.879  99.567 121.796  1.00 26.91           O
ATOM   4380  CG2 THR C  25     179.219  98.992 120.188  1.00 26.91           C
ATOM   4381 HG21 THR C  25     179.679  99.619 120.953  1.00 26.91           H
ATOM   4382 HG22 THR C  25     179.819  98.083 120.149  1.00 26.91           H
ATOM   4383 HG23 THR C  25     179.229  99.502 119.225  1.00 26.91           H
ATOM   4384  OG1 THR C  25     177.857  98.265 121.929  1.00 26.91           O
ATOM   4385  HG1 THR C  25     178.623  97.699 122.043  1.00 26.91           H
ATOM   4386  N   LYS C  26     174.729  98.976 119.631  1.00 26.53           N
ATOM   4387  H   LYS C  26     175.227  98.955 118.752  1.00 26.53           H
ATOM   4388  CA  LYS C  26     173.358  98.379 119.693  1.00 26.53           C
ATOM   4389  HA  LYS C  26     172.756  98.962 120.390  1.00 26.53           H
ATOM   4390  C   LYS C  26     173.415  96.964 120.299  1.00 26.53           C
ATOM   4391  CB  LYS C  26     172.685  98.448 118.317  1.00 26.53           C
ATOM   4392  HB2 LYS C  26     173.268  97.901 117.577  1.00 26.53           H
ATOM   4393  HB3 LYS C  26     171.751  97.887 118.349  1.00 26.53           H
ATOM   4394  O   LYS C  26     173.106  95.977 119.628  1.00 26.53           O
ATOM   4395  CG  LYS C  26     172.426  99.866 117.848  1.00 26.53           C
ATOM   4396  HG2 LYS C  26     171.917 100.383 118.661  1.00 26.53           H
ATOM   4397  HG3 LYS C  26     173.374 100.380 117.689  1.00 26.53           H
ATOM   4398  CD  LYS C  26     171.541 100.037 116.609  1.00 26.53           C
ATOM   4399  HD2 LYS C  26     170.617  99.473 116.737  1.00 26.53           H
ATOM   4400  HD3 LYS C  26     172.032  99.606 115.737  1.00 26.53           H
ATOM   4401  CE  LYS C  26     171.272 101.523 116.454  1.00 26.53           C
ATOM   4402  HE2 LYS C  26     170.712 101.865 117.325  1.00 26.53           H
ATOM   4403  HE3 LYS C  26     172.249 102.008 116.457  1.00 26.53           H
ATOM   4404  NZ  LYS C  26     170.511 101.819 115.215  1.00 26.53           N
ATOM   4405  HZ1 LYS C  26     169.617 101.352 115.269  1.00 26.53           H
ATOM   4406  HZ2 LYS C  26     170.964 101.436 114.397  1.00 26.53           H
ATOM   4407  HZ3 LYS C  26     170.370 102.813 115.106  1.00 26.53           H
ATOM   4408  N   ALA C  27     173.891  96.894 121.552  1.00 28.38           N
ATOM   4409  H   ALA C  27     174.139  97.761 122.007  1.00 28.38           H
ATOM   4410  CA  ALA C  27     173.862  95.664 122.349  1.00 28.38           C
ATOM   4411  HA  ALA C  27     174.524  94.947 121.865  1.00 28.38           H
ATOM   4412  C   ALA C  27     172.390  95.164 122.398  1.00 28.38           C
ATOM   4413  CB  ALA C  27     174.450  95.935 123.750  1.00 28.38           C
ATOM   4414  HB1 ALA C  27     175.472  96.295 123.636  1.00 28.38           H
ATOM   4415  HB2 ALA C  27     173.847  96.685 124.264  1.00 28.38           H
ATOM   4416  HB3 ALA C  27     174.454  95.000 124.309  1.00 28.38           H
ATOM   4417  O   ALA C  27     171.536  95.881 122.916  1.00 28.38           O
ATOM   4418  N   ALA C  28     172.132  93.951 121.873  1.00 26.78           N
ATOM   4419  H   ALA C  28     172.892  93.450 121.435  1.00 26.78           H
ATOM   4420  CA  ALA C  28     170.793  93.374 121.746  1.00 26.78           C
ATOM   4421  HA  ALA C  28     170.237  93.927 120.989  1.00 26.78           H
ATOM   4422  C   ALA C  28     170.031  93.358 123.088  1.00 26.78           C
ATOM   4423  CB  ALA C  28     170.943  91.966 121.155  1.00 26.78           C
ATOM   4424  HB1 ALA C  28     169.986  91.448 121.093  1.00 26.78           H
ATOM   4425  HB2 ALA C  28     171.636  91.336 121.714  1.00 26.78           H
ATOM   4426  HB3 ALA C  28     171.373  91.975 120.153  1.00 26.78           H
ATOM   4427  O   ALA C  28     170.476  92.715 124.043  1.00 26.78           O
ATOM   4428  N   ARG C  29     168.896  94.066 123.185  1.00 26.92           N
ATOM   4429  H   ARG C  29     168.584  94.559 122.361  1.00 26.92           H
ATOM   4430  CA  ARG C  29     168.009  94.083 124.351  1.00 26.92           C
ATOM   4431  HA  ARG C  29     168.598  94.396 125.214  1.00 26.92           H
ATOM   4432  C   ARG C  29     167.496  92.687 124.651  1.00 26.92           C
ATOM   4433  CB  ARG C  29     166.858  95.089 124.168  1.00 26.92           C
ATOM   4434  HB2 ARG C  29     166.347  94.930 123.218  1.00 26.92           H
ATOM   4435  HB3 ARG C  29     166.153  94.927 124.984  1.00 26.92           H
ATOM   4436  O   ARG C  29     166.553  92.220 124.045  1.00 26.92           O
ATOM   4437  CG  ARG C  29     167.410  96.547 124.288  1.00 26.92           C
ATOM   4438  HG2 ARG C  29     167.988  96.636 125.207  1.00 26.92           H
ATOM   4439  HG3 ARG C  29     168.051  96.775 123.436  1.00 26.92           H
ATOM   4440  CD  ARG C  29     166.242  97.547 124.281  1.00 26.92           C
ATOM   4441  HD2 ARG C  29     165.460  97.211 124.962  1.00 26.92           H
ATOM   4442  HD3 ARG C  29     165.826  97.623 123.277  1.00 26.92           H
ATOM   4443  NE  ARG C  29     166.697  98.861 124.692  1.00 26.92           N
ATOM   4444  HE  ARG C  29     167.687  99.011 124.564  1.00 26.92           H
ATOM   4445  NH1 ARG C  29     164.667  99.769 125.166  1.00 26.92           N
ATOM   4446 HH11 ARG C  29     164.239  98.875 124.971  1.00 26.92           H
ATOM   4447 HH12 ARG C  29     164.117 100.563 125.459  1.00 26.92           H
ATOM   4448  NH2 ARG C  29     166.511 101.054 125.350  1.00 26.92           N
ATOM   4449 HH21 ARG C  29     167.502 101.172 125.193  1.00 26.92           H
ATOM   4450 HH22 ARG C  29     165.926 101.822 125.648  1.00 26.92           H
ATOM   4451  CZ  ARG C  29     165.962  99.877 125.077  1.00 26.92           C
ATOM   4452  N   LYS C  30     168.166  92.010 125.603  1.00 24.48           N
ATOM   4453  H   LYS C  30     169.003  92.427 125.985  1.00 24.48           H
ATOM   4454  CA  LYS C  30     167.865  90.633 125.956  1.00 24.48           C
ATOM   4455  HA  LYS C  30     167.898  90.045 125.039  1.00 24.48           H
ATOM   4456  C   LYS C  30     166.484  90.584 126.582  1.00 24.48           C
ATOM   4457  CB  LYS C  30     168.900  90.123 126.965  1.00 24.48           C
ATOM   4458  HB2 LYS C  30     169.071  90.866 127.745  1.00 24.48           H
ATOM   4459  HB3 LYS C  30     168.488  89.217 127.409  1.00 24.48           H
ATOM   4460  O   LYS C  30     166.268  91.187 127.638  1.00 24.48           O
ATOM   4461  CG  LYS C  30     170.222  89.675 126.288  1.00 24.48           C
ATOM   4462  HG2 LYS C  30     169.991  89.055 125.422  1.00 24.48           H
ATOM   4463  HG3 LYS C  30     170.788  90.548 125.964  1.00 24.48           H
ATOM   4464  CD  LYS C  30     171.061  88.815 127.252  1.00 24.48           C
ATOM   4465  HD2 LYS C  30     171.346  89.396 128.129  1.00 24.48           H
ATOM   4466  HD3 LYS C  30     170.476  87.941 127.539  1.00 24.48           H
ATOM   4467  CE  LYS C  30     172.300  88.287 126.509  1.00 24.48           C
ATOM   4468  HE2 LYS C  30     171.991  87.571 125.748  1.00 24.48           H
ATOM   4469  HE3 LYS C  30     172.751  89.130 125.985  1.00 24.48           H
ATOM   4470  NZ  LYS C  30     173.254  87.613 127.430  1.00 24.48           N
ATOM   4471  HZ1 LYS C  30     174.081  87.306 126.938  1.00 24.48           H
ATOM   4472  HZ2 LYS C  30     172.817  86.823 127.884  1.00 24.48           H
ATOM   4473  HZ3 LYS C  30     173.516  88.250 128.168  1.00 24.48           H
ATOM   4474  N   SER C  31     165.617  89.787 125.979  1.00 27.38           N
ATOM   4475  H   SER C  31     165.910  89.315 125.136  1.00 27.38           H
ATOM   4476  CA  SER C  31     164.487  89.181 126.631  1.00 27.38           C
ATOM   4477  HA  SER C  31     163.660  89.841 126.893  1.00 27.38           H
ATOM   4478  C   SER C  31     164.996  88.501 127.862  1.00 27.38           C
ATOM   4479  CB  SER C  31     163.841  88.152 125.664  1.00 27.38           C
ATOM   4480  HB2 SER C  31     163.206  87.437 126.188  1.00 27.38           H
ATOM   4481  HB3 SER C  31     163.177  88.695 124.992  1.00 27.38           H
ATOM   4482  O   SER C  31     165.741  87.516 127.792  1.00 27.38           O
ATOM   4483  OG  SER C  31     164.864  87.413 125.019  1.00 27.38           O
ATOM   4484  HG  SER C  31     165.300  86.885 125.691  1.00 27.38           H
ATOM   4485  N   ALA C  32     164.644  88.963 129.102  1.00 29.54           N
ATOM   4486  H   ALA C  32     165.089  88.475 129.866  1.00 29.54           H
ATOM   4487  CA  ALA C  32     163.791  90.113 129.393  1.00 29.54           C
ATOM   4488  HA  ALA C  32     163.994  90.866 128.632  1.00 29.54           H
ATOM   4489  C   ALA C  32     162.290  89.831 129.383  1.00 29.54           C
ATOM   4490  CB  ALA C  32     164.302  90.704 130.740  1.00 29.54           C
ATOM   4491  HB1 ALA C  32     163.778  91.641 130.924  1.00 29.54           H
ATOM   4492  HB2 ALA C  32     164.100  90.007 131.553  1.00 29.54           H
ATOM   4493  HB3 ALA C  32     165.372  90.912 130.702  1.00 29.54           H
ATOM   4494  O   ALA C  32     161.540  90.668 128.925  1.00 29.54           O
ATOM   4495  N   PRO C  33     161.799  88.638 129.794  1.00 33.44           N
ATOM   4496  CA  PRO C  33     161.446  88.309 131.165  1.00 33.44           C
ATOM   4497  HA  PRO C  33     160.569  87.667 131.082  1.00 33.44           H
ATOM   4498  C   PRO C  33     161.060  89.475 132.124  1.00 33.44           C
ATOM   4499  CB  PRO C  33     162.527  87.339 131.635  1.00 33.44           C
ATOM   4500  HB2 PRO C  33     162.157  86.671 132.413  1.00 33.44           H
ATOM   4501  HB3 PRO C  33     163.365  87.934 131.996  1.00 33.44           H
ATOM   4502  O   PRO C  33     161.537  90.593 131.959  1.00 33.44           O
ATOM   4503  CG  PRO C  33     162.825  86.563 130.349  1.00 33.44           C
ATOM   4504  HG2 PRO C  33     162.396  85.568 130.465  1.00 33.44           H
ATOM   4505  HG3 PRO C  33     163.881  86.499 130.083  1.00 33.44           H
ATOM   4506  CD  PRO C  33     162.122  87.337 129.231  1.00 33.44           C
ATOM   4507  HD2 PRO C  33     161.178  86.853 128.979  1.00 33.44           H
ATOM   4508  HD3 PRO C  33     162.700  87.383 128.308  1.00 33.44           H
ATOM   4509  N   ALA C  34     160.225  89.328 133.166  1.00 39.86           N
ATOM   4510  H   ALA C  34     159.844  90.202 133.501  1.00 39.86           H
ATOM   4511  CA  ALA C  34     159.894  88.140 133.962  1.00 39.86           C
ATOM   4512  HA  ALA C  34     159.161  88.564 134.648  1.00 39.86           H
ATOM   4513  C   ALA C  34     161.075  87.633 134.812  1.00 39.86           C
ATOM   4514  CB  ALA C  34     159.143  87.031 133.175  1.00 39.86           C
ATOM   4515  HB1 ALA C  34     159.829  86.476 132.536  1.00 39.86           H
ATOM   4516  HB2 ALA C  34     158.637  86.351 133.860  1.00 39.86           H
ATOM   4517  HB3 ALA C  34     158.392  87.490 132.532  1.00 39.86           H
ATOM   4518  O   ALA C  34     161.142  86.498 135.239  1.00 39.86           O
ATOM   4519  N   THR C  35     162.092  88.489 135.069  1.00 41.49           N
ATOM   4520  H   THR C  35     162.107  89.392 134.616  1.00 41.49           H
ATOM   4521  CA  THR C  35     163.071  88.317 136.214  1.00 41.49           C
ATOM   4522  HA  THR C  35     163.315  87.257 136.277  1.00 41.49           H
ATOM   4523  C   THR C  35     162.380  88.729 137.508  1.00 41.49           C
ATOM   4524  CB  THR C  35     164.325  89.116 135.908  1.00 41.49           C
ATOM   4525  HB  THR C  35     165.004  88.998 136.752  1.00 41.49           H
ATOM   4526  O   THR C  35     162.744  89.699 138.149  1.00 41.49           O
ATOM   4527  CG2 THR C  35     165.060  88.598 134.658  1.00 41.49           C
ATOM   4528 HG21 THR C  35     164.473  88.908 133.794  1.00 41.49           H
ATOM   4529 HG22 THR C  35     165.130  87.510 134.689  1.00 41.49           H
ATOM   4530 HG23 THR C  35     166.070  89.000 134.582  1.00 41.49           H
ATOM   4531  OG1 THR C  35     164.048  90.499 135.761  1.00 41.49           O
ATOM   4532  HG1 THR C  35     163.750  90.798 136.623  1.00 41.49           H
ATOM   4533  N   GLY C  36     161.293  88.011 137.838  1.00 41.45           N
ATOM   4534  H   GLY C  36     161.085  87.224 137.240  1.00 41.45           H
ATOM   4535  CA  GLY C  36     160.489  88.120 139.048  1.00 41.45           C
ATOM   4536  HA2 GLY C  36     160.744  89.043 139.569  1.00 41.45           H
ATOM   4537  HA3 GLY C  36     159.419  88.157 138.843  1.00 41.45           H
ATOM   4538  C   GLY C  36     160.726  86.972 139.982  1.00 41.45           C
ATOM   4539  O   GLY C  36     161.878  86.593 140.202  1.00 41.45           O
ATOM   4540  N   GLY C  37     159.640  86.404 140.555  1.00 45.62           N
ATOM   4541  H   GLY C  37     158.720  86.741 140.308  1.00 45.62           H
ATOM   4542  CA  GLY C  37     159.734  85.115 141.248  1.00 45.62           C
ATOM   4543  HA2 GLY C  37     158.797  84.804 141.710  1.00 45.62           H
ATOM   4544  HA3 GLY C  37     160.493  85.165 142.029  1.00 45.62           H
ATOM   4545  C   GLY C  37     160.062  83.973 140.288  1.00 45.62           C
ATOM   4546  O   GLY C  37     159.727  84.005 139.111  1.00 45.62           O
ATOM   4547  N   VAL C  38     160.696  82.923 140.793  1.00 49.69           N
ATOM   4548  H   VAL C  38     161.094  83.002 141.718  1.00 49.69           H
ATOM   4549  CA  VAL C  38     161.184  81.768 139.987  1.00 49.69           C
ATOM   4550  HA  VAL C  38     161.892  82.052 139.209  1.00 49.69           H
ATOM   4551  C   VAL C  38     160.069  81.043 139.149  1.00 49.69           C
ATOM   4552  CB  VAL C  38     162.006  80.767 140.839  1.00 49.69           C
ATOM   4553  HB  VAL C  38     161.299  80.330 141.545  1.00 49.69           H
ATOM   4554  O   VAL C  38     160.366  80.298 138.248  1.00 49.69           O
ATOM   4555  CG1 VAL C  38     162.725  79.703 140.036  1.00 49.69           C
ATOM   4556 HG11 VAL C  38     162.003  79.001 139.618  1.00 49.69           H
ATOM   4557 HG12 VAL C  38     163.334  79.188 140.779  1.00 49.69           H
ATOM   4558 HG13 VAL C  38     163.326  80.121 139.229  1.00 49.69           H
ATOM   4559  CG2 VAL C  38     163.025  81.459 141.708  1.00 49.69           C
ATOM   4560 HG21 VAL C  38     163.571  80.770 142.352  1.00 49.69           H
ATOM   4561 HG22 VAL C  38     163.718  82.090 141.153  1.00 49.69           H
ATOM   4562 HG23 VAL C  38     162.565  82.137 142.427  1.00 49.69           H
ATOM   4563  N   LYS C  39     158.818  81.231 139.527  1.00 48.67           N
ATOM   4564  H   LYS C  39     158.709  81.854 140.315  1.00 48.67           H
ATOM   4565  CA  LYS C  39     157.658  80.757 138.742  1.00 48.67           C
ATOM   4566  HA  LYS C  39     157.884  79.728 138.460  1.00 48.67           H
ATOM   4567  C   LYS C  39     157.522  81.524 137.433  1.00 48.67           C
ATOM   4568  CB  LYS C  39     156.367  80.794 139.587  1.00 48.67           C
ATOM   4569  HB2 LYS C  39     155.469  80.926 138.982  1.00 48.67           H
ATOM   4570  HB3 LYS C  39     156.373  81.590 140.331  1.00 48.67           H
ATOM   4571  O   LYS C  39     156.733  82.467 137.288  1.00 48.67           O
ATOM   4572  CG  LYS C  39     156.158  79.425 140.305  1.00 48.67           C
ATOM   4573  HG2 LYS C  39     157.077  79.206 140.848  1.00 48.67           H
ATOM   4574  HG3 LYS C  39     155.968  78.608 139.609  1.00 48.67           H
ATOM   4575  CD  LYS C  39     155.039  79.439 141.372  1.00 48.67           C
ATOM   4576  HD2 LYS C  39     154.094  79.708 140.898  1.00 48.67           H
ATOM   4577  HD3 LYS C  39     155.294  80.189 142.121  1.00 48.67           H
ATOM   4578  CE  LYS C  39     154.892  78.029 141.998  1.00 48.67           C
ATOM   4579  HE2 LYS C  39     155.862  77.713 142.380  1.00 48.67           H
ATOM   4580  HE3 LYS C  39     154.648  77.321 141.207  1.00 48.67           H
ATOM   4581  NZ  LYS C  39     153.961  77.959 143.141  1.00 48.67           N
ATOM   4582  HZ1 LYS C  39     154.362  78.596 143.815  1.00 48.67           H
ATOM   4583  HZ2 LYS C  39     153.940  77.039 143.557  1.00 48.67           H
ATOM   4584  HZ3 LYS C  39     153.025  78.282 142.940  1.00 48.67           H
ATOM   4585  N   LYS C  40     158.362  81.114 136.445  1.00 54.29           N
ATOM   4586  H   LYS C  40     159.116  80.516 136.753  1.00 54.29           H
ATOM   4587  CA  LYS C  40     158.270  81.407 135.007  1.00 54.29           C
ATOM   4588  HA  LYS C  40     158.748  82.366 134.805  1.00 54.29           H
ATOM   4589  C   LYS C  40     156.808  81.532 134.497  1.00 54.29           C
ATOM   4590  CB  LYS C  40     158.991  80.230 134.270  1.00 54.29           C
ATOM   4591  HB2 LYS C  40     158.517  79.297 134.575  1.00 54.29           H
ATOM   4592  HB3 LYS C  40     160.018  80.139 134.626  1.00 54.29           H
ATOM   4593  O   LYS C  40     156.077  80.570 134.686  1.00 54.29           O
ATOM   4594  CG  LYS C  40     159.006  80.239 132.729  1.00 54.29           C
ATOM   4595  HG2 LYS C  40     158.039  80.595 132.374  1.00 54.29           H
ATOM   4596  HG3 LYS C  40     159.742  80.954 132.365  1.00 54.29           H
ATOM   4597  CD  LYS C  40     159.227  78.790 132.183  1.00 54.29           C
ATOM   4598  HD2 LYS C  40     160.212  78.441 132.493  1.00 54.29           H
ATOM   4599  HD3 LYS C  40     158.471  78.130 132.609  1.00 54.29           H
ATOM   4600  CE  LYS C  40     159.051  78.761 130.653  1.00 54.29           C
ATOM   4601  HE2 LYS C  40     158.125  79.267 130.380  1.00 54.29           H
ATOM   4602  HE3 LYS C  40     159.872  79.328 130.216  1.00 54.29           H
ATOM   4603  NZ  LYS C  40     158.995  77.368 130.152  1.00 54.29           N
ATOM   4604  HZ1 LYS C  40     158.143  76.893 130.416  1.00 54.29           H
ATOM   4605  HZ2 LYS C  40     159.790  76.810 130.430  1.00 54.29           H
ATOM   4606  HZ3 LYS C  40     158.812  77.275 129.162  1.00 54.29           H
ATOM   4607  N   PRO C  41     156.417  82.637 133.876  1.00 69.23           N
ATOM   4608  CA  PRO C  41     155.086  82.689 133.229  1.00 69.23           C
ATOM   4609  HA  PRO C  41     154.285  82.252 133.825  1.00 69.23           H
ATOM   4610  C   PRO C  41     155.168  81.974 131.858  1.00 69.23           C
ATOM   4611  CB  PRO C  41     154.809  84.184 133.098  1.00 69.23           C
ATOM   4612  HB2 PRO C  41     154.403  84.588 134.026  1.00 69.23           H
ATOM   4613  HB3 PRO C  41     154.137  84.374 132.262  1.00 69.23           H
ATOM   4614  O   PRO C  41     156.073  82.200 131.054  1.00 69.23           O
ATOM   4615  CG  PRO C  41     156.192  84.798 132.844  1.00 69.23           C
ATOM   4616  HG2 PRO C  41     156.263  85.849 133.126  1.00 69.23           H
ATOM   4617  HG3 PRO C  41     156.541  84.676 131.818  1.00 69.23           H
ATOM   4618  CD  PRO C  41     157.083  83.933 133.724  1.00 69.23           C
ATOM   4619  HD2 PRO C  41     158.066  83.750 133.289  1.00 69.23           H
ATOM   4620  HD3 PRO C  41     157.169  84.394 134.709  1.00 69.23           H
ATOM   4621  N   HIS C  42     154.126  81.205 131.586  1.00 85.53           N
ATOM   4622  H   HIS C  42     153.466  81.066 132.338  1.00 85.53           H
ATOM   4623  CA  HIS C  42     153.673  80.904 130.251  1.00 85.53           C
ATOM   4624  HA  HIS C  42     154.533  80.993 129.588  1.00 85.53           H
ATOM   4625  C   HIS C  42     152.645  81.964 129.780  1.00 85.53           C
ATOM   4626  CB  HIS C  42     153.082  79.489 130.179  1.00 85.53           C
ATOM   4627  HB2 HIS C  42     152.378  79.462 131.011  1.00 85.53           H
ATOM   4628  HB3 HIS C  42     153.845  78.724 130.323  1.00 85.53           H
ATOM   4629  O   HIS C  42     151.939  82.499 130.637  1.00 85.53           O
ATOM   4630  CG  HIS C  42     152.488  79.130 128.841  1.00 85.53           C
ATOM   4631  CD2 HIS C  42     153.155  79.081 127.643  1.00 85.53           C
ATOM   4632  HD2 HIS C  42     154.212  79.283 127.557  1.00 85.53           H
ATOM   4633  ND1 HIS C  42     151.190  78.756 128.585  1.00 85.53           N
ATOM   4634  HD1 HIS C  42     150.516  78.442 129.269  1.00 85.53           H
ATOM   4635  CE1 HIS C  42     151.087  78.453 127.281  1.00 85.53           C
ATOM   4636  HE1 HIS C  42     150.253  78.000 126.767  1.00 85.53           H
ATOM   4637  NE2 HIS C  42     152.251  78.688 126.669  1.00 85.53           N
ATOM   4638  N   ARG C  43     152.574  82.212 128.472  1.00 90.49           N
ATOM   4639  H   ARG C  43     153.232  81.787 127.834  1.00 90.49           H
ATOM   4640  CA  ARG C  43     151.477  82.914 127.778  1.00 90.49           C
ATOM   4641  HA  ARG C  43     150.614  82.951 128.443  1.00 90.49           H
ATOM   4642  C   ARG C  43     151.065  82.106 126.570  1.00 90.49           C
ATOM   4643  CB  ARG C  43     151.823  84.366 127.397  1.00 90.49           C
ATOM   4644  HB2 ARG C  43     151.925  84.990 128.285  1.00 90.49           H
ATOM   4645  HB3 ARG C  43     152.754  84.339 126.831  1.00 90.49           H
ATOM   4646  O   ARG C  43     151.916  81.559 125.886  1.00 90.49           O
ATOM   4647  CG  ARG C  43     150.806  85.035 126.456  1.00 90.49           C
ATOM   4648  HG2 ARG C  43     149.787  84.907 126.821  1.00 90.49           H
ATOM   4649  HG3 ARG C  43     150.752  84.532 125.491  1.00 90.49           H
ATOM   4650  CD  ARG C  43     151.124  86.484 126.237  1.00 90.49           C
ATOM   4651  HD2 ARG C  43     151.106  86.974 127.210  1.00 90.49           H
ATOM   4652  HD3 ARG C  43     152.166  86.573 125.927  1.00 90.49           H
ATOM   4653  NE  ARG C  43     150.252  87.090 125.266  1.00 90.49           N
ATOM   4654  HE  ARG C  43     149.689  86.443 124.733  1.00 90.49           H
ATOM   4655  NH1 ARG C  43     150.695  89.279 125.808  1.00 90.49           N
ATOM   4656 HH11 ARG C  43     150.885  88.997 126.759  1.00 90.49           H
ATOM   4657 HH12 ARG C  43     150.569  90.270 125.661  1.00 90.49           H
ATOM   4658  NH2 ARG C  43     149.479  88.804 124.023  1.00 90.49           N
ATOM   4659 HH21 ARG C  43     149.383  89.798 123.872  1.00 90.49           H
ATOM   4660 HH22 ARG C  43     148.950  88.135 123.482  1.00 90.49           H
ATOM   4661  CZ  ARG C  43     150.150  88.394 125.025  1.00 90.49           C
ATOM   4662  N   TYR C  44     149.724  82.002 126.385  1.00 91.69           N
ATOM   4663  H   TYR C  44     149.142  82.651 126.896  1.00 91.69           H
ATOM   4664  CA  TYR C  44     149.035  80.976 125.605  1.00 91.69           C
ATOM   4665  HA  TYR C  44     149.278  79.979 125.972  1.00 91.69           H
ATOM   4666  C   TYR C  44     149.353  80.972 124.129  1.00 91.69           C
ATOM   4667  CB  TYR C  44     147.512  81.159 125.771  1.00 91.69           C
ATOM   4668  HB2 TYR C  44     146.978  80.654 124.967  1.00 91.69           H
ATOM   4669  HB3 TYR C  44     147.226  82.210 125.726  1.00 91.69           H
ATOM   4670  O   TYR C  44     149.420  82.033 123.503  1.00 91.69           O
ATOM   4671  CG  TYR C  44     146.988  80.454 127.010  1.00 91.69           C
ATOM   4672  CD1 TYR C  44     146.862  79.042 126.994  1.00 91.69           C
ATOM   4673  HD1 TYR C  44     147.035  78.488 126.083  1.00 91.69           H
ATOM   4674  CD2 TYR C  44     146.749  81.169 128.205  1.00 91.69           C
ATOM   4675  HD2 TYR C  44     146.913  82.237 128.202  1.00 91.69           H
ATOM   4676  CE1 TYR C  44     146.466  78.372 128.156  1.00 91.69           C
ATOM   4677  HE1 TYR C  44     146.367  77.297 128.130  1.00 91.69           H
ATOM   4678  CE2 TYR C  44     146.422  80.464 129.382  1.00 91.69           C
ATOM   4679  HE2 TYR C  44     146.133  81.012 130.267  1.00 91.69           H
ATOM   4680  OH  TYR C  44     145.792  78.363 130.413  1.00 91.69           O
ATOM   4681  HH  TYR C  44     146.173  77.482 130.411  1.00 91.69           H
ATOM   4682  CZ  TYR C  44     146.274  79.062 129.344  1.00 91.69           C
ATOM   4683  N   ARG C  45     149.435  79.776 123.564  1.00 91.86           N
ATOM   4684  H   ARG C  45     149.460  78.958 124.156  1.00 91.86           H
ATOM   4685  CA  ARG C  45     149.276  79.577 122.144  1.00 91.86           C
ATOM   4686  HA  ARG C  45     150.064  80.147 121.652  1.00 91.86           H
ATOM   4687  C   ARG C  45     147.935  80.137 121.692  1.00 91.86           C
ATOM   4688  CB  ARG C  45     149.455  78.093 121.805  1.00 91.86           C
ATOM   4689  HB2 ARG C  45     148.813  77.450 122.406  1.00 91.86           H
ATOM   4690  HB3 ARG C  45     149.188  77.965 120.756  1.00 91.86           H
ATOM   4691  O   ARG C  45     146.942  79.668 122.254  1.00 91.86           O
ATOM   4692  CG  ARG C  45     150.954  77.805 121.989  1.00 91.86           C
ATOM   4693  HG2 ARG C  45     151.560  78.622 121.598  1.00 91.86           H
ATOM   4694  HG3 ARG C  45     151.075  77.709 123.068  1.00 91.86           H
ATOM   4695  CD  ARG C  45     151.436  76.478 121.358  1.00 91.86           C
ATOM   4696  HD2 ARG C  45     150.844  75.656 121.762  1.00 91.86           H
ATOM   4697  HD3 ARG C  45     152.460  76.347 121.708  1.00 91.86           H
ATOM   4698  NE  ARG C  45     151.426  76.442 119.890  1.00 91.86           N
ATOM   4699  HE  ARG C  45     151.319  77.302 119.371  1.00 91.86           H
ATOM   4700  NH1 ARG C  45     151.976  74.223 119.697  1.00 91.86           N
ATOM   4701 HH11 ARG C  45     152.143  73.384 119.161  1.00 91.86           H
ATOM   4702 HH12 ARG C  45     152.048  74.112 120.698  1.00 91.86           H
ATOM   4703  NH2 ARG C  45     151.871  75.545 117.866  1.00 91.86           N
ATOM   4704 HH21 ARG C  45     151.676  76.446 117.453  1.00 91.86           H
ATOM   4705 HH22 ARG C  45     151.939  74.745 117.254  1.00 91.86           H
ATOM   4706  CZ  ARG C  45     151.746  75.420 119.154  1.00 91.86           C
ATOM   4707  N   PRO C  46     147.882  81.199 120.838  1.00 92.18           N
ATOM   4708  CA  PRO C  46     146.722  82.108 120.789  1.00 92.18           C
ATOM   4709  HA  PRO C  46     146.627  82.491 121.805  1.00 92.18           H
ATOM   4710  C   PRO C  46     145.386  81.486 120.358  1.00 92.18           C
ATOM   4711  CB  PRO C  46     147.110  83.264 119.859  1.00 92.18           C
ATOM   4712  HB2 PRO C  46     146.898  82.954 118.836  1.00 92.18           H
ATOM   4713  HB3 PRO C  46     146.587  84.179 120.137  1.00 92.18           H
ATOM   4714  O   PRO C  46     145.309  80.586 119.534  1.00 92.18           O
ATOM   4715  CG  PRO C  46     148.604  83.349 120.064  1.00 92.18           C
ATOM   4716  HG2 PRO C  46     149.097  83.895 119.260  1.00 92.18           H
ATOM   4717  HG3 PRO C  46     148.800  83.802 121.036  1.00 92.18           H
ATOM   4718  CD  PRO C  46     148.982  81.871 120.167  1.00 92.18           C
ATOM   4719  HD2 PRO C  46     149.047  81.489 119.148  1.00 92.18           H
ATOM   4720  HD3 PRO C  46     149.914  81.796 120.728  1.00 92.18           H
ATOM   4721  N   GLY C  47     144.258  81.987 120.882  1.00 95.23           N
ATOM   4722  H   GLY C  47     144.393  82.706 121.578  1.00 95.23           H
ATOM   4723  CA  GLY C  47     142.860  81.589 120.509  1.00 95.23           C
ATOM   4724  HA2 GLY C  47     142.849  81.547 119.420  1.00 95.23           H
ATOM   4725  HA3 GLY C  47     142.200  82.409 120.795  1.00 95.23           H
ATOM   4726  C   GLY C  47     142.377  80.275 121.104  1.00 95.23           C
ATOM   4727  O   GLY C  47     141.170  80.057 121.175  1.00 95.23           O
ATOM   4728  N   THR C  48     143.285  79.403 121.537  1.00 96.00           N
ATOM   4729  H   THR C  48     144.269  79.586 121.403  1.00 96.00           H
ATOM   4730  CA  THR C  48     142.983  78.156 122.255  1.00 96.00           C
ATOM   4731  HA  THR C  48     142.424  77.473 121.615  1.00 96.00           H
ATOM   4732  C   THR C  48     142.118  78.439 123.491  1.00 96.00           C
ATOM   4733  CB  THR C  48     144.253  77.439 122.698  1.00 96.00           C
ATOM   4734  HB  THR C  48     144.692  78.029 123.503  1.00 96.00           H
ATOM   4735  O   THR C  48     141.133  77.757 123.726  1.00 96.00           O
ATOM   4736  CG2 THR C  48     144.022  76.002 123.196  1.00 96.00           C
ATOM   4737 HG21 THR C  48     144.957  75.441 123.177  1.00 96.00           H
ATOM   4738 HG22 THR C  48     143.619  75.996 124.209  1.00 96.00           H
ATOM   4739 HG23 THR C  48     143.333  75.478 122.534  1.00 96.00           H
ATOM   4740  OG1 THR C  48     145.124  77.379 121.590  1.00 96.00           O
ATOM   4741  HG1 THR C  48     145.873  76.825 121.822  1.00 96.00           H
ATOM   4742  N   VAL C  49     142.451  79.523 124.199  1.00 96.80           N
ATOM   4743  H   VAL C  49     143.232  80.054 123.841  1.00 96.80           H
ATOM   4744  CA  VAL C  49     141.731  80.093 125.390  1.00 96.80           C
ATOM   4745  HA  VAL C  49     141.799  79.300 126.134  1.00 96.80           H
ATOM   4746  C   VAL C  49     140.241  80.358 125.052  1.00 96.80           C
ATOM   4747  CB  VAL C  49     142.371  81.345 125.974  1.00 96.80           C
ATOM   4748  HB  VAL C  49     142.253  82.072 125.171  1.00 96.80           H
ATOM   4749  O   VAL C  49     139.329  80.077 125.855  1.00 96.80           O
ATOM   4750  CG1 VAL C  49     141.704  81.817 127.307  1.00 96.80           C
ATOM   4751 HG11 VAL C  49     140.694  82.132 127.044  1.00 96.80           H
ATOM   4752 HG12 VAL C  49     141.628  80.979 128.000  1.00 96.80           H
ATOM   4753 HG13 VAL C  49     142.221  82.669 127.749  1.00 96.80           H
ATOM   4754  CG2 VAL C  49     143.849  81.161 126.304  1.00 96.80           C
ATOM   4755 HG21 VAL C  49     144.393  81.113 125.360  1.00 96.80           H
ATOM   4756 HG22 VAL C  49     144.002  80.265 126.905  1.00 96.80           H
ATOM   4757 HG23 VAL C  49     144.296  81.996 126.844  1.00 96.80           H
ATOM   4758  N   ALA C  50     139.984  80.867 123.840  1.00 98.09           N
ATOM   4759  H   ALA C  50     140.739  80.994 123.182  1.00 98.09           H
ATOM   4760  CA  ALA C  50     138.644  81.163 123.328  1.00 98.09           C
ATOM   4761  HA  ALA C  50     138.045  81.650 124.098  1.00 98.09           H
ATOM   4762  C   ALA C  50     137.849  79.880 122.943  1.00 98.09           C
ATOM   4763  CB  ALA C  50     138.773  82.150 122.165  1.00 98.09           C
ATOM   4764  HB1 ALA C  50     139.348  83.023 122.474  1.00 98.09           H
ATOM   4765  HB2 ALA C  50     139.219  81.703 121.276  1.00 98.09           H
ATOM   4766  HB3 ALA C  50     137.788  82.517 121.875  1.00 98.09           H
ATOM   4767  O   ALA C  50     136.640  79.767 123.180  1.00 98.09           O
ATOM   4768  N   LEU C  51     138.525  78.846 122.423  1.00 98.37           N
ATOM   4769  H   LEU C  51     139.488  79.007 122.166  1.00 98.37           H
ATOM   4770  CA  LEU C  51     137.948  77.518 122.217  1.00 98.37           C
ATOM   4771  HA  LEU C  51     137.013  77.618 121.667  1.00 98.37           H
ATOM   4772  C   LEU C  51     137.567  76.850 123.546  1.00 98.37           C
ATOM   4773  CB  LEU C  51     138.901  76.564 121.416  1.00 98.37           C
ATOM   4774  HB2 LEU C  51     139.858  76.534 121.937  1.00 98.37           H
ATOM   4775  HB3 LEU C  51     138.445  75.574 121.421  1.00 98.37           H
ATOM   4776  O   LEU C  51     136.473  76.248 123.640  1.00 98.37           O
ATOM   4777  CG  LEU C  51     139.093  77.042 119.979  1.00 98.37           C
ATOM   4778  HG  LEU C  51     139.667  77.968 120.010  1.00 98.37           H
ATOM   4779  CD1 LEU C  51     139.840  75.935 119.237  1.00 98.37           C
ATOM   4780 HD11 LEU C  51     140.110  76.259 118.231  1.00 98.37           H
ATOM   4781 HD12 LEU C  51     139.227  75.042 119.120  1.00 98.37           H
ATOM   4782 HD13 LEU C  51     140.758  75.717 119.781  1.00 98.37           H
ATOM   4783  CD2 LEU C  51     137.748  77.267 119.271  1.00 98.37           C
ATOM   4784 HD21 LEU C  51     137.278  78.152 119.700  1.00 98.37           H
ATOM   4785 HD22 LEU C  51     137.128  76.375 119.362  1.00 98.37           H
ATOM   4786 HD23 LEU C  51     137.948  77.452 118.215  1.00 98.37           H
ATOM   4787  N   ARG C  52     138.353  77.050 124.616  1.00 98.02           N
ATOM   4788  H   ARG C  52     139.234  77.514 124.448  1.00 98.02           H
ATOM   4789  CA  ARG C  52     137.913  76.745 125.997  1.00 98.02           C
ATOM   4790  HA  ARG C  52     137.558  75.714 125.992  1.00 98.02           H
ATOM   4791  C   ARG C  52     136.721  77.572 126.449  1.00 98.02           C
ATOM   4792  CB  ARG C  52     139.107  76.870 126.954  1.00 98.02           C
ATOM   4793  HB2 ARG C  52     139.652  77.786 126.727  1.00 98.02           H
ATOM   4794  HB3 ARG C  52     139.772  76.019 126.812  1.00 98.02           H
ATOM   4795  O   ARG C  52     135.798  77.023 127.014  1.00 98.02           O
ATOM   4796  CG  ARG C  52     138.628  76.922 128.422  1.00 98.02           C
ATOM   4797  HG2 ARG C  52     138.073  77.845 128.585  1.00 98.02           H
ATOM   4798  HG3 ARG C  52     137.999  76.058 128.638  1.00 98.02           H
ATOM   4799  CD  ARG C  52     139.759  76.929 129.419  1.00 98.02           C
ATOM   4800  HD2 ARG C  52     140.274  75.970 129.368  1.00 98.02           H
ATOM   4801  HD3 ARG C  52     139.348  77.077 130.418  1.00 98.02           H
ATOM   4802  NE  ARG C  52     140.733  77.985 129.145  1.00 98.02           N
ATOM   4803  HE  ARG C  52     140.480  78.636 128.416  1.00 98.02           H
ATOM   4804  NH1 ARG C  52     142.374  77.155 130.516  1.00 98.02           N
ATOM   4805 HH11 ARG C  52     143.337  76.891 130.364  1.00 98.02           H
ATOM   4806 HH12 ARG C  52     141.751  76.403 130.773  1.00 98.02           H
ATOM   4807  NH2 ARG C  52     142.897  78.687 129.058  1.00 98.02           N
[truncated: 3,669,793 more chars]
