# Supplementary material for: Melbournevirus encodes a shorter H2B-H2A doublet histone variant that forms structurally distinct nucleosome structures
Source: Nat Commun. 2025 Jul 26;16:6903. doi: 10.1038/s41467-025-62031-2 (PMC12297534; doi:10.1038/s41467-025-62031-2)
Supplement: Supplementary file 4 — Source Data [file 41467_2025_62031_MOESM4_ESM.zip › SourceData/MD-initialmodel/MV-hybridNLP-DNAsevered-initialmodel.pdb]

SEQRES   1 A  168  MET ASP ARG VAL GLY LYS TYR GLY LEU PHE ILE LYS ARG
SEQRES   2 A  168  ILE SER PRO LYS ASP ALA ASP ILE THR LYS GLU SER LEU
SEQRES   3 A  168  GLU THR VAL ASN ASN MET LEU VAL PHE LEU ALA GLU LYS
SEQRES   4 A  168  LEU THR LYS GLN ALA ASN ILE ILE ILE ASP GLN LYS THR
SEQRES   5 A  168  LEU ARG HIS ASP ALA PHE LEU TRP LEU LEU THR ASP ILE
SEQRES   6 A  168  GLN GLY GLU LEU GLY LYS HIS SER GLN ASP PHE ALA ASN
SEQRES   7 A  168  SER VAL LEU TYR GLY GLU LYS GLU LEU VAL PHE PRO THR
SEQRES   8 A  168  LYS ARG THR GLU ASN LEU MET ARG LYS ASN THR CYS LEU
SEQRES   9 A  168  ARG ILE SER GLN SER ALA VAL LYS THR LEU THR ALA ILE
SEQRES  10 A  168  LEU GLU TYR PHE CYS GLY GLN ILE MET GLU ALA SER PHE
SEQRES  11 A  168  SER GLN ALA LYS LYS SER LYS ARG LYS ARG ILE ARG PRO
SEQRES  12 A  168  ILE ASP ILE GLU ALA ALA ILE SER GLN ASP LYS GLU LEU
SEQRES  13 A  168  HIS SER MET PHE GLY LYS GLY VAL ILE SER GLY ARG
SEQRES   1 B  168  MET ASP ARG VAL GLY LYS TYR GLY LEU PHE ILE LYS ARG
SEQRES   2 B  168  ILE SER PRO LYS ASP ALA ASP ILE THR LYS GLU SER LEU
SEQRES   3 B  168  GLU THR VAL ASN ASN MET LEU VAL PHE LEU ALA GLU LYS
SEQRES   4 B  168  LEU THR LYS GLN ALA ASN ILE ILE ILE ASP GLN LYS THR
SEQRES   5 B  168  LEU ARG HIS ASP ALA PHE LEU TRP LEU LEU THR ASP ILE
SEQRES   6 B  168  GLN GLY GLU LEU GLY LYS HIS SER GLN ASP PHE ALA ASN
SEQRES   7 B  168  SER VAL LEU TYR GLY GLU LYS GLU LEU VAL PHE PRO THR
SEQRES   8 B  168  LYS ARG THR GLU ASN LEU MET ARG LYS ASN THR CYS LEU
SEQRES   9 B  168  ARG ILE SER GLN SER ALA VAL LYS THR LEU THR ALA ILE
SEQRES  10 B  168  LEU GLU TYR PHE CYS GLY GLN ILE MET GLU ALA SER PHE
SEQRES  11 B  168  SER GLN ALA LYS LYS SER LYS ARG LYS ARG ILE ARG PRO
SEQRES  12 B  168  ILE ASP ILE GLU ALA ALA ILE SER GLN ASP LYS GLU LEU
SEQRES  13 B  168  HIS SER MET PHE GLY LYS GLY VAL ILE SER GLY ARG
SEQRES   1 C  216  MET SER LYS ALA GLY LYS LYS VAL LYS ALA GLN GLN HIS
SEQRES   2 C  216  GLY HIS LEU ALA ASP HIS VAL SER VAL GLY GLU THR GLN
SEQRES   3 C  216  ILE PRO LYS ALA SER THR GLN HIS LEU LEU ARG LYS ALA
SEQRES   4 C  216  GLY SER LEU SER ALA ALA GLY ASP THR GLU VAL PRO ILE
SEQRES   5 C  216  ARG GLY PHE VAL HIS MET LYS LEU HIS LYS LEU VAL GLN
SEQRES   6 C  216  LYS SER LEU LEU ALA MET GLN LEU ALA LYS ARG LYS THR
SEQRES   7 C  216  ILE MET LYS SER ASP VAL LYS LYS ALA ALA GLU LEU MET
SEQRES   8 C  216  HIS LEU PRO VAL PHE ALA ILE PRO THR LYS ASP SER GLY
SEQRES   9 C  216  ALA LYS GLY SER VAL PHE LEU SER CYS ARG GLN LYS GLY
SEQRES  10 C  216  ALA GLY SER ALA GLY THR GLY SER GLU THR ASN SER GLN
SEQRES  11 C  216  GLU VAL ARG SER GLN MET LYS SER THR CYS LEU ILE ILE
SEQRES  12 C  216  PRO LYS GLU ARG PHE ARG THR MET ALA LYS GLU ILE SER
SEQRES  13 C  216  LYS LYS GLU GLY HIS ASP VAL HIS ILE ALA GLU ALA ALA
SEQRES  14 C  216  LEU ASP MET LEU GLN VAL ILE VAL GLU SER CYS THR VAL
SEQRES  15 C  216  ARG LEU LEU GLU LYS ALA LEU VAL ILE THR TYR SER GLY
SEQRES  16 C  216  LYS ARG THR ARG VAL THR SER LYS ASP ILE GLU THR ALA
SEQRES  17 C  216  PHE MET LEU GLU HIS GLY PRO LEU
SEQRES   1 D  216  MET SER LYS ALA GLY LYS LYS VAL LYS ALA GLN GLN HIS
SEQRES   2 D  216  GLY HIS LEU ALA ASP HIS VAL SER VAL GLY GLU THR GLN
SEQRES   3 D  216  ILE PRO LYS ALA SER THR GLN HIS LEU LEU ARG LYS ALA
SEQRES   4 D  216  GLY SER LEU SER ALA ALA GLY ASP THR GLU VAL PRO ILE
SEQRES   5 D  216  ARG GLY PHE VAL HIS MET LYS LEU HIS LYS LEU VAL GLN
SEQRES   6 D  216  LYS SER LEU LEU ALA MET GLN LEU ALA LYS ARG LYS THR
SEQRES   7 D  216  ILE MET LYS SER ASP VAL LYS LYS ALA ALA GLU LEU MET
SEQRES   8 D  216  HIS LEU PRO VAL PHE ALA ILE PRO THR LYS ASP SER GLY
SEQRES   9 D  216  ALA LYS GLY SER VAL PHE LEU SER CYS ARG GLN LYS GLY
SEQRES  10 D  216  ALA GLY SER ALA GLY THR GLY SER GLU THR ASN SER GLN
SEQRES  11 D  216  GLU VAL ARG SER GLN MET LYS SER THR CYS LEU ILE ILE
SEQRES  12 D  216  PRO LYS GLU ARG PHE ARG THR MET ALA LYS GLU ILE SER
SEQRES  13 D  216  LYS LYS GLU GLY HIS ASP VAL HIS ILE ALA GLU ALA ALA
SEQRES  14 D  216  LEU ASP MET LEU GLN VAL ILE VAL GLU SER CYS THR VAL
SEQRES  15 D  216  ARG LEU LEU GLU LYS ALA LEU VAL ILE THR TYR SER GLY
SEQRES  16 D  216  LYS ARG THR ARG VAL THR SER LYS ASP ILE GLU THR ALA
SEQRES  17 D  216  PHE MET LEU GLU HIS GLY PRO LEU
SEQRES   1 E  269  MET ALA THR GLN LYS GLU THR THR ARG LYS ARG ASP LYS
SEQRES   2 E  269  SER VAL ASN PHE ARG LEU GLY LEU ARG ASN MET LEU ALA
SEQRES   3 E  269  GLN ILE HIS PRO ASP ILE SER VAL GLN THR GLU ALA LEU
SEQRES   4 E  269  SER GLU LEU SER ASN ILE ALA VAL PHE LEU GLY LYS LYS
SEQRES   5 E  269  ILE SER HIS GLY ALA VAL THR LEU LEU PRO GLU GLY THR
SEQRES   6 E  269  LYS THR ILE LYS SER SER ALA VAL LEU LEU ALA ALA GLY
SEQRES   7 E  269  ASP LEU TYR GLY LYS ASP LEU GLY ARG HIS ALA VAL GLY
SEQRES   8 E  269  GLU MET THR LYS ALA VAL THR ARG TYR GLY SER ALA LYS
SEQRES   9 E  269  GLU SER LYS GLU GLY SER ARG SER SER LYS ALA LYS LEU
SEQRES  10 E  269  GLN ILE SER VAL ALA ARG SER GLU ARG LEU LEU ARG GLU
SEQRES  11 E  269  HIS GLY GLY CYS SER ARG VAL SER GLU GLY ALA ALA VAL
SEQRES  12 E  269  ALA LEU ALA ALA ALA ILE GLU TYR PHE MET GLY GLU VAL
SEQRES  13 E  269  LEU GLU LEU ALA GLY ASN ALA ALA ARG ASP SER LYS LYS
SEQRES  14 E  269  VAL ARG ILE SER VAL LYS HIS ILE THR LEU ALA ILE GLN
SEQRES  15 E  269  ASN ASP ALA ALA LEU PHE ALA VAL VAL GLY LYS GLY VAL
SEQRES  16 E  269  PHE SER GLY ALA GLY VAL SER LEU ILE SER VAL PRO ILE
SEQRES  17 E  269  PRO ARG LYS LYS ALA ARG LYS THR THR GLU LYS GLU ALA
SEQRES  18 E  269  SER SER PRO LYS LYS LYS ALA ALA PRO LYS LYS LYS LYS
SEQRES  19 E  269  ALA ALA SER LYS GLN LYS LYS SER LEU SER ASP LYS GLU
SEQRES  20 E  269  LEU ALA LYS LEU THR LYS LYS GLU LEU ALA LYS TYR GLU
SEQRES  21 E  269  LYS GLU GLN GLY MET SER PRO GLY TYR
SEQRES   1 F  269  MET ALA THR GLN LYS GLU THR THR ARG LYS ARG ASP LYS
SEQRES   2 F  269  SER VAL ASN PHE ARG LEU GLY LEU ARG ASN MET LEU ALA
SEQRES   3 F  269  GLN ILE HIS PRO ASP ILE SER VAL GLN THR GLU ALA LEU
SEQRES   4 F  269  SER GLU LEU SER ASN ILE ALA VAL PHE LEU GLY LYS LYS
SEQRES   5 F  269  ILE SER HIS GLY ALA VAL THR LEU LEU PRO GLU GLY THR
SEQRES   6 F  269  LYS THR ILE LYS SER SER ALA VAL LEU LEU ALA ALA GLY
SEQRES   7 F  269  ASP LEU TYR GLY LYS ASP LEU GLY ARG HIS ALA VAL GLY
SEQRES   8 F  269  GLU MET THR LYS ALA VAL THR ARG TYR GLY SER ALA LYS
SEQRES   9 F  269  GLU SER LYS GLU GLY SER ARG SER SER LYS ALA LYS LEU
SEQRES  10 F  269  GLN ILE SER VAL ALA ARG SER GLU ARG LEU LEU ARG GLU
SEQRES  11 F  269  HIS GLY GLY CYS SER ARG VAL SER GLU GLY ALA ALA VAL
SEQRES  12 F  269  ALA LEU ALA ALA ALA ILE GLU TYR PHE MET GLY GLU VAL
SEQRES  13 F  269  LEU GLU LEU ALA GLY ASN ALA ALA ARG ASP SER LYS LYS
SEQRES  14 F  269  VAL ARG ILE SER VAL LYS HIS ILE THR LEU ALA ILE GLN
SEQRES  15 F  269  ASN ASP ALA ALA LEU PHE ALA VAL VAL GLY LYS GLY VAL
SEQRES  16 F  269  PHE SER GLY ALA GLY VAL SER LEU ILE SER VAL PRO ILE
SEQRES  17 F  269  PRO ARG LYS LYS ALA ARG LYS THR THR GLU LYS GLU ALA
SEQRES  18 F  269  SER SER PRO LYS LYS LYS ALA ALA PRO LYS LYS LYS LYS
SEQRES  19 F  269  ALA ALA SER LYS GLN LYS LYS SER LEU SER ASP LYS GLU
SEQRES  20 F  269  LEU ALA LYS LEU THR LYS LYS GLU LEU ALA LYS TYR GLU
SEQRES  21 F  269  LYS GLU GLN GLY MET SER PRO GLY TYR
SEQRES   1 G  216  MET SER LYS ALA GLY LYS LYS VAL LYS ALA GLN GLN HIS
SEQRES   2 G  216  GLY HIS LEU ALA ASP HIS VAL SER VAL GLY GLU THR GLN
SEQRES   3 G  216  ILE PRO LYS ALA SER THR GLN HIS LEU LEU ARG LYS ALA
SEQRES   4 G  216  GLY SER LEU SER ALA ALA GLY ASP THR GLU VAL PRO ILE
SEQRES   5 G  216  ARG GLY PHE VAL HIS MET LYS LEU HIS LYS LEU VAL GLN
SEQRES   6 G  216  LYS SER LEU LEU ALA MET GLN LEU ALA LYS ARG LYS THR
SEQRES   7 G  216  ILE MET LYS SER ASP VAL LYS LYS ALA ALA GLU LEU MET
SEQRES   8 G  216  HIS LEU PRO VAL PHE ALA ILE PRO THR LYS ASP SER GLY
SEQRES   9 G  216  ALA LYS GLY SER VAL PHE LEU SER CYS ARG GLN LYS GLY
SEQRES  10 G  216  ALA GLY SER ALA GLY THR GLY SER GLU THR ASN SER GLN
SEQRES  11 G  216  GLU VAL ARG SER GLN MET LYS SER THR CYS LEU ILE ILE
SEQRES  12 G  216  PRO LYS GLU ARG PHE ARG THR MET ALA LYS GLU ILE SER
SEQRES  13 G  216  LYS LYS GLU GLY HIS ASP VAL HIS ILE ALA GLU ALA ALA
SEQRES  14 G  216  LEU ASP MET LEU GLN VAL ILE VAL GLU SER CYS THR VAL
SEQRES  15 G  216  ARG LEU LEU GLU LYS ALA LEU VAL ILE THR TYR SER GLY
SEQRES  16 G  216  LYS ARG THR ARG VAL THR SER LYS ASP ILE GLU THR ALA
SEQRES  17 G  216  PHE MET LEU GLU HIS GLY PRO LEU
SEQRES   1 H  216  MET SER LYS ALA GLY LYS LYS VAL LYS ALA GLN GLN HIS
SEQRES   2 H  216  GLY HIS LEU ALA ASP HIS VAL SER VAL GLY GLU THR GLN
SEQRES   3 H  216  ILE PRO LYS ALA SER THR GLN HIS LEU LEU ARG LYS ALA
SEQRES   4 H  216  GLY SER LEU SER ALA ALA GLY ASP THR GLU VAL PRO ILE
SEQRES   5 H  216  ARG GLY PHE VAL HIS MET LYS LEU HIS LYS LEU VAL GLN
SEQRES   6 H  216  LYS SER LEU LEU ALA MET GLN LEU ALA LYS ARG LYS THR
SEQRES   7 H  216  ILE MET LYS SER ASP VAL LYS LYS ALA ALA GLU LEU MET
SEQRES   8 H  216  HIS LEU PRO VAL PHE ALA ILE PRO THR LYS ASP SER GLY
SEQRES   9 H  216  ALA LYS GLY SER VAL PHE LEU SER CYS ARG GLN LYS GLY
SEQRES  10 H  216  ALA GLY SER ALA GLY THR GLY SER GLU THR ASN SER GLN
SEQRES  11 H  216  GLU VAL ARG SER GLN MET LYS SER THR CYS LEU ILE ILE
SEQRES  12 H  216  PRO LYS GLU ARG PHE ARG THR MET ALA LYS GLU ILE SER
SEQRES  13 H  216  LYS LYS GLU GLY HIS ASP VAL HIS ILE ALA GLU ALA ALA
SEQRES  14 H  216  LEU ASP MET LEU GLN VAL ILE VAL GLU SER CYS THR VAL
SEQRES  15 H  216  ARG LEU LEU GLU LYS ALA LEU VAL ILE THR TYR SER GLY
SEQRES  16 H  216  LYS ARG THR ARG VAL THR SER LYS ASP ILE GLU THR ALA
SEQRES  17 H  216  PHE MET LEU GLU HIS GLY PRO LEU
SEQRES   1 I  271  DG  DG  DG  DT  DT  DA  DG  DG  DG  DT  DT  DA  DG
SEQRES   2 I  271  DG  DG  DT  DT  DA  DG  DG  DG  DT  DT  DA  DG  DG
SEQRES   3 I  271  DG  DT  DT  DA  DG  DG  DG  DT  DT  DA  DG  DG  DG
SEQRES   4 I  271  DT  DT  DA  DG  DG  DG  DT  DT  DA  DG  DG  DG  DT
SEQRES   5 I  271  DT  DA  DG  DG  DG  DT  DT  DA  DG  DG  DG  DT  DT
SEQRES   6 I  271  DA  DG  DG  DG  DT  DT  DA  DG  DG  DG  DT  DT  DA
SEQRES   7 I  271  DG  DG  DG  DT  DT  DA  DG  DG  DG  DT  DT  DA  DG
SEQRES   8 I  271  DG  DG  DT  DT  DA  DG  DG  DG  DT  DT  DA  DG  DG
SEQRES   9 I  271  DG  DT  DT  DA  DG  DG  DG  DT  DT  DA  DG  DG  DG
SEQRES  10 I  271  DT  DT  DA  DG  DG  DG  DT  DT  DA  DG  DG  DG  DT
SEQRES  11 I  271  DT  DA  DG  DG  DG  DT  DT  DA  DG  DG  DG  DT  DT
SEQRES  12 I  271  DA  DG  DG  DG  DT  DT  DA  DG  DG  DG  DT  DT  DA
SEQRES  13 I  271  DG  DG  DG  DT  DT  DA  DG  DG  DG  DT  DT  DA  DG
SEQRES  14 I  271  DG  DG  DT  DT  DA  DG  DG  DG  DT  DT  DA  DG  DG
SEQRES  15 I  271  DG  DT  DT  DA  DG  DG  DG  DT  DT  DA  DG  DG  DG
SEQRES  16 I  271  DT  DT  DA  DG  DG  DG  DT  DT  DA  DG  DG  DG  DT
SEQRES  17 I  271  DT  DA  DG  DG  DG  DT  DT  DA  DG  DG  DG  DT  DT
SEQRES  18 I  271  DA  DG  DG  DG  DT  DT  DA  DG  DG  DG  DT  DT  DA
SEQRES  19 I  271  DG  DG  DG  DT  DT  DA  DG  DG  DG  DT  DT  DA  DG
SEQRES  20 I  271  DG  DG  DT  DT  DA  DG  DG  DG  DT  DT  DA  DG  DG
SEQRES  21 I  271  DG  DT  DT  DA  DG  DG  DG  DT  DT  DA  DG
SEQRES   1 J  270  DT  DA  DA  DC  DC  DC  DT  DA  DA  DC  DC  DC  DT
SEQRES   2 J  270  DA  DA  DC  DC  DC  DT  DA  DA  DC  DC  DC  DT  DA
SEQRES   3 J  270  DA  DC  DC  DC  DT  DA  DA  DC  DC  DC  DT  DA  DA
SEQRES   4 J  270  DC  DC  DC  DT  DA  DA  DC  DC  DC  DT  DA  DA  DC
SEQRES   5 J  270  DC  DC  DT  DA  DA  DC  DC  DC  DT  DA  DA  DC  DC
SEQRES   6 J  270  DC  DT  DA  DA  DC  DC  DC  DT  DA  DA  DC  DC  DC
SEQRES   7 J  270  DT  DA  DA  DC  DC  DC  DT  DA  DA  DC  DC  DC  DT
SEQRES   8 J  270  DA  DA  DC  DC  DC  DT  DA  DA  DC  DC  DC  DT  DA
SEQRES   9 J  270  DA  DC  DC  DC  DT  DA  DA  DC  DC  DC  DT  DA  DA
SEQRES  10 J  270  DC  DC  DC  DT  DA  DA  DC  DC  DC  DT  DA  DA  DC
SEQRES  11 J  270  DC  DC  DT  DA  DA  DC  DC  DC  DT  DA  DA  DC  DC
SEQRES  12 J  270  DC  DT  DA  DA  DC  DC  DC  DT  DA  DA  DC  DC  DC
SEQRES  13 J  270  DT  DA  DA  DC  DC  DC  DT  DA  DA  DC  DC  DC  DT
SEQRES  14 J  270  DA  DA  DC  DC  DC  DT  DA  DA  DC  DC  DC  DT  DA
SEQRES  15 J  270  DA  DC  DC  DC  DT  DA  DA  DC  DC  DC  DT  DA  DA
SEQRES  16 J  270  DC  DC  DC  DT  DA  DA  DC  DC  DC  DT  DA  DA  DC
SEQRES  17 J  270  DC  DC  DT  DA  DA  DC  DC  DC  DT  DA  DA  DC  DC
SEQRES  18 J  270  DC  DT  DA  DA  DC  DC  DC  DT  DA  DA  DC  DC  DC
SEQRES  19 J  270  DT  DA  DA  DC  DC  DC  DT  DA  DA  DC  DC  DC  DT
SEQRES  20 J  270  DA  DA  DC  DC  DC  DT  DA  DA  DC  DC  DC  DT  DA
SEQRES  21 J  270  DA  DC  DC  DC  DT  DA  DA  DC  DC  DC
HELIX    1   1 GLY A    8  ILE A   11  1                                   4
HELIX    2   2 LYS A   12  ILE A   14  1                                   3
HELIX    3   3 LYS A   23  ILE A   47  1                                  25
HELIX    4   4 HIS A   55  ALA A   57  1                                   3
HELIX    5   5 TRP A   60  LEU A   62  1                                   3
HELIX    6   6 GLU A   68  TYR A   82  1                                  15
HELIX    7   7 THR A   91  ARG A   93  1                                   3
HELIX    8   8 THR A   94  LEU A   97  1                                   4
HELIX    9   9 MET A   98  ASN A  101  1                                   4
HELIX   10  10 GLN A  108  VAL A  111  1                                   4
HELIX   11  11 LYS A  112  SER A  136  1                                  25
HELIX   12  12 PRO A  143  ASP A  145  1                                   3
HELIX   13  13 ILE A  146  ILE A  150  1                                   5
HELIX   14  14 LYS A  154  PHE A  160  1                                   7
HELIX   15  15 GLY B    8  ILE B   14  1                                   7
HELIX   16  16 LYS B   23  SER B   25  1                                   3
HELIX   17  17 LEU B   26  ILE B   47  1                                  22
HELIX   18  18 HIS B   55  LEU B   59  1                                   5
HELIX   19  19 TRP B   60  LEU B   62  1                                   3
HELIX   20  20 GLU B   68  TYR B   82  1                                  15
HELIX   21  21 THR B   91  ARG B   99  1                                   9
HELIX   22  22 GLN B  108  LYS B  135  1                                  28
HELIX   23  23 PRO B  143  ASP B  145  1                                   3
HELIX   24  24 HIS B  157  MET B  159  1                                   3
HELIX   25  25 LEU C   16  HIS C   19  1                                   4
HELIX   26  26 LYS C   29  LYS C   38  1                                  10
HELIX   27  27 GLU C   49  LEU C   73  1                                  25
HELIX   28  28 LYS C   81  LEU C   90  1                                  10
HELIX   29  29 GLU C  131  SER C  134  1                                   4
HELIX   30  30 LYS C  145  GLU C  159  1                                  15
HELIX   31  31 GLU C  167  ILE C  191  1                                  25
HELIX   32  32 THR C  192  SER C  194  1                                   3
HELIX   33  33 SER C  202  GLU C  212  1                                  11
HELIX   34  34 LYS D   29  SER D   31  1                                   3
HELIX   35  35 THR D   32  LYS D   38  1                                   7
HELIX   36  36 GLU D   49  ALA D   74  1                                  26
HELIX   37  37 ASP D   83  ALA D   88  1                                   6
HELIX   38  38 GLU D   89  MET D   91  1                                   3
HELIX   39  39 THR D  100  ASP D  102  1                                   3
HELIX   40  40 THR D  127  GLN D  130  1                                   4
HELIX   41  41 ARG D  147  GLU D  154  1                                   8
HELIX   42  42 ILE D  155  LYS D  157  1                                   3
HELIX   43  43 GLU D  167  SER D  194  1                                  28
HELIX   44  44 SER D  202  ALA D  208  1                                   7
HELIX   45  45 PHE D  209  LEU D  211  1                                   3
HELIX   46  46 ARG E   18  ILE E   28  1                                  11
HELIX   47  47 THR E   36  LEU E   60  1                                  25
HELIX   48  48 SER E   70  LEU E   80  1                                  11
HELIX   49  49 GLY E   82  SER E  102  1                                  21
HELIX   50  50 ARG E  111  LYS E  114  1                                   4
HELIX   51  51 VAL E  121  GLU E  130  1                                  10
HELIX   52  52 GLU E  139  GLY E  161  1                                  23
HELIX   53  53 ASN E  162  ALA E  164  1                                   3
HELIX   54  54 VAL E  174  GLN E  182  1                                   9
HELIX   55  55 ALA E  185  VAL E  191  1                                   7
HELIX   56  56 ASP E  245  GLU E  247  1                                   3
HELIX   57  57 LYS E  253  GLU E  260  1                                   8
HELIX   58  58 LYS E  261  GLN E  263  1                                   3
HELIX   59  59 ARG F   18  ILE F   28  1                                  11
HELIX   60  60 THR F   36  LEU F   60  1                                  25
HELIX   61  61 SER F   70  TYR F   81  1                                  12
HELIX   62  62 LEU F   85  GLY F  101  1                                  17
HELIX   63  63 SER F  102  LYS F  104  1                                   3
HELIX   64  64 ARG F  111  ALA F  115  1                                   5
HELIX   65  65 VAL F  121  GLU F  130  1                                  10
HELIX   66  66 GLU F  139  ASP F  166  1                                  28
HELIX   67  67 VAL F  174  GLN F  182  1                                   9
HELIX   68  68 ALA F  185  VAL F  191  1                                   7
HELIX   69  69 ASP F  245  GLU F  247  1                                   3
HELIX   70  70 LEU F  248  LYS F  250  1                                   3
HELIX   71  71 LYS F  253  GLU F  262  1                                  10
HELIX   72  72 LEU G   16  HIS G   19  1                                   4
HELIX   73  73 LYS G   29  LYS G   38  1                                  10
HELIX   74  74 GLY G   46  GLU G   49  1                                   4
HELIX   75  75 VAL G   50  MET G   71  1                                  22
HELIX   76  76 GLN G   72  ALA G   74  1                                   3
HELIX   77  77 LYS G   81  LEU G   90  1                                  10
HELIX   78  78 GLU G  126  GLN G  135  1                                  10
HELIX   79  79 LYS G  145  LYS G  158  1                                  14
HELIX   80  80 GLU G  167  SER G  194  1                                  28
HELIX   81  81 SER G  202  GLU G  212  1                                  11
HELIX   82  82 LEU H   16  HIS H   19  1                                   4
HELIX   83  83 LYS H   29  LYS H   38  1                                  10
HELIX   84  84 GLY H   46  GLU H   49  1                                   4
HELIX   85  85 VAL H   50  LEU H   73  1                                  24
HELIX   86  86 ASP H   83  LEU H   90  1                                   8
HELIX   87  87 GLY H  124  MET H  136  1                                  13
HELIX   88  88 LYS H  145  LYS H  158  1                                  14
HELIX   89  89 GLU H  167  SER H  194  1                                  28
HELIX   90  90 SER H  202  HIS H  213  1                                  12
SCALE1      1.000000  0.000000  0.000000        0.00000                         
SCALE2      0.000000  1.000000  0.000000        0.00000                         
SCALE3      0.000000  0.000000  1.000000        0.00000                         
ATOM      1  N   MET A   1      69.196  83.923  98.665  1.00 37.12           N
ATOM      2  CA  MET A   1      70.597  83.632  99.120  1.00 37.12           C
ATOM      3  C   MET A   1      70.925  84.462 100.360  1.00 37.12           C
ATOM      4  O   MET A   1      70.545  85.625 100.424  1.00 37.12           O
ATOM      5  CB  MET A   1      71.641  83.958  98.029  1.00 37.12           C
ATOM      6  CG  MET A   1      73.107  83.546  98.366  1.00 37.12           C
ATOM      7  SD  MET A   1      74.288  84.297  97.234  1.00 37.12           S
ATOM      8  CE  MET A   1      73.843  83.601  95.607  1.00 37.12           C
ATOM      9  N   ASP A   2      71.689  83.860 101.267  1.00 49.25           N
ATOM     10  CA  ASP A   2      72.373  84.481 102.384  1.00 49.25           C
ATOM     11  C   ASP A   2      73.284  85.664 101.950  1.00 49.25           C
ATOM     12  O   ASP A   2      73.518  85.893 100.768  1.00 49.25           O
ATOM     13  CB  ASP A   2      73.189  83.375 103.100  1.00 49.25           C
ATOM     14  CG  ASP A   2      73.685  83.722 104.499  1.00 49.25           C
ATOM     15  OD1 ASP A   2      73.253  84.722 105.112  1.00 49.25           O
ATOM     16  OD2 ASP A   2      74.572  83.000 104.982  1.00 49.25           O
ATOM     17  N   ARG A   3      73.733  86.441 102.954  1.00 67.31           N
ATOM     18  CA  ARG A   3      74.377  87.766 102.746  1.00 67.31           C
ATOM     19  C   ARG A   3      75.840  87.867 103.168  1.00 67.31           C
ATOM     20  O   ARG A   3      76.445  88.915 103.134  1.00 67.31           O
ATOM     21  CB  ARG A   3      73.426  88.877 103.284  1.00 67.31           C
ATOM     22  CG  ARG A   3      72.154  89.062 102.496  1.00 67.31           C
ATOM     23  CD  ARG A   3      71.027  88.130 102.994  1.00 67.31           C
ATOM     24  NE  ARG A   3      69.944  87.898 102.016  1.00 67.31           N
ATOM     25  CZ  ARG A   3      68.765  88.475 101.989  1.00 67.31           C
ATOM     26  NH1 ARG A   3      68.477  89.533 102.674  1.00 67.31           N
ATOM     27  NH2 ARG A   3      67.773  87.913 101.332  1.00 67.31           N
ATOM     28  N   VAL A   4      76.447  86.706 103.435  1.00 74.00           N
ATOM     29  CA  VAL A   4      77.912  86.520 103.597  1.00 74.00           C
ATOM     30  C   VAL A   4      78.680  87.057 102.390  1.00 74.00           C
ATOM     31  O   VAL A   4      78.270  86.870 101.246  1.00 74.00           O
ATOM     32  CB  VAL A   4      78.232  85.019 103.804  1.00 74.00           C
ATOM     33  CG1 VAL A   4      79.739  84.697 103.799  1.00 74.00           C
ATOM     34  CG2 VAL A   4      77.657  84.541 105.148  1.00 74.00           C
ATOM     35  N   GLY A   5      79.783  87.731 102.683  1.00 77.00           N
ATOM     36  CA  GLY A   5      80.617  88.360 101.649  1.00 77.00           C
ATOM     37  C   GLY A   5      80.061  89.687 101.083  1.00 77.00           C
ATOM     38  O   GLY A   5      80.809  90.389 100.474  1.00 77.00           O
ATOM     39  N   LYS A   6      78.797  90.105 101.287  1.00 84.62           N
ATOM     40  CA  LYS A   6      78.143  91.227 100.589  1.00 84.62           C
ATOM     41  C   LYS A   6      78.480  92.643 101.134  1.00 84.62           C
ATOM     42  O   LYS A   6      77.625  93.360 101.670  1.00 84.62           O
ATOM     43  CB  LYS A   6      76.625  90.907 100.389  1.00 84.62           C
ATOM     44  CG  LYS A   6      76.428  89.627  99.509  1.00 84.62           C
ATOM     45  CD  LYS A   6      74.929  89.317  99.231  1.00 84.62           C
ATOM     46  CE  LYS A   6      74.769  87.982  98.462  1.00 84.62           C
ATOM     47  NZ  LYS A   6      73.353  87.499  98.512  1.00 84.62           N
ATOM     48  N   TYR A   7      79.729  93.114 100.889  1.00 90.88           N
ATOM     49  CA  TYR A   7      80.188  94.527 101.169  1.00 90.88           C
ATOM     50  C   TYR A   7      80.440  95.372  99.925  1.00 90.88           C
ATOM     51  O   TYR A   7      80.071  96.541  99.910  1.00 90.88           O
ATOM     52  CB  TYR A   7      81.391  94.519 102.140  1.00 90.88           C
ATOM     53  CG  TYR A   7      81.057  94.238 103.590  1.00 90.88           C
ATOM     54  CD2 TYR A   7      81.093  95.288 104.504  1.00 90.88           C
ATOM     55  CD1 TYR A   7      80.672  92.950 103.985  1.00 90.88           C
ATOM     56  CE2 TYR A   7      80.780  95.051 105.857  1.00 90.88           C
ATOM     57  CE1 TYR A   7      80.335  92.697 105.323  1.00 90.88           C
ATOM     58  CZ  TYR A   7      80.403  93.759 106.277  1.00 90.88           C
ATOM     59  OH  TYR A   7      80.063  93.563 107.600  1.00 90.88           O
ATOM     60  N   GLY A   8      80.916  94.733  98.856  1.00 88.50           N
ATOM     61  CA  GLY A   8      81.385  95.355  97.606  1.00 88.50           C
ATOM     62  C   GLY A   8      80.509  96.465  97.062  1.00 88.50           C
ATOM     63  O   GLY A   8      81.031  97.581  96.871  1.00 88.50           O
ATOM     64  N   LEU A   9      79.202  96.248  96.901  1.00218.39           N
ATOM     65  CA  LEU A   9      78.285  97.223  96.278  1.00218.39           C
ATOM     66  C   LEU A   9      78.329  98.593  96.980  1.00218.39           C
ATOM     67  O   LEU A   9      78.309  99.633  96.323  1.00218.39           O
ATOM     68  CB  LEU A   9      76.823  96.640  96.271  1.00218.39           C
ATOM     69  CG  LEU A   9      76.688  95.213  95.640  1.00218.39           C
ATOM     70  CD1 LEU A   9      75.257  94.717  95.763  1.00218.39           C
ATOM     71  CD2 LEU A   9      77.081  95.253  94.154  1.00218.39           C
ATOM     72  N   PHE A  10      78.525  98.590  98.331  1.00231.43           N
ATOM     73  CA  PHE A  10      78.457  99.818  99.118  1.00231.43           C
ATOM     74  C   PHE A  10      79.649 100.759  98.850  1.00231.43           C
ATOM     75  O   PHE A  10      79.486 101.978  99.012  1.00231.43           O
ATOM     76  CB  PHE A  10      78.445  99.448 100.627  1.00231.43           C
ATOM     77  CG  PHE A  10      77.148  98.816 101.117  1.00231.43           C
ATOM     78  CD1 PHE A  10      76.899  97.443 100.872  1.00231.43           C
ATOM     79  CD2 PHE A  10      76.175  99.602 101.804  1.00231.43           C
ATOM     80  CE1 PHE A  10      75.671  96.843 101.321  1.00231.43           C
ATOM     81  CE2 PHE A  10      75.019  98.965 102.286  1.00231.43           C
ATOM     82  CZ  PHE A  10      74.789  97.593 102.026  1.00231.43           C
ATOM     83  N   ILE A  11      80.785 100.214  98.381  1.00231.57           N
ATOM     84  CA  ILE A  11      81.989 101.006  98.077  1.00231.57           C
ATOM     85  C   ILE A  11      81.753 101.887  96.831  1.00231.57           C
ATOM     86  O   ILE A  11      82.288 102.995  96.799  1.00231.57           O
ATOM     87  CB  ILE A  11      83.249 100.091  98.043  1.00231.57           C
ATOM     88  CG1 ILE A  11      83.583  99.462  99.404  1.00231.57           C
ATOM     89  CG2 ILE A  11      84.458 100.890  97.520  1.00231.57           C
ATOM     90  CD1 ILE A  11      82.709  98.250  99.808  1.00231.57           C
ATOM     91  N   LYS A  12      80.916 101.516  95.829  1.00237.27           N
ATOM     92  CA  LYS A  12      80.619 102.453  94.689  1.00237.27           C
ATOM     93  C   LYS A  12      79.954 103.749  95.182  1.00237.27           C
ATOM     94  O   LYS A  12      80.253 104.819  94.642  1.00237.27           O
ATOM     95  CB  LYS A  12      79.752 101.770  93.610  1.00237.27           C
ATOM     96  CG  LYS A  12      79.735 102.505  92.237  1.00237.27           C
ATOM     97  CD  LYS A  12      79.032 101.678  91.165  1.00237.27           C
ATOM     98  CE  LYS A  12      78.655 102.283  89.796  1.00237.27           C
ATOM     99  NZ  LYS A  12      79.840 102.513  88.939  1.00237.27           N
ATOM    100  N   ARG A  13      79.125 103.711  96.259  1.00248.87           N
ATOM    101  CA  ARG A  13      78.527 104.908  96.902  1.00248.87           C
ATOM    102  C   ARG A  13      79.547 105.795  97.659  1.00248.87           C
ATOM    103  O   ARG A  13      79.285 106.981  97.812  1.00248.87           O
ATOM    104  CB  ARG A  13      77.368 104.430  97.804  1.00248.87           C
ATOM    105  CG  ARG A  13      76.749 105.420  98.796  1.00248.87           C
ATOM    106  CD  ARG A  13      76.190 106.654  98.097  1.00248.87           C
ATOM    107  NE  ARG A  13      75.770 107.645  99.054  1.00248.87           N
ATOM    108  CZ  ARG A  13      76.478 108.705  99.440  1.00248.87           C
ATOM    109  NH1 ARG A  13      77.697 108.902  99.031  1.00248.87           N
ATOM    110  NH2 ARG A  13      75.953 109.538 100.305  1.00248.87           N
ATOM    111  N   ILE A  14      80.635 105.221  98.208  1.00242.03           N
ATOM    112  CA  ILE A  14      81.725 105.944  98.825  1.00242.03           C
ATOM    113  C   ILE A  14      82.756 106.495  97.809  1.00242.03           C
ATOM    114  O   ILE A  14      83.432 107.478  98.095  1.00242.03           O
ATOM    115  CB  ILE A  14      82.351 105.061  99.926  1.00242.03           C
ATOM    116  CG1 ILE A  14      81.379 104.921 101.154  1.00242.03           C
ATOM    117  CG2 ILE A  14      83.716 105.505 100.445  1.00242.03           C
ATOM    118  CD1 ILE A  14      81.559 103.575 101.905  1.00242.03           C
ATOM    119  N   SER A  15      82.920 105.856  96.647  1.00238.62           N
ATOM    120  CA  SER A  15      83.985 106.148  95.669  1.00238.62           C
ATOM    121  C   SER A  15      84.015 107.649  95.185  1.00238.62           C
ATOM    122  O   SER A  15      82.964 108.322  95.173  1.00238.62           O
ATOM    123  CB  SER A  15      83.873 105.220  94.426  1.00238.62           C
ATOM    124  OG  SER A  15      82.763 105.526  93.627  1.00238.62           O
ATOM    125  N   PRO A  16      85.184 108.150  94.727  1.00 87.62           N
ATOM    126  CA  PRO A  16      85.307 109.539  94.288  1.00 87.62           C
ATOM    127  C   PRO A  16      84.615 109.852  92.988  1.00 87.62           C
ATOM    128  O   PRO A  16      84.618 109.090  92.040  1.00 87.62           O
ATOM    129  CB  PRO A  16      86.836 109.833  94.126  1.00 87.62           C
ATOM    130  CG  PRO A  16      87.493 108.643  94.833  1.00 87.62           C
ATOM    131  CD  PRO A  16      86.485 107.503  94.691  1.00 87.62           C
ATOM    132  N   LYS A  17      84.073 111.068  92.932  1.00 83.12           N
ATOM    133  CA  LYS A  17      83.097 111.581  91.938  1.00 83.12           C
ATOM    134  C   LYS A  17      83.539 111.512  90.451  1.00 83.12           C
ATOM    135  O   LYS A  17      82.699 111.575  89.548  1.00 83.12           O
ATOM    136  CB  LYS A  17      82.730 113.008  92.279  1.00 83.12           C
ATOM    137  CG  LYS A  17      82.381 113.197  93.780  1.00 83.12           C
ATOM    138  CD  LYS A  17      81.847 114.580  94.067  1.00 83.12           C
ATOM    139  CE  LYS A  17      81.969 114.918  95.556  1.00 83.12           C
ATOM    140  NZ  LYS A  17      81.043 116.045  95.933  1.00 83.12           N
ATOM    141  N   ASP A  18      84.847 111.300  90.191  1.00 85.06           N
ATOM    142  CA  ASP A  18      85.413 111.082  88.821  1.00 85.06           C
ATOM    143  C   ASP A  18      86.453 109.910  88.763  1.00 85.06           C
ATOM    144  O   ASP A  18      87.371 109.954  87.935  1.00 85.06           O
ATOM    145  CB  ASP A  18      85.958 112.394  88.222  1.00 85.06           C
ATOM    146  CG  ASP A  18      87.359 112.740  88.738  1.00 85.06           C
ATOM    147  OD1 ASP A  18      87.669 112.358  89.889  1.00 85.06           O
ATOM    148  OD2 ASP A  18      88.184 113.232  87.903  1.00 85.06           O
ATOM    149  N   ALA A  19      86.362 108.929  89.684  1.00 88.88           N
ATOM    150  CA  ALA A  19      87.258 107.780  89.715  1.00 88.88           C
ATOM    151  C   ALA A  19      86.470 106.460  89.860  1.00 88.88           C
ATOM    152  O   ALA A  19      86.610 105.794  90.870  1.00 88.88           O
ATOM    153  CB  ALA A  19      88.289 108.012  90.803  1.00 88.88           C
ATOM    154  N   ASP A  20      85.621 106.135  88.890  1.00 91.81           N
ATOM    155  CA  ASP A  20      84.569 105.119  88.940  1.00 91.81           C
ATOM    156  C   ASP A  20      85.039 103.649  88.850  1.00 91.81           C
ATOM    157  O   ASP A  20      85.937 103.253  88.082  1.00 91.81           O
ATOM    158  CB  ASP A  20      83.484 105.450  87.914  1.00 91.81           C
ATOM    159  CG  ASP A  20      82.430 104.348  87.969  1.00 91.81           C
ATOM    160  OD1 ASP A  20      81.606 104.466  88.867  1.00 91.81           O
ATOM    161  OD2 ASP A  20      82.548 103.358  87.261  1.00 91.81           O
ATOM    162  N   ILE A  21      84.330 102.779  89.556  1.00 91.75           N
ATOM    163  CA  ILE A  21      84.482 101.356  89.709  1.00 91.75           C
ATOM    164  C   ILE A  21      83.110 100.692  89.258  1.00 91.75           C
ATOM    165  O   ILE A  21      82.103 100.960  89.890  1.00 91.75           O
ATOM    166  CB  ILE A  21      84.922 101.166  91.180  1.00 91.75           C
ATOM    167  CG1 ILE A  21      85.491  99.802  91.450  1.00 91.75           C
ATOM    168  CG2 ILE A  21      83.921 101.605  92.261  1.00 91.75           C
ATOM    169  CD1 ILE A  21      86.259  99.779  92.774  1.00 91.75           C
ATOM    170  N   THR A  22      82.964 100.021  88.111  1.00183.78           N
ATOM    171  CA  THR A  22      83.825  99.050  87.340  1.00183.78           C
ATOM    172  C   THR A  22      83.953  97.708  88.046  1.00183.78           C
ATOM    173  O   THR A  22      84.461  97.670  89.163  1.00183.78           O
ATOM    174  CB  THR A  22      85.177  99.599  86.821  1.00183.78           C
ATOM    175  OG1 THR A  22      84.981 100.879  86.239  1.00183.78           O
ATOM    176  CG2 THR A  22      85.791  98.698  85.747  1.00183.78           C
ATOM    177  N   LYS A  23      83.382  96.633  87.484  1.00197.27           N
ATOM    178  CA  LYS A  23      82.724  95.612  88.371  1.00197.27           C
ATOM    179  C   LYS A  23      83.623  94.543  88.971  1.00197.27           C
ATOM    180  O   LYS A  23      83.341  94.098  90.102  1.00197.27           O
ATOM    181  CB  LYS A  23      81.530  94.944  87.629  1.00197.27           C
ATOM    182  CG  LYS A  23      80.462  95.951  87.139  1.00197.27           C
ATOM    183  CD  LYS A  23      79.127  95.232  86.803  1.00197.27           C
ATOM    184  CE  LYS A  23      78.215  96.126  85.970  1.00197.27           C
ATOM    185  NZ  LYS A  23      78.426  95.943  84.523  1.00197.27           N
ATOM    186  N   GLU A  24      84.657  94.044  88.240  1.00192.31           N
ATOM    187  CA  GLU A  24      85.615  93.103  88.858  1.00192.31           C
ATOM    188  C   GLU A  24      86.376  93.730  90.043  1.00192.31           C
ATOM    189  O   GLU A  24      86.670  93.054  91.043  1.00192.31           O
ATOM    190  CB  GLU A  24      86.589  92.606  87.724  1.00192.31           C
ATOM    191  CG  GLU A  24      87.903  93.394  87.387  1.00192.31           C
ATOM    192  CD  GLU A  24      87.800  94.932  87.277  1.00192.31           C
ATOM    193  OE1 GLU A  24      86.693  95.457  87.094  1.00192.31           O
ATOM    194  OE2 GLU A  24      88.849  95.556  87.533  1.00192.31           O
ATOM    195  N   SER A  25      86.602  95.065  89.987  1.00185.81           N
ATOM    196  CA  SER A  25      87.263  95.822  91.026  1.00185.81           C
ATOM    197  C   SER A  25      86.384  95.951  92.300  1.00185.81           C
ATOM    198  O   SER A  25      86.951  95.922  93.378  1.00185.81           O
ATOM    199  CB  SER A  25      87.739  97.144  90.518  1.00185.81           C
ATOM    200  OG  SER A  25      88.953  96.890  89.792  1.00185.81           O
ATOM    201  N   LEU A  26      85.041  95.997  92.216  1.00197.69           N
ATOM    202  CA  LEU A  26      84.160  95.949  93.393  1.00197.69           C
ATOM    203  C   LEU A  26      84.495  94.714  94.208  1.00197.69           C
ATOM    204  O   LEU A  26      84.537  94.797  95.446  1.00197.69           O
ATOM    205  CB  LEU A  26      82.638  95.956  93.118  1.00197.69           C
ATOM    206  CG  LEU A  26      81.878  97.293  92.972  1.00197.69           C
ATOM    207  CD1 LEU A  26      82.395  98.411  93.897  1.00197.69           C
ATOM    208  CD2 LEU A  26      81.794  97.777  91.542  1.00197.69           C
ATOM    209  N   GLU A  27      84.816  93.584  93.573  1.00201.29           N
ATOM    210  CA  GLU A  27      85.087  92.364  94.308  1.00201.29           C
ATOM    211  C   GLU A  27      86.553  92.337  94.823  1.00201.29           C
ATOM    212  O   GLU A  27      86.792  91.715  95.859  1.00201.29           O
ATOM    213  CB  GLU A  27      84.695  91.104  93.566  1.00201.29           C
ATOM    214  CG  GLU A  27      83.229  90.690  93.692  1.00201.29           C
ATOM    215  CD  GLU A  27      82.824  90.575  95.164  1.00201.29           C
ATOM    216  OE1 GLU A  27      83.459  89.794  95.909  1.00201.29           O
ATOM    217  OE2 GLU A  27      81.981  91.365  95.640  1.00201.29           O
ATOM    218  N   THR A  28      87.516  93.005  94.216  1.00198.43           N
ATOM    219  CA  THR A  28      88.877  93.083  94.798  1.00198.43           C
ATOM    220  C   THR A  28      88.794  93.830  96.160  1.00198.43           C
ATOM    221  O   THR A  28      89.399  93.442  97.147  1.00198.43           O
ATOM    222  CB  THR A  28      89.908  93.798  93.864  1.00198.43           C
ATOM    223  OG1 THR A  28      89.658  95.181  93.765  1.00198.43           O
ATOM    224  CG2 THR A  28      89.901  93.132  92.463  1.00198.43           C
ATOM    225  N   VAL A  29      88.069  94.961  96.203  1.00186.71           N
ATOM    226  CA  VAL A  29      87.879  95.751  97.397  1.00186.71           C
ATOM    227  C   VAL A  29      86.956  95.033  98.374  1.00186.71           C
ATOM    228  O   VAL A  29      87.230  95.059  99.579  1.00186.71           O
ATOM    229  CB  VAL A  29      87.477  97.177  97.074  1.00186.71           C
ATOM    230  CG1 VAL A  29      86.062  97.419  96.531  1.00186.71           C
ATOM    231  CG2 VAL A  29      87.608  98.028  98.364  1.00186.71           C
ATOM    232  N   ASN A  30      85.959  94.274  97.882  1.00185.64           N
ATOM    233  CA  ASN A  30      85.106  93.463  98.754  1.00185.64           C
ATOM    234  C   ASN A  30      85.929  92.387  99.493  1.00185.64           C
ATOM    235  O   ASN A  30      85.857  92.331 100.719  1.00185.64           O
ATOM    236  CB  ASN A  30      84.012  92.770  97.936  1.00185.64           C
ATOM    237  CG  ASN A  30      83.120  92.008  98.868  1.00185.64           C
ATOM    238  OD1 ASN A  30      82.537  92.603  99.787  1.00185.64           O
ATOM    239  ND2 ASN A  30      82.906  90.738  98.636  1.00185.64           N
ATOM    240  N   ASN A  31      86.734  91.598  98.765  1.00182.65           N
ATOM    241  CA  ASN A  31      87.526  90.511  99.287  1.00182.65           C
ATOM    242  C   ASN A  31      88.573  90.943 100.311  1.00182.65           C
ATOM    243  O   ASN A  31      88.738  90.309 101.327  1.00182.65           O
ATOM    244  CB  ASN A  31      88.083  89.637  98.138  1.00182.65           C
ATOM    245  CG  ASN A  31      87.082  88.666  97.570  1.00182.65           C
ATOM    246  OD1 ASN A  31      87.091  87.481  97.798  1.00182.65           O
ATOM    247  ND2 ASN A  31      86.123  89.195  96.836  1.00182.65           N
ATOM    248  N   MET A  32      89.228  92.082 100.085  1.00183.57           N
ATOM    249  CA  MET A  32      90.156  92.656 101.116  1.00183.57           C
ATOM    250  C   MET A  32      89.449  93.329 102.309  1.00183.57           C
ATOM    251  O   MET A  32      89.998  93.273 103.422  1.00183.57           O
ATOM    252  CB  MET A  32      91.186  93.584 100.455  1.00183.57           C
ATOM    253  CG  MET A  32      90.586  94.925 100.050  1.00183.57           C
ATOM    254  SD  MET A  32      91.696  96.012  99.123  1.00183.57           S
ATOM    255  CE  MET A  32      92.798  96.578 100.442  1.00183.57           C
ATOM    256  N   LEU A  33      88.266  93.946 102.101  1.00183.58           N
ATOM    257  CA  LEU A  33      87.517  94.513 103.254  1.00183.58           C
ATOM    258  C   LEU A  33      86.871  93.446 104.165  1.00183.58           C
ATOM    259  O   LEU A  33      86.823  93.636 105.372  1.00183.58           O
ATOM    260  CB  LEU A  33      86.495  95.544 102.788  1.00183.58           C
ATOM    261  CG  LEU A  33      87.145  96.867 102.318  1.00183.58           C
ATOM    262  CD1 LEU A  33      86.076  97.811 101.736  1.00183.58           C
ATOM    263  CD2 LEU A  33      87.875  97.666 103.420  1.00183.58           C
ATOM    264  N   VAL A  34      86.378  92.320 103.633  1.00189.28           N
ATOM    265  CA  VAL A  34      85.884  91.167 104.441  1.00189.28           C
ATOM    266  C   VAL A  34      87.000  90.377 105.099  1.00189.28           C
ATOM    267  O   VAL A  34      86.855  89.976 106.227  1.00189.28           O
ATOM    268  CB  VAL A  34      84.917  90.208 103.692  1.00189.28           C
ATOM    269  CG1 VAL A  34      83.721  90.982 103.161  1.00189.28           C
ATOM    270  CG2 VAL A  34      85.570  89.430 102.560  1.00189.28           C
ATOM    271  N   PHE A  35      88.181  90.325 104.476  1.00188.59           N
ATOM    272  CA  PHE A  35      89.414  89.905 105.172  1.00188.59           C
ATOM    273  C   PHE A  35      89.825  90.845 106.283  1.00188.59           C
ATOM    274  O   PHE A  35      90.290  90.374 107.325  1.00188.59           O
ATOM    275  CB  PHE A  35      90.562  89.798 104.118  1.00188.59           C
ATOM    276  CG  PHE A  35      91.957  89.797 104.802  1.00188.59           C
ATOM    277  CD1 PHE A  35      92.478  88.672 105.487  1.00188.59           C
ATOM    278  CD2 PHE A  35      92.673  91.003 104.787  1.00188.59           C
ATOM    279  CE1 PHE A  35      93.717  88.760 106.180  1.00188.59           C
ATOM    280  CE2 PHE A  35      93.916  91.112 105.500  1.00188.59           C
ATOM    281  CZ  PHE A  35      94.415  89.982 106.163  1.00188.59           C
ATOM    282  N   LEU A  36      89.582  92.164 106.178  1.00179.11           N
ATOM    283  CA  LEU A  36      89.947  93.120 107.256  1.00179.11           C
ATOM    284  C   LEU A  36      88.986  92.956 108.482  1.00179.11           C
ATOM    285  O   LEU A  36      89.493  92.935 109.610  1.00179.11           O
ATOM    286  CB  LEU A  36      89.981  94.538 106.714  1.00179.11           C
ATOM    287  CG  LEU A  36      90.457  95.633 107.681  1.00179.11           C
ATOM    288  CD1 LEU A  36      91.096  96.769 106.878  1.00179.11           C
ATOM    289  CD2 LEU A  36      89.306  96.207 108.539  1.00179.11           C
ATOM    290  N   ALA A  37      87.683  92.826 108.275  1.00168.30           N
ATOM    291  CA  ALA A  37      86.719  92.503 109.348  1.00168.30           C
ATOM    292  C   ALA A  37      87.043  91.145 110.022  1.00168.30           C
ATOM    293  O   ALA A  37      86.911  91.021 111.238  1.00168.30           O
ATOM    294  CB  ALA A  37      85.342  92.494 108.721  1.00168.30           C
ATOM    295  N   GLU A  38      87.484  90.152 109.247  1.00178.59           N
ATOM    296  CA  GLU A  38      87.892  88.817 109.704  1.00178.59           C
ATOM    297  C   GLU A  38      89.231  88.846 110.493  1.00178.59           C
ATOM    298  O   GLU A  38      89.305  88.227 111.559  1.00178.59           O
ATOM    299  CB  GLU A  38      87.988  87.944 108.453  1.00178.59           C
ATOM    300  CG  GLU A  38      88.628  86.588 108.572  1.00178.59           C
ATOM    301  CD  GLU A  38      87.898  85.577 109.438  1.00178.59           C
ATOM    302  OE1 GLU A  38      86.784  85.850 109.938  1.00178.59           O
ATOM    303  OE2 GLU A  38      88.434  84.447 109.577  1.00178.59           O
ATOM    304  N   LYS A  39      90.210  89.637 110.051  1.00176.66           N
ATOM    305  CA  LYS A  39      91.474  89.886 110.769  1.00176.66           C
ATOM    306  C   LYS A  39      91.247  90.475 112.164  1.00176.66           C
ATOM    307  O   LYS A  39      91.756  89.960 113.166  1.00176.66           O
ATOM    308  CB  LYS A  39      92.307  90.852 109.876  1.00176.66           C
ATOM    309  CG  LYS A  39      93.746  91.136 110.383  1.00176.66           C
ATOM    310  CD  LYS A  39      94.454  92.131 109.476  1.00176.66           C
ATOM    311  CE  LYS A  39      95.915  92.355 109.952  1.00176.66           C
ATOM    312  NZ  LYS A  39      96.593  93.390 109.137  1.00176.66           N
ATOM    313  N   LEU A  40      90.424  91.529 112.245  1.00167.38           N
ATOM    314  CA  LEU A  40      89.982  92.137 113.487  1.00167.38           C
ATOM    315  C   LEU A  40      89.247  91.165 114.417  1.00167.38           C
ATOM    316  O   LEU A  40      89.571  91.022 115.618  1.00167.38           O
ATOM    317  CB  LEU A  40      89.100  93.313 113.078  1.00167.38           C
ATOM    318  CG  LEU A  40      88.520  94.157 114.236  1.00167.38           C
ATOM    319  CD1 LEU A  40      89.557  95.128 114.780  1.00167.38           C
ATOM    320  CD2 LEU A  40      87.284  94.931 113.766  1.00167.38           C
ATOM    321  N   THR A  41      88.268  90.448 113.868  1.00161.83           N
ATOM    322  CA  THR A  41      87.451  89.462 114.587  1.00161.83           C
ATOM    323  C   THR A  41      88.258  88.250 115.109  1.00161.83           C
ATOM    324  O   THR A  41      88.032  87.841 116.236  1.00161.83           O
ATOM    325  CB  THR A  41      86.242  89.002 113.680  1.00161.83           C
ATOM    326  OG1 THR A  41      85.558  90.128 113.304  1.00161.83           O
ATOM    327  CG2 THR A  41      85.276  88.079 114.442  1.00161.83           C
ATOM    328  N   LYS A  42      89.205  87.738 114.336  1.00155.33           N
ATOM    329  CA  LYS A  42      90.167  86.724 114.762  1.00155.33           C
ATOM    330  C   LYS A  42      90.960  87.171 115.984  1.00155.33           C
ATOM    331  O   LYS A  42      91.050  86.397 116.932  1.00155.33           O
ATOM    332  CB  LYS A  42      91.101  86.345 113.597  1.00155.33           C
ATOM    333  CG  LYS A  42      90.554  85.210 112.730  1.00155.33           C
ATOM    334  CD  LYS A  42      91.333  85.064 111.409  1.00155.33           C
ATOM    335  CE  LYS A  42      91.149  83.672 110.793  1.00155.33           C
ATOM    336  NZ  LYS A  42      90.995  83.724 109.317  1.00155.33           N
ATOM    337  N   GLN A  43      91.502  88.411 115.976  1.00161.93           N
ATOM    338  CA  GLN A  43      92.264  88.924 117.091  1.00161.93           C
ATOM    339  C   GLN A  43      91.438  89.190 118.336  1.00161.93           C
ATOM    340  O   GLN A  43      91.865  88.883 119.449  1.00161.93           O
ATOM    341  CB  GLN A  43      92.999  90.222 116.723  1.00161.93           C
ATOM    342  CG  GLN A  43      93.977  90.752 117.798  1.00161.93           C
ATOM    343  CD  GLN A  43      95.187  89.870 117.999  1.00161.93           C
ATOM    344  OE1 GLN A  43      96.215  90.084 117.395  1.00161.93           O
ATOM    345  NE2 GLN A  43      95.067  88.801 118.795  1.00161.93           N
ATOM    346  N   ALA A  44      90.210  89.699 118.169  1.00176.01           N
ATOM    347  CA  ALA A  44      89.234  89.882 119.243  1.00176.01           C
ATOM    348  C   ALA A  44      88.888  88.522 119.884  1.00176.01           C
ATOM    349  O   ALA A  44      88.905  88.447 121.121  1.00176.01           O
ATOM    350  CB  ALA A  44      87.998  90.558 118.611  1.00176.01           C
ATOM    351  N   ASN A  45      88.585  87.456 119.129  1.00183.41           N
ATOM    352  CA  ASN A  45      88.225  86.114 119.571  1.00183.41           C
ATOM    353  C   ASN A  45      89.421  85.320 120.201  1.00183.41           C
ATOM    354  O   ASN A  45      89.327  84.130 120.477  1.00183.41           O
ATOM    355  CB  ASN A  45      87.475  85.384 118.438  1.00183.41           C
ATOM    356  CG  ASN A  45      86.576  84.242 118.911  1.00183.41           C
ATOM    357  OD1 ASN A  45      85.351  84.327 118.981  1.00183.41           O
ATOM    358  ND2 ASN A  45      87.094  83.127 119.324  1.00183.41           N
ATOM    359  N   ILE A  46      90.562  85.985 120.500  1.00164.95           N
ATOM    360  CA  ILE A  46      91.705  85.380 121.261  1.00164.95           C
ATOM    361  C   ILE A  46      92.352  86.290 122.255  1.00164.95           C
ATOM    362  O   ILE A  46      92.658  85.856 123.362  1.00164.95           O
ATOM    363  CB  ILE A  46      92.733  84.745 120.263  1.00164.95           C
ATOM    364  CG1 ILE A  46      93.712  83.807 121.050  1.00164.95           C
ATOM    365  CG2 ILE A  46      93.477  85.829 119.458  1.00164.95           C
ATOM    366  CD1 ILE A  46      94.461  82.956 120.043  1.00164.95           C
ATOM    367  N   ILE A  47      92.459  87.598 121.975  1.00162.69           N
ATOM    368  CA  ILE A  47      93.172  88.495 122.885  1.00162.69           C
ATOM    369  C   ILE A  47      92.493  88.822 124.219  1.00162.69           C
ATOM    370  O   ILE A  47      93.167  89.123 125.199  1.00162.69           O
ATOM    371  CB  ILE A  47      93.579  89.801 122.167  1.00162.69           C
ATOM    372  CG1 ILE A  47      94.753  90.459 122.844  1.00162.69           C
ATOM    373  CG2 ILE A  47      92.365  90.707 121.905  1.00162.69           C
ATOM    374  CD1 ILE A  47      95.338  91.574 121.976  1.00162.69           C
ATOM    375  N   ILE A  48      91.160  88.840 124.281  1.00179.25           N
ATOM    376  CA  ILE A  48      90.383  89.150 125.493  1.00179.25           C
ATOM    377  C   ILE A  48      90.396  88.031 126.559  1.00179.25           C
ATOM    378  O   ILE A  48      90.490  86.865 126.235  1.00179.25           O
ATOM    379  CB  ILE A  48      88.932  89.526 125.079  1.00179.25           C
ATOM    380  CG1 ILE A  48      88.016  90.047 126.196  1.00179.25           C
ATOM    381  CG2 ILE A  48      88.204  88.327 124.411  1.00179.25           C
ATOM    382  CD1 ILE A  48      88.514  91.323 126.912  1.00179.25           C
ATOM    383  N   ASP A  49      90.326  88.376 127.843  1.00202.30           N
ATOM    384  CA  ASP A  49      90.069  87.459 128.993  1.00202.30           C
ATOM    385  C   ASP A  49      88.917  87.954 129.891  1.00202.30           C
ATOM    386  O   ASP A  49      89.152  88.460 130.983  1.00202.30           O
ATOM    387  CB  ASP A  49      91.386  87.160 129.754  1.00202.30           C
ATOM    388  CG  ASP A  49      92.433  86.456 128.893  1.00202.30           C
ATOM    389  OD2 ASP A  49      93.529  87.021 128.662  1.00202.30           O
ATOM    390  OD1 ASP A  49      92.163  85.388 128.349  1.00202.30           O
ATOM    391  N   GLN A  50      87.677  87.832 129.403  1.00214.16           N
ATOM    392  CA  GLN A  50      86.447  88.076 130.126  1.00214.16           C
ATOM    393  C   GLN A  50      85.249  87.333 129.395  1.00214.16           C
ATOM    394  O   GLN A  50      85.314  87.161 128.180  1.00214.16           O
ATOM    395  CB  GLN A  50      86.166  89.621 130.190  1.00214.16           C
ATOM    396  CG  GLN A  50      84.855  90.087 130.912  1.00214.16           C
ATOM    397  CD  GLN A  50      84.746  91.608 131.041  1.00214.16           C
ATOM    398  OE1 GLN A  50      85.469  92.403 130.431  1.00214.16           O
ATOM    399  NE2 GLN A  50      83.834  92.149 131.809  1.00214.16           N
ATOM    400  N   LYS A  51      84.166  86.951 130.119  1.00226.92           N
ATOM    401  CA  LYS A  51      83.029  86.151 129.567  1.00226.92           C
ATOM    402  C   LYS A  51      82.330  86.842 128.352  1.00226.92           C
ATOM    403  O   LYS A  51      81.481  86.177 127.747  1.00226.92           O
ATOM    404  CB  LYS A  51      81.989  85.797 130.656  1.00226.92           C
ATOM    405  CG  LYS A  51      81.618  84.312 130.799  1.00226.92           C
ATOM    406  CD  LYS A  51      80.844  83.634 129.645  1.00226.92           C
ATOM    407  CE  LYS A  51      79.454  84.249 129.365  1.00226.92           C
ATOM    408  NZ  LYS A  51      78.322  83.789 130.211  1.00226.92           N
ATOM    409  N   THR A  52      82.612  88.104 128.043  1.00231.96           N
ATOM    410  CA  THR A  52      81.863  88.942 127.103  1.00231.96           C
ATOM    411  C   THR A  52      82.707  90.167 126.659  1.00231.96           C
ATOM    412  O   THR A  52      83.544  90.632 127.450  1.00231.96           O
ATOM    413  CB  THR A  52      80.550  89.393 127.762  1.00231.96           C
ATOM    414  OG1 THR A  52      79.820  90.160 126.849  1.00231.96           O
ATOM    415  CG2 THR A  52      80.734  90.253 129.021  1.00231.96           C
ATOM    416  N   LEU A  53      82.431  90.700 125.447  1.00206.79           N
ATOM    417  CA  LEU A  53      83.156  91.848 124.818  1.00206.79           C
ATOM    418  C   LEU A  53      82.244  92.989 124.409  1.00206.79           C
ATOM    419  O   LEU A  53      81.048  92.805 124.117  1.00206.79           O
ATOM    420  CB  LEU A  53      84.068  91.295 123.680  1.00206.79           C
ATOM    421  CG  LEU A  53      83.422  90.717 122.388  1.00206.79           C
ATOM    422  CD1 LEU A  53      82.736  91.799 121.540  1.00206.79           C
ATOM    423  CD2 LEU A  53      84.619  90.215 121.582  1.00206.79           C
ATOM    424  N   ARG A  54      82.815  94.192 124.422  1.00193.84           N
ATOM    425  CA  ARG A  54      82.182  95.466 124.093  1.00193.84           C
ATOM    426  C   ARG A  54      83.087  96.173 123.064  1.00193.84           C
ATOM    427  O   ARG A  54      84.038  95.550 122.548  1.00193.84           O
ATOM    428  CB  ARG A  54      81.979  96.316 125.358  1.00193.84           C
ATOM    429  CG  ARG A  54      81.325  95.707 126.621  1.00193.84           C
ATOM    430  CD  ARG A  54      82.135  95.846 127.920  1.00193.84           C
ATOM    431  NE  ARG A  54      83.431  95.184 127.771  1.00193.84           N
ATOM    432  CZ  ARG A  54      83.729  93.921 127.916  1.00193.84           C
ATOM    433  NH1 ARG A  54      82.963  93.048 128.494  1.00193.84           N
ATOM    434  NH2 ARG A  54      84.890  93.479 127.519  1.00193.84           N
ATOM    435  N   HIS A  55      82.868  97.473 122.872  1.00183.15           N
ATOM    436  CA  HIS A  55      83.759  98.395 122.147  1.00183.15           C
ATOM    437  C   HIS A  55      85.217  98.403 122.643  1.00183.15           C
ATOM    438  O   HIS A  55      86.098  98.673 121.839  1.00183.15           O
ATOM    439  CB  HIS A  55      83.169  99.826 122.195  1.00183.15           C
ATOM    440  CG  HIS A  55      82.875 100.374 123.585  1.00183.15           C
ATOM    441  ND1 HIS A  55      83.795 100.450 124.608  1.00183.15           N
ATOM    442  CD2 HIS A  55      81.750 101.034 123.960  1.00183.15           C
ATOM    443  CE1 HIS A  55      83.226 101.159 125.572  1.00183.15           C
ATOM    444  NE2 HIS A  55      81.973 101.540 125.232  1.00183.15           N
ATOM    445  N   ASP A  56      85.517  97.992 123.881  1.00189.66           N
ATOM    446  CA  ASP A  56      86.876  97.904 124.433  1.00189.66           C
ATOM    447  C   ASP A  56      87.812  97.001 123.656  1.00189.66           C
ATOM    448  O   ASP A  56      88.954  97.319 123.342  1.00189.66           O
ATOM    449  CB  ASP A  56      86.824  97.522 125.924  1.00189.66           C
ATOM    450  CG  ASP A  56      86.253  96.146 126.314  1.00189.66           C
ATOM    451  OD1 ASP A  56      85.330  95.630 125.606  1.00189.66           O
ATOM    452  OD2 ASP A  56      86.611  95.626 127.360  1.00189.66           O
ATOM    453  N   ALA A  57      87.244  95.850 123.291  1.00187.16           N
ATOM    454  CA  ALA A  57      87.904  94.776 122.567  1.00187.16           C
ATOM    455  C   ALA A  57      88.260  95.160 121.081  1.00187.16           C
ATOM    456  O   ALA A  57      88.867  94.347 120.349  1.00187.16           O
ATOM    457  CB  ALA A  57      86.995  93.555 122.613  1.00187.16           C
ATOM    458  N   PHE A  58      87.913  96.385 120.663  1.00183.00           N
ATOM    459  CA  PHE A  58      88.256  96.935 119.342  1.00183.00           C
ATOM    460  C   PHE A  58      88.980  98.282 119.436  1.00183.00           C
ATOM    461  O   PHE A  58      89.942  98.492 118.691  1.00183.00           O
ATOM    462  CB  PHE A  58      86.962  97.029 118.544  1.00183.00           C
ATOM    463  CG  PHE A  58      86.170  95.742 118.452  1.00183.00           C
ATOM    464  CD1 PHE A  58      86.392  94.763 117.478  1.00183.00           C
ATOM    465  CD2 PHE A  58      85.104  95.578 119.360  1.00183.00           C
ATOM    466  CE1 PHE A  58      85.624  93.588 117.470  1.00183.00           C
ATOM    467  CE2 PHE A  58      84.324  94.398 119.346  1.00183.00           C
ATOM    468  CZ  PHE A  58      84.601  93.400 118.394  1.00183.00           C
ATOM    469  N   LEU A  59      88.592  99.152 120.331  1.00194.91           N
ATOM    470  CA  LEU A  59      89.177 100.502 120.541  1.00194.91           C
ATOM    471  C   LEU A  59      90.643 100.442 120.959  1.00194.91           C
ATOM    472  O   LEU A  59      91.462 101.220 120.465  1.00194.91           O
ATOM    473  CB  LEU A  59      88.334 101.269 121.574  1.00194.91           C
ATOM    474  CG  LEU A  59      88.870 102.682 121.971  1.00194.91           C
ATOM    475  CD1 LEU A  59      88.892 103.643 120.789  1.00194.91           C
ATOM    476  CD2 LEU A  59      87.960 103.259 123.045  1.00194.91           C
ATOM    477  N   TRP A  60      91.009  99.495 121.819  1.00206.12           N
ATOM    478  CA  TRP A  60      92.432  99.272 122.178  1.00206.12           C
ATOM    479  C   TRP A  60      93.255  98.806 120.977  1.00206.12           C
ATOM    480  O   TRP A  60      94.414  99.219 120.848  1.00206.12           O
ATOM    481  CB  TRP A  60      92.538  98.293 123.355  1.00206.12           C
ATOM    482  CG  TRP A  60      92.279  98.927 124.696  1.00206.12           C
ATOM    483  CD1 TRP A  60      91.262  98.651 125.552  1.00206.12           C
ATOM    484  CD2 TRP A  60      93.050  99.969 125.348  1.00206.12           C
ATOM    485  NE1 TRP A  60      91.341  99.440 126.696  1.00206.12           N
ATOM    486  CE2 TRP A  60      92.441 100.258 126.614  1.00206.12           C
ATOM    487  CE3 TRP A  60      94.224 100.678 125.004  1.00206.12           C
ATOM    488  CZ2 TRP A  60      92.966 101.235 127.491  1.00206.12           C
ATOM    489  CZ3 TRP A  60      94.784 101.607 125.865  1.00206.12           C
ATOM    490  CH2 TRP A  60      94.153 101.911 127.108  1.00206.12           C
ATOM    491  N   LEU A  61      92.678  98.029 120.051  1.00186.37           N
ATOM    492  CA  LEU A  61      93.279  97.584 118.792  1.00186.37           C
ATOM    493  C   LEU A  61      93.338  98.670 117.680  1.00186.37           C
ATOM    494  O   LEU A  61      93.457  98.388 116.489  1.00186.37           O
ATOM    495  CB  LEU A  61      92.602  96.315 118.274  1.00186.37           C
ATOM    496  CG  LEU A  61      92.702  95.142 119.274  1.00186.37           C
ATOM    497  CD1 LEU A  61      92.083  93.875 118.653  1.00186.37           C
ATOM    498  CD2 LEU A  61      94.138  94.761 119.659  1.00186.37           C
ATOM    499  N   LEU A  62      93.267  99.953 118.082  1.00212.92           N
ATOM    500  CA  LEU A  62      93.564 101.134 117.259  1.00212.92           C
ATOM    501  C   LEU A  62      94.702 101.991 117.858  1.00212.92           C
ATOM    502  O   LEU A  62      95.207 102.922 117.222  1.00212.92           O
ATOM    503  CB  LEU A  62      92.278 101.960 117.105  1.00212.92           C
ATOM    504  CG  LEU A  62      91.134 101.185 116.458  1.00212.92           C
ATOM    505  CD1 LEU A  62      89.847 101.999 116.560  1.00212.92           C
ATOM    506  CD2 LEU A  62      91.357 100.834 114.978  1.00212.92           C
ATOM    507  N   THR A  63      95.200 101.642 119.064  1.00224.07           N
ATOM    508  CA  THR A  63      96.386 102.248 119.725  1.00224.07           C
ATOM    509  C   THR A  63      97.699 101.647 119.307  1.00224.07           C
ATOM    510  O   THR A  63      98.759 102.209 119.588  1.00224.07           O
ATOM    511  CB  THR A  63      96.234 102.126 121.247  1.00224.07           C
ATOM    512  OG1 THR A  63      96.388 100.786 121.678  1.00224.07           O
ATOM    513  CG2 THR A  63      94.922 102.720 121.750  1.00224.07           C
ATOM    514  N   ASP A  64      97.677 100.500 118.626  1.00221.43           N
ATOM    515  CA  ASP A  64      98.820  99.771 118.034  1.00221.43           C
ATOM    516  C   ASP A  64      98.923  99.904 116.520  1.00221.43           C
ATOM    517  O   ASP A  64      99.903  99.478 115.903  1.00221.43           O
ATOM    518  CB  ASP A  64      98.758  98.284 118.502  1.00221.43           C
ATOM    519  CG  ASP A  64      97.395  97.596 118.375  1.00221.43           C
ATOM    520  OD1 ASP A  64      96.401  98.225 117.909  1.00221.43           O
ATOM    521  OD2 ASP A  64      97.310  96.445 118.868  1.00221.43           O
ATOM    522  N   ILE A  65      97.943 100.559 115.873  1.00246.80           N
ATOM    523  CA  ILE A  65      98.107 101.268 114.592  1.00246.80           C
ATOM    524  C   ILE A  65      99.069 102.447 114.883  1.00246.80           C
ATOM    525  O   ILE A  65      98.656 103.634 115.011  1.00246.80           O
ATOM    526  CB  ILE A  65      96.726 101.724 114.050  1.00246.80           C
ATOM    527  CG1 ILE A  65      95.711 100.600 113.871  1.00246.80           C
ATOM    528  CG2 ILE A  65      96.909 102.425 112.685  1.00246.80           C
ATOM    529  CD1 ILE A  65      96.113  99.494 112.876  1.00246.80           C
ATOM    530  N   GLN A  66     100.346 102.120 115.095  1.00277.66           N
ATOM    531  CA  GLN A  66     101.350 102.979 115.725  1.00277.66           C
ATOM    532  C   GLN A  66     101.881 104.135 114.860  1.00277.66           C
ATOM    533  O   GLN A  66     103.104 104.315 114.696  1.00277.66           O
ATOM    534  CB  GLN A  66     102.480 102.049 116.242  1.00277.66           C
ATOM    535  CG  GLN A  66     103.372 102.698 117.301  1.00277.66           C
ATOM    536  CD  GLN A  66     104.853 102.526 116.979  1.00277.66           C
ATOM    537  OE1 GLN A  66     105.599 101.833 117.686  1.00277.66           O
ATOM    538  NE2 GLN A  66     105.334 103.100 115.891  1.00277.66           N
ATOM    539  N   GLY A  67     100.983 104.911 114.273  1.00289.86           N
ATOM    540  CA  GLY A  67     101.223 106.162 113.555  1.00289.86           C
ATOM    541  C   GLY A  67     100.058 107.140 113.731  1.00289.86           C
ATOM    542  O   GLY A  67      99.076 106.837 114.413  1.00289.86           O
ATOM    543  N   GLU A  68     100.135 108.322 113.110  1.00287.41           N
ATOM    544  CA  GLU A  68      99.097 109.366 113.432  1.00287.41           C
ATOM    545  C   GLU A  68      97.715 108.988 112.978  1.00287.41           C
ATOM    546  O   GLU A  68      96.721 109.317 113.618  1.00287.41           O
ATOM    547  CB  GLU A  68      99.542 110.719 112.839  1.00287.41           C
ATOM    548  CG  GLU A  68      98.573 111.914 113.071  1.00287.41           C
ATOM    549  CD  GLU A  68      98.229 112.057 114.574  1.00287.41           C
ATOM    550  OE1 GLU A  68      98.980 111.550 115.431  1.00287.41           O
ATOM    551  OE2 GLU A  68      97.216 112.663 114.913  1.00287.41           O
ATOM    552  N   LEU A  69      97.632 108.213 111.875  1.00275.38           N
ATOM    553  CA  LEU A  69      96.411 107.588 111.342  1.00275.38           C
ATOM    554  C   LEU A  69      95.759 106.651 112.413  1.00275.38           C
ATOM    555  O   LEU A  69      94.568 106.426 112.287  1.00275.38           O
ATOM    556  CB  LEU A  69      96.774 106.880 110.024  1.00275.38           C
ATOM    557  CG  LEU A  69      96.674 107.731 108.744  1.00275.38           C
ATOM    558  CD1 LEU A  69      97.238 109.143 108.891  1.00275.38           C
ATOM    559  CD2 LEU A  69      97.300 107.031 107.553  1.00275.38           C
ATOM    560  N   GLY A  70      96.483 106.192 113.454  1.00269.07           N
ATOM    561  CA  GLY A  70      95.947 105.506 114.607  1.00269.07           C
ATOM    562  C   GLY A  70      95.173 106.478 115.528  1.00269.07           C
ATOM    563  O   GLY A  70      94.052 106.165 115.948  1.00269.07           O
ATOM    564  N   LYS A  71      95.663 107.706 115.788  1.00277.61           N
ATOM    565  CA  LYS A  71      94.881 108.736 116.495  1.00277.61           C
ATOM    566  C   LYS A  71      93.564 109.036 115.762  1.00277.61           C
ATOM    567  O   LYS A  71      92.501 109.124 116.410  1.00277.61           O
ATOM    568  CB  LYS A  71      95.655 110.075 116.728  1.00277.61           C
ATOM    569  CG  LYS A  71      96.721 109.986 117.803  1.00277.61           C
ATOM    570  CD  LYS A  71      96.787 111.218 118.780  1.00277.61           C
ATOM    571  CE  LYS A  71      96.901 112.584 118.059  1.00277.61           C
ATOM    572  NZ  LYS A  71      98.284 112.869 117.596  1.00277.61           N
ATOM    573  N   HIS A  72      93.610 109.151 114.428  1.00279.57           N
ATOM    574  CA  HIS A  72      92.397 109.446 113.603  1.00279.57           C
ATOM    575  C   HIS A  72      91.389 108.310 113.585  1.00279.57           C
ATOM    576  O   HIS A  72      90.182 108.475 113.719  1.00279.57           O
ATOM    577  CB  HIS A  72      92.801 109.970 112.209  1.00279.57           C
ATOM    578  CG  HIS A  72      93.513 111.287 112.315  1.00279.57           C
ATOM    579  ND1 HIS A  72      92.927 112.461 112.797  1.00279.57           N
ATOM    580  CD2 HIS A  72      94.853 111.415 112.282  1.00279.57           C
ATOM    581  CE1 HIS A  72      93.962 113.316 112.948  1.00279.57           C
ATOM    582  NE2 HIS A  72      95.120 112.720 112.641  1.00279.57           N
ATOM    583  N   SER A  73      91.910 107.089 113.519  1.00265.91           N
ATOM    584  CA  SER A  73      91.104 105.822 113.579  1.00265.91           C
ATOM    585  C   SER A  73      90.357 105.641 114.954  1.00265.91           C
ATOM    586  O   SER A  73      89.185 105.372 114.998  1.00265.91           O
ATOM    587  CB  SER A  73      92.017 104.610 113.387  1.00265.91           C
ATOM    588  OG  SER A  73      92.613 104.565 112.125  1.00265.91           O
ATOM    589  N   GLN A  74      91.024 105.785 116.077  1.00271.13           N
ATOM    590  CA  GLN A  74      90.378 105.767 117.387  1.00271.13           C
ATOM    591  C   GLN A  74      89.427 106.973 117.580  1.00271.13           C
ATOM    592  O   GLN A  74      88.441 106.801 118.287  1.00271.13           O
ATOM    593  CB  GLN A  74      91.371 105.565 118.507  1.00271.13           C
ATOM    594  CG  GLN A  74      92.302 106.737 118.875  1.00271.13           C
ATOM    595  CD  GLN A  74      91.563 107.830 119.610  1.00271.13           C
ATOM    596  OE1 GLN A  74      90.940 107.634 120.631  1.00271.13           O
ATOM    597  NE2 GLN A  74      91.695 109.074 119.178  1.00271.13           N
ATOM    598  N   ASP A  75      89.653 108.128 116.962  1.00275.98           N
ATOM    599  CA  ASP A  75      88.749 109.254 116.961  1.00275.98           C
ATOM    600  C   ASP A  75      87.473 108.885 116.141  1.00275.98           C
ATOM    601  O   ASP A  75      86.410 108.911 116.703  1.00275.98           O
ATOM    602  CB  ASP A  75      89.308 110.527 116.429  1.00275.98           C
ATOM    603  CG  ASP A  75      88.378 111.698 116.674  1.00275.98           C
ATOM    604  OD2 ASP A  75      88.830 112.677 117.314  1.00275.98           O
ATOM    605  OD1 ASP A  75      87.251 111.720 116.191  1.00275.98           O
ATOM    606  N   PHE A  76      87.631 108.383 114.927  1.00268.37           N
ATOM    607  CA  PHE A  76      86.520 107.852 114.107  1.00268.37           C
ATOM    608  C   PHE A  76      85.644 106.843 114.838  1.00268.37           C
ATOM    609  O   PHE A  76      84.427 107.020 114.903  1.00268.37           O
ATOM    610  CB  PHE A  76      87.122 107.247 112.835  1.00268.37           C
ATOM    611  CG  PHE A  76      86.983 108.148 111.623  1.00268.37           C
ATOM    612  CD1 PHE A  76      87.723 109.335 111.543  1.00268.37           C
ATOM    613  CD2 PHE A  76      86.095 107.820 110.586  1.00268.37           C
ATOM    614  CE1 PHE A  76      87.592 110.209 110.428  1.00268.37           C
ATOM    615  CE2 PHE A  76      85.945 108.673 109.465  1.00268.37           C
ATOM    616  CZ  PHE A  76      86.689 109.860 109.385  1.00268.37           C
ATOM    617  N   ALA A  77      86.235 105.924 115.604  1.00265.45           N
ATOM    618  CA  ALA A  77      85.487 105.001 116.443  1.00265.45           C
ATOM    619  C   ALA A  77      84.757 105.723 117.606  1.00265.45           C
ATOM    620  O   ALA A  77      83.564 105.396 117.803  1.00265.45           O
ATOM    621  CB  ALA A  77      86.444 103.908 116.962  1.00265.45           C
ATOM    622  N   ASN A  78      85.349 106.676 118.319  1.00281.88           N
ATOM    623  CA  ASN A  78      84.635 107.468 119.337  1.00281.88           C
ATOM    624  C   ASN A  78      83.545 108.362 118.708  1.00281.88           C
ATOM    625  O   ASN A  78      82.413 108.379 119.181  1.00281.88           O
ATOM    626  CB  ASN A  78      85.678 108.270 120.105  1.00281.88           C
ATOM    627  CG  ASN A  78      86.349 107.448 121.203  1.00281.88           C
ATOM    628  OD1 ASN A  78      85.828 107.298 122.307  1.00281.88           O
ATOM    629  ND2 ASN A  78      87.484 106.850 120.935  1.00281.88           N
ATOM    630  N   SER A  79      83.850 109.088 117.636  1.00286.19           N
ATOM    631  CA  SER A  79      82.943 109.971 116.900  1.00286.19           C
ATOM    632  C   SER A  79      81.667 109.208 116.415  1.00286.19           C
ATOM    633  O   SER A  79      80.540 109.670 116.666  1.00286.19           O
ATOM    634  CB  SER A  79      83.703 110.573 115.680  1.00286.19           C
ATOM    635  OG  SER A  79      84.370 111.723 116.142  1.00286.19           O
ATOM    636  N   VAL A  80      81.842 107.962 115.870  1.00279.84           N
ATOM    637  CA  VAL A  80      80.777 107.103 115.499  1.00279.84           C
ATOM    638  C   VAL A  80      80.010 106.496 116.692  1.00279.84           C
ATOM    639  O   VAL A  80      78.785 106.488 116.692  1.00279.84           O
ATOM    640  CB  VAL A  80      81.233 105.975 114.509  1.00279.84           C
ATOM    641  CG1 VAL A  80      80.107 104.990 114.215  1.00279.84           C
ATOM    642  CG2 VAL A  80      81.701 106.581 113.173  1.00279.84           C
ATOM    643  N   LEU A  81      80.736 106.015 117.693  1.00277.78           N
ATOM    644  CA  LEU A  81      80.166 105.529 118.983  1.00277.78           C
ATOM    645  C   LEU A  81      79.103 106.429 119.582  1.00277.78           C
ATOM    646  O   LEU A  81      77.934 106.046 119.688  1.00277.78           O
ATOM    647  CB  LEU A  81      81.276 105.219 120.033  1.00277.78           C
ATOM    648  CG  LEU A  81      81.865 103.797 119.913  1.00277.78           C
ATOM    649  CD1 LEU A  81      83.177 103.733 120.716  1.00277.78           C
ATOM    650  CD2 LEU A  81      80.892 102.746 120.475  1.00277.78           C
ATOM    651  N   TYR A  82      79.495 107.639 119.910  1.00292.39           N
ATOM    652  CA  TYR A  82      78.633 108.631 120.579  1.00292.39           C
ATOM    653  C   TYR A  82      77.662 109.307 119.590  1.00292.39           C
ATOM    654  O   TYR A  82      76.552 109.615 119.985  1.00292.39           O
ATOM    655  CB  TYR A  82      79.504 109.634 121.405  1.00292.39           C
ATOM    656  CG  TYR A  82      80.622 108.990 122.249  1.00292.39           C
ATOM    657  CD1 TYR A  82      80.383 107.821 122.981  1.00292.39           C
ATOM    658  CD2 TYR A  82      81.925 109.554 122.230  1.00292.39           C
ATOM    659  CE1 TYR A  82      81.437 107.134 123.600  1.00292.39           C
ATOM    660  CE2 TYR A  82      83.003 108.869 122.821  1.00292.39           C
ATOM    661  CZ  TYR A  82      82.751 107.642 123.510  1.00292.39           C
ATOM    662  OH  TYR A  82      83.762 106.949 124.060  1.00292.39           O
ATOM    663  N   GLY A  83      78.104 109.546 118.345  1.00297.53           N
ATOM    664  CA  GLY A  83      77.328 110.235 117.316  1.00297.53           C
ATOM    665  C   GLY A  83      76.937 109.320 116.112  1.00297.53           C
ATOM    666  O   GLY A  83      76.255 108.276 116.275  1.00297.53           O
ATOM    667  N   GLU A  84      77.263 109.772 114.895  1.00295.82           N
ATOM    668  CA  GLU A  84      76.814 109.154 113.653  1.00295.82           C
ATOM    669  C   GLU A  84      77.954 108.826 112.663  1.00295.82           C
ATOM    670  O   GLU A  84      78.458 107.711 112.692  1.00295.82           O
ATOM    671  CB  GLU A  84      75.608 109.940 113.007  1.00295.82           C
ATOM    672  CG  GLU A  84      75.552 111.487 113.292  1.00295.82           C
ATOM    673  CD  GLU A  84      76.903 112.219 113.043  1.00295.82           C
ATOM    674  OE1 GLU A  84      77.273 112.419 111.876  1.00295.82           O
ATOM    675  OE2 GLU A  84      77.696 112.411 113.980  1.00295.82           O
ATOM    676  N   LYS A  85      78.365 109.790 111.843  1.00286.57           N
ATOM    677  CA  LYS A  85      79.431 109.781 110.833  1.00286.57           C
ATOM    678  C   LYS A  85      79.363 108.776 109.676  1.00286.57           C
ATOM    679  O   LYS A  85      79.614 109.202 108.542  1.00286.57           O
ATOM    680  CB  LYS A  85      80.822 109.815 111.471  1.00286.57           C
ATOM    681  CG  LYS A  85      81.683 111.013 110.993  1.00286.57           C
ATOM    682  CD  LYS A  85      81.029 112.390 111.165  1.00286.57           C
ATOM    683  CE  LYS A  85      80.461 112.753 112.532  1.00286.57           C
ATOM    684  NZ  LYS A  85      79.424 113.825 112.413  1.00286.57           N
ATOM    685  N   GLU A  86      78.889 107.541 109.860  1.00272.90           N
ATOM    686  CA  GLU A  86      78.314 106.747 108.826  1.00272.90           C
ATOM    687  C   GLU A  86      77.019 106.075 109.189  1.00272.90           C
ATOM    688  O   GLU A  86      75.983 106.630 108.846  1.00272.90           O
ATOM    689  CB  GLU A  86      79.355 105.805 108.115  1.00272.90           C
ATOM    690  CG  GLU A  86      80.102 104.751 108.941  1.00272.90           C
ATOM    691  CD  GLU A  86      79.312 103.462 109.152  1.00272.90           C
ATOM    692  OE1 GLU A  86      78.701 102.921 108.168  1.00272.90           O
ATOM    693  OE2 GLU A  86      79.182 103.047 110.318  1.00272.90           O
ATOM    694  N   LEU A  87      77.050 104.965 109.934  1.00268.50           N
ATOM    695  CA  LEU A  87      75.929 104.053 110.142  1.00268.50           C
ATOM    696  C   LEU A  87      75.225 103.611 108.857  1.00268.50           C
ATOM    697  O   LEU A  87      74.031 103.315 108.875  1.00268.50           O
ATOM    698  CB  LEU A  87      74.952 104.627 111.194  1.00268.50           C
ATOM    699  CG  LEU A  87      75.661 105.143 112.468  1.00268.50           C
ATOM    700  CD1 LEU A  87      74.658 105.838 113.405  1.00268.50           C
ATOM    701  CD2 LEU A  87      76.395 104.060 113.273  1.00268.50           C
ATOM    702  N   VAL A  88      75.954 103.502 107.727  1.00261.30           N
ATOM    703  CA  VAL A  88      75.495 103.077 106.406  1.00261.30           C
ATOM    704  C   VAL A  88      75.801 101.610 106.057  1.00261.30           C
ATOM    705  O   VAL A  88      75.147 101.016 105.196  1.00261.30           O
ATOM    706  CB  VAL A  88      75.995 103.988 105.288  1.00261.30           C
ATOM    707  CG1 VAL A  88      75.912 105.500 105.616  1.00261.30           C
ATOM    708  CG2 VAL A  88      77.478 103.785 104.897  1.00261.30           C
ATOM    709  N   PHE A  89      76.817 100.997 106.677  1.00233.02           N
ATOM    710  CA  PHE A  89      77.060  99.558 106.569  1.00233.02           C
ATOM    711  C   PHE A  89      76.056  98.824 107.497  1.00233.02           C
ATOM    712  O   PHE A  89      76.184  98.894 108.718  1.00233.02           O
ATOM    713  CB  PHE A  89      78.522  99.217 106.911  1.00233.02           C
ATOM    714  CG  PHE A  89      79.511  99.643 105.832  1.00233.02           C
ATOM    715  CD2 PHE A  89      80.184 100.873 105.919  1.00233.02           C
ATOM    716  CD1 PHE A  89      79.834  98.752 104.783  1.00233.02           C
ATOM    717  CE2 PHE A  89      81.117 101.204 104.911  1.00233.02           C
ATOM    718  CE1 PHE A  89      80.724  99.138 103.775  1.00233.02           C
ATOM    719  CZ  PHE A  89      81.381 100.347 103.846  1.00233.02           C
ATOM    720  N   PRO A  90      75.082  98.066 106.948  1.00214.94           N
ATOM    721  CA  PRO A  90      73.925  97.649 107.748  1.00214.94           C
ATOM    722  C   PRO A  90      74.312  96.642 108.870  1.00214.94           C
ATOM    723  O   PRO A  90      74.839  95.576 108.576  1.00214.94           O
ATOM    724  CB  PRO A  90      72.934  97.024 106.752  1.00214.94           C
ATOM    725  CG  PRO A  90      73.767  96.691 105.527  1.00214.94           C
ATOM    726  CD  PRO A  90      74.842  97.790 105.531  1.00214.94           C
ATOM    727  N   THR A  91      73.995  96.970 110.119  1.00191.56           N
ATOM    728  CA  THR A  91      74.340  96.200 111.359  1.00191.56           C
ATOM    729  C   THR A  91      73.909  94.705 111.283  1.00191.56           C
ATOM    730  O   THR A  91      74.724  93.838 111.568  1.00191.56           O
ATOM    731  CB  THR A  91      73.693  96.839 112.572  1.00191.56           C
ATOM    732  OG1 THR A  91      72.271  96.859 112.389  1.00191.56           O
ATOM    733  CG2 THR A  91      74.210  98.234 112.835  1.00191.56           C
ATOM    734  N   LYS A  92      72.675  94.397 110.803  1.00200.00           N
ATOM    735  CA  LYS A  92      72.250  92.984 110.652  1.00200.00           C
ATOM    736  C   LYS A  92      73.184  92.173 109.702  1.00200.00           C
ATOM    737  O   LYS A  92      73.553  91.048 110.002  1.00200.00           O
ATOM    738  CB  LYS A  92      70.736  92.836 110.264  1.00200.00           C
ATOM    739  CG  LYS A  92      69.850  94.086 110.010  1.00200.00           C
ATOM    740  CD  LYS A  92      70.095  94.698 108.626  1.00200.00           C
ATOM    741  CE  LYS A  92      69.118  95.869 108.315  1.00200.00           C
ATOM    742  NZ  LYS A  92      67.708  95.383 108.261  1.00200.00           N
ATOM    743  N   ARG A  93      73.672  92.784 108.618  1.00184.27           N
ATOM    744  CA  ARG A  93      74.671  92.132 107.761  1.00184.27           C
ATOM    745  C   ARG A  93      76.044  92.018 108.489  1.00184.27           C
ATOM    746  O   ARG A  93      76.839  91.141 108.144  1.00184.27           O
ATOM    747  CB  ARG A  93      74.735  92.749 106.354  1.00184.27           C
ATOM    748  CG  ARG A  93      75.538  91.876 105.367  1.00184.27           C
ATOM    749  CD  ARG A  93      77.019  92.286 105.200  1.00184.27           C
ATOM    750  NE  ARG A  93      77.156  93.501 104.423  1.00184.27           N
ATOM    751  CZ  ARG A  93      77.373  94.761 104.744  1.00184.27           C
ATOM    752  NH1 ARG A  93      77.516  95.171 105.983  1.00184.27           N
ATOM    753  NH2 ARG A  93      77.433  95.619 103.767  1.00184.27           N
ATOM    754  N   THR A  94      76.384  92.829 109.505  1.00184.64           N
ATOM    755  CA  THR A  94      77.630  92.611 110.319  1.00184.64           C
ATOM    756  C   THR A  94      77.520  91.359 111.231  1.00184.64           C
ATOM    757  O   THR A  94      78.435  90.558 111.286  1.00184.64           O
ATOM    758  CB  THR A  94      78.143  93.823 111.127  1.00184.64           C
ATOM    759  OG1 THR A  94      77.374  94.099 112.257  1.00184.64           O
ATOM    760  CG2 THR A  94      78.060  95.106 110.309  1.00184.64           C
ATOM    761  N   GLU A  95      76.376  91.135 111.845  1.00187.84           N
ATOM    762  CA  GLU A  95      76.037  89.932 112.580  1.00187.84           C
ATOM    763  C   GLU A  95      76.030  88.729 111.629  1.00187.84           C
ATOM    764  O   GLU A  95      76.583  87.691 111.957  1.00187.84           O
ATOM    765  CB  GLU A  95      74.633  90.057 113.223  1.00187.84           C
ATOM    766  CG  GLU A  95      74.600  90.889 114.501  1.00187.84           C
ATOM    767  CD  GLU A  95      74.983  90.074 115.758  1.00187.84           C
ATOM    768  OE1 GLU A  95      75.765  89.117 115.644  1.00187.84           O
ATOM    769  OE2 GLU A  95      74.496  90.421 116.852  1.00187.84           O
ATOM    770  N   ASN A  96      75.492  88.883 110.417  1.00190.86           N
ATOM    771  CA  ASN A  96      75.485  87.859 109.356  1.00190.86           C
ATOM    772  C   ASN A  96      76.929  87.398 108.939  1.00190.86           C
ATOM    773  O   ASN A  96      77.091  86.234 108.566  1.00190.86           O
ATOM    774  CB  ASN A  96      74.700  88.384 108.133  1.00190.86           C
ATOM    775  CG  ASN A  96      74.498  87.360 107.043  1.00190.86           C
ATOM    776  OD1 ASN A  96      75.444  86.899 106.400  1.00190.86           O
ATOM    777  ND2 ASN A  96      73.281  86.878 106.822  1.00190.86           N
ATOM    778  N   LEU A  97      77.968  88.215 109.158  1.00185.99           N
ATOM    779  CA  LEU A  97      79.356  87.827 109.023  1.00185.99           C
ATOM    780  C   LEU A  97      79.954  87.348 110.370  1.00185.99           C
ATOM    781  O   LEU A  97      80.316  86.185 110.534  1.00185.99           O
ATOM    782  CB  LEU A  97      80.211  88.990 108.435  1.00185.99           C
ATOM    783  CG  LEU A  97      80.366  89.045 106.905  1.00185.99           C
ATOM    784  CD1 LEU A  97      81.262  87.892 106.404  1.00185.99           C
ATOM    785  CD2 LEU A  97      79.055  88.990 106.129  1.00185.99           C
ATOM    786  N   MET A  98      80.041  88.266 111.365  1.00179.13           N
ATOM    787  CA  MET A  98      80.874  88.082 112.565  1.00179.13           C
ATOM    788  C   MET A  98      80.308  87.007 113.507  1.00179.13           C
ATOM    789  O   MET A  98      81.097  86.233 114.037  1.00179.13           O
ATOM    790  CB  MET A  98      81.158  89.470 113.182  1.00179.13           C
ATOM    791  CG  MET A  98      81.112  89.587 114.714  1.00179.13           C
ATOM    792  SD  MET A  98      79.490  90.086 115.339  1.00179.13           S
ATOM    793  CE  MET A  98      79.409  91.853 114.875  1.00179.13           C
ATOM    794  N   ARG A  99      78.963  86.851 113.629  1.00183.17           N
ATOM    795  CA  ARG A  99      78.394  85.783 114.442  1.00183.17           C
ATOM    796  C   ARG A  99      78.669  84.394 113.872  1.00183.17           C
ATOM    797  O   ARG A  99      78.744  83.452 114.653  1.00183.17           O
ATOM    798  CB  ARG A  99      76.880  86.013 114.530  1.00183.17           C
ATOM    799  CG  ARG A  99      76.166  85.287 115.706  1.00183.17           C
ATOM    800  CD  ARG A  99      76.569  85.788 117.114  1.00183.17           C
ATOM    801  NE  ARG A  99      75.878  87.054 117.495  1.00183.17           N
ATOM    802  CZ  ARG A  99      75.110  87.261 118.529  1.00183.17           C
ATOM    803  NH1 ARG A  99      74.911  86.397 119.464  1.00183.17           N
ATOM    804  NH2 ARG A  99      74.448  88.369 118.671  1.00183.17           N
ATOM    805  N   LYS A 100      78.878  84.267 112.554  1.00186.38           N
ATOM    806  CA  LYS A 100      79.282  82.999 111.931  1.00186.38           C
ATOM    807  C   LYS A 100      80.783  82.652 112.111  1.00186.38           C
ATOM    808  O   LYS A 100      81.202  81.589 111.708  1.00186.38           O
ATOM    809  CB  LYS A 100      78.856  82.980 110.437  1.00186.38           C
ATOM    810  CG  LYS A 100      77.335  83.084 110.219  1.00186.38           C
ATOM    811  CD  LYS A 100      76.961  83.111 108.697  1.00186.38           C
ATOM    812  CE  LYS A 100      75.478  83.563 108.622  1.00186.38           C
ATOM    813  NZ  LYS A 100      75.154  84.226 107.344  1.00186.38           N
ATOM    814  N   ASN A 101      81.574  83.534 112.734  1.00186.94           N
ATOM    815  CA  ASN A 101      82.959  83.298 113.154  1.00186.94           C
ATOM    816  C   ASN A 101      83.313  83.985 114.494  1.00186.94           C
ATOM    817  O   ASN A 101      84.300  84.707 114.618  1.00186.94           O
ATOM    818  CB  ASN A 101      83.906  83.652 111.997  1.00186.94           C
ATOM    819  CG  ASN A 101      85.326  83.068 112.192  1.00186.94           C
ATOM    820  OD1 ASN A 101      85.545  82.108 112.899  1.00186.94           O
ATOM    821  ND2 ASN A 101      86.292  83.528 111.489  1.00186.94           N
ATOM    822  N   THR A 102      82.459  83.812 115.513  1.00183.50           N
ATOM    823  CA  THR A 102      82.672  84.308 116.885  1.00183.50           C
ATOM    824  C   THR A 102      82.040  83.381 117.903  1.00183.50           C
ATOM    825  O   THR A 102      80.815  83.216 117.965  1.00183.50           O
ATOM    826  CB  THR A 102      82.149  85.717 117.042  1.00183.50           C
ATOM    827  OG1 THR A 102      82.973  86.552 116.271  1.00183.50           O
ATOM    828  CG2 THR A 102      82.212  86.315 118.443  1.00183.50           C
ATOM    829  N   CYS A 103      82.864  82.765 118.763  1.00181.55           N
ATOM    830  CA  CYS A 103      82.420  81.737 119.734  1.00181.55           C
ATOM    831  C   CYS A 103      82.046  82.326 121.127  1.00181.55           C
ATOM    832  O   CYS A 103      82.286  81.688 122.155  1.00181.55           O
ATOM    833  CB  CYS A 103      83.521  80.664 119.835  1.00181.55           C
ATOM    834  SG  CYS A 103      83.789  79.794 118.271  1.00181.55           S
ATOM    835  N   LEU A 104      81.564  83.582 121.178  1.00200.04           N
ATOM    836  CA  LEU A 104      81.538  84.397 122.423  1.00200.04           C
ATOM    837  C   LEU A 104      80.361  85.364 122.472  1.00200.04           C
ATOM    838  O   LEU A 104      79.882  85.880 121.477  1.00200.04           O
ATOM    839  CB  LEU A 104      82.903  85.129 122.486  1.00200.04           C
ATOM    840  CG  LEU A 104      83.205  85.920 123.776  1.00200.04           C
ATOM    841  CD1 LEU A 104      83.242  85.032 125.018  1.00200.04           C
ATOM    842  CD2 LEU A 104      84.562  86.622 123.568  1.00200.04           C
ATOM    843  N   ARG A 105      79.912  85.637 123.695  1.00232.04           N
ATOM    844  CA  ARG A 105      78.855  86.591 124.062  1.00232.04           C
ATOM    845  C   ARG A 105      79.299  88.052 123.777  1.00232.04           C
ATOM    846  O   ARG A 105      79.838  88.758 124.637  1.00232.04           O
ATOM    847  CB  ARG A 105      78.555  86.311 125.546  1.00232.04           C
ATOM    848  CG  ARG A 105      77.634  87.235 126.322  1.00232.04           C
ATOM    849  CD  ARG A 105      76.319  87.676 125.695  1.00232.04           C
ATOM    850  NE  ARG A 105      75.688  88.574 126.670  1.00232.04           N
ATOM    851  CZ  ARG A 105      75.481  89.863 126.598  1.00232.04           C
ATOM    852  NH1 ARG A 105      75.642  90.556 125.515  1.00232.04           N
ATOM    853  NH2 ARG A 105      75.048  90.461 127.677  1.00232.04           N
ATOM    854  N   ILE A 106      79.133  88.471 122.521  1.00226.39           N
ATOM    855  CA  ILE A 106      79.269  89.869 122.130  1.00226.39           C
ATOM    856  C   ILE A 106      78.132  90.695 122.751  1.00226.39           C
ATOM    857  O   ILE A 106      77.120  90.153 123.198  1.00226.39           O
ATOM    858  CB  ILE A 106      79.334  89.998 120.593  1.00226.39           C
ATOM    859  CG1 ILE A 106      77.973  89.673 119.908  1.00226.39           C
ATOM    860  CG2 ILE A 106      80.472  89.099 120.080  1.00226.39           C
ATOM    861  CD1 ILE A 106      77.924  89.825 118.382  1.00226.39           C
ATOM    862  N   SER A 107      78.281  92.018 122.769  1.00204.28           N
ATOM    863  CA  SER A 107      77.211  92.998 123.051  1.00204.28           C
ATOM    864  C   SER A 107      76.951  93.916 121.860  1.00204.28           C
ATOM    865  O   SER A 107      77.793  94.084 120.965  1.00204.28           O
ATOM    866  CB  SER A 107      77.552  93.789 124.317  1.00204.28           C
ATOM    867  OG  SER A 107      78.683  94.634 124.118  1.00204.28           O
ATOM    868  N   GLN A 108      75.745  94.494 121.826  1.00200.17           N
ATOM    869  CA  GLN A 108      75.249  95.404 120.796  1.00200.17           C
ATOM    870  C   GLN A 108      76.207  96.577 120.419  1.00200.17           C
ATOM    871  O   GLN A 108      76.175  96.982 119.238  1.00200.17           O
ATOM    872  CB  GLN A 108      73.849  95.872 121.238  1.00200.17           C
ATOM    873  CG  GLN A 108      73.798  96.903 122.374  1.00200.17           C
ATOM    874  CD  GLN A 108      74.516  96.449 123.636  1.00200.17           C
ATOM    875  OE1 GLN A 108      75.683  96.765 123.836  1.00200.17           O
ATOM    876  NE2 GLN A 108      73.926  95.680 124.506  1.00200.17           N
ATOM    877  N   SER A 109      77.045  97.074 121.339  1.00199.19           N
ATOM    878  CA  SER A 109      77.993  98.185 121.201  1.00199.19           C
ATOM    879  C   SER A 109      79.107  97.894 120.160  1.00199.19           C
ATOM    880  O   SER A 109      79.595  98.839 119.539  1.00199.19           O
ATOM    881  CB  SER A 109      78.638  98.477 122.550  1.00199.19           C
ATOM    882  OG  SER A 109      79.396  97.370 123.077  1.00199.19           O
ATOM    883  N   ALA A 110      79.476  96.625 119.964  1.00196.03           N
ATOM    884  CA  ALA A 110      80.635  96.217 119.168  1.00196.03           C
ATOM    885  C   ALA A 110      80.529  96.672 117.700  1.00196.03           C
ATOM    886  O   ALA A 110      81.531  96.974 117.047  1.00196.03           O
ATOM    887  CB  ALA A 110      80.758  94.701 119.289  1.00196.03           C
ATOM    888  N   VAL A 111      79.299  96.780 117.150  1.00197.49           N
ATOM    889  CA  VAL A 111      79.081  97.108 115.723  1.00197.49           C
ATOM    890  C   VAL A 111      79.565  98.529 115.363  1.00197.49           C
ATOM    891  O   VAL A 111      80.255  98.668 114.357  1.00197.49           O
ATOM    892  CB  VAL A 111      77.579  96.909 115.292  1.00197.49           C
ATOM    893  CG1 VAL A 111      77.108  95.494 115.706  1.00197.49           C
ATOM    894  CG2 VAL A 111      76.663  97.950 115.955  1.00197.49           C
ATOM    895  N   LYS A 112      79.291  99.530 116.232  1.00198.02           N
ATOM    896  CA  LYS A 112      79.710 100.884 116.017  1.00198.02           C
ATOM    897  C   LYS A 112      81.255 101.083 116.031  1.00198.02           C
ATOM    898  O   LYS A 112      81.759 102.014 115.402  1.00198.02           O
ATOM    899  CB  LYS A 112      79.074 101.827 117.028  1.00198.02           C
ATOM    900  CG  LYS A 112      77.698 102.383 116.593  1.00198.02           C
ATOM    901  CD  LYS A 112      77.315 103.531 117.520  1.00198.02           C
ATOM    902  CE  LYS A 112      76.101 104.375 117.098  1.00198.02           C
ATOM    903  NZ  LYS A 112      76.257 105.790 117.494  1.00198.02           N
ATOM    904  N   THR A 113      81.996 100.177 116.673  1.00210.44           N
ATOM    905  CA  THR A 113      83.458 100.113 116.596  1.00210.44           C
ATOM    906  C   THR A 113      83.954  99.493 115.273  1.00210.44           C
ATOM    907  O   THR A 113      84.951 100.006 114.772  1.00210.44           O
ATOM    908  CB  THR A 113      84.114  99.392 117.806  1.00210.44           C
ATOM    909  OG1 THR A 113      83.205  98.557 118.503  1.00210.44           O
ATOM    910  CG2 THR A 113      84.717 100.424 118.814  1.00210.44           C
ATOM    911  N   LEU A 114      83.282  98.495 114.712  1.00207.71           N
ATOM    912  CA  LEU A 114      83.794  97.781 113.529  1.00207.71           C
ATOM    913  C   LEU A 114      83.414  98.502 112.257  1.00207.71           C
ATOM    914  O   LEU A 114      84.197  98.510 111.320  1.00207.71           O
ATOM    915  CB  LEU A 114      83.428  96.279 113.539  1.00207.71           C
ATOM    916  CG  LEU A 114      81.993  95.875 113.136  1.00207.71           C
ATOM    917  CD1 LEU A 114      81.807  95.680 111.616  1.00207.71           C
ATOM    918  CD2 LEU A 114      81.602  94.563 113.851  1.00207.71           C
ATOM    919  N   THR A 115      82.213  99.144 112.149  1.00206.55           N
ATOM    920  CA  THR A 115      81.852  99.853 110.936  1.00206.55           C
ATOM    921  C   THR A 115      82.717 101.088 110.748  1.00206.55           C
ATOM    922  O   THR A 115      83.289 101.296 109.677  1.00206.55           O
ATOM    923  CB  THR A 115      80.382 100.194 110.881  1.00206.55           C
ATOM    924  OG1 THR A 115      80.023 101.115 111.876  1.00206.55           O
ATOM    925  CG2 THR A 115      79.465  98.978 110.941  1.00206.55           C
ATOM    926  N   ALA A 116      82.879 101.907 111.815  1.00208.39           N
ATOM    927  CA  ALA A 116      83.689 103.130 111.878  1.00208.39           C
ATOM    928  C   ALA A 116      85.155 102.981 111.430  1.00208.39           C
ATOM    929  O   ALA A 116      85.830 103.979 111.251  1.00208.39           O
ATOM    930  CB  ALA A 116      83.658 103.599 113.366  1.00208.39           C
ATOM    931  N   ILE A 117      85.670 101.758 111.355  1.00201.47           N
ATOM    932  CA  ILE A 117      87.051 101.503 110.890  1.00201.47           C
ATOM    933  C   ILE A 117      87.160 100.755 109.539  1.00201.47           C
ATOM    934  O   ILE A 117      88.080 101.075 108.810  1.00201.47           O
ATOM    935  CB  ILE A 117      87.904 100.857 112.013  1.00201.47           C
ATOM    936  CG1 ILE A 117      87.396  99.424 112.354  1.00201.47           C
ATOM    937  CG2 ILE A 117      87.937 101.797 113.235  1.00201.47           C
ATOM    938  CD1 ILE A 117      88.200  98.644 113.412  1.00201.47           C
ATOM    939  N   LEU A 118      86.205  99.887 109.195  1.00209.16           N
ATOM    940  CA  LEU A 118      86.158  99.332 107.822  1.00209.16           C
ATOM    941  C   LEU A 118      85.791 100.446 106.801  1.00209.16           C
ATOM    942  O   LEU A 118      86.270 100.402 105.663  1.00209.16           O
ATOM    943  CB  LEU A 118      85.274  98.086 107.764  1.00209.16           C
ATOM    944  CG  LEU A 118      83.734  98.310 107.744  1.00209.16           C
ATOM    945  CD1 LEU A 118      83.168  98.413 106.334  1.00209.16           C
ATOM    946  CD2 LEU A 118      83.077  97.124 108.453  1.00209.16           C
ATOM    947  N   GLU A 119      85.039 101.494 107.204  1.00223.43           N
ATOM    948  CA  GLU A 119      84.953 102.740 106.392  1.00223.43           C
ATOM    949  C   GLU A 119      86.299 103.489 106.364  1.00223.43           C
ATOM    950  O   GLU A 119      86.775 103.838 105.286  1.00223.43           O
ATOM    951  CB  GLU A 119      83.805 103.601 106.911  1.00223.43           C
ATOM    952  CG  GLU A 119      83.936 104.209 108.292  1.00223.43           C
ATOM    953  CD  GLU A 119      84.258 105.694 108.211  1.00223.43           C
ATOM    954  OE1 GLU A 119      85.221 106.102 107.540  1.00223.43           O
ATOM    955  OE2 GLU A 119      83.539 106.449 108.882  1.00223.43           O
ATOM    956  N   TYR A 120      86.973 103.718 107.514  1.00222.58           N
ATOM    957  CA  TYR A 120      88.218 104.555 107.523  1.00222.58           C
ATOM    958  C   TYR A 120      89.393 103.918 106.747  1.00222.58           C
ATOM    959  O   TYR A 120      90.087 104.599 106.011  1.00222.58           O
ATOM    960  CB  TYR A 120      88.555 104.803 109.017  1.00222.58           C
ATOM    961  CG  TYR A 120      89.679 105.803 109.150  1.00222.58           C
ATOM    962  CD1 TYR A 120      89.395 107.145 108.884  1.00222.58           C
ATOM    963  CD2 TYR A 120      91.021 105.385 109.372  1.00222.58           C
ATOM    964  CE1 TYR A 120      90.420 108.089 108.841  1.00222.58           C
ATOM    965  CE2 TYR A 120      92.042 106.338 109.393  1.00222.58           C
ATOM    966  CZ  TYR A 120      91.734 107.690 109.158  1.00222.58           C
ATOM    967  OH  TYR A 120      92.713 108.639 109.125  1.00222.58           O
ATOM    968  N   PHE A 121      89.593 102.587 106.882  1.00199.54           N
ATOM    969  CA  PHE A 121      90.557 101.858 106.059  1.00199.54           C
ATOM    970  C   PHE A 121      90.123 101.798 104.569  1.00199.54           C
ATOM    971  O   PHE A 121      91.005 101.868 103.733  1.00199.54           O
ATOM    972  CB  PHE A 121      90.846 100.473 106.638  1.00199.54           C
ATOM    973  CG  PHE A 121      91.525 100.452 108.022  1.00199.54           C
ATOM    974  CD1 PHE A 121      92.780 101.024 108.233  1.00199.54           C
ATOM    975  CD2 PHE A 121      90.852  99.843 109.110  1.00199.54           C
ATOM    976  CE1 PHE A 121      93.379 100.983 109.500  1.00199.54           C
ATOM    977  CE2 PHE A 121      91.475  99.773 110.372  1.00199.54           C
ATOM    978  CZ  PHE A 121      92.747 100.346 110.587  1.00199.54           C
ATOM    979  N   CYS A 122      88.808 101.713 104.235  1.00205.63           N
ATOM    980  CA  CYS A 122      88.336 101.911 102.846  1.00205.63           C
ATOM    981  C   CYS A 122      88.717 103.350 102.363  1.00205.63           C
ATOM    982  O   CYS A 122      89.181 103.518 101.237  1.00205.63           O
ATOM    983  CB  CYS A 122      86.828 101.644 102.832  1.00205.63           C
ATOM    984  SG  CYS A 122      86.259 101.746 101.110  1.00205.63           S
ATOM    985  N   GLY A 123      88.612 104.377 103.212  1.00216.84           N
ATOM    986  CA  GLY A 123      89.088 105.751 102.958  1.00216.84           C
ATOM    987  C   GLY A 123      90.583 105.815 102.623  1.00216.84           C
ATOM    988  O   GLY A 123      90.953 106.498 101.670  1.00216.84           O
ATOM    989  N   GLN A 124      91.472 105.183 103.413  1.00216.97           N
ATOM    990  CA  GLN A 124      92.931 105.099 103.146  1.00216.97           C
ATOM    991  C   GLN A 124      93.203 104.555 101.749  1.00216.97           C
ATOM    992  O   GLN A 124      93.882 105.231 100.988  1.00216.97           O
ATOM    993  CB  GLN A 124      93.597 104.224 104.203  1.00216.97           C
ATOM    994  CG  GLN A 124      93.599 104.752 105.659  1.00216.97           C
ATOM    995  CD  GLN A 124      94.532 103.904 106.513  1.00216.97           C
ATOM    996  OE1 GLN A 124      94.957 102.796 106.187  1.00216.97           O
ATOM    997  NE2 GLN A 124      94.930 104.397 107.670  1.00216.97           N
ATOM    998  N   ILE A 125      92.604 103.388 101.399  1.00205.24           N
ATOM    999  CA  ILE A 125      92.865 102.790 100.074  1.00205.24           C
ATOM   1000  C   ILE A 125      92.209 103.575  98.947  1.00205.24           C
ATOM   1001  O   ILE A 125      92.689 103.583  97.827  1.00205.24           O
ATOM   1002  CB  ILE A 125      92.512 101.287 100.032  1.00205.24           C
ATOM   1003  CG1 ILE A 125      90.994 101.024 100.261  1.00205.24           C
ATOM   1004  CG2 ILE A 125      93.410 100.519 100.999  1.00205.24           C
ATOM   1005  CD1 ILE A 125      90.557  99.556 100.299  1.00205.24           C
ATOM   1006  N   MET A 126      91.095 104.238  99.227  1.00213.22           N
ATOM   1007  CA  MET A 126      90.413 105.151  98.323  1.00213.22           C
ATOM   1008  C   MET A 126      91.286 106.347  97.959  1.00213.22           C
ATOM   1009  O   MET A 126      91.413 106.668  96.773  1.00213.22           O
ATOM   1010  CB  MET A 126      89.035 105.583  98.863  1.00213.22           C
ATOM   1011  CG  MET A 126      88.299 106.548  97.923  1.00213.22           C
ATOM   1012  SD  MET A 126      86.646 107.051  98.446  1.00213.22           S
ATOM   1013  CE  MET A 126      86.970 108.031  99.916  1.00213.22           C
ATOM   1014  N   GLU A 127      91.870 107.017  98.927  1.00223.45           N
ATOM   1015  CA  GLU A 127      92.735 108.149  98.632  1.00223.45           C
ATOM   1016  C   GLU A 127      94.015 107.654  97.949  1.00223.45           C
ATOM   1017  O   GLU A 127      94.267 108.131  96.872  1.00223.45           O
ATOM   1018  CB  GLU A 127      92.915 109.105  99.817  1.00223.45           C
ATOM   1019  CG  GLU A 127      94.254 109.126 100.529  1.00223.45           C
ATOM   1020  CD  GLU A 127      95.480 109.490  99.671  1.00223.45           C
ATOM   1021  OE1 GLU A 127      95.350 110.184  98.631  1.00223.45           O
ATOM   1022  OE2 GLU A 127      96.578 109.018 100.008  1.00223.45           O
ATOM   1023  N   ALA A 128      94.686 106.626  98.454  1.00208.52           N
ATOM   1024  CA  ALA A 128      95.986 106.197  97.952  1.00208.52           C
ATOM   1025  C   ALA A 128      95.888 105.604  96.539  1.00208.52           C
ATOM   1026  O   ALA A 128      96.918 105.346  95.899  1.00208.52           O
ATOM   1027  CB  ALA A 128      96.587 105.211  98.952  1.00208.52           C
ATOM   1028  N   SER A 129      94.661 105.263  96.101  1.00212.04           N
ATOM   1029  CA  SER A 129      94.333 104.920  94.637  1.00212.04           C
ATOM   1030  C   SER A 129      93.895 106.176  93.865  1.00212.04           C
ATOM   1031  O   SER A 129      94.384 106.386  92.762  1.00212.04           O
ATOM   1032  CB  SER A 129      93.371 103.729  94.518  1.00212.04           C
ATOM   1033  OG  SER A 129      92.180 103.872  95.215  1.00212.04           O
ATOM   1034  N   PHE A 130      93.018 107.002  94.432  1.00209.97           N
ATOM   1035  CA  PHE A 130      92.503 108.215  93.814  1.00209.97           C
ATOM   1036  C   PHE A 130      93.617 109.216  93.474  1.00209.97           C
ATOM   1037  O   PHE A 130      93.697 109.655  92.327  1.00209.97           O
ATOM   1038  CB  PHE A 130      91.461 108.914  94.716  1.00209.97           C
ATOM   1039  CG  PHE A 130      91.009 110.279  94.287  1.00209.97           C
ATOM   1040  CD1 PHE A 130      90.039 110.415  93.259  1.00209.97           C
ATOM   1041  CD2 PHE A 130      91.524 111.410  94.909  1.00209.97           C
ATOM   1042  CE1 PHE A 130      89.568 111.693  92.908  1.00209.97           C
ATOM   1043  CE2 PHE A 130      91.054 112.704  94.547  1.00209.97           C
ATOM   1044  CZ  PHE A 130      90.098 112.842  93.557  1.00209.97           C
ATOM   1045  N   SER A 131      94.500 109.570  94.416  1.00210.13           N
ATOM   1046  CA  SER A 131      95.588 110.485  94.219  1.00210.13           C
ATOM   1047  C   SER A 131      96.685 109.849  93.365  1.00210.13           C
ATOM   1048  O   SER A 131      97.496 110.585  92.727  1.00210.13           O
ATOM   1049  CB  SER A 131      96.172 110.988  95.540  1.00210.13           C
ATOM   1050  OG  SER A 131      96.742 109.905  96.307  1.00210.13           O
ATOM   1051  N   GLN A 132      96.735 108.514  93.253  1.00208.70           N
ATOM   1052  CA  GLN A 132      97.553 107.841  92.230  1.00208.70           C
ATOM   1053  C   GLN A 132      96.925 107.948  90.818  1.00208.70           C
ATOM   1054  O   GLN A 132      97.629 108.236  89.847  1.00208.70           O
ATOM   1055  CB  GLN A 132      97.822 106.406  92.671  1.00208.70           C
ATOM   1056  CG  GLN A 132      99.243 105.867  92.402  1.00208.70           C
ATOM   1057  CD  GLN A 132     100.240 106.455  93.385  1.00208.70           C
ATOM   1058  OE1 GLN A 132     100.540 107.629  93.399  1.00208.70           O
ATOM   1059  NE2 GLN A 132     100.807 105.616  94.260  1.00208.70           N
ATOM   1060  N   ALA A 133      95.638 107.737  90.719  1.00217.11           N
ATOM   1061  CA  ALA A 133      94.893 107.726  89.502  1.00217.11           C
ATOM   1062  C   ALA A 133      94.900 109.084  88.802  1.00217.11           C
ATOM   1063  O   ALA A 133      94.911 109.135  87.569  1.00217.11           O
ATOM   1064  CB  ALA A 133      93.493 107.213  89.785  1.00217.11           C
ATOM   1065  N   LYS A 134      94.978 110.196  89.559  1.00217.34           N
ATOM   1066  CA  LYS A 134      95.202 111.555  89.006  1.00217.34           C
ATOM   1067  C   LYS A 134      96.665 111.804  88.548  1.00217.34           C
ATOM   1068  O   LYS A 134      96.874 112.776  87.820  1.00217.34           O
ATOM   1069  CB  LYS A 134      94.712 112.669  89.950  1.00217.34           C
ATOM   1070  CG  LYS A 134      93.236 112.494  90.430  1.00217.34           C
ATOM   1071  CD  LYS A 134      92.249 112.069  89.327  1.00217.34           C
ATOM   1072  CE  LYS A 134      90.923 111.745  90.012  1.00217.34           C
ATOM   1073  NZ  LYS A 134      89.914 111.232  89.098  1.00217.34           N
ATOM   1074  N   LYS A 135      97.626 110.918  88.911  1.00210.85           N
ATOM   1075  CA  LYS A 135      98.929 110.833  88.249  1.00210.85           C
ATOM   1076  C   LYS A 135      98.816 109.978  86.978  1.00210.85           C
ATOM   1077  O   LYS A 135      99.156 110.518  85.929  1.00210.85           O
ATOM   1078  CB  LYS A 135     100.055 110.294  89.154  1.00210.85           C
ATOM   1079  CG  LYS A 135     100.135 110.997  90.529  1.00210.85           C
ATOM   1080  CD  LYS A 135     101.185 110.356  91.432  1.00210.85           C
ATOM   1081  CE  LYS A 135     101.196 110.841  92.899  1.00210.85           C
ATOM   1082  NZ  LYS A 135     100.101 110.268  93.705  1.00210.85           N
ATOM   1083  N   SER A 136      98.201 108.800  87.053  1.00209.91           N
ATOM   1084  CA  SER A 136      98.000 107.828  85.960  1.00209.91           C
ATOM   1085  C   SER A 136      97.075 108.337  84.823  1.00209.91           C
ATOM   1086  O   SER A 136      97.122 107.783  83.723  1.00209.91           O
ATOM   1087  CB  SER A 136      97.522 106.449  86.471  1.00209.91           C
ATOM   1088  OG  SER A 136      96.120 106.389  86.699  1.00209.91           O
ATOM   1089  N   LYS A 137      96.264 109.364  85.107  1.00208.33           N
ATOM   1090  CA  LYS A 137      95.144 109.888  84.309  1.00208.33           C
ATOM   1091  C   LYS A 137      93.938 108.896  84.160  1.00208.33           C
ATOM   1092  O   LYS A 137      93.260 108.897  83.142  1.00208.33           O
ATOM   1093  CB  LYS A 137      95.635 110.534  82.970  1.00208.33           C
ATOM   1094  CG  LYS A 137      96.864 111.443  83.142  1.00208.33           C
ATOM   1095  CD  LYS A 137      96.638 112.641  84.071  1.00208.33           C
ATOM   1096  CE  LYS A 137      97.981 113.275  84.455  1.00208.33           C
ATOM   1097  NZ  LYS A 137      97.761 114.335  85.502  1.00208.33           N
ATOM   1098  N   ARG A 138      93.713 108.077  85.190  1.00198.12           N
ATOM   1099  CA  ARG A 138      92.506 107.187  85.240  1.00198.12           C
ATOM   1100  C   ARG A 138      91.224 107.905  85.736  1.00198.12           C
ATOM   1101  O   ARG A 138      91.249 108.662  86.719  1.00198.12           O
ATOM   1102  CB  ARG A 138      92.744 105.954  86.138  1.00198.12           C
ATOM   1103  CG  ARG A 138      92.900 104.624  85.379  1.00198.12           C
ATOM   1104  CD  ARG A 138      94.331 104.310  84.884  1.00198.12           C
ATOM   1105  NE  ARG A 138      94.907 105.328  84.010  1.00198.12           N
ATOM   1106  CZ  ARG A 138      94.684 105.455  82.725  1.00198.12           C
ATOM   1107  NH1 ARG A 138      93.847 104.688  82.088  1.00198.12           N
ATOM   1108  NH2 ARG A 138      95.327 106.382  82.058  1.00198.12           N
ATOM   1109  N   LYS A 139      90.085 107.496  85.146  1.00186.32           N
ATOM   1110  CA  LYS A 139      88.700 107.784  85.599  1.00186.32           C
ATOM   1111  C   LYS A 139      87.760 106.576  85.603  1.00186.32           C
ATOM   1112  O   LYS A 139      86.581 106.745  85.878  1.00186.32           O
ATOM   1113  CB  LYS A 139      88.085 108.983  84.838  1.00186.32           C
ATOM   1114  CG  LYS A 139      88.956 110.233  84.948  1.00186.32           C
ATOM   1115  CD  LYS A 139      88.214 111.560  84.705  1.00186.32           C
ATOM   1116  CE  LYS A 139      89.200 112.706  84.683  1.00186.32           C
ATOM   1117  NZ  LYS A 139      88.603 113.881  85.347  1.00186.32           N
ATOM   1118  N   ARG A 140      88.297 105.395  85.314  1.00185.85           N
ATOM   1119  CA  ARG A 140      87.668 104.050  85.328  1.00185.85           C
ATOM   1120  C   ARG A 140      88.707 103.173  85.924  1.00185.85           C
ATOM   1121  O   ARG A 140      89.831 103.096  85.400  1.00185.85           O
ATOM   1122  CB  ARG A 140      87.328 103.653  83.855  1.00185.85           C
ATOM   1123  CG  ARG A 140      86.008 104.226  83.320  1.00185.85           C
ATOM   1124  CD  ARG A 140      84.767 103.645  84.013  1.00185.85           C
ATOM   1125  NE  ARG A 140      83.545 103.840  83.188  1.00185.85           N
ATOM   1126  CZ  ARG A 140      82.345 103.382  83.499  1.00185.85           C
ATOM   1127  NH1 ARG A 140      81.940 103.020  84.687  1.00185.85           N
ATOM   1128  NH2 ARG A 140      81.441 103.260  82.604  1.00185.85           N
ATOM   1129  N   ILE A 141      88.352 102.427  86.955  1.00175.45           N
ATOM   1130  CA  ILE A 141      89.246 101.630  87.817  1.00175.45           C
ATOM   1131  C   ILE A 141      89.496 100.238  87.225  1.00175.45           C
ATOM   1132  O   ILE A 141      88.972  99.878  86.143  1.00175.45           O
ATOM   1133  CB  ILE A 141      88.700 101.720  89.308  1.00175.45           C
ATOM   1134  CG1 ILE A 141      89.141 103.025  90.020  1.00175.45           C
ATOM   1135  CG2 ILE A 141      89.005 100.541  90.226  1.00175.45           C
ATOM   1136  CD1 ILE A 141      89.100 104.366  89.204  1.00175.45           C
ATOM   1137  N   ARG A 142      90.470  99.543  87.831  1.00188.80           N
ATOM   1138  CA  ARG A 142      91.100  98.252  87.530  1.00188.80           C
ATOM   1139  C   ARG A 142      92.025  97.860  88.671  1.00188.80           C
ATOM   1140  O   ARG A 142      92.437  98.742  89.396  1.00188.80           O
ATOM   1141  CB  ARG A 142      91.930  98.372  86.229  1.00188.80           C
ATOM   1142  CG  ARG A 142      92.610  99.725  85.927  1.00188.80           C
ATOM   1143  CD  ARG A 142      92.458 100.036  84.408  1.00188.80           C
ATOM   1144  NE  ARG A 142      91.048 100.184  84.044  1.00188.80           N
ATOM   1145  CZ  ARG A 142      90.563 100.392  82.823  1.00188.80           C
ATOM   1146  NH1 ARG A 142      91.374 100.549  81.829  1.00188.80           N
ATOM   1147  NH2 ARG A 142      89.316 100.386  82.587  1.00188.80           N
ATOM   1148  N   PRO A 143      92.398  96.580  88.890  1.00194.94           N
ATOM   1149  CA  PRO A 143      93.246  96.195  90.012  1.00194.94           C
ATOM   1150  C   PRO A 143      94.619  96.873  90.055  1.00194.94           C
ATOM   1151  O   PRO A 143      95.046  97.306  91.124  1.00194.94           O
ATOM   1152  CB  PRO A 143      93.316  94.676  90.010  1.00194.94           C
ATOM   1153  CG  PRO A 143      92.958  94.271  88.576  1.00194.94           C
ATOM   1154  CD  PRO A 143      92.002  95.404  88.142  1.00194.94           C
ATOM   1155  N   ILE A 144      95.242  97.093  88.914  1.00202.48           N
ATOM   1156  CA  ILE A 144      96.517  97.861  88.866  1.00202.48           C
ATOM   1157  C   ILE A 144      96.471  99.251  89.515  1.00202.48           C
ATOM   1158  O   ILE A 144      97.407  99.574  90.274  1.00202.48           O
ATOM   1159  CB  ILE A 144      97.069  97.808  87.433  1.00202.48           C
ATOM   1160  CG1 ILE A 144      98.495  98.429  87.329  1.00202.48           C
ATOM   1161  CG2 ILE A 144      96.184  98.571  86.468  1.00202.48           C
ATOM   1162  CD1 ILE A 144      99.501  97.618  88.099  1.00202.48           C
ATOM   1163  N   ASP A 145      95.387 100.026  89.437  1.00206.77           N
ATOM   1164  CA  ASP A 145      95.277 101.314  90.138  1.00206.77           C
ATOM   1165  C   ASP A 145      95.127 101.164  91.682  1.00206.77           C
ATOM   1166  O   ASP A 145      95.334 102.138  92.396  1.00206.77           O
ATOM   1167  CB  ASP A 145      94.236 102.261  89.477  1.00206.77           C
ATOM   1168  CG  ASP A 145      94.694 102.817  88.112  1.00206.77           C
ATOM   1169  OD2 ASP A 145      94.352 102.183  87.115  1.00206.77           O
ATOM   1170  OD1 ASP A 145      95.365 103.898  88.077  1.00206.77           O
ATOM   1171  N   ILE A 146      94.892  99.965  92.224  1.00200.55           N
ATOM   1172  CA  ILE A 146      94.993  99.721  93.673  1.00200.55           C
ATOM   1173  C   ILE A 146      96.222  98.889  94.081  1.00200.55           C
ATOM   1174  O   ILE A 146      96.727  99.067  95.183  1.00200.55           O
ATOM   1175  CB  ILE A 146      93.621  99.217  94.238  1.00200.55           C
ATOM   1176  CG1 ILE A 146      93.668  99.120  95.779  1.00200.55           C
ATOM   1177  CG2 ILE A 146      93.166  97.869  93.642  1.00200.55           C
ATOM   1178  CD1 ILE A 146      92.270  99.050  96.451  1.00200.55           C
ATOM   1179  N   GLU A 147      96.806  98.054  93.200  1.00207.93           N
ATOM   1180  CA  GLU A 147      98.176  97.520  93.392  1.00207.93           C
ATOM   1181  C   GLU A 147      99.197  98.649  93.493  1.00207.93           C
ATOM   1182  O   GLU A 147     100.100  98.596  94.392  1.00207.93           O
ATOM   1183  CB  GLU A 147      98.509  96.596  92.201  1.00207.93           C
ATOM   1184  CG  GLU A 147      97.661  95.327  92.184  1.00207.93           C
ATOM   1185  CD  GLU A 147      97.760  94.599  90.837  1.00207.93           C
ATOM   1186  OE1 GLU A 147      98.816  94.008  90.560  1.00207.93           O
ATOM   1187  OE2 GLU A 147      96.722  94.584  90.091  1.00207.93           O
ATOM   1188  N   ALA A 148      99.047  99.710  92.704  1.00210.24           N
ATOM   1189  CA  ALA A 148      99.841 100.949  92.764  1.00210.24           C
ATOM   1190  C   ALA A 148      99.581 101.816  94.037  1.00210.24           C
ATOM   1191  O   ALA A 148     100.363 102.736  94.315  1.00210.24           O
ATOM   1192  CB  ALA A 148      99.574 101.715  91.470  1.00210.24           C
ATOM   1193  N   ALA A 149      98.506 101.544  94.801  1.00211.03           N
ATOM   1194  CA  ALA A 149      98.206 102.085  96.127  1.00211.03           C
ATOM   1195  C   ALA A 149      98.751 101.211  97.281  1.00211.03           C
ATOM   1196  O   ALA A 149      99.541 101.694  98.106  1.00211.03           O
ATOM   1197  CB  ALA A 149      96.697 102.302  96.249  1.00211.03           C
ATOM   1198  N   ILE A 150      98.352  99.936  97.305  1.00207.88           N
ATOM   1199  CA  ILE A 150      98.539  99.050  98.476  1.00207.88           C
ATOM   1200  C   ILE A 150      99.997  98.757  98.784  1.00207.88           C
ATOM   1201  O   ILE A 150     100.377  98.572  99.947  1.00207.88           O
ATOM   1202  CB  ILE A 150      97.638  97.808  98.271  1.00207.88           C
ATOM   1203  CG1 ILE A 150      97.292  97.168  99.641  1.00207.88           C
ATOM   1204  CG2 ILE A 150      98.260  96.791  97.280  1.00207.88           C
ATOM   1205  CD1 ILE A 150      96.193  96.114  99.453  1.00207.88           C
ATOM   1206  N   SER A 151     100.842  98.703  97.758  1.00206.58           N
ATOM   1207  CA  SER A 151     102.261  98.415  97.861  1.00206.58           C
ATOM   1208  C   SER A 151     103.082  99.698  98.183  1.00206.58           C
ATOM   1209  O   SER A 151     104.190  99.582  98.687  1.00206.58           O
ATOM   1210  CB  SER A 151     102.778  97.919  96.493  1.00206.58           C
ATOM   1211  OG  SER A 151     102.607  98.814  95.433  1.00206.58           O
ATOM   1212  N   GLN A 152     102.560 100.871  97.907  1.00219.01           N
ATOM   1213  CA  GLN A 152     103.340 102.103  97.813  1.00219.01           C
ATOM   1214  C   GLN A 152     103.596 102.796  99.162  1.00219.01           C
ATOM   1215  O   GLN A 152     104.602 103.515  99.281  1.00219.01           O
ATOM   1216  CB  GLN A 152     102.638 103.062  96.824  1.00219.01           C
ATOM   1217  CG  GLN A 152     103.415 104.388  96.524  1.00219.01           C
ATOM   1218  CD  GLN A 152     102.921 105.630  97.246  1.00219.01           C
ATOM   1219  OE1 GLN A 152     102.234 106.461  96.653  1.00219.01           O
ATOM   1220  NE2 GLN A 152     103.253 105.849  98.500  1.00219.01           N
ATOM   1221  N   ASP A 153     102.723 102.607 100.167  1.00222.22           N
ATOM   1222  CA  ASP A 153     102.833 103.285 101.488  1.00222.22           C
ATOM   1223  C   ASP A 153     102.596 102.383 102.694  1.00222.22           C
ATOM   1224  O   ASP A 153     101.847 101.395 102.672  1.00222.22           O
ATOM   1225  CB  ASP A 153     101.980 104.538 101.586  1.00222.22           C
ATOM   1226  CG  ASP A 153     102.886 105.731 102.000  1.00222.22           C
ATOM   1227  OD1 ASP A 153     103.751 105.551 102.895  1.00222.22           O
ATOM   1228  OD2 ASP A 153     102.710 106.822 101.425  1.00222.22           O
ATOM   1229  N   LYS A 154     103.313 102.686 103.771  1.00225.80           N
ATOM   1230  CA  LYS A 154     103.909 101.643 104.632  1.00225.80           C
ATOM   1231  C   LYS A 154     102.902 100.966 105.608  1.00225.80           C
ATOM   1232  O   LYS A 154     102.899  99.741 105.762  1.00225.80           O
ATOM   1233  CB  LYS A 154     105.173 102.195 105.327  1.00225.80           C
ATOM   1234  CG  LYS A 154     106.144 102.742 104.261  1.00225.80           C
ATOM   1235  CD  LYS A 154     107.579 103.025 104.838  1.00225.80           C
ATOM   1236  CE  LYS A 154     108.445 103.801 103.787  1.00225.80           C
ATOM   1237  NZ  LYS A 154     109.872 103.887 104.165  1.00225.80           N
ATOM   1238  N   GLU A 155     101.979 101.714 106.210  1.00219.85           N
ATOM   1239  CA  GLU A 155     100.957 101.078 107.031  1.00219.85           C
ATOM   1240  C   GLU A 155      99.889 100.316 106.224  1.00219.85           C
ATOM   1241  O   GLU A 155      99.393  99.275 106.682  1.00219.85           O
ATOM   1242  CB  GLU A 155     100.376 102.079 108.061  1.00219.85           C
ATOM   1243  CG  GLU A 155      99.266 103.029 107.521  1.00219.85           C
ATOM   1244  CD  GLU A 155      98.690 103.875 108.639  1.00219.85           C
ATOM   1245  OE1 GLU A 155      99.440 104.589 109.302  1.00219.85           O
ATOM   1246  OE2 GLU A 155      97.464 103.862 108.789  1.00219.85           O
ATOM   1247  N   LEU A 156      99.574 100.731 104.986  1.00212.92           N
ATOM   1248  CA  LEU A 156      98.689  99.956 104.100  1.00212.92           C
ATOM   1249  C   LEU A 156      99.339  98.635 103.714  1.00212.92           C
ATOM   1250  O   LEU A 156      98.683  97.617 103.673  1.00212.92           O
ATOM   1251  CB  LEU A 156      98.343 100.731 102.821  1.00212.92           C
ATOM   1252  CG  LEU A 156      97.264 101.836 102.910  1.00212.92           C
ATOM   1253  CD1 LEU A 156      95.894 101.329 103.329  1.00212.92           C
ATOM   1254  CD2 LEU A 156      97.679 102.954 103.843  1.00212.92           C
ATOM   1255  N   HIS A 157     100.647  98.652 103.391  1.00217.14           N
ATOM   1256  CA  HIS A 157     101.357  97.396 103.089  1.00217.14           C
ATOM   1257  C   HIS A 157     101.337  96.480 104.302  1.00217.14           C
ATOM   1258  O   HIS A 157     100.945  95.320 104.258  1.00217.14           O
ATOM   1259  CB  HIS A 157     102.766  97.718 102.590  1.00217.14           C
ATOM   1260  CG  HIS A 157     103.447  96.558 101.917  1.00217.14           C
ATOM   1261  ND1 HIS A 157     103.642  95.284 102.471  1.00217.14           N
ATOM   1262  CD2 HIS A 157     104.043  96.591 100.691  1.00217.14           C
ATOM   1263  CE1 HIS A 157     104.320  94.553 101.557  1.00217.14           C
ATOM   1264  NE2 HIS A 157     104.597  95.330 100.488  1.00217.14           N
ATOM   1265  N   SER A 158     101.583  97.085 105.502  1.00207.20           N
ATOM   1266  CA  SER A 158     101.478  96.323 106.754  1.00207.20           C
ATOM   1267  C   SER A 158     100.117  95.720 107.038  1.00207.20           C
ATOM   1268  O   SER A 158     100.002  94.754 107.792  1.00207.20           O
ATOM   1269  CB  SER A 158     101.926  97.148 107.980  1.00207.20           C
ATOM   1270  OG  SER A 158     100.881  97.988 108.536  1.00207.20           O
ATOM   1271  N   MET A 159      99.017  96.270 106.500  1.00202.94           N
ATOM   1272  CA  MET A 159      97.639  95.752 106.693  1.00202.94           C
ATOM   1273  C   MET A 159      97.346  94.530 105.818  1.00202.94           C
ATOM   1274  O   MET A 159      96.616  93.661 106.317  1.00202.94           O
ATOM   1275  CB  MET A 159      96.630  96.884 106.466  1.00202.94           C
ATOM   1276  CG  MET A 159      95.188  96.523 106.836  1.00202.94           C
ATOM   1277  SD  MET A 159      94.962  96.052 108.568  1.00202.94           S
ATOM   1278  CE  MET A 159      95.041  97.665 109.401  1.00202.94           C
ATOM   1279  N   PHE A 160      97.884  94.454 104.584  1.00185.88           N
ATOM   1280  CA  PHE A 160      97.484  93.467 103.502  1.00185.88           C
ATOM   1281  C   PHE A 160      98.587  92.723 102.730  1.00185.88           C
ATOM   1282  O   PHE A 160      98.292  91.796 101.990  1.00185.88           O
ATOM   1283  CB  PHE A 160      96.623  94.208 102.485  1.00185.88           C
ATOM   1284  CG  PHE A 160      95.427  95.021 102.983  1.00185.88           C
ATOM   1285  CD2 PHE A 160      95.490  96.419 103.127  1.00185.88           C
ATOM   1286  CD1 PHE A 160      94.215  94.373 103.247  1.00185.88           C
ATOM   1287  CE2 PHE A 160      94.357  97.159 103.483  1.00185.88           C
ATOM   1288  CE1 PHE A 160      93.099  95.063 103.740  1.00185.88           C
ATOM   1289  CZ  PHE A 160      93.154  96.486 103.782  1.00185.88           C
ATOM   1290  N   GLY A 161      99.860  93.155 102.789  1.00186.25           N
ATOM   1291  CA  GLY A 161     100.862  92.866 101.757  1.00186.25           C
ATOM   1292  C   GLY A 161     101.332  91.442 101.612  1.00186.25           C
ATOM   1293  O   GLY A 161     101.802  91.052 100.546  1.00186.25           O
ATOM   1294  N   LYS A 162     101.190  90.609 102.659  1.00182.34           N
ATOM   1295  CA  LYS A 162     101.415  89.142 102.593  1.00182.34           C
ATOM   1296  C   LYS A 162     100.255  88.331 101.993  1.00182.34           C
ATOM   1297  O   LYS A 162     100.328  87.105 102.015  1.00182.34           O
ATOM   1298  CB  LYS A 162     101.834  88.521 103.968  1.00182.34           C
ATOM   1299  CG  LYS A 162     102.910  87.419 103.836  1.00182.34           C
ATOM   1300  CD  LYS A 162     102.652  86.093 104.581  1.00182.34           C
ATOM   1301  CE  LYS A 162     101.420  85.371 104.051  1.00182.34           C
ATOM   1302  NZ  LYS A 162     101.251  84.057 104.697  1.00182.34           N
ATOM   1303  N   GLY A 163      99.242  89.002 101.447  1.00183.65           N
ATOM   1304  CA  GLY A 163      98.215  88.440 100.596  1.00183.65           C
ATOM   1305  C   GLY A 163      98.612  88.364  99.117  1.00183.65           C
ATOM   1306  O   GLY A 163      99.766  88.648  98.767  1.00183.65           O
ATOM   1307  N   VAL A 164      97.638  88.082  98.252  1.00161.52           N
ATOM   1308  CA  VAL A 164      97.835  87.987  96.780  1.00161.52           C
ATOM   1309  C   VAL A 164      96.544  88.410  96.047  1.00161.52           C
ATOM   1310  O   VAL A 164      95.422  88.221  96.533  1.00161.52           O
ATOM   1311  CB  VAL A 164      98.478  86.642  96.425  1.00161.52           C
ATOM   1312  CG1 VAL A 164      97.590  85.443  96.852  1.00161.52           C
ATOM   1313  CG2 VAL A 164      98.693  86.506  94.925  1.00161.52           C
ATOM   1314  N   ILE A 165      96.662  88.906  94.800  1.00162.57           N
ATOM   1315  CA  ILE A 165      95.594  89.352  93.916  1.00162.57           C
ATOM   1316  C   ILE A 165      95.892  88.994  92.459  1.00162.57           C
ATOM   1317  O   ILE A 165      97.045  89.022  92.045  1.00162.57           O
ATOM   1318  CB  ILE A 165      95.384  90.888  94.136  1.00162.57           C
ATOM   1319  CG1 ILE A 165      94.289  91.505  93.170  1.00162.57           C
ATOM   1320  CG2 ILE A 165      96.634  91.731  93.938  1.00162.57           C
ATOM   1321  CD1 ILE A 165      92.904  90.844  93.293  1.00162.57           C
ATOM   1322  N   SER A 166      94.847  88.661  91.688  1.00 75.31           N
ATOM   1323  CA  SER A 166      94.978  88.545  90.235  1.00 75.31           C
ATOM   1324  C   SER A 166      95.051  89.947  89.595  1.00 75.31           C
ATOM   1325  O   SER A 166      94.030  90.553  89.314  1.00 75.31           O
ATOM   1326  CB  SER A 166      93.821  87.721  89.665  1.00 75.31           C
ATOM   1327  OG  SER A 166      93.875  87.506  88.268  1.00 75.31           O
ATOM   1328  N   GLY A 167      96.274  90.477  89.520  1.00 59.22           N
ATOM   1329  CA  GLY A 167      96.555  91.793  88.972  1.00 59.22           C
ATOM   1330  C   GLY A 167      96.456  91.883  87.440  1.00 59.22           C
ATOM   1331  O   GLY A 167      96.836  90.919  86.768  1.00 59.22           O
ATOM   1332  N   ARG A 168      95.880  92.971  86.902  1.00 47.72           N
ATOM   1333  CA  ARG A 168      95.390  93.110  85.547  1.00 47.72           C
ATOM   1334  C   ARG A 168      95.331  94.581  85.120  1.00 47.72           C
ATOM   1335  O   ARG A 168      94.972  95.426  85.969  1.00 47.72           O
ATOM   1336  CB  ARG A 168      94.015  92.500  85.412  1.00 47.72           C
ATOM   1337  CG  ARG A 168      93.825  90.997  85.754  1.00 47.72           C
ATOM   1338  CD  ARG A 168      92.357  90.672  85.816  1.00 47.72           C
ATOM   1339  NE  ARG A 168      92.131  89.215  86.035  1.00 47.72           N
ATOM   1340  CZ  ARG A 168      90.939  88.658  86.147  1.00 47.72           C
ATOM   1341  NH1 ARG A 168      89.865  89.395  86.193  1.00 47.72           N
ATOM   1342  NH2 ARG A 168      90.801  87.370  86.223  1.00 47.72           N
ATOM   1343  OXT ARG A 168      95.642  94.828  83.947  1.00 47.72           O
TER    1344      ARG A 168
ATOM   1345  N   MET B   1      90.848  71.957 139.815  1.00 37.31           N
ATOM   1346  CA  MET B   1      91.254  72.761 138.652  1.00 37.31           C
ATOM   1347  C   MET B   1      90.598  72.166 137.395  1.00 37.31           C
ATOM   1348  O   MET B   1      90.191  71.012 137.441  1.00 37.31           O
ATOM   1349  CB  MET B   1      92.784  72.790 138.532  1.00 37.31           C
ATOM   1350  CG  MET B   1      93.387  73.714 137.488  1.00 37.31           C
ATOM   1351  SD  MET B   1      95.150  73.469 137.126  1.00 37.31           S
ATOM   1352  CE  MET B   1      95.911  73.798 138.736  1.00 37.31           C
ATOM   1353  N   ASP B   2      90.496  72.956 136.340  1.00 48.91           N
ATOM   1354  CA  ASP B   2      90.189  72.540 134.965  1.00 48.91           C
ATOM   1355  C   ASP B   2      91.281  71.642 134.335  1.00 48.91           C
ATOM   1356  O   ASP B   2      92.437  71.704 134.731  1.00 48.91           O
ATOM   1357  CB  ASP B   2      89.961  73.778 134.027  1.00 48.91           C
ATOM   1358  CG  ASP B   2      89.381  73.481 132.648  1.00 48.91           C
ATOM   1359  OD1 ASP B   2      88.983  72.320 132.331  1.00 48.91           O
ATOM   1360  OD2 ASP B   2      89.294  74.423 131.858  1.00 48.91           O
ATOM   1361  N   ARG B   3      90.939  70.779 133.374  1.00 67.25           N
ATOM   1362  CA  ARG B   3      91.700  69.583 133.002  1.00 67.25           C
ATOM   1363  C   ARG B   3      92.018  69.507 131.511  1.00 67.25           C
ATOM   1364  O   ARG B   3      91.909  68.489 130.845  1.00 67.25           O
ATOM   1365  CB  ARG B   3      91.038  68.338 133.641  1.00 67.25           C
ATOM   1366  CG  ARG B   3      91.010  68.433 135.159  1.00 67.25           C
ATOM   1367  CD  ARG B   3      90.185  67.364 135.895  1.00 67.25           C
ATOM   1368  NE  ARG B   3      89.446  67.950 137.052  1.00 67.25           N
ATOM   1369  CZ  ARG B   3      89.683  67.848 138.336  1.00 67.25           C
ATOM   1370  NH1 ARG B   3      88.832  68.332 139.192  1.00 67.25           N
ATOM   1371  NH2 ARG B   3      90.777  67.265 138.780  1.00 67.25           N
ATOM   1372  N   VAL B   4      92.409  70.632 130.946  1.00 74.19           N
ATOM   1373  CA  VAL B   4      92.725  70.757 129.536  1.00 74.19           C
ATOM   1374  C   VAL B   4      94.035  70.060 129.267  1.00 74.19           C
ATOM   1375  O   VAL B   4      95.074  70.509 129.715  1.00 74.19           O
ATOM   1376  CB  VAL B   4      92.730  72.225 129.019  1.00 74.19           C
ATOM   1377  CG1 VAL B   4      92.970  72.301 127.508  1.00 74.19           C
ATOM   1378  CG2 VAL B   4      91.355  72.889 129.270  1.00 74.19           C
ATOM   1379  N   GLY B   5      93.966  68.954 128.523  1.00178.06           N
ATOM   1380  CA  GLY B   5      95.121  68.284 127.893  1.00178.06           C
ATOM   1381  C   GLY B   5      96.324  67.956 128.779  1.00178.06           C
ATOM   1382  O   GLY B   5      97.432  67.876 128.254  1.00178.06           O
ATOM   1383  N   LYS B   6      96.139  67.753 130.088  1.00183.63           N
ATOM   1384  CA  LYS B   6      97.191  67.430 131.020  1.00183.63           C
ATOM   1385  C   LYS B   6      97.614  65.944 130.894  1.00183.63           C
ATOM   1386  O   LYS B   6      96.845  65.051 131.209  1.00183.63           O
ATOM   1387  CB  LYS B   6      96.770  67.802 132.501  1.00183.63           C
ATOM   1388  CG  LYS B   6      97.852  68.555 133.254  1.00183.63           C
ATOM   1389  CD  LYS B   6      97.976  69.992 132.694  1.00183.63           C
ATOM   1390  CE  LYS B   6      99.362  70.610 132.830  1.00183.63           C
ATOM   1391  NZ  LYS B   6     100.402  69.938 132.005  1.00183.63           N
ATOM   1392  N   TYR B   7      98.849  65.674 130.452  1.00185.30           N
ATOM   1393  CA  TYR B   7      99.294  64.262 130.109  1.00185.30           C
ATOM   1394  C   TYR B   7     100.675  63.865 130.664  1.00185.30           C
ATOM   1395  O   TYR B   7     101.095  62.739 130.477  1.00185.30           O
ATOM   1396  CB  TYR B   7      99.293  64.084 128.592  1.00185.30           C
ATOM   1397  CG  TYR B   7      97.946  64.335 127.932  1.00185.30           C
ATOM   1398  CD1 TYR B   7      96.807  63.643 128.383  1.00185.30           C
ATOM   1399  CD2 TYR B   7      97.875  65.186 126.791  1.00185.30           C
ATOM   1400  CE1 TYR B   7      95.574  63.885 127.769  1.00185.30           C
ATOM   1401  CE2 TYR B   7      96.635  65.369 126.149  1.00185.30           C
ATOM   1402  CZ  TYR B   7      95.491  64.720 126.632  1.00185.30           C
ATOM   1403  OH  TYR B   7      94.287  64.929 126.052  1.00185.30           O
ATOM   1404  N   GLY B   8     101.367  64.764 131.365  1.00195.56           N
ATOM   1405  CA  GLY B   8     102.794  64.568 131.798  1.00195.56           C
ATOM   1406  C   GLY B   8     103.094  63.220 132.510  1.00195.56           C
ATOM   1407  O   GLY B   8     104.152  62.632 132.319  1.00195.56           O
ATOM   1408  N   LEU B   9     102.166  62.681 133.315  1.00205.18           N
ATOM   1409  CA  LEU B   9     102.274  61.317 133.949  1.00205.18           C
ATOM   1410  C   LEU B   9     102.310  60.216 132.897  1.00205.18           C
ATOM   1411  O   LEU B   9     103.074  59.267 132.974  1.00205.18           O
ATOM   1412  CB  LEU B   9     101.076  61.113 134.920  1.00205.18           C
ATOM   1413  CG  LEU B   9     101.090  61.854 136.258  1.00205.18           C
ATOM   1414  CD1 LEU B   9     100.787  63.358 136.162  1.00205.18           C
ATOM   1415  CD2 LEU B   9     100.045  61.239 137.189  1.00205.18           C
ATOM   1416  N   PHE B  10     101.435  60.334 131.899  1.00196.11           N
ATOM   1417  CA  PHE B  10     101.258  59.388 130.766  1.00196.11           C
ATOM   1418  C   PHE B  10     102.508  59.422 129.816  1.00196.11           C
ATOM   1419  O   PHE B  10     102.892  58.400 129.319  1.00196.11           O
ATOM   1420  CB  PHE B  10      99.923  59.657 130.060  1.00196.11           C
ATOM   1421  CG  PHE B  10      98.707  59.593 130.946  1.00196.11           C
ATOM   1422  CD2 PHE B  10      97.913  58.433 130.885  1.00196.11           C
ATOM   1423  CD1 PHE B  10      98.286  60.637 131.811  1.00196.11           C
ATOM   1424  CE2 PHE B  10      96.743  58.293 131.648  1.00196.11           C
ATOM   1425  CE1 PHE B  10      97.143  60.495 132.606  1.00196.11           C
ATOM   1426  CZ  PHE B  10      96.362  59.320 132.527  1.00196.11           C
ATOM   1427  N   ILE B  11     103.162  60.566 129.694  1.00198.59           N
ATOM   1428  CA  ILE B  11     104.483  60.698 129.037  1.00198.59           C
ATOM   1429  C   ILE B  11     105.520  59.812 129.751  1.00198.59           C
ATOM   1430  O   ILE B  11     106.045  58.915 129.138  1.00198.59           O
ATOM   1431  CB  ILE B  11     105.004  62.159 128.965  1.00198.59           C
ATOM   1432  CG1 ILE B  11     104.001  63.182 128.372  1.00198.59           C
ATOM   1433  CG2 ILE B  11     106.326  62.213 128.150  1.00198.59           C
ATOM   1434  CD1 ILE B  11     103.480  62.918 126.949  1.00198.59           C
ATOM   1435  N   LYS B  12     105.750  60.028 131.040  1.00212.60           N
ATOM   1436  CA  LYS B  12     106.750  59.230 131.776  1.00212.60           C
ATOM   1437  C   LYS B  12     106.389  57.723 131.832  1.00212.60           C
ATOM   1438  O   LYS B  12     107.306  56.924 131.886  1.00212.60           O
ATOM   1439  CB  LYS B  12     106.905  59.797 133.193  1.00212.60           C
ATOM   1440  CG  LYS B  12     108.151  59.271 133.950  1.00212.60           C
ATOM   1441  CD  LYS B  12     108.256  59.883 135.342  1.00212.60           C
ATOM   1442  CE  LYS B  12     109.386  59.184 136.171  1.00212.60           C
ATOM   1443  NZ  LYS B  12     110.686  59.791 135.966  1.00212.60           N
ATOM   1444  N   ARG B  13     105.113  57.388 131.766  1.00215.14           N
ATOM   1445  CA  ARG B  13     104.588  56.024 131.679  1.00215.14           C
ATOM   1446  C   ARG B  13     104.831  55.335 130.325  1.00215.14           C
ATOM   1447  O   ARG B  13     105.109  54.157 130.313  1.00215.14           O
ATOM   1448  CB  ARG B  13     103.110  56.008 132.075  1.00215.14           C
ATOM   1449  CG  ARG B  13     102.437  54.637 132.216  1.00215.14           C
ATOM   1450  CD  ARG B  13     103.211  53.634 133.111  1.00215.14           C
ATOM   1451  NE  ARG B  13     103.525  54.139 134.466  1.00215.14           N
ATOM   1452  CZ  ARG B  13     102.730  54.198 135.543  1.00215.14           C
ATOM   1453  NH1 ARG B  13     101.470  53.850 135.445  1.00215.14           N
ATOM   1454  NH2 ARG B  13     103.177  54.597 136.672  1.00215.14           N
ATOM   1455  N   ILE B  14     104.735  56.022 129.180  1.00201.86           N
ATOM   1456  CA  ILE B  14     104.965  55.472 127.820  1.00201.86           C
ATOM   1457  C   ILE B  14     106.419  55.555 127.399  1.00201.86           C
ATOM   1458  O   ILE B  14     106.782  55.092 126.335  1.00201.86           O
ATOM   1459  CB  ILE B  14     103.889  55.974 126.792  1.00201.86           C
ATOM   1460  CG1 ILE B  14     103.619  55.076 125.564  1.00201.86           C
ATOM   1461  CG2 ILE B  14     104.256  57.400 126.292  1.00201.86           C
ATOM   1462  CD1 ILE B  14     102.873  53.752 125.917  1.00201.86           C
ATOM   1463  N   SER B  15     107.328  56.050 128.270  1.00214.24           N
ATOM   1464  CA  SER B  15     108.804  56.096 128.045  1.00214.24           C
ATOM   1465  C   SER B  15     109.550  55.104 128.978  1.00214.24           C
ATOM   1466  O   SER B  15     110.156  55.548 129.926  1.00214.24           O
ATOM   1467  CB  SER B  15     109.260  57.557 128.201  1.00214.24           C
ATOM   1468  OG  SER B  15     109.147  57.966 129.536  1.00214.24           O
ATOM   1469  N   PRO B  16     109.528  53.764 128.680  1.00216.03           N
ATOM   1470  CA  PRO B  16     110.205  52.751 129.479  1.00216.03           C
ATOM   1471  C   PRO B  16     111.750  52.753 129.254  1.00216.03           C
ATOM   1472  O   PRO B  16     112.315  51.718 128.938  1.00216.03           O
ATOM   1473  CB  PRO B  16     109.505  51.451 129.068  1.00216.03           C
ATOM   1474  CG  PRO B  16     109.183  51.653 127.633  1.00216.03           C
ATOM   1475  CD  PRO B  16     108.746  53.131 127.643  1.00216.03           C
ATOM   1476  N   LYS B  17     112.410  53.900 129.285  1.00217.75           N
ATOM   1477  CA  LYS B  17     113.768  54.108 128.749  1.00217.75           C
ATOM   1478  C   LYS B  17     114.667  55.034 129.594  1.00217.75           C
ATOM   1479  O   LYS B  17     115.264  55.967 129.101  1.00217.75           O
ATOM   1480  CB  LYS B  17     113.591  54.417 127.218  1.00217.75           C
ATOM   1481  CG  LYS B  17     113.544  53.192 126.291  1.00217.75           C
ATOM   1482  CD  LYS B  17     114.870  52.414 126.176  1.00217.75           C
ATOM   1483  CE  LYS B  17     114.837  50.990 126.593  1.00217.75           C
ATOM   1484  NZ  LYS B  17     114.878  50.878 128.069  1.00217.75           N
ATOM   1485  N   ASP B  18     114.825  54.611 130.847  1.00229.02           N
ATOM   1486  CA  ASP B  18     116.034  54.601 131.760  1.00229.02           C
ATOM   1487  C   ASP B  18     116.866  55.922 131.886  1.00229.02           C
ATOM   1488  O   ASP B  18     117.202  56.360 133.018  1.00229.02           O
ATOM   1489  CB  ASP B  18     116.949  53.436 131.381  1.00229.02           C
ATOM   1490  CG  ASP B  18     117.369  53.323 129.917  1.00229.02           C
ATOM   1491  OD1 ASP B  18     118.350  54.011 129.565  1.00229.02           O
ATOM   1492  OD2 ASP B  18     116.683  52.575 129.186  1.00229.02           O
ATOM   1493  N   ALA B  19     117.227  56.589 130.776  1.00221.59           N
ATOM   1494  CA  ALA B  19     117.792  57.927 130.727  1.00221.59           C
ATOM   1495  C   ALA B  19     116.704  58.977 131.038  1.00221.59           C
ATOM   1496  O   ALA B  19     116.329  59.797 130.195  1.00221.59           O
ATOM   1497  CB  ALA B  19     118.483  58.121 129.358  1.00221.59           C
ATOM   1498  N   ASP B  20     116.190  58.932 132.274  1.00211.96           N
ATOM   1499  CA  ASP B  20     114.918  59.493 132.679  1.00211.96           C
ATOM   1500  C   ASP B  20     114.855  61.056 132.561  1.00211.96           C
ATOM   1501  O   ASP B  20     115.876  61.765 132.489  1.00211.96           O
ATOM   1502  CB  ASP B  20     114.609  58.906 134.079  1.00211.96           C
ATOM   1503  CG  ASP B  20     113.122  58.924 134.432  1.00211.96           C
ATOM   1504  OD1 ASP B  20     112.319  59.568 133.741  1.00211.96           O
ATOM   1505  OD2 ASP B  20     112.746  58.224 135.405  1.00211.96           O
ATOM   1506  N   ILE B  21     113.642  61.579 132.437  1.00204.10           N
ATOM   1507  CA  ILE B  21     113.384  62.914 131.889  1.00204.10           C
ATOM   1508  C   ILE B  21     113.307  63.945 133.018  1.00204.10           C
ATOM   1509  O   ILE B  21     112.856  63.619 134.113  1.00204.10           O
ATOM   1510  CB  ILE B  21     112.085  62.880 131.016  1.00204.10           C
ATOM   1511  CG1 ILE B  21     112.086  61.724 129.981  1.00204.10           C
ATOM   1512  CG2 ILE B  21     111.960  64.181 130.202  1.00204.10           C
ATOM   1513  CD1 ILE B  21     111.196  60.545 130.384  1.00204.10           C
ATOM   1514  N   THR B  22     113.916  65.163 132.877  1.00192.75           N
ATOM   1515  CA  THR B  22     113.844  66.278 133.871  1.00192.75           C
ATOM   1516  C   THR B  22     112.547  67.107 133.817  1.00192.75           C
ATOM   1517  O   THR B  22     111.793  67.004 132.855  1.00192.75           O
ATOM   1518  CB  THR B  22     115.051  67.246 133.767  1.00192.75           C
ATOM   1519  OG1 THR B  22     115.134  67.852 132.470  1.00192.75           O
ATOM   1520  CG2 THR B  22     116.405  66.596 133.981  1.00192.75           C
ATOM   1521  N   LYS B  23     112.240  67.878 134.869  1.00191.83           N
ATOM   1522  CA  LYS B  23     110.913  68.493 135.115  1.00191.83           C
ATOM   1523  C   LYS B  23     110.233  69.135 133.912  1.00191.83           C
ATOM   1524  O   LYS B  23     109.144  68.703 133.553  1.00191.83           O
ATOM   1525  CB  LYS B  23     111.059  69.575 136.215  1.00191.83           C
ATOM   1526  CG  LYS B  23     109.748  69.957 136.925  1.00191.83           C
ATOM   1527  CD  LYS B  23     109.189  68.922 137.893  1.00191.83           C
ATOM   1528  CE  LYS B  23     110.296  68.515 138.894  1.00191.83           C
ATOM   1529  NZ  LYS B  23     109.796  67.791 140.073  1.00191.83           N
ATOM   1530  N   GLU B  24     110.845  70.165 133.348  1.00183.79           N
ATOM   1531  CA  GLU B  24     110.378  70.913 132.172  1.00183.79           C
ATOM   1532  C   GLU B  24     110.360  70.033 130.915  1.00183.79           C
ATOM   1533  O   GLU B  24     109.519  70.226 130.035  1.00183.79           O
ATOM   1534  CB  GLU B  24     111.152  72.262 132.013  1.00183.79           C
ATOM   1535  CG  GLU B  24     112.612  72.192 132.439  1.00183.79           C
ATOM   1536  CD  GLU B  24     113.290  70.961 131.784  1.00183.79           C
ATOM   1537  OE1 GLU B  24     113.365  70.893 130.541  1.00183.79           O
ATOM   1538  OE2 GLU B  24     113.590  69.999 132.534  1.00183.79           O
ATOM   1539  N   SER B  25     111.207  68.999 130.871  1.00175.70           N
ATOM   1540  CA  SER B  25     111.242  68.095 129.707  1.00175.70           C
ATOM   1541  C   SER B  25     110.096  67.076 129.700  1.00175.70           C
ATOM   1542  O   SER B  25     109.923  66.384 128.716  1.00175.70           O
ATOM   1543  CB  SER B  25     112.625  67.481 129.641  1.00175.70           C
ATOM   1544  OG  SER B  25     113.554  68.503 129.320  1.00175.70           O
ATOM   1545  N   LEU B  26     109.245  67.034 130.763  1.00178.85           N
ATOM   1546  CA  LEU B  26     107.912  66.410 130.737  1.00178.85           C
ATOM   1547  C   LEU B  26     106.818  67.416 130.310  1.00178.85           C
ATOM   1548  O   LEU B  26     105.898  67.096 129.554  1.00178.85           O
ATOM   1549  CB  LEU B  26     107.485  65.870 132.121  1.00178.85           C
ATOM   1550  CG  LEU B  26     108.131  64.547 132.642  1.00178.85           C
ATOM   1551  CD1 LEU B  26     108.133  63.431 131.597  1.00178.85           C
ATOM   1552  CD2 LEU B  26     109.557  64.746 133.173  1.00178.85           C
ATOM   1553  N   GLU B  27     106.864  68.638 130.832  1.00179.01           N
ATOM   1554  CA  GLU B  27     105.803  69.620 130.679  1.00179.01           C
ATOM   1555  C   GLU B  27     105.868  70.491 129.398  1.00179.01           C
ATOM   1556  O   GLU B  27     104.836  70.819 128.754  1.00179.01           O
ATOM   1557  CB  GLU B  27     105.747  70.513 131.943  1.00179.01           C
ATOM   1558  CG  GLU B  27     104.821  69.938 133.017  1.00179.01           C
ATOM   1559  CD  GLU B  27     103.380  69.801 132.554  1.00179.01           C
ATOM   1560  OE1 GLU B  27     102.946  70.637 131.722  1.00179.01           O
ATOM   1561  OE2 GLU B  27     102.687  68.846 133.001  1.00179.01           O
ATOM   1562  N   THR B  28     107.052  70.811 128.936  1.00168.29           N
ATOM   1563  CA  THR B  28     107.295  71.425 127.627  1.00168.29           C
ATOM   1564  C   THR B  28     107.018  70.487 126.454  1.00168.29           C
ATOM   1565  O   THR B  28     106.539  70.924 125.425  1.00168.29           O
ATOM   1566  CB  THR B  28     108.729  72.013 127.461  1.00168.29           C
ATOM   1567  OG1 THR B  28     109.670  70.978 127.482  1.00168.29           O
ATOM   1568  CG2 THR B  28     109.185  73.007 128.512  1.00168.29           C
ATOM   1569  N   VAL B  29     107.197  69.169 126.612  1.00156.88           N
ATOM   1570  CA  VAL B  29     106.598  68.207 125.632  1.00156.88           C
ATOM   1571  C   VAL B  29     105.116  68.042 125.800  1.00156.88           C
ATOM   1572  O   VAL B  29     104.469  67.804 124.802  1.00156.88           O
ATOM   1573  CB  VAL B  29     107.359  66.847 125.643  1.00156.88           C
ATOM   1574  CG1 VAL B  29     108.846  66.954 125.373  1.00156.88           C
ATOM   1575  CG2 VAL B  29     107.024  65.936 126.816  1.00156.88           C
ATOM   1576  N   ASN B  30     104.472  68.285 126.967  1.00170.96           N
ATOM   1577  CA  ASN B  30     103.014  68.418 127.099  1.00170.96           C
ATOM   1578  C   ASN B  30     102.540  69.661 126.301  1.00170.96           C
ATOM   1579  O   ASN B  30     101.496  69.544 125.616  1.00170.96           O
ATOM   1580  CB  ASN B  30     102.565  68.387 128.605  1.00170.96           C
ATOM   1581  CG  ASN B  30     101.080  68.165 128.811  1.00170.96           C
ATOM   1582  OD1 ASN B  30     100.604  67.897 129.926  1.00170.96           O
ATOM   1583  ND2 ASN B  30     100.239  68.243 127.801  1.00170.96           N
ATOM   1584  N   ASN B  31     103.261  70.791 126.331  1.00168.62           N
ATOM   1585  CA  ASN B  31     102.989  71.976 125.491  1.00168.62           C
ATOM   1586  C   ASN B  31     103.086  71.603 124.005  1.00168.62           C
ATOM   1587  O   ASN B  31     102.155  71.895 123.246  1.00168.62           O
ATOM   1588  CB  ASN B  31     103.947  73.110 125.881  1.00168.62           C
ATOM   1589  CG  ASN B  31     103.594  73.867 127.146  1.00168.62           C
ATOM   1590  OD1 ASN B  31     103.241  75.047 127.074  1.00168.62           O
ATOM   1591  ND2 ASN B  31     103.637  73.295 128.304  1.00168.62           N
ATOM   1592  N   MET B  32     104.138  70.913 123.621  1.00160.20           N
ATOM   1593  CA  MET B  32     104.345  70.421 122.236  1.00160.20           C
ATOM   1594  C   MET B  32     103.251  69.487 121.757  1.00160.20           C
ATOM   1595  O   MET B  32     102.718  69.660 120.675  1.00160.20           O
ATOM   1596  CB  MET B  32     105.754  69.786 122.147  1.00160.20           C
ATOM   1597  CG  MET B  32     106.007  69.019 120.844  1.00160.20           C
ATOM   1598  SD  MET B  32     106.010  70.015 119.332  1.00160.20           S
ATOM   1599  CE  MET B  32     106.731  68.845 118.139  1.00160.20           C
ATOM   1600  N   LEU B  33     102.919  68.422 122.534  1.00151.49           N
ATOM   1601  CA  LEU B  33     101.933  67.434 122.126  1.00151.49           C
ATOM   1602  C   LEU B  33     100.515  68.019 122.125  1.00151.49           C
ATOM   1603  O   LEU B  33      99.667  67.662 121.315  1.00151.49           O
ATOM   1604  CB  LEU B  33     102.066  66.181 123.024  1.00151.49           C
ATOM   1605  CG  LEU B  33     103.314  65.362 122.629  1.00151.49           C
ATOM   1606  CD1 LEU B  33     103.713  64.359 123.709  1.00151.49           C
ATOM   1607  CD2 LEU B  33     103.073  64.534 121.359  1.00151.49           C
ATOM   1608  N   VAL B  34     100.159  68.929 123.023  1.00148.14           N
ATOM   1609  CA  VAL B  34      98.849  69.659 122.919  1.00148.14           C
ATOM   1610  C   VAL B  34      98.763  70.693 121.812  1.00148.14           C
ATOM   1611  O   VAL B  34      97.770  70.754 121.088  1.00148.14           O
ATOM   1612  CB  VAL B  34      98.372  70.210 124.283  1.00148.14           C
ATOM   1613  CG1 VAL B  34      98.843  71.565 124.702  1.00148.14           C
ATOM   1614  CG2 VAL B  34      96.834  70.278 124.219  1.00148.14           C
ATOM   1615  N   PHE B  35      99.886  71.340 121.455  1.00146.36           N
ATOM   1616  CA  PHE B  35     100.083  72.137 120.222  1.00146.36           C
ATOM   1617  C   PHE B  35      99.908  71.328 118.924  1.00146.36           C
ATOM   1618  O   PHE B  35      99.264  71.778 117.976  1.00146.36           O
ATOM   1619  CB  PHE B  35     101.390  72.935 120.265  1.00146.36           C
ATOM   1620  CG  PHE B  35     101.573  73.762 118.985  1.00146.36           C
ATOM   1621  CD1 PHE B  35     100.637  74.752 118.593  1.00146.36           C
ATOM   1622  CD2 PHE B  35     102.670  73.500 118.174  1.00146.36           C
ATOM   1623  CE1 PHE B  35     100.856  75.516 117.430  1.00146.36           C
ATOM   1624  CE2 PHE B  35     102.902  74.259 117.023  1.00146.36           C
ATOM   1625  CZ  PHE B  35     101.977  75.247 116.615  1.00146.36           C
ATOM   1626  N   LEU B  36     100.353  70.074 118.908  1.00140.51           N
ATOM   1627  CA  LEU B  36     100.146  69.109 117.837  1.00140.51           C
ATOM   1628  C   LEU B  36      98.635  68.896 117.579  1.00140.51           C
ATOM   1629  O   LEU B  36      98.179  68.897 116.434  1.00140.51           O
ATOM   1630  CB  LEU B  36     100.945  67.845 118.125  1.00140.51           C
ATOM   1631  CG  LEU B  36     100.731  66.680 117.156  1.00140.51           C
ATOM   1632  CD1 LEU B  36     102.021  65.837 117.025  1.00140.51           C
ATOM   1633  CD2 LEU B  36      99.564  65.762 117.585  1.00140.51           C
ATOM   1634  N   ALA B  37      97.883  68.751 118.651  1.00135.52           N
ATOM   1635  CA  ALA B  37      96.441  68.602 118.624  1.00135.52           C
ATOM   1636  C   ALA B  37      95.711  69.880 118.193  1.00135.52           C
ATOM   1637  O   ALA B  37      94.843  69.860 117.323  1.00135.52           O
ATOM   1638  CB  ALA B  37      95.966  68.101 119.978  1.00135.52           C
ATOM   1639  N   GLU B  38      96.170  71.035 118.744  1.00154.01           N
ATOM   1640  CA  GLU B  38      95.690  72.402 118.386  1.00154.01           C
ATOM   1641  C   GLU B  38      95.835  72.664 116.883  1.00154.01           C
ATOM   1642  O   GLU B  38      94.860  73.018 116.207  1.00154.01           O
ATOM   1643  CB  GLU B  38      96.435  73.471 119.222  1.00154.01           C
ATOM   1644  CG  GLU B  38      95.908  74.908 119.072  1.00154.01           C
ATOM   1645  CD  GLU B  38      96.220  75.667 117.793  1.00154.01           C
ATOM   1646  OE1 GLU B  38      97.205  75.295 117.136  1.00154.01           O
ATOM   1647  OE2 GLU B  38      95.356  76.545 117.418  1.00154.01           O
ATOM   1648  N   LYS B  39      97.032  72.381 116.357  1.00148.21           N
ATOM   1649  CA  LYS B  39      97.404  72.480 114.961  1.00148.21           C
ATOM   1650  C   LYS B  39      96.524  71.612 114.099  1.00148.21           C
ATOM   1651  O   LYS B  39      95.938  72.100 113.140  1.00148.21           O
ATOM   1652  CB  LYS B  39      98.916  72.126 114.916  1.00148.21           C
ATOM   1653  CG  LYS B  39      99.531  71.935 113.514  1.00148.21           C
ATOM   1654  CD  LYS B  39     101.062  71.663 113.681  1.00148.21           C
ATOM   1655  CE  LYS B  39     101.631  70.790 112.558  1.00148.21           C
ATOM   1656  NZ  LYS B  39     103.108  70.666 112.700  1.00148.21           N
ATOM   1657  N   LEU B  40      96.395  70.314 114.401  1.00134.66           N
ATOM   1658  CA  LEU B  40      95.608  69.413 113.566  1.00134.66           C
ATOM   1659  C   LEU B  40      94.075  69.660 113.655  1.00134.66           C
ATOM   1660  O   LEU B  40      93.344  69.518 112.680  1.00134.66           O
ATOM   1661  CB  LEU B  40      96.048  67.976 113.903  1.00134.66           C
ATOM   1662  CG  LEU B  40      95.396  66.940 112.964  1.00134.66           C
ATOM   1663  CD1 LEU B  40      96.405  65.982 112.341  1.00134.66           C
ATOM   1664  CD2 LEU B  40      94.354  66.110 113.707  1.00134.66           C
ATOM   1665  N   THR B  41      93.558  70.148 114.796  1.00145.71           N
ATOM   1666  CA  THR B  41      92.155  70.566 114.915  1.00145.71           C
ATOM   1667  C   THR B  41      91.893  71.916 114.230  1.00145.71           C
ATOM   1668  O   THR B  41      90.838  72.113 113.651  1.00145.71           O
ATOM   1669  CB  THR B  41      91.618  70.519 116.349  1.00145.71           C
ATOM   1670  OG1 THR B  41      90.233  70.523 116.316  1.00145.71           O
ATOM   1671  CG2 THR B  41      91.993  71.688 117.244  1.00145.71           C
ATOM   1672  N   LYS B  42      92.889  72.847 114.122  1.00142.78           N
ATOM   1673  CA  LYS B  42      92.775  74.103 113.304  1.00142.78           C
ATOM   1674  C   LYS B  42      92.763  73.726 111.825  1.00142.78           C
ATOM   1675  O   LYS B  42      91.883  74.208 111.067  1.00142.78           O
ATOM   1676  CB  LYS B  42      93.886  75.093 113.698  1.00142.78           C
ATOM   1677  CG  LYS B  42      93.403  76.500 114.158  1.00142.78           C
ATOM   1678  CD  LYS B  42      92.108  76.607 114.982  1.00142.78           C
ATOM   1679  CE  LYS B  42      91.849  75.619 116.104  1.00142.78           C
ATOM   1680  NZ  LYS B  42      93.075  75.337 116.896  1.00142.78           N
ATOM   1681  N   GLN B  43      93.639  72.817 111.367  1.00143.56           N
ATOM   1682  CA  GLN B  43      93.659  72.166 110.046  1.00143.56           C
ATOM   1683  C   GLN B  43      92.285  71.606 109.679  1.00143.56           C
ATOM   1684  O   GLN B  43      91.679  71.983 108.673  1.00143.56           O
ATOM   1685  CB  GLN B  43      94.791  71.129 110.071  1.00143.56           C
ATOM   1686  CG  GLN B  43      94.731  69.899 109.164  1.00143.56           C
ATOM   1687  CD  GLN B  43      95.182  70.190 107.731  1.00143.56           C
ATOM   1688  OE1 GLN B  43      94.834  71.195 107.149  1.00143.56           O
ATOM   1689  NE2 GLN B  43      95.986  69.345 107.115  1.00143.56           N
ATOM   1690  N   ALA B  44      91.715  70.778 110.554  1.00149.05           N
ATOM   1691  CA  ALA B  44      90.372  70.187 110.394  1.00149.05           C
ATOM   1692  C   ALA B  44      89.219  71.241 110.343  1.00149.05           C
ATOM   1693  O   ALA B  44      88.251  71.014 109.639  1.00149.05           O
ATOM   1694  CB  ALA B  44      90.154  69.265 111.614  1.00149.05           C
ATOM   1695  N   ASN B  45      89.356  72.376 111.013  1.00151.73           N
ATOM   1696  CA  ASN B  45      88.326  73.428 111.035  1.00151.73           C
ATOM   1697  C   ASN B  45      88.377  74.382 109.825  1.00151.73           C
ATOM   1698  O   ASN B  45      87.351  75.009 109.538  1.00151.73           O
ATOM   1699  CB  ASN B  45      88.352  74.113 112.418  1.00151.73           C
ATOM   1700  CG  ASN B  45      86.982  74.653 112.836  1.00151.73           C
ATOM   1701  OD1 ASN B  45      86.316  74.054 113.690  1.00151.73           O
ATOM   1702  ND2 ASN B  45      86.469  75.703 112.216  1.00151.73           N
ATOM   1703  N   ILE B  46      89.498  74.559 109.097  1.00151.34           N
ATOM   1704  CA  ILE B  46      89.515  75.372 107.854  1.00151.34           C
ATOM   1705  C   ILE B  46      89.149  74.560 106.596  1.00151.34           C
ATOM   1706  O   ILE B  46      88.511  75.064 105.656  1.00151.34           O
ATOM   1707  CB  ILE B  46      90.846  76.138 107.746  1.00151.34           C
ATOM   1708  CG1 ILE B  46      90.920  77.041 106.484  1.00151.34           C
ATOM   1709  CG2 ILE B  46      92.114  75.255 107.765  1.00151.34           C
ATOM   1710  CD1 ILE B  46      89.828  78.106 106.465  1.00151.34           C
ATOM   1711  N   ILE B  47      89.518  73.283 106.547  1.00157.92           N
ATOM   1712  CA  ILE B  47      89.319  72.395 105.380  1.00157.92           C
ATOM   1713  C   ILE B  47      87.816  71.989 105.157  1.00157.92           C
ATOM   1714  O   ILE B  47      87.343  71.874 104.039  1.00157.92           O
ATOM   1715  CB  ILE B  47      90.208  71.123 105.511  1.00157.92           C
ATOM   1716  CG1 ILE B  47      90.329  70.336 104.199  1.00157.92           C
ATOM   1717  CG2 ILE B  47      89.726  70.211 106.639  1.00157.92           C
ATOM   1718  CD1 ILE B  47      91.398  70.904 103.268  1.00157.92           C
ATOM   1719  N   ILE B  48      87.060  71.736 106.211  1.00173.61           N
ATOM   1720  CA  ILE B  48      85.753  71.073 106.234  1.00173.61           C
ATOM   1721  C   ILE B  48      84.628  71.850 105.542  1.00173.61           C
ATOM   1722  O   ILE B  48      84.691  73.075 105.443  1.00173.61           O
ATOM   1723  CB  ILE B  48      85.440  70.720 107.709  1.00173.61           C
ATOM   1724  CG1 ILE B  48      84.207  69.842 107.960  1.00173.61           C
ATOM   1725  CG2 ILE B  48      85.247  72.003 108.537  1.00173.61           C
ATOM   1726  CD1 ILE B  48      84.301  68.463 107.274  1.00173.61           C
ATOM   1727  N   ASP B  49      83.575  71.157 105.168  1.00181.27           N
ATOM   1728  CA  ASP B  49      82.299  71.622 104.613  1.00181.27           C
ATOM   1729  C   ASP B  49      81.100  70.956 105.325  1.00181.27           C
ATOM   1730  O   ASP B  49      80.063  71.588 105.520  1.00181.27           O
ATOM   1731  CB  ASP B  49      82.303  71.297 103.119  1.00181.27           C
ATOM   1732  CG  ASP B  49      82.529  69.787 102.764  1.00181.27           C
ATOM   1733  OD1 ASP B  49      82.845  69.004 103.696  1.00181.27           O
ATOM   1734  OD2 ASP B  49      82.343  69.463 101.591  1.00181.27           O
ATOM   1735  N   GLN B  50      81.228  69.730 105.786  1.00187.84           N
ATOM   1736  CA  GLN B  50      80.268  68.912 106.500  1.00187.84           C
ATOM   1737  C   GLN B  50      80.217  69.163 108.025  1.00187.84           C
ATOM   1738  O   GLN B  50      81.227  69.378 108.683  1.00187.84           O
ATOM   1739  CB  GLN B  50      80.538  67.444 106.112  1.00187.84           C
ATOM   1740  CG  GLN B  50      79.881  66.365 106.967  1.00187.84           C
ATOM   1741  CD  GLN B  50      78.365  66.501 107.221  1.00187.84           C
ATOM   1742  OE1 GLN B  50      77.662  67.340 106.670  1.00187.84           O
ATOM   1743  NE2 GLN B  50      77.843  65.733 108.146  1.00187.84           N
ATOM   1744  N   LYS B  51      78.999  68.992 108.577  1.00193.07           N
ATOM   1745  CA  LYS B  51      78.570  69.227 109.972  1.00193.07           C
ATOM   1746  C   LYS B  51      79.204  68.348 111.056  1.00193.07           C
ATOM   1747  O   LYS B  51      78.855  68.523 112.236  1.00193.07           O
ATOM   1748  CB  LYS B  51      77.038  69.075 110.042  1.00193.07           C
ATOM   1749  CG  LYS B  51      76.283  70.012 109.075  1.00193.07           C
ATOM   1750  CD  LYS B  51      74.753  69.620 108.983  1.00193.07           C
ATOM   1751  CE  LYS B  51      74.284  69.402 107.532  1.00193.07           C
ATOM   1752  NZ  LYS B  51      74.909  68.217 106.921  1.00193.07           N
ATOM   1753  N   THR B  52      80.085  67.435 110.730  1.00185.71           N
ATOM   1754  CA  THR B  52      80.512  66.301 111.572  1.00185.71           C
ATOM   1755  C   THR B  52      81.989  66.010 111.349  1.00185.71           C
ATOM   1756  O   THR B  52      82.326  65.523 110.254  1.00185.71           O
ATOM   1757  CB  THR B  52      79.689  64.981 111.343  1.00185.71           C
ATOM   1758  OG1 THR B  52      79.755  64.542 109.995  1.00185.71           O
ATOM   1759  CG2 THR B  52      78.224  65.145 111.754  1.00185.71           C
ATOM   1760  N   LEU B  53      82.884  66.205 112.342  1.00154.89           N
ATOM   1761  CA  LEU B  53      84.280  65.802 112.252  1.00154.89           C
ATOM   1762  C   LEU B  53      84.380  64.286 112.544  1.00154.89           C
ATOM   1763  O   LEU B  53      83.703  63.791 113.434  1.00154.89           O
ATOM   1764  CB  LEU B  53      85.129  66.617 113.229  1.00154.89           C
ATOM   1765  CG  LEU B  53      85.668  67.931 112.659  1.00154.89           C
ATOM   1766  CD1 LEU B  53      84.583  68.868 112.125  1.00154.89           C
ATOM   1767  CD2 LEU B  53      86.392  68.720 113.782  1.00154.89           C
ATOM   1768  N   ARG B  54      85.183  63.578 111.751  1.00153.66           N
ATOM   1769  CA  ARG B  54      85.243  62.116 111.601  1.00153.66           C
ATOM   1770  C   ARG B  54      86.657  61.561 111.394  1.00153.66           C
ATOM   1771  O   ARG B  54      87.601  62.250 111.021  1.00153.66           O
ATOM   1772  CB  ARG B  54      84.423  61.719 110.378  1.00153.66           C
ATOM   1773  CG  ARG B  54      82.916  61.955 110.526  1.00153.66           C
ATOM   1774  CD  ARG B  54      82.247  62.195 109.151  1.00153.66           C
ATOM   1775  NE  ARG B  54      82.448  61.134 108.182  1.00153.66           N
ATOM   1776  CZ  ARG B  54      81.542  60.525 107.395  1.00153.66           C
ATOM   1777  NH1 ARG B  54      80.278  60.864 107.385  1.00153.66           N
ATOM   1778  NH2 ARG B  54      81.923  59.551 106.618  1.00153.66           N
ATOM   1779  N   HIS B  55      86.764  60.244 111.580  1.00153.03           N
ATOM   1780  CA  HIS B  55      87.990  59.431 111.349  1.00153.03           C
ATOM   1781  C   HIS B  55      88.542  59.553 109.885  1.00153.03           C
ATOM   1782  O   HIS B  55      89.732  59.552 109.644  1.00153.03           O
ATOM   1783  CB  HIS B  55      87.662  57.974 111.631  1.00153.03           C
ATOM   1784  CG  HIS B  55      86.445  57.480 110.936  1.00153.03           C
ATOM   1785  ND1 HIS B  55      85.136  57.768 111.346  1.00153.03           N
ATOM   1786  CD2 HIS B  55      86.454  56.963 109.672  1.00153.03           C
ATOM   1787  CE1 HIS B  55      84.398  57.415 110.285  1.00153.03           C
ATOM   1788  NE2 HIS B  55      85.147  56.951 109.266  1.00153.03           N
ATOM   1789  N   ASP B  56      87.634  59.585 108.898  1.00158.79           N
ATOM   1790  CA  ASP B  56      88.012  59.645 107.499  1.00158.79           C
ATOM   1791  C   ASP B  56      88.530  61.014 107.111  1.00158.79           C
ATOM   1792  O   ASP B  56      89.573  61.088 106.459  1.00158.79           O
ATOM   1793  CB  ASP B  56      86.851  59.198 106.601  1.00158.79           C
ATOM   1794  CG  ASP B  56      85.418  59.458 107.100  1.00158.79           C
ATOM   1795  OD2 ASP B  56      84.497  58.620 106.892  1.00158.79           O
ATOM   1796  OD1 ASP B  56      85.164  60.540 107.672  1.00158.79           O
ATOM   1797  N   ALA B  57      87.909  62.099 107.620  1.00155.99           N
ATOM   1798  CA  ALA B  57      88.571  63.407 107.592  1.00155.99           C
ATOM   1799  C   ALA B  57      89.939  63.374 108.268  1.00155.99           C
ATOM   1800  O   ALA B  57      90.885  63.904 107.705  1.00155.99           O
ATOM   1801  CB  ALA B  57      87.616  64.444 108.238  1.00155.99           C
ATOM   1802  N   PHE B  58      90.040  62.814 109.470  1.00147.85           N
ATOM   1803  CA  PHE B  58      91.323  62.769 110.202  1.00147.85           C
ATOM   1804  C   PHE B  58      92.424  62.020 109.455  1.00147.85           C
ATOM   1805  O   PHE B  58      93.564  62.451 109.480  1.00147.85           O
ATOM   1806  CB  PHE B  58      91.099  62.153 111.597  1.00147.85           C
ATOM   1807  CG  PHE B  58      91.184  63.120 112.780  1.00147.85           C
ATOM   1808  CD1 PHE B  58      90.128  64.024 113.021  1.00147.85           C
ATOM   1809  CD2 PHE B  58      92.262  63.056 113.695  1.00147.85           C
ATOM   1810  CE1 PHE B  58      90.120  64.836 114.177  1.00147.85           C
ATOM   1811  CE2 PHE B  58      92.257  63.892 114.830  1.00147.85           C
ATOM   1812  CZ  PHE B  58      91.215  64.793 115.060  1.00147.85           C
ATOM   1813  N   LEU B  59      92.088  60.897 108.816  1.00161.06           N
ATOM   1814  CA  LEU B  59      92.924  60.149 107.932  1.00161.06           C
ATOM   1815  C   LEU B  59      93.472  61.003 106.790  1.00161.06           C
ATOM   1816  O   LEU B  59      94.695  61.042 106.603  1.00161.06           O
ATOM   1817  CB  LEU B  59      92.156  58.899 107.408  1.00161.06           C
ATOM   1818  CG  LEU B  59      92.900  58.064 106.347  1.00161.06           C
ATOM   1819  CD1 LEU B  59      94.217  57.532 106.917  1.00161.06           C
ATOM   1820  CD2 LEU B  59      91.990  56.985 105.791  1.00161.06           C
ATOM   1821  N   TRP B  60      92.611  61.710 106.052  1.00156.08           N
ATOM   1822  CA  TRP B  60      93.090  62.480 104.881  1.00156.08           C
ATOM   1823  C   TRP B  60      93.926  63.673 105.328  1.00156.08           C
ATOM   1824  O   TRP B  60      94.878  64.002 104.675  1.00156.08           O
ATOM   1825  CB  TRP B  60      91.907  62.921 104.055  1.00156.08           C
ATOM   1826  CG  TRP B  60      91.218  61.774 103.303  1.00156.08           C
ATOM   1827  CD1 TRP B  60      91.838  60.754 102.670  1.00156.08           C
ATOM   1828  CD2 TRP B  60      89.799  61.610 102.988  1.00156.08           C
ATOM   1829  NE1 TRP B  60      90.922  59.951 102.032  1.00156.08           N
ATOM   1830  CE2 TRP B  60      89.633  60.423 102.164  1.00156.08           C
ATOM   1831  CE3 TRP B  60      88.613  62.330 103.306  1.00156.08           C
ATOM   1832  CZ2 TRP B  60      88.368  59.981 101.673  1.00156.08           C
ATOM   1833  CZ3 TRP B  60      87.366  61.916 102.847  1.00156.08           C
ATOM   1834  CH2 TRP B  60      87.232  60.756 102.032  1.00156.08           C
ATOM   1835  N   LEU B  61      93.601  64.270 106.445  1.00149.85           N
ATOM   1836  CA  LEU B  61      94.350  65.422 107.002  1.00149.85           C
ATOM   1837  C   LEU B  61      95.732  65.153 107.640  1.00149.85           C
ATOM   1838  O   LEU B  61      96.375  66.001 108.260  1.00149.85           O
ATOM   1839  CB  LEU B  61      93.448  66.160 108.021  1.00149.85           C
ATOM   1840  CG  LEU B  61      92.228  66.758 107.322  1.00149.85           C
ATOM   1841  CD1 LEU B  61      91.178  67.165 108.377  1.00149.85           C
ATOM   1842  CD2 LEU B  61      92.635  68.012 106.514  1.00149.85           C
ATOM   1843  N   LEU B  62      96.183  63.926 107.372  1.00168.46           N
ATOM   1844  CA  LEU B  62      97.571  63.457 107.595  1.00168.46           C
ATOM   1845  C   LEU B  62      98.074  62.529 106.474  1.00168.46           C
ATOM   1846  O   LEU B  62      99.146  61.950 106.573  1.00168.46           O
ATOM   1847  CB  LEU B  62      97.620  62.829 108.979  1.00168.46           C
ATOM   1848  CG  LEU B  62      99.008  62.904 109.636  1.00168.46           C
ATOM   1849  CD1 LEU B  62      99.412  64.354 109.978  1.00168.46           C
ATOM   1850  CD2 LEU B  62      98.959  62.132 110.927  1.00168.46           C
ATOM   1851  N   THR B  63      97.281  62.347 105.408  1.00173.99           N
ATOM   1852  CA  THR B  63      97.698  61.655 104.183  1.00173.99           C
ATOM   1853  C   THR B  63      98.457  62.620 103.241  1.00173.99           C
ATOM   1854  O   THR B  63      99.109  62.199 102.319  1.00173.99           O
ATOM   1855  CB  THR B  63      96.457  61.088 103.468  1.00173.99           C
ATOM   1856  OG1 THR B  63      95.876  60.093 104.265  1.00173.99           O
ATOM   1857  CG2 THR B  63      96.776  60.395 102.154  1.00173.99           C
ATOM   1858  N   ASP B  64      98.362  63.936 103.451  1.00187.26           N
ATOM   1859  CA  ASP B  64      98.999  64.967 102.636  1.00187.26           C
ATOM   1860  C   ASP B  64     100.465  65.269 103.102  1.00187.26           C
ATOM   1861  O   ASP B  64     101.027  66.299 102.714  1.00187.26           O
ATOM   1862  CB  ASP B  64      98.106  66.169 102.646  1.00187.26           C
ATOM   1863  CG  ASP B  64      98.022  66.874 104.054  1.00187.26           C
ATOM   1864  OD1 ASP B  64      97.672  66.197 105.056  1.00187.26           O
ATOM   1865  OD2 ASP B  64      98.342  68.057 104.095  1.00187.26           O
ATOM   1866  N   ILE B  65     101.046  64.437 103.981  1.00202.35           N
ATOM   1867  CA  ILE B  65     102.438  64.576 104.474  1.00202.35           C
ATOM   1868  C   ILE B  65     103.414  63.796 103.556  1.00202.35           C
ATOM   1869  O   ILE B  65     103.216  62.609 103.240  1.00202.35           O
ATOM   1870  CB  ILE B  65     102.557  64.075 105.974  1.00202.35           C
ATOM   1871  CG1 ILE B  65     101.494  64.785 106.840  1.00202.35           C
ATOM   1872  CG2 ILE B  65     103.947  64.282 106.578  1.00202.35           C
ATOM   1873  CD1 ILE B  65     101.490  66.338 106.867  1.00202.35           C
ATOM   1874  N   GLN B  66     104.544  64.443 103.219  1.00229.27           N
ATOM   1875  CA  GLN B  66     105.580  63.926 102.318  1.00229.27           C
ATOM   1876  C   GLN B  66     106.498  62.834 102.959  1.00229.27           C
ATOM   1877  O   GLN B  66     107.703  62.994 103.066  1.00229.27           O
ATOM   1878  CB  GLN B  66     106.307  65.188 101.727  1.00229.27           C
ATOM   1879  CG  GLN B  66     107.408  64.929 100.706  1.00229.27           C
ATOM   1880  CD  GLN B  66     108.769  65.524 101.126  1.00229.27           C
ATOM   1881  OE1 GLN B  66     109.413  66.274 100.451  1.00229.27           O
ATOM   1882  NE2 GLN B  66     109.293  65.130 102.256  1.00229.27           N
ATOM   1883  N   GLY B  67     105.953  61.739 103.480  1.00229.44           N
ATOM   1884  CA  GLY B  67     106.719  60.703 104.105  1.00229.44           C
ATOM   1885  C   GLY B  67     105.904  59.666 104.906  1.00229.44           C
ATOM   1886  O   GLY B  67     104.786  59.955 105.341  1.00229.44           O
ATOM   1887  N   GLU B  68     106.498  58.482 105.128  1.00232.86           N
ATOM   1888  CA  GLU B  68     105.895  57.274 105.735  1.00232.86           C
ATOM   1889  C   GLU B  68     105.337  57.526 107.173  1.00232.86           C
ATOM   1890  O   GLU B  68     104.410  56.852 107.576  1.00232.86           O
ATOM   1891  CB  GLU B  68     107.016  56.199 105.718  1.00232.86           C
ATOM   1892  CG  GLU B  68     106.750  54.911 106.517  1.00232.86           C
ATOM   1893  CD  GLU B  68     105.670  53.997 105.988  1.00232.86           C
ATOM   1894  OE1 GLU B  68     104.925  54.332 105.059  1.00232.86           O
ATOM   1895  OE2 GLU B  68     105.568  52.879 106.553  1.00232.86           O
ATOM   1896  N   LEU B  69     105.829  58.536 107.911  1.00218.81           N
ATOM   1897  CA  LEU B  69     105.242  58.960 109.180  1.00218.81           C
ATOM   1898  C   LEU B  69     103.718  59.213 109.142  1.00218.81           C
ATOM   1899  O   LEU B  69     102.983  58.901 110.067  1.00218.81           O
ATOM   1900  CB  LEU B  69     106.035  60.159 109.725  1.00218.81           C
ATOM   1901  CG  LEU B  69     105.994  61.396 108.775  1.00218.81           C
ATOM   1902  CD1 LEU B  69     105.549  62.629 109.542  1.00218.81           C
ATOM   1903  CD2 LEU B  69     107.322  61.599 108.052  1.00218.81           C
ATOM   1904  N   GLY B  70     103.201  59.743 108.018  1.00221.40           N
ATOM   1905  CA  GLY B  70     101.746  60.049 107.857  1.00221.40           C
ATOM   1906  C   GLY B  70     100.984  58.710 107.706  1.00221.40           C
ATOM   1907  O   GLY B  70      99.895  58.518 108.255  1.00221.40           O
ATOM   1908  N   LYS B  71     101.600  57.723 107.048  1.00228.10           N
ATOM   1909  CA  LYS B  71     101.085  56.364 106.894  1.00228.10           C
ATOM   1910  C   LYS B  71     101.269  55.556 108.202  1.00228.10           C
ATOM   1911  O   LYS B  71     100.361  54.845 108.588  1.00228.10           O
ATOM   1912  CB  LYS B  71     101.811  55.767 105.667  1.00228.10           C
ATOM   1913  CG  LYS B  71     101.500  54.328 105.261  1.00228.10           C
ATOM   1914  CD  LYS B  71     102.067  53.345 106.301  1.00228.10           C
ATOM   1915  CE  LYS B  71     102.558  52.037 105.637  1.00228.10           C
ATOM   1916  NZ  LYS B  71     103.336  51.276 106.632  1.00228.10           N
ATOM   1917  N   HIS B  72     102.362  55.720 108.966  1.00220.88           N
ATOM   1918  CA  HIS B  72     102.536  55.040 110.274  1.00220.88           C
ATOM   1919  C   HIS B  72     101.464  55.463 111.246  1.00220.88           C
ATOM   1920  O   HIS B  72     100.863  54.608 111.917  1.00220.88           O
ATOM   1921  CB  HIS B  72     103.875  55.367 110.945  1.00220.88           C
ATOM   1922  CG  HIS B  72     105.086  54.627 110.436  1.00220.88           C
ATOM   1923  ND1 HIS B  72     106.349  54.791 110.930  1.00220.88           N
ATOM   1924  CD2 HIS B  72     105.125  53.681 109.493  1.00220.88           C
ATOM   1925  CE1 HIS B  72     107.173  53.992 110.232  1.00220.88           C
ATOM   1926  NE2 HIS B  72     106.414  53.266 109.358  1.00220.88           N
ATOM   1927  N   SER B  73     101.068  56.726 111.207  1.00219.97           N
ATOM   1928  CA  SER B  73      99.903  57.308 111.915  1.00219.97           C
ATOM   1929  C   SER B  73      98.583  56.664 111.480  1.00219.97           C
ATOM   1930  O   SER B  73      97.693  56.494 112.274  1.00219.97           O
ATOM   1931  CB  SER B  73      99.816  58.815 111.633  1.00219.97           C
ATOM   1932  OG  SER B  73     100.978  59.503 112.018  1.00219.97           O
ATOM   1933  N   GLN B  74      98.413  56.310 110.181  1.00233.45           N
ATOM   1934  CA  GLN B  74      97.282  55.504 109.655  1.00233.45           C
ATOM   1935  C   GLN B  74      97.307  54.033 110.181  1.00233.45           C
ATOM   1936  O   GLN B  74      96.257  53.539 110.580  1.00233.45           O
ATOM   1937  CB  GLN B  74      97.132  55.641 108.119  1.00233.45           C
ATOM   1938  CG  GLN B  74      97.388  54.417 107.213  1.00233.45           C
ATOM   1939  CD  GLN B  74      96.314  53.320 107.260  1.00233.45           C
ATOM   1940  OE1 GLN B  74      95.128  53.602 107.252  1.00233.45           O
ATOM   1941  NE2 GLN B  74      96.711  52.089 107.312  1.00233.45           N
ATOM   1942  N   ASP B  75      98.454  53.372 110.198  1.00242.03           N
ATOM   1943  CA  ASP B  75      98.580  52.000 110.748  1.00242.03           C
ATOM   1944  C   ASP B  75      98.277  51.990 112.287  1.00242.03           C
ATOM   1945  O   ASP B  75      97.493  51.165 112.758  1.00242.03           O
ATOM   1946  CB  ASP B  75      99.991  51.445 110.451  1.00242.03           C
ATOM   1947  CG  ASP B  75     100.288  51.331 108.967  1.00242.03           C
ATOM   1948  OD1 ASP B  75      99.349  51.473 108.125  1.00242.03           O
ATOM   1949  OD2 ASP B  75     101.467  51.062 108.626  1.00242.03           O
ATOM   1950  N   PHE B  76      98.803  52.967 113.030  1.00228.43           N
ATOM   1951  CA  PHE B  76      98.491  53.174 114.443  1.00228.43           C
ATOM   1952  C   PHE B  76      97.006  53.527 114.686  1.00228.43           C
ATOM   1953  O   PHE B  76      96.381  52.989 115.599  1.00228.43           O
ATOM   1954  CB  PHE B  76      99.442  54.272 114.996  1.00228.43           C
ATOM   1955  CG  PHE B  76      99.810  54.118 116.437  1.00228.43           C
ATOM   1956  CD2 PHE B  76     101.168  53.954 116.808  1.00228.43           C
ATOM   1957  CD1 PHE B  76      98.835  54.171 117.456  1.00228.43           C
ATOM   1958  CE2 PHE B  76     101.532  53.811 118.160  1.00228.43           C
ATOM   1959  CE1 PHE B  76      99.165  53.957 118.810  1.00228.43           C
ATOM   1960  CZ  PHE B  76     100.520  53.764 119.152  1.00228.43           C
ATOM   1961  N   ALA B  77      96.403  54.324 113.802  1.00234.80           N
ATOM   1962  CA  ALA B  77      94.971  54.573 113.878  1.00234.80           C
ATOM   1963  C   ALA B  77      94.143  53.281 113.705  1.00234.80           C
ATOM   1964  O   ALA B  77      93.251  53.051 114.515  1.00234.80           O
ATOM   1965  CB  ALA B  77      94.553  55.650 112.898  1.00234.80           C
ATOM   1966  N   ASN B  78      94.506  52.419 112.751  1.00245.66           N
ATOM   1967  CA  ASN B  78      93.815  51.135 112.605  1.00245.66           C
ATOM   1968  C   ASN B  78      93.948  50.275 113.866  1.00245.66           C
ATOM   1969  O   ASN B  78      92.968  49.724 114.340  1.00245.66           O
ATOM   1970  CB  ASN B  78      94.352  50.400 111.344  1.00245.66           C
ATOM   1971  CG  ASN B  78      93.687  50.890 110.083  1.00245.66           C
ATOM   1972  OD1 ASN B  78      92.719  50.363 109.596  1.00245.66           O
ATOM   1973  ND2 ASN B  78      94.169  51.955 109.499  1.00245.66           N
ATOM   1974  N   SER B  79      95.148  50.237 114.448  1.00253.91           N
ATOM   1975  CA  SER B  79      95.448  49.437 115.664  1.00253.91           C
ATOM   1976  C   SER B  79      94.518  49.765 116.867  1.00253.91           C
ATOM   1977  O   SER B  79      94.034  48.840 117.529  1.00253.91           O
ATOM   1978  CB  SER B  79      96.922  49.558 116.059  1.00253.91           C
ATOM   1979  OG  SER B  79      97.267  50.772 116.695  1.00253.91           O
ATOM   1980  N   VAL B  80      94.212  51.048 117.084  1.00253.94           N
ATOM   1981  CA  VAL B  80      93.278  51.481 118.169  1.00253.94           C
ATOM   1982  C   VAL B  80      91.825  51.563 117.755  1.00253.94           C
ATOM   1983  O   VAL B  80      90.923  51.512 118.600  1.00253.94           O
ATOM   1984  CB  VAL B  80      93.731  52.825 118.832  1.00253.94           C
ATOM   1985  CG1 VAL B  80      95.141  52.733 119.392  1.00253.94           C
ATOM   1986  CG2 VAL B  80      93.621  54.029 117.910  1.00253.94           C
ATOM   1987  N   LEU B  81      91.569  51.669 116.448  1.00239.93           N
ATOM   1988  CA  LEU B  81      90.196  51.761 115.884  1.00239.93           C
ATOM   1989  C   LEU B  81      89.458  50.436 116.047  1.00239.93           C
ATOM   1990  O   LEU B  81      88.357  50.481 116.579  1.00239.93           O
ATOM   1991  CB  LEU B  81      90.247  52.220 114.393  1.00239.93           C
ATOM   1992  CG  LEU B  81      88.938  52.243 113.600  1.00239.93           C
ATOM   1993  CD1 LEU B  81      87.849  53.088 114.276  1.00239.93           C
ATOM   1994  CD2 LEU B  81      89.205  52.795 112.197  1.00239.93           C
ATOM   1995  N   TYR B  82      90.115  49.300 115.739  1.00249.99           N
ATOM   1996  CA  TYR B  82      89.556  47.955 115.781  1.00249.99           C
ATOM   1997  C   TYR B  82      90.609  46.822 115.869  1.00249.99           C
ATOM   1998  O   TYR B  82      90.284  45.674 115.589  1.00249.99           O
ATOM   1999  CB  TYR B  82      88.637  47.702 114.591  1.00249.99           C
ATOM   2000  CG  TYR B  82      89.050  48.134 113.184  1.00249.99           C
ATOM   2001  CD2 TYR B  82      88.036  48.466 112.254  1.00249.99           C
ATOM   2002  CD1 TYR B  82      90.417  48.192 112.770  1.00249.99           C
ATOM   2003  CE2 TYR B  82      88.371  48.920 110.950  1.00249.99           C
ATOM   2004  CE1 TYR B  82      90.746  48.660 111.479  1.00249.99           C
ATOM   2005  CZ  TYR B  82      89.725  49.059 110.591  1.00249.99           C
ATOM   2006  OH  TYR B  82      90.092  49.501 109.362  1.00249.99           O
ATOM   2007  N   GLY B  83      91.882  47.127 116.122  1.00260.91           N
ATOM   2008  CA  GLY B  83      92.982  46.192 116.118  1.00260.91           C
ATOM   2009  C   GLY B  83      93.423  45.686 117.492  1.00260.91           C
ATOM   2010  O   GLY B  83      92.587  45.399 118.357  1.00260.91           O
ATOM   2011  N   GLU B  84      94.725  45.510 117.660  1.00268.56           N
ATOM   2012  CA  GLU B  84      95.341  44.862 118.821  1.00268.56           C
ATOM   2013  C   GLU B  84      95.603  45.846 120.017  1.00268.56           C
ATOM   2014  O   GLU B  84      95.969  45.365 121.090  1.00268.56           O
ATOM   2015  CB  GLU B  84      96.654  44.171 118.344  1.00268.56           C
ATOM   2016  CG  GLU B  84      97.912  44.992 118.023  1.00268.56           C
ATOM   2017  CD  GLU B  84      97.846  45.993 116.840  1.00268.56           C
ATOM   2018  OE1 GLU B  84      96.850  45.902 116.048  1.00268.56           O
ATOM   2019  OE2 GLU B  84      98.727  46.869 116.728  1.00268.56           O
ATOM   2020  N   LYS B  85      95.511  47.153 119.803  1.00258.37           N
ATOM   2021  CA  LYS B  85      96.194  48.191 120.580  1.00258.37           C
ATOM   2022  C   LYS B  85      95.203  49.005 121.409  1.00258.37           C
ATOM   2023  O   LYS B  85      94.118  49.346 120.942  1.00258.37           O
ATOM   2024  CB  LYS B  85      97.008  49.023 119.566  1.00258.37           C
ATOM   2025  CG  LYS B  85      97.842  50.219 120.113  1.00258.37           C
ATOM   2026  CD  LYS B  85      99.055  49.770 120.972  1.00258.37           C
ATOM   2027  CE  LYS B  85      99.658  51.000 121.645  1.00258.37           C
ATOM   2028  NZ  LYS B  85      98.720  51.634 122.605  1.00258.37           N
ATOM   2029  N   GLU B  86      95.592  49.315 122.651  1.00242.19           N
ATOM   2030  CA  GLU B  86      94.851  50.202 123.567  1.00242.19           C
ATOM   2031  C   GLU B  86      95.075  51.681 123.220  1.00242.19           C
ATOM   2032  O   GLU B  86      96.013  51.978 122.516  1.00242.19           O
ATOM   2033  CB  GLU B  86      95.192  49.932 125.067  1.00242.19           C
ATOM   2034  CG  GLU B  86      96.052  48.705 125.420  1.00242.19           C
ATOM   2035  CD  GLU B  86      97.559  48.952 125.163  1.00242.19           C
ATOM   2036  OE1 GLU B  86      97.938  49.581 124.138  1.00242.19           O
ATOM   2037  OE2 GLU B  86      98.335  48.504 126.012  1.00242.19           O
ATOM   2038  N   LEU B  87      94.256  52.572 123.792  1.00208.08           N
ATOM   2039  CA  LEU B  87      94.444  54.020 123.700  1.00208.08           C
ATOM   2040  C   LEU B  87      94.761  54.597 125.109  1.00208.08           C
ATOM   2041  O   LEU B  87      93.836  54.756 125.926  1.00208.08           O
ATOM   2042  CB  LEU B  87      93.272  54.684 122.944  1.00208.08           C
ATOM   2043  CG  LEU B  87      91.847  54.762 123.563  1.00208.08           C
ATOM   2044  CD1 LEU B  87      90.856  55.310 122.526  1.00208.08           C
ATOM   2045  CD2 LEU B  87      91.338  53.404 124.072  1.00208.08           C
ATOM   2046  N   VAL B  88      96.030  54.839 125.354  1.00194.59           N
ATOM   2047  CA  VAL B  88      96.539  55.223 126.723  1.00194.59           C
ATOM   2048  C   VAL B  88      96.203  56.655 127.155  1.00194.59           C
ATOM   2049  O   VAL B  88      96.351  56.959 128.339  1.00194.59           O
ATOM   2050  CB  VAL B  88      98.018  54.875 126.912  1.00194.59           C
ATOM   2051  CG1 VAL B  88      98.451  53.483 126.410  1.00194.59           C
ATOM   2052  CG2 VAL B  88      98.879  55.935 126.267  1.00194.59           C
ATOM   2053  N   PHE B  89      95.762  57.517 126.253  1.00192.45           N
ATOM   2054  CA  PHE B  89      95.355  58.878 126.536  1.00192.45           C
ATOM   2055  C   PHE B  89      93.897  58.973 127.033  1.00192.45           C
ATOM   2056  O   PHE B  89      92.987  58.468 126.360  1.00192.45           O
ATOM   2057  CB  PHE B  89      95.561  59.747 125.273  1.00192.45           C
ATOM   2058  CG  PHE B  89      97.028  60.100 124.998  1.00192.45           C
ATOM   2059  CD2 PHE B  89      97.499  61.353 125.378  1.00192.45           C
ATOM   2060  CD1 PHE B  89      97.912  59.174 124.425  1.00192.45           C
ATOM   2061  CE2 PHE B  89      98.864  61.677 125.285  1.00192.45           C
ATOM   2062  CE1 PHE B  89      99.274  59.519 124.293  1.00192.45           C
ATOM   2063  CZ  PHE B  89      99.745  60.770 124.682  1.00192.45           C
ATOM   2064  N   PRO B  90      93.646  59.623 128.207  1.00184.00           N
ATOM   2065  CA  PRO B  90      92.281  59.716 128.752  1.00184.00           C
ATOM   2066  C   PRO B  90      91.256  60.383 127.793  1.00184.00           C
ATOM   2067  O   PRO B  90      91.276  61.576 127.498  1.00184.00           O
ATOM   2068  CB  PRO B  90      92.439  60.485 130.061  1.00184.00           C
ATOM   2069  CG  PRO B  90      93.839  60.072 130.524  1.00184.00           C
ATOM   2070  CD  PRO B  90      94.613  60.032 129.200  1.00184.00           C
ATOM   2071  N   THR B  91      90.348  59.557 127.272  1.00175.13           N
ATOM   2072  CA  THR B  91      89.446  59.911 126.142  1.00175.13           C
ATOM   2073  C   THR B  91      88.622  61.190 126.311  1.00175.13           C
ATOM   2074  O   THR B  91      88.503  61.978 125.375  1.00175.13           O
ATOM   2075  CB  THR B  91      88.479  58.764 125.813  1.00175.13           C
ATOM   2076  OG1 THR B  91      87.637  58.439 126.900  1.00175.13           O
ATOM   2077  CG2 THR B  91      89.103  57.490 125.329  1.00175.13           C
ATOM   2078  N   LYS B  92      88.155  61.487 127.526  1.00192.05           N
ATOM   2079  CA  LYS B  92      87.394  62.718 127.832  1.00192.05           C
ATOM   2080  C   LYS B  92      88.306  63.944 127.851  1.00192.05           C
ATOM   2081  O   LYS B  92      87.866  64.987 127.406  1.00192.05           O
ATOM   2082  CB  LYS B  92      86.653  62.642 129.187  1.00192.05           C
ATOM   2083  CG  LYS B  92      85.288  62.003 129.018  1.00192.05           C
ATOM   2084  CD  LYS B  92      85.361  60.541 128.558  1.00192.05           C
ATOM   2085  CE  LYS B  92      83.948  59.922 128.647  1.00192.05           C
ATOM   2086  NZ  LYS B  92      83.953  58.499 128.536  1.00192.05           N
ATOM   2087  N   ARG B  93      89.574  63.838 128.238  1.00168.57           N
ATOM   2088  CA  ARG B  93      90.545  64.928 128.122  1.00168.57           C
ATOM   2089  C   ARG B  93      90.904  65.307 126.687  1.00168.57           C
ATOM   2090  O   ARG B  93      90.967  66.514 126.372  1.00168.57           O
ATOM   2091  CB  ARG B  93      91.793  64.599 128.964  1.00168.57           C
ATOM   2092  CG  ARG B  93      91.592  64.123 130.408  1.00168.57           C
ATOM   2093  CD  ARG B  93      91.049  65.230 131.353  1.00168.57           C
ATOM   2094  NE  ARG B  93      89.595  65.324 131.289  1.00168.57           N
ATOM   2095  CZ  ARG B  93      88.819  66.303 130.874  1.00168.57           C
ATOM   2096  NH1 ARG B  93      89.270  67.447 130.424  1.00168.57           N
ATOM   2097  NH2 ARG B  93      87.535  66.175 130.897  1.00168.57           N
ATOM   2098  N   THR B  94      91.027  64.319 125.798  1.00160.48           N
ATOM   2099  CA  THR B  94      91.101  64.544 124.335  1.00160.48           C
ATOM   2100  C   THR B  94      89.826  65.055 123.693  1.00160.48           C
ATOM   2101  O   THR B  94      89.888  65.882 122.796  1.00160.48           O
ATOM   2102  CB  THR B  94      91.585  63.269 123.584  1.00160.48           C
ATOM   2103  OG1 THR B  94      91.036  62.112 124.133  1.00160.48           O
ATOM   2104  CG2 THR B  94      93.099  63.117 123.616  1.00160.48           C
ATOM   2105  N   GLU B  95      88.642  64.556 124.083  1.00169.96           N
ATOM   2106  CA  GLU B  95      87.346  65.113 123.610  1.00169.96           C
ATOM   2107  C   GLU B  95      87.184  66.577 124.032  1.00169.96           C
ATOM   2108  O   GLU B  95      86.891  67.447 123.211  1.00169.96           O
ATOM   2109  CB  GLU B  95      86.223  64.206 124.120  1.00169.96           C
ATOM   2110  CG  GLU B  95      84.841  64.531 123.521  1.00169.96           C
ATOM   2111  CD  GLU B  95      84.088  65.699 124.224  1.00169.96           C
ATOM   2112  OE1 GLU B  95      84.514  66.136 125.314  1.00169.96           O
ATOM   2113  OE2 GLU B  95      83.033  66.103 123.652  1.00169.96           O
ATOM   2114  N   ASN B  96      87.445  66.899 125.311  1.00168.40           N
ATOM   2115  CA  ASN B  96      87.302  68.267 125.855  1.00168.40           C
ATOM   2116  C   ASN B  96      88.147  69.316 125.125  1.00168.40           C
ATOM   2117  O   ASN B  96      87.664  70.379 124.779  1.00168.40           O
ATOM   2118  CB  ASN B  96      87.630  68.247 127.341  1.00168.40           C
ATOM   2119  CG  ASN B  96      86.445  67.893 128.219  1.00168.40           C
ATOM   2120  OD1 ASN B  96      86.528  68.214 129.373  1.00168.40           O
ATOM   2121  ND2 ASN B  96      85.392  67.290 127.724  1.00168.40           N
ATOM   2122  N   LEU B  97      89.429  69.071 124.916  1.00161.86           N
ATOM   2123  CA  LEU B  97      90.336  70.066 124.271  1.00161.86           C
ATOM   2124  C   LEU B  97      89.982  70.259 122.810  1.00161.86           C
ATOM   2125  O   LEU B  97      90.270  71.317 122.259  1.00161.86           O
ATOM   2126  CB  LEU B  97      91.813  69.666 124.576  1.00161.86           C
ATOM   2127  CG  LEU B  97      92.338  68.425 123.777  1.00161.86           C
ATOM   2128  CD1 LEU B  97      92.824  68.774 122.369  1.00161.86           C
ATOM   2129  CD2 LEU B  97      93.518  67.807 124.487  1.00161.86           C
ATOM   2130  N   MET B  98      89.253  69.293 122.181  1.00163.61           N
ATOM   2131  CA  MET B  98      88.612  69.501 120.891  1.00163.61           C
ATOM   2132  C   MET B  98      87.345  70.359 120.983  1.00163.61           C
ATOM   2133  O   MET B  98      87.222  71.290 120.195  1.00163.61           O
ATOM   2134  CB  MET B  98      88.287  68.154 120.230  1.00163.61           C
ATOM   2135  CG  MET B  98      89.534  67.396 119.707  1.00163.61           C
ATOM   2136  SD  MET B  98      90.013  67.786 118.028  1.00163.61           S
ATOM   2137  CE  MET B  98      88.690  67.093 116.996  1.00163.61           C
ATOM   2138  N   ARG B  99      86.430  70.120 121.920  1.00171.03           N
ATOM   2139  CA  ARG B  99      85.233  70.972 122.046  1.00171.03           C
ATOM   2140  C   ARG B  99      85.624  72.398 122.482  1.00171.03           C
ATOM   2141  O   ARG B  99      85.074  73.363 121.943  1.00171.03           O
ATOM   2142  CB  ARG B  99      84.156  70.412 122.964  1.00171.03           C
ATOM   2143  CG  ARG B  99      83.714  68.940 122.823  1.00171.03           C
ATOM   2144  CD  ARG B  99      83.474  68.331 121.412  1.00171.03           C
ATOM   2145  NE  ARG B  99      82.130  68.536 120.847  1.00171.03           N
ATOM   2146  CZ  ARG B  99      81.039  67.791 121.024  1.00171.03           C
ATOM   2147  NH1 ARG B  99      80.975  66.835 121.925  1.00171.03           N
ATOM   2148  NH2 ARG B  99      80.002  67.965 120.243  1.00171.03           N
ATOM   2149  N   LYS B 100      86.659  72.557 123.332  1.00162.01           N
ATOM   2150  CA  LYS B 100      87.310  73.818 123.650  1.00162.01           C
ATOM   2151  C   LYS B 100      88.162  74.439 122.502  1.00162.01           C
ATOM   2152  O   LYS B 100      88.749  75.494 122.697  1.00162.01           O
ATOM   2153  CB  LYS B 100      88.130  73.697 124.940  1.00162.01           C
ATOM   2154  CG  LYS B 100      87.216  73.365 126.158  1.00162.01           C
ATOM   2155  CD  LYS B 100      88.107  73.331 127.425  1.00162.01           C
ATOM   2156  CE  LYS B 100      87.238  73.152 128.656  1.00162.01           C
ATOM   2157  NZ  LYS B 100      88.029  73.198 129.913  1.00162.01           N
ATOM   2158  N   ASN B 101      88.188  73.815 121.304  1.00154.98           N
ATOM   2159  CA  ASN B 101      88.722  74.323 120.043  1.00154.98           C
ATOM   2160  C   ASN B 101      87.650  74.478 118.931  1.00154.98           C
ATOM   2161  O   ASN B 101      87.905  75.195 117.960  1.00154.98           O
ATOM   2162  CB  ASN B 101      89.916  73.492 119.566  1.00154.98           C
ATOM   2163  CG  ASN B 101      91.221  74.036 120.099  1.00154.98           C
ATOM   2164  OD1 ASN B 101      92.000  74.674 119.406  1.00154.98           O
ATOM   2165  ND2 ASN B 101      91.598  73.743 121.339  1.00154.98           N
ATOM   2166  N   THR B 102      86.489  73.799 119.006  1.00170.55           N
ATOM   2167  CA  THR B 102      85.426  73.920 118.051  1.00170.55           C
ATOM   2168  C   THR B 102      84.079  73.434 118.626  1.00170.55           C
ATOM   2169  O   THR B 102      84.018  72.376 119.253  1.00170.55           O
ATOM   2170  CB  THR B 102      85.735  73.206 116.705  1.00170.55           C
ATOM   2171  OG1 THR B 102      84.676  73.494 115.835  1.00170.55           O
ATOM   2172  CG2 THR B 102      85.992  71.720 116.751  1.00170.55           C
ATOM   2173  N   CYS B 103      82.993  74.157 118.309  1.00165.78           N
ATOM   2174  CA  CYS B 103      81.630  73.887 118.742  1.00165.78           C
ATOM   2175  C   CYS B 103      80.947  72.771 117.925  1.00165.78           C
ATOM   2176  O   CYS B 103      79.754  72.491 118.067  1.00165.78           O
ATOM   2177  CB  CYS B 103      80.794  75.167 118.695  1.00165.78           C
ATOM   2178  SG  CYS B 103      81.406  76.501 119.712  1.00165.78           S
ATOM   2179  N   LEU B 104      81.663  72.118 116.991  1.00171.98           N
ATOM   2180  CA  LEU B 104      81.136  71.074 116.107  1.00171.98           C
ATOM   2181  C   LEU B 104      80.776  69.730 116.805  1.00171.98           C
ATOM   2182  O   LEU B 104      81.165  69.451 117.947  1.00171.98           O
ATOM   2183  CB  LEU B 104      82.082  70.892 114.906  1.00171.98           C
ATOM   2184  CG  LEU B 104      82.145  72.123 113.994  1.00171.98           C
ATOM   2185  CD1 LEU B 104      83.220  71.892 112.941  1.00171.98           C
ATOM   2186  CD2 LEU B 104      80.823  72.467 113.283  1.00171.98           C
ATOM   2187  N   ARG B 105      79.980  68.905 116.106  1.00187.05           N
ATOM   2188  CA  ARG B 105      79.664  67.485 116.351  1.00187.05           C
ATOM   2189  C   ARG B 105      80.810  66.572 115.876  1.00187.05           C
ATOM   2190  O   ARG B 105      81.333  66.826 114.771  1.00187.05           O
ATOM   2191  CB  ARG B 105      78.306  67.181 115.711  1.00187.05           C
ATOM   2192  CG  ARG B 105      77.160  67.752 116.545  1.00187.05           C
ATOM   2193  CD  ARG B 105      75.830  67.884 115.755  1.00187.05           C
ATOM   2194  NE  ARG B 105      75.182  66.620 115.483  1.00187.05           N
ATOM   2195  CZ  ARG B 105      73.914  66.280 115.755  1.00187.05           C
ATOM   2196  NH1 ARG B 105      73.087  67.137 116.284  1.00187.05           N
ATOM   2197  NH2 ARG B 105      73.453  65.094 115.471  1.00187.05           N
ATOM   2198  N   ILE B 106      81.323  65.692 116.754  1.00175.23           N
ATOM   2199  CA  ILE B 106      82.584  64.942 116.523  1.00175.23           C
ATOM   2200  C   ILE B 106      82.333  63.476 116.892  1.00175.23           C
ATOM   2201  O   ILE B 106      81.955  63.209 118.031  1.00175.23           O
ATOM   2202  CB  ILE B 106      83.714  65.562 117.378  1.00175.23           C
ATOM   2203  CG1 ILE B 106      84.175  66.962 116.861  1.00175.23           C
ATOM   2204  CG2 ILE B 106      84.983  64.706 117.573  1.00175.23           C
ATOM   2205  CD1 ILE B 106      84.483  67.960 117.966  1.00175.23           C
ATOM   2206  N   SER B 107      82.506  62.516 115.970  1.00156.32           N
ATOM   2207  CA  SER B 107      82.250  61.118 116.262  1.00156.32           C
ATOM   2208  C   SER B 107      83.376  60.568 117.126  1.00156.32           C
ATOM   2209  O   SER B 107      84.526  60.994 117.011  1.00156.32           O
ATOM   2210  CB  SER B 107      82.085  60.301 114.988  1.00156.32           C
ATOM   2211  OG  SER B 107      83.236  60.355 114.184  1.00156.32           O
ATOM   2212  N   GLN B 108      83.053  59.618 118.006  1.00149.11           N
ATOM   2213  CA  GLN B 108      84.080  59.039 118.889  1.00149.11           C
ATOM   2214  C   GLN B 108      85.258  58.431 118.115  1.00149.11           C
ATOM   2215  O   GLN B 108      86.368  58.375 118.601  1.00149.11           O
ATOM   2216  CB  GLN B 108      83.492  58.067 119.898  1.00149.11           C
ATOM   2217  CG  GLN B 108      82.607  56.950 119.334  1.00149.11           C
ATOM   2218  CD  GLN B 108      83.317  55.914 118.458  1.00149.11           C
ATOM   2219  OE1 GLN B 108      84.427  55.484 118.680  1.00149.11           O
ATOM   2220  NE2 GLN B 108      82.695  55.450 117.408  1.00149.11           N
ATOM   2221  N   SER B 109      85.054  58.020 116.853  1.00156.33           N
ATOM   2222  CA  SER B 109      86.135  57.492 115.998  1.00156.33           C
ATOM   2223  C   SER B 109      87.160  58.575 115.684  1.00156.33           C
ATOM   2224  O   SER B 109      88.320  58.262 115.467  1.00156.33           O
ATOM   2225  CB  SER B 109      85.483  56.968 114.712  1.00156.33           C
ATOM   2226  OG  SER B 109      84.723  58.002 114.079  1.00156.33           O
ATOM   2227  N   ALA B 110      86.762  59.878 115.682  1.00159.66           N
ATOM   2228  CA  ALA B 110      87.709  61.025 115.501  1.00159.66           C
ATOM   2229  C   ALA B 110      88.586  61.237 116.776  1.00159.66           C
ATOM   2230  O   ALA B 110      89.795  61.563 116.727  1.00159.66           O
ATOM   2231  CB  ALA B 110      86.891  62.280 115.167  1.00159.66           C
ATOM   2232  N   VAL B 111      87.985  60.993 117.931  1.00160.87           N
ATOM   2233  CA  VAL B 111      88.700  60.960 119.236  1.00160.87           C
ATOM   2234  C   VAL B 111      89.649  59.765 119.298  1.00160.87           C
ATOM   2235  O   VAL B 111      90.758  59.903 119.771  1.00160.87           O
ATOM   2236  CB  VAL B 111      87.742  61.009 120.462  1.00160.87           C
ATOM   2237  CG1 VAL B 111      88.513  61.152 121.763  1.00160.87           C
ATOM   2238  CG2 VAL B 111      86.729  62.157 120.354  1.00160.87           C
ATOM   2239  N   LYS B 112      89.287  58.616 118.709  1.00162.19           N
ATOM   2240  CA  LYS B 112      90.259  57.516 118.517  1.00162.19           C
ATOM   2241  C   LYS B 112      91.476  57.887 117.664  1.00162.19           C
ATOM   2242  O   LYS B 112      92.625  57.771 118.099  1.00162.19           O
ATOM   2243  CB  LYS B 112      89.608  56.242 117.932  1.00162.19           C
ATOM   2244  CG  LYS B 112      88.657  55.507 118.909  1.00162.19           C
ATOM   2245  CD  LYS B 112      88.538  54.069 118.370  1.00162.19           C
ATOM   2246  CE  LYS B 112      87.822  53.162 119.353  1.00162.19           C
ATOM   2247  NZ  LYS B 112      88.177  51.742 119.088  1.00162.19           N
ATOM   2248  N   THR B 113      91.226  58.449 116.483  1.00165.72           N
ATOM   2249  CA  THR B 113      92.310  58.946 115.596  1.00165.72           C
ATOM   2250  C   THR B 113      93.174  60.009 116.309  1.00165.72           C
ATOM   2251  O   THR B 113      94.389  60.059 116.034  1.00165.72           O
ATOM   2252  CB  THR B 113      91.848  59.459 114.265  1.00165.72           C
ATOM   2253  OG1 THR B 113      90.690  60.276 114.382  1.00165.72           O
ATOM   2254  CG2 THR B 113      91.456  58.303 113.336  1.00165.72           C
ATOM   2255  N   LEU B 114      92.630  60.866 117.208  1.00152.57           N
ATOM   2256  CA  LEU B 114      93.408  61.858 117.920  1.00152.57           C
ATOM   2257  C   LEU B 114      94.395  61.168 118.903  1.00152.57           C
ATOM   2258  O   LEU B 114      95.554  61.559 118.974  1.00152.57           O
ATOM   2259  CB  LEU B 114      92.457  62.849 118.564  1.00152.57           C
ATOM   2260  CG  LEU B 114      93.169  64.042 119.250  1.00152.57           C
ATOM   2261  CD1 LEU B 114      94.078  64.871 118.320  1.00152.57           C
ATOM   2262  CD2 LEU B 114      92.147  64.978 119.866  1.00152.57           C
ATOM   2263  N   THR B 115      93.901  60.192 119.694  1.00164.16           N
ATOM   2264  CA  THR B 115      94.774  59.450 120.622  1.00164.16           C
ATOM   2265  C   THR B 115      95.857  58.659 119.846  1.00164.16           C
ATOM   2266  O   THR B 115      97.008  58.628 120.290  1.00164.16           O
ATOM   2267  CB  THR B 115      93.979  58.468 121.493  1.00164.16           C
ATOM   2268  OG1 THR B 115      93.309  57.488 120.718  1.00164.16           O
ATOM   2269  CG2 THR B 115      92.994  59.148 122.401  1.00164.16           C
ATOM   2270  N   ALA B 116      95.528  58.148 118.644  1.00174.26           N
ATOM   2271  CA  ALA B 116      96.509  57.403 117.846  1.00174.26           C
ATOM   2272  C   ALA B 116      97.712  58.244 117.425  1.00174.26           C
ATOM   2273  O   ALA B 116      98.850  57.829 117.564  1.00174.26           O
ATOM   2274  CB  ALA B 116      95.815  56.860 116.620  1.00174.26           C
ATOM   2275  N   ILE B 117      97.480  59.472 116.956  1.00161.25           N
ATOM   2276  CA  ILE B 117      98.582  60.384 116.577  1.00161.25           C
ATOM   2277  C   ILE B 117      99.334  60.927 117.805  1.00161.25           C
ATOM   2278  O   ILE B 117     100.566  61.056 117.737  1.00161.25           O
ATOM   2279  CB  ILE B 117      98.159  61.507 115.623  1.00161.25           C
ATOM   2280  CG1 ILE B 117      97.235  62.607 116.189  1.00161.25           C
ATOM   2281  CG2 ILE B 117      97.537  60.894 114.357  1.00161.25           C
ATOM   2282  CD1 ILE B 117      97.153  63.870 115.309  1.00161.25           C
ATOM   2283  N   LEU B 118      98.651  61.139 118.940  1.00156.99           N
ATOM   2284  CA  LEU B 118      99.280  61.508 120.224  1.00156.99           C
ATOM   2285  C   LEU B 118     100.292  60.435 120.699  1.00156.99           C
ATOM   2286  O   LEU B 118     101.440  60.814 121.017  1.00156.99           O
ATOM   2287  CB  LEU B 118      98.172  61.811 121.289  1.00156.99           C
ATOM   2288  CG  LEU B 118      97.820  63.267 121.585  1.00156.99           C
ATOM   2289  CD1 LEU B 118      99.019  64.063 122.102  1.00156.99           C
ATOM   2290  CD2 LEU B 118      97.240  64.011 120.387  1.00156.99           C
ATOM   2291  N   GLU B 119      99.876  59.163 120.726  1.00181.86           N
ATOM   2292  CA  GLU B 119     100.808  58.065 120.997  1.00181.86           C
ATOM   2293  C   GLU B 119     101.976  57.983 119.990  1.00181.86           C
ATOM   2294  O   GLU B 119     103.119  57.903 120.419  1.00181.86           O
ATOM   2295  CB  GLU B 119     100.046  56.738 121.055  1.00181.86           C
ATOM   2296  CG  GLU B 119      99.218  56.560 122.321  1.00181.86           C
ATOM   2297  CD  GLU B 119      98.790  55.137 122.631  1.00181.86           C
ATOM   2298  OE1 GLU B 119      99.586  54.189 122.482  1.00181.86           O
ATOM   2299  OE2 GLU B 119      97.651  54.949 123.106  1.00181.86           O
ATOM   2300  N   TYR B 120     101.737  58.031 118.668  1.00185.04           N
ATOM   2301  CA  TYR B 120     102.758  57.924 117.633  1.00185.04           C
ATOM   2302  C   TYR B 120     103.820  59.060 117.704  1.00185.04           C
ATOM   2303  O   TYR B 120     104.989  58.786 117.850  1.00185.04           O
ATOM   2304  CB  TYR B 120     102.171  57.835 116.218  1.00185.04           C
ATOM   2305  CG  TYR B 120     103.196  57.699 115.127  1.00185.04           C
ATOM   2306  CD1 TYR B 120     104.097  56.631 115.137  1.00185.04           C
ATOM   2307  CD2 TYR B 120     103.219  58.651 114.092  1.00185.04           C
ATOM   2308  CE1 TYR B 120     105.147  56.622 114.209  1.00185.04           C
ATOM   2309  CE2 TYR B 120     104.262  58.607 113.149  1.00185.04           C
ATOM   2310  CZ  TYR B 120     105.232  57.587 113.194  1.00185.04           C
ATOM   2311  OH  TYR B 120     106.278  57.590 112.317  1.00185.04           O
ATOM   2312  N   PHE B 121     103.419  60.329 117.764  1.00167.04           N
ATOM   2313  CA  PHE B 121     104.389  61.425 117.880  1.00167.04           C
ATOM   2314  C   PHE B 121     104.982  61.580 119.284  1.00167.04           C
ATOM   2315  O   PHE B 121     106.077  62.113 119.416  1.00167.04           O
ATOM   2316  CB  PHE B 121     103.780  62.704 117.277  1.00167.04           C
ATOM   2317  CG  PHE B 121     103.621  62.573 115.752  1.00167.04           C
ATOM   2318  CD1 PHE B 121     104.763  62.611 114.905  1.00167.04           C
ATOM   2319  CD2 PHE B 121     102.323  62.360 115.183  1.00167.04           C
ATOM   2320  CE1 PHE B 121     104.589  62.458 113.530  1.00167.04           C
ATOM   2321  CE2 PHE B 121     102.232  62.149 113.787  1.00167.04           C
ATOM   2322  CZ  PHE B 121     103.349  62.229 112.977  1.00167.04           C
ATOM   2323  N   CYS B 122     104.309  61.087 120.357  1.00174.15           N
ATOM   2324  CA  CYS B 122     104.972  60.892 121.652  1.00174.15           C
ATOM   2325  C   CYS B 122     106.110  59.852 121.554  1.00174.15           C
ATOM   2326  O   CYS B 122     107.190  60.094 122.108  1.00174.15           O
ATOM   2327  CB  CYS B 122     103.904  60.467 122.696  1.00174.15           C
ATOM   2328  SG  CYS B 122     104.630  60.387 124.347  1.00174.15           S
ATOM   2329  N   GLY B 123     105.986  58.827 120.682  1.00187.20           N
ATOM   2330  CA  GLY B 123     107.092  57.926 120.294  1.00187.20           C
ATOM   2331  C   GLY B 123     108.339  58.620 119.745  1.00187.20           C
ATOM   2332  O   GLY B 123     109.418  58.464 120.314  1.00187.20           O
ATOM   2333  N   GLN B 124     108.164  59.375 118.636  1.00186.03           N
ATOM   2334  CA  GLN B 124     109.291  60.137 118.046  1.00186.03           C
ATOM   2335  C   GLN B 124     109.979  61.054 119.040  1.00186.03           C
ATOM   2336  O   GLN B 124     111.199  60.980 119.165  1.00186.03           O
ATOM   2337  CB  GLN B 124     108.826  60.914 116.809  1.00186.03           C
ATOM   2338  CG  GLN B 124     108.734  60.008 115.571  1.00186.03           C
ATOM   2339  CD  GLN B 124     107.542  59.048 115.605  1.00186.03           C
ATOM   2340  OE1 GLN B 124     107.645  57.894 116.011  1.00186.03           O
ATOM   2341  NE2 GLN B 124     106.381  59.502 115.241  1.00186.03           N
ATOM   2342  N   ILE B 125     109.243  61.891 119.791  1.00182.21           N
ATOM   2343  CA  ILE B 125     109.932  62.797 120.789  1.00182.21           C
ATOM   2344  C   ILE B 125     110.649  62.004 121.903  1.00182.21           C
ATOM   2345  O   ILE B 125     111.728  62.459 122.277  1.00182.21           O
ATOM   2346  CB  ILE B 125     109.066  63.963 121.309  1.00182.21           C
ATOM   2347  CG1 ILE B 125     109.775  65.008 122.196  1.00182.21           C
ATOM   2348  CG2 ILE B 125     107.870  63.389 122.074  1.00182.21           C
ATOM   2349  CD1 ILE B 125     110.836  65.736 121.393  1.00182.21           C
ATOM   2350  N   MET B 126     110.148  60.860 122.414  1.00206.42           N
ATOM   2351  CA  MET B 126     110.892  60.055 123.387  1.00206.42           C
ATOM   2352  C   MET B 126     112.065  59.292 122.791  1.00206.42           C
ATOM   2353  O   MET B 126     113.085  59.149 123.482  1.00206.42           O
ATOM   2354  CB  MET B 126     109.958  59.225 124.289  1.00206.42           C
ATOM   2355  CG  MET B 126     109.332  57.949 123.717  1.00206.42           C
ATOM   2356  SD  MET B 126     110.432  56.560 123.336  1.00206.42           S
ATOM   2357  CE  MET B 126     111.348  56.401 124.870  1.00206.42           C
ATOM   2358  N   GLU B 127     112.029  58.773 121.572  1.00206.85           N
ATOM   2359  CA  GLU B 127     113.143  57.998 120.977  1.00206.85           C
ATOM   2360  C   GLU B 127     114.278  58.901 120.498  1.00206.85           C
ATOM   2361  O   GLU B 127     115.442  58.636 120.771  1.00206.85           O
ATOM   2362  CB  GLU B 127     112.638  56.979 119.910  1.00206.85           C
ATOM   2363  CG  GLU B 127     112.291  57.574 118.513  1.00206.85           C
ATOM   2364  CD  GLU B 127     113.489  58.002 117.653  1.00206.85           C
ATOM   2365  OE1 GLU B 127     114.586  57.427 117.855  1.00206.85           O
ATOM   2366  OE2 GLU B 127     113.283  58.960 116.874  1.00206.85           O
ATOM   2367  N   ALA B 128     113.929  60.038 119.848  1.00205.43           N
ATOM   2368  CA  ALA B 128     114.909  61.010 119.369  1.00205.43           C
ATOM   2369  C   ALA B 128     115.649  61.638 120.540  1.00205.43           C
ATOM   2370  O   ALA B 128     116.857  61.837 120.502  1.00205.43           O
ATOM   2371  CB  ALA B 128     114.190  62.040 118.484  1.00205.43           C
ATOM   2372  N   SER B 129     114.937  61.964 121.634  1.00209.60           N
ATOM   2373  CA  SER B 129     115.579  62.433 122.865  1.00209.60           C
ATOM   2374  C   SER B 129     116.347  61.295 123.553  1.00209.60           C
ATOM   2375  O   SER B 129     117.434  61.518 124.062  1.00209.60           O
ATOM   2376  CB  SER B 129     114.615  63.128 123.804  1.00209.60           C
ATOM   2377  OG  SER B 129     113.595  62.261 124.229  1.00209.60           O
ATOM   2378  N   PHE B 130     115.931  60.033 123.518  1.00211.52           N
ATOM   2379  CA  PHE B 130     116.687  58.927 124.103  1.00211.52           C
ATOM   2380  C   PHE B 130     118.014  58.589 123.383  1.00211.52           C
ATOM   2381  O   PHE B 130     118.973  58.175 124.037  1.00211.52           O
ATOM   2382  CB  PHE B 130     115.818  57.661 124.156  1.00211.52           C
ATOM   2383  CG  PHE B 130     116.536  56.433 124.721  1.00211.52           C
ATOM   2384  CD1 PHE B 130     116.772  56.321 126.094  1.00211.52           C
ATOM   2385  CD2 PHE B 130     117.052  55.469 123.839  1.00211.52           C
ATOM   2386  CE1 PHE B 130     117.419  55.172 126.587  1.00211.52           C
ATOM   2387  CE2 PHE B 130     117.736  54.346 124.335  1.00211.52           C
ATOM   2388  CZ  PHE B 130     117.931  54.201 125.712  1.00211.52           C
ATOM   2389  N   SER B 131     118.073  58.800 122.057  1.00210.75           N
ATOM   2390  CA  SER B 131     119.245  58.726 121.185  1.00210.75           C
ATOM   2391  C   SER B 131     120.153  59.955 121.234  1.00210.75           C
ATOM   2392  O   SER B 131     121.391  59.863 121.280  1.00210.75           O
ATOM   2393  CB  SER B 131     118.852  58.286 119.759  1.00210.75           C
ATOM   2394  OG  SER B 131     118.074  59.264 119.131  1.00210.75           O
ATOM   2395  N   GLN B 132     119.538  61.125 121.428  1.00202.50           N
ATOM   2396  CA  GLN B 132     120.294  62.330 121.805  1.00202.50           C
ATOM   2397  C   GLN B 132     120.919  62.171 123.173  1.00202.50           C
ATOM   2398  O   GLN B 132     122.095  62.416 123.305  1.00202.50           O
ATOM   2399  CB  GLN B 132     119.365  63.551 121.718  1.00202.50           C
ATOM   2400  CG  GLN B 132     119.810  64.850 122.422  1.00202.50           C
ATOM   2401  CD  GLN B 132     121.079  65.482 121.886  1.00202.50           C
ATOM   2402  OE1 GLN B 132     121.578  65.171 120.800  1.00202.50           O
ATOM   2403  NE2 GLN B 132     121.657  66.444 122.591  1.00202.50           N
ATOM   2404  N   ALA B 133     120.229  61.591 124.178  1.00206.19           N
ATOM   2405  CA  ALA B 133     120.748  61.199 125.484  1.00206.19           C
ATOM   2406  C   ALA B 133     121.590  59.908 125.418  1.00206.19           C
ATOM   2407  O   ALA B 133     121.549  59.012 126.277  1.00206.19           O
ATOM   2408  CB  ALA B 133     119.561  61.132 126.435  1.00206.19           C
ATOM   2409  N   LYS B 134     122.409  59.848 124.347  1.00206.58           N
ATOM   2410  CA  LYS B 134     123.490  58.912 123.998  1.00206.58           C
ATOM   2411  C   LYS B 134     124.504  59.628 123.093  1.00206.58           C
ATOM   2412  O   LYS B 134     125.703  59.425 123.275  1.00206.58           O
ATOM   2413  CB  LYS B 134     122.907  57.666 123.290  1.00206.58           C
ATOM   2414  CG  LYS B 134     123.180  56.338 123.970  1.00206.58           C
ATOM   2415  CD  LYS B 134     122.381  56.082 125.224  1.00206.58           C
ATOM   2416  CE  LYS B 134     120.872  55.997 124.992  1.00206.58           C
ATOM   2417  NZ  LYS B 134     120.109  56.653 126.072  1.00206.58           N
ATOM   2418  N   LYS B 135     124.084  60.520 122.207  1.00212.33           N
ATOM   2419  CA  LYS B 135     124.894  61.474 121.486  1.00212.33           C
ATOM   2420  C   LYS B 135     125.612  62.444 122.466  1.00212.33           C
ATOM   2421  O   LYS B 135     126.808  62.706 122.335  1.00212.33           O
ATOM   2422  CB  LYS B 135     124.030  62.296 120.493  1.00212.33           C
ATOM   2423  CG  LYS B 135     124.854  62.783 119.304  1.00212.33           C
ATOM   2424  CD  LYS B 135     123.966  63.320 118.196  1.00212.33           C
ATOM   2425  CE  LYS B 135     123.362  64.711 118.552  1.00212.33           C
ATOM   2426  NZ  LYS B 135     122.018  64.845 117.981  1.00212.33           N
ATOM   2427  N   SER B 136     124.932  62.964 123.503  1.00215.31           N
ATOM   2428  CA  SER B 136     125.472  63.727 124.631  1.00215.31           C
ATOM   2429  C   SER B 136     126.309  62.884 125.588  1.00215.31           C
ATOM   2430  O   SER B 136     127.512  63.106 125.675  1.00215.31           O
ATOM   2431  CB  SER B 136     124.290  64.438 125.339  1.00215.31           C
ATOM   2432  OG  SER B 136     123.374  63.514 125.891  1.00215.31           O
ATOM   2433  N   LYS B 137     125.727  61.800 126.143  1.00211.01           N
ATOM   2434  CA  LYS B 137     126.270  60.763 127.056  1.00211.01           C
ATOM   2435  C   LYS B 137     126.706  61.218 128.454  1.00211.01           C
ATOM   2436  O   LYS B 137     126.995  62.394 128.687  1.00211.01           O
ATOM   2437  CB  LYS B 137     127.242  59.793 126.369  1.00211.01           C
ATOM   2438  CG  LYS B 137     128.739  60.187 126.377  1.00211.01           C
ATOM   2439  CD  LYS B 137     129.526  59.713 125.132  1.00211.01           C
ATOM   2440  CE  LYS B 137     128.963  60.236 123.786  1.00211.01           C
ATOM   2441  NZ  LYS B 137     128.971  61.700 123.759  1.00211.01           N
ATOM   2442  N   ARG B 138     126.725  60.240 129.373  1.00218.14           N
ATOM   2443  CA  ARG B 138     126.074  60.277 130.730  1.00218.14           C
ATOM   2444  C   ARG B 138     124.522  60.124 130.498  1.00218.14           C
ATOM   2445  O   ARG B 138     124.093  59.903 129.397  1.00218.14           O
ATOM   2446  CB  ARG B 138     126.466  61.518 131.552  1.00218.14           C
ATOM   2447  CG  ARG B 138     127.912  61.554 132.155  1.00218.14           C
ATOM   2448  CD  ARG B 138     129.105  61.424 131.198  1.00218.14           C
ATOM   2449  NE  ARG B 138     129.323  62.625 130.347  1.00218.14           N
ATOM   2450  CZ  ARG B 138     130.478  63.356 130.215  1.00218.14           C
ATOM   2451  NH1 ARG B 138     131.537  63.126 130.885  1.00218.14           N
ATOM   2452  NH2 ARG B 138     130.588  64.355 129.428  1.00218.14           N
ATOM   2453  N   LYS B 139     123.703  60.157 131.580  1.00206.66           N
ATOM   2454  CA  LYS B 139     122.242  59.819 131.504  1.00206.66           C
ATOM   2455  C   LYS B 139     121.339  61.034 131.784  1.00206.66           C
ATOM   2456  O   LYS B 139     121.859  62.136 131.969  1.00206.66           O
ATOM   2457  CB  LYS B 139     121.843  58.517 132.263  1.00206.66           C
ATOM   2458  CG  LYS B 139     121.632  58.590 133.801  1.00206.66           C
ATOM   2459  CD  LYS B 139     120.983  57.321 134.344  1.00206.66           C
ATOM   2460  CE  LYS B 139     120.656  57.354 135.851  1.00206.66           C
ATOM   2461  NZ  LYS B 139     119.516  58.225 136.176  1.00206.66           N
ATOM   2462  N   ARG B 140     120.035  60.776 131.817  1.00195.99           N
ATOM   2463  CA  ARG B 140     118.896  61.716 131.687  1.00195.99           C
ATOM   2464  C   ARG B 140     118.632  62.287 130.323  1.00195.99           C
ATOM   2465  O   ARG B 140     119.557  62.431 129.527  1.00195.99           O
ATOM   2466  CB  ARG B 140     118.856  62.894 132.716  1.00195.99           C
ATOM   2467  CG  ARG B 140     118.849  62.475 134.187  1.00195.99           C
ATOM   2468  CD  ARG B 140     117.985  63.424 135.038  1.00195.99           C
ATOM   2469  NE  ARG B 140     116.561  63.106 134.989  1.00195.99           N
ATOM   2470  CZ  ARG B 140     115.917  62.296 135.791  1.00195.99           C
ATOM   2471  NH1 ARG B 140     116.461  61.648 136.753  1.00195.99           N
ATOM   2472  NH2 ARG B 140     114.648  62.080 135.670  1.00195.99           N
ATOM   2473  N   ILE B 141     117.354  62.578 130.098  1.00186.22           N
ATOM   2474  CA  ILE B 141     116.911  63.488 129.058  1.00186.22           C
ATOM   2475  C   ILE B 141     116.636  64.844 129.722  1.00186.22           C
ATOM   2476  O   ILE B 141     115.657  64.966 130.470  1.00186.22           O
ATOM   2477  CB  ILE B 141     115.651  62.894 128.363  1.00186.22           C
ATOM   2478  CG1 ILE B 141     116.053  61.691 127.492  1.00186.22           C
ATOM   2479  CG2 ILE B 141     114.957  63.981 127.504  1.00186.22           C
ATOM   2480  CD1 ILE B 141     114.932  60.696 127.223  1.00186.22           C
ATOM   2481  N   ARG B 142     117.520  65.826 129.438  1.00188.27           N
ATOM   2482  CA  ARG B 142     117.400  67.236 129.880  1.00188.27           C
ATOM   2483  C   ARG B 142     116.698  68.055 128.767  1.00188.27           C
ATOM   2484  O   ARG B 142     116.541  67.579 127.642  1.00188.27           O
ATOM   2485  CB  ARG B 142     118.847  67.747 130.161  1.00188.27           C
ATOM   2486  CG  ARG B 142     119.473  67.049 131.402  1.00188.27           C
ATOM   2487  CD  ARG B 142     120.979  67.443 131.535  1.00188.27           C
ATOM   2488  NE  ARG B 142     121.681  66.613 132.510  1.00188.27           N
ATOM   2489  CZ  ARG B 142     122.031  65.340 132.368  1.00188.27           C
ATOM   2490  NH1 ARG B 142     121.835  64.725 131.214  1.00188.27           N
ATOM   2491  NH2 ARG B 142     122.504  64.644 133.357  1.00188.27           N
ATOM   2492  N   PRO B 143     116.520  69.392 128.974  1.00175.08           N
ATOM   2493  CA  PRO B 143     116.188  70.263 127.843  1.00175.08           C
ATOM   2494  C   PRO B 143     117.274  70.181 126.757  1.00175.08           C
ATOM   2495  O   PRO B 143     117.001  70.012 125.567  1.00175.08           O
ATOM   2496  CB  PRO B 143     116.066  71.680 128.416  1.00175.08           C
ATOM   2497  CG  PRO B 143     116.680  71.567 129.798  1.00175.08           C
ATOM   2498  CD  PRO B 143     116.475  70.114 130.221  1.00175.08           C
ATOM   2499  N   ILE B 144     118.540  70.104 127.175  1.00187.68           N
ATOM   2500  CA  ILE B 144     119.739  69.812 126.341  1.00187.68           C
ATOM   2501  C   ILE B 144     119.635  68.526 125.506  1.00187.68           C
ATOM   2502  O   ILE B 144     120.351  68.376 124.538  1.00187.68           O
ATOM   2503  CB  ILE B 144     121.026  69.776 127.253  1.00187.68           C
ATOM   2504  CG1 ILE B 144     121.097  70.993 128.215  1.00187.68           C
ATOM   2505  CG2 ILE B 144     122.298  69.625 126.406  1.00187.68           C
ATOM   2506  CD1 ILE B 144     121.195  72.367 127.504  1.00187.68           C
ATOM   2507  N   ASP B 145     118.763  67.581 125.900  1.00196.99           N
ATOM   2508  CA  ASP B 145     118.483  66.308 125.240  1.00196.99           C
ATOM   2509  C   ASP B 145     117.064  66.249 124.598  1.00196.99           C
ATOM   2510  O   ASP B 145     116.802  65.332 123.814  1.00196.99           O
ATOM   2511  CB  ASP B 145     118.788  65.111 126.148  1.00196.99           C
ATOM   2512  CG  ASP B 145     120.122  65.216 126.934  1.00196.99           C
ATOM   2513  OD1 ASP B 145     121.201  65.063 126.317  1.00196.99           O
ATOM   2514  OD2 ASP B 145     120.036  65.406 128.176  1.00196.99           O
ATOM   2515  N   ILE B 146     116.183  67.236 124.821  1.00181.23           N
ATOM   2516  CA  ILE B 146     114.942  67.455 124.103  1.00181.23           C
ATOM   2517  C   ILE B 146     115.201  68.227 122.822  1.00181.23           C
ATOM   2518  O   ILE B 146     114.828  67.787 121.725  1.00181.23           O
ATOM   2519  CB  ILE B 146     113.874  68.160 124.984  1.00181.23           C
ATOM   2520  CG1 ILE B 146     113.414  67.300 126.195  1.00181.23           C
ATOM   2521  CG2 ILE B 146     112.650  68.627 124.180  1.00181.23           C
ATOM   2522  CD1 ILE B 146     112.679  65.974 125.857  1.00181.23           C
ATOM   2523  N   GLU B 147     115.900  69.343 122.912  1.00198.40           N
ATOM   2524  CA  GLU B 147     116.529  69.960 121.728  1.00198.40           C
ATOM   2525  C   GLU B 147     117.897  69.317 121.415  1.00198.40           C
ATOM   2526  O   GLU B 147     118.329  68.415 122.130  1.00198.40           O
ATOM   2527  CB  GLU B 147     116.490  71.503 121.741  1.00198.40           C
ATOM   2528  CG  GLU B 147     116.921  72.207 123.048  1.00198.40           C
ATOM   2529  CD  GLU B 147     116.514  73.676 123.064  1.00198.40           C
ATOM   2530  OE1 GLU B 147     116.012  74.151 124.122  1.00198.40           O
ATOM   2531  OE2 GLU B 147     116.579  74.290 121.982  1.00198.40           O
ATOM   2532  N   ALA B 148     118.437  69.627 120.211  1.00216.67           N
ATOM   2533  CA  ALA B 148     119.443  68.804 119.523  1.00216.67           C
ATOM   2534  C   ALA B 148     119.020  67.345 119.240  1.00216.67           C
ATOM   2535  O   ALA B 148     119.681  66.668 118.441  1.00216.67           O
ATOM   2536  CB  ALA B 148     120.831  68.924 120.190  1.00216.67           C
ATOM   2537  N   ALA B 149     117.895  66.846 119.816  1.00206.26           N
ATOM   2538  CA  ALA B 149     117.128  65.754 119.211  1.00206.26           C
ATOM   2539  C   ALA B 149     116.293  66.252 118.028  1.00206.26           C
ATOM   2540  O   ALA B 149     116.625  65.943 116.900  1.00206.26           O
ATOM   2541  CB  ALA B 149     116.256  65.073 120.285  1.00206.26           C
ATOM   2542  N   ILE B 150     115.295  67.114 118.265  1.00208.46           N
ATOM   2543  CA  ILE B 150     114.379  67.614 117.222  1.00208.46           C
ATOM   2544  C   ILE B 150     115.002  68.678 116.276  1.00208.46           C
ATOM   2545  O   ILE B 150     114.321  69.462 115.628  1.00208.46           O
ATOM   2546  CB  ILE B 150     113.028  67.993 117.870  1.00208.46           C
ATOM   2547  CG1 ILE B 150     111.911  68.243 116.798  1.00208.46           C
ATOM   2548  CG2 ILE B 150     113.163  69.207 118.791  1.00208.46           C
ATOM   2549  CD1 ILE B 150     110.487  68.011 117.402  1.00208.46           C
ATOM   2550  N   SER B 151     116.323  68.732 116.169  1.00199.96           N
ATOM   2551  CA  SER B 151     117.081  69.393 115.108  1.00199.96           C
ATOM   2552  C   SER B 151     118.332  68.598 114.695  1.00199.96           C
ATOM   2553  O   SER B 151     119.267  69.154 114.112  1.00199.96           O
ATOM   2554  CB  SER B 151     117.365  70.849 115.377  1.00199.96           C
ATOM   2555  OG  SER B 151     117.921  71.457 114.250  1.00199.96           O
ATOM   2556  N   GLN B 152     118.337  67.303 114.969  1.00217.38           N
ATOM   2557  CA  GLN B 152     119.040  66.293 114.155  1.00217.38           C
ATOM   2558  C   GLN B 152     118.240  65.928 112.899  1.00217.38           C
ATOM   2559  O   GLN B 152     118.777  65.420 111.923  1.00217.38           O
ATOM   2560  CB  GLN B 152     119.243  65.035 115.025  1.00217.38           C
ATOM   2561  CG  GLN B 152     120.155  63.971 114.432  1.00217.38           C
ATOM   2562  CD  GLN B 152     121.569  64.469 114.186  1.00217.38           C
ATOM   2563  OE1 GLN B 152     122.339  64.594 115.136  1.00217.38           O
ATOM   2564  NE2 GLN B 152     121.943  64.771 112.978  1.00217.38           N
ATOM   2565  N   ASP B 153     116.942  66.114 113.007  1.00216.15           N
ATOM   2566  CA  ASP B 153     115.835  65.877 112.106  1.00216.15           C
ATOM   2567  C   ASP B 153     115.688  66.961 110.991  1.00216.15           C
ATOM   2568  O   ASP B 153     116.248  68.040 111.103  1.00216.15           O
ATOM   2569  CB  ASP B 153     114.542  65.844 112.976  1.00216.15           C
ATOM   2570  CG  ASP B 153     113.289  65.829 112.185  1.00216.15           C
ATOM   2571  OD2 ASP B 153     112.466  66.739 112.407  1.00216.15           O
ATOM   2572  OD1 ASP B 153     113.199  64.993 111.257  1.00216.15           O
ATOM   2573  N   LYS B 154     114.909  66.638 109.924  1.00220.56           N
ATOM   2574  CA  LYS B 154     114.391  67.495 108.854  1.00220.56           C
ATOM   2575  C   LYS B 154     112.887  67.472 108.618  1.00220.56           C
ATOM   2576  O   LYS B 154     112.403  68.384 107.940  1.00220.56           O
ATOM   2577  CB  LYS B 154     115.133  67.105 107.549  1.00220.56           C
ATOM   2578  CG  LYS B 154     116.643  67.434 107.606  1.00220.56           C
ATOM   2579  CD  LYS B 154     116.968  68.935 107.834  1.00220.56           C
ATOM   2580  CE  LYS B 154     118.483  69.234 107.701  1.00220.56           C
ATOM   2581  NZ  LYS B 154     118.972  69.026 106.314  1.00220.56           N
ATOM   2582  N   GLU B 155     112.134  66.461 109.082  1.00215.86           N
ATOM   2583  CA  GLU B 155     110.686  66.294 108.751  1.00215.86           C
ATOM   2584  C   GLU B 155     109.787  67.043 109.757  1.00215.86           C
ATOM   2585  O   GLU B 155     109.087  67.972 109.375  1.00215.86           O
ATOM   2586  CB  GLU B 155     110.379  64.789 108.528  1.00215.86           C
ATOM   2587  CG  GLU B 155     110.082  63.878 109.735  1.00215.86           C
ATOM   2588  CD  GLU B 155     108.656  63.895 110.238  1.00215.86           C
ATOM   2589  OE1 GLU B 155     107.869  64.756 109.783  1.00215.86           O
ATOM   2590  OE2 GLU B 155     108.349  63.054 111.116  1.00215.86           O
ATOM   2591  N   LEU B 156     109.906  66.719 111.050  1.00205.16           N
ATOM   2592  CA  LEU B 156     109.215  67.467 112.109  1.00205.16           C
ATOM   2593  C   LEU B 156     109.743  68.923 112.179  1.00205.16           C
ATOM   2594  O   LEU B 156     109.004  69.881 112.416  1.00205.16           O
ATOM   2595  CB  LEU B 156     109.371  66.737 113.468  1.00205.16           C
ATOM   2596  CG  LEU B 156     108.810  65.308 113.504  1.00205.16           C
ATOM   2597  CD1 LEU B 156     109.016  64.714 114.903  1.00205.16           C
ATOM   2598  CD2 LEU B 156     107.313  65.309 113.233  1.00205.16           C
ATOM   2599  N   HIS B 157     111.025  69.083 111.839  1.00211.43           N
ATOM   2600  CA  HIS B 157     111.695  70.378 111.631  1.00211.43           C
ATOM   2601  C   HIS B 157     110.912  71.298 110.669  1.00211.43           C
ATOM   2602  O   HIS B 157     110.605  72.417 111.068  1.00211.43           O
ATOM   2603  CB  HIS B 157     113.128  70.106 111.146  1.00211.43           C
ATOM   2604  CG  HIS B 157     114.069  71.221 111.419  1.00211.43           C
ATOM   2605  ND1 HIS B 157     114.260  72.369 110.638  1.00211.43           N
ATOM   2606  CD2 HIS B 157     114.853  71.305 112.540  1.00211.43           C
ATOM   2607  CE1 HIS B 157     115.205  73.054 111.250  1.00211.43           C
ATOM   2608  NE2 HIS B 157     115.579  72.457 112.406  1.00211.43           N
ATOM   2609  N   SER B 158     110.476  70.813 109.503  1.00227.28           N
ATOM   2610  CA  SER B 158     109.755  71.567 108.483  1.00227.28           C
ATOM   2611  C   SER B 158     108.434  72.184 109.018  1.00227.28           C
ATOM   2612  O   SER B 158     107.983  73.246 108.613  1.00227.28           O
ATOM   2613  CB  SER B 158     109.397  70.652 107.301  1.00227.28           C
ATOM   2614  OG  SER B 158     108.345  69.739 107.600  1.00227.28           O
ATOM   2615  N   MET B 159     107.796  71.553 110.014  1.00209.01           N
ATOM   2616  CA  MET B 159     106.430  71.819 110.484  1.00209.01           C
ATOM   2617  C   MET B 159     106.273  72.247 111.979  1.00209.01           C
ATOM   2618  O   MET B 159     105.153  72.483 112.424  1.00209.01           O
ATOM   2619  CB  MET B 159     105.497  70.640 110.112  1.00209.01           C
ATOM   2620  CG  MET B 159     105.861  69.342 110.904  1.00209.01           C
ATOM   2621  SD  MET B 159     104.525  68.148 111.051  1.00209.01           S
ATOM   2622  CE  MET B 159     105.200  66.895 109.932  1.00209.01           C
ATOM   2623  N   PHE B 160     107.376  72.322 112.742  1.00186.50           N
ATOM   2624  CA  PHE B 160     107.454  72.826 114.126  1.00186.50           C
ATOM   2625  C   PHE B 160     108.696  73.699 114.421  1.00186.50           C
ATOM   2626  O   PHE B 160     108.672  74.436 115.410  1.00186.50           O
ATOM   2627  CB  PHE B 160     107.430  71.624 115.109  1.00186.50           C
ATOM   2628  CG  PHE B 160     106.191  70.742 115.087  1.00186.50           C
ATOM   2629  CD1 PHE B 160     105.031  71.171 115.770  1.00186.50           C
ATOM   2630  CD2 PHE B 160     106.219  69.467 114.491  1.00186.50           C
ATOM   2631  CE1 PHE B 160     103.902  70.322 115.834  1.00186.50           C
ATOM   2632  CE2 PHE B 160     105.101  68.632 114.539  1.00186.50           C
ATOM   2633  CZ  PHE B 160     103.953  69.062 115.215  1.00186.50           C
ATOM   2634  N   GLY B 161     109.688  73.719 113.573  1.00183.15           N
ATOM   2635  CA  GLY B 161     111.014  74.333 113.841  1.00183.15           C
ATOM   2636  C   GLY B 161     111.098  75.904 114.025  1.00183.15           C
ATOM   2637  O   GLY B 161     112.155  76.456 114.298  1.00183.15           O
ATOM   2638  N   LYS B 162     109.935  76.575 113.876  1.00169.31           N
ATOM   2639  CA  LYS B 162     109.769  77.982 114.233  1.00169.31           C
ATOM   2640  C   LYS B 162     109.843  78.229 115.746  1.00169.31           C
ATOM   2641  O   LYS B 162     110.267  79.311 116.147  1.00169.31           O
ATOM   2642  CB  LYS B 162     108.436  78.473 113.581  1.00169.31           C
ATOM   2643  CG  LYS B 162     108.147  79.953 113.895  1.00169.31           C
ATOM   2644  CD  LYS B 162     106.960  80.577 113.123  1.00169.31           C
ATOM   2645  CE  LYS B 162     105.622  79.812 113.259  1.00169.31           C
ATOM   2646  NZ  LYS B 162     104.472  80.717 112.968  1.00169.31           N
ATOM   2647  N   GLY B 163     109.428  77.266 116.568  1.00177.84           N
ATOM   2648  CA  GLY B 163     109.242  77.441 118.030  1.00177.84           C
ATOM   2649  C   GLY B 163     110.449  77.758 118.919  1.00177.84           C
ATOM   2650  O   GLY B 163     111.559  78.035 118.497  1.00177.84           O
ATOM   2651  N   VAL B 164     110.172  77.694 120.237  1.00162.48           N
ATOM   2652  CA  VAL B 164     111.104  78.060 121.324  1.00162.48           C
ATOM   2653  C   VAL B 164     110.859  77.179 122.547  1.00162.48           C
ATOM   2654  O   VAL B 164     109.704  76.944 122.939  1.00162.48           O
ATOM   2655  CB  VAL B 164     111.051  79.540 121.652  1.00162.48           C
ATOM   2656  CG1 VAL B 164     109.641  80.163 121.767  1.00162.48           C
ATOM   2657  CG2 VAL B 164     111.808  79.842 122.973  1.00162.48           C
ATOM   2658  N   ILE B 165     111.961  76.699 123.097  1.00166.69           N
ATOM   2659  CA  ILE B 165     111.994  75.683 124.166  1.00166.69           C
ATOM   2660  C   ILE B 165     112.822  76.170 125.329  1.00166.69           C
ATOM   2661  O   ILE B 165     112.332  77.014 126.054  1.00166.69           O
ATOM   2662  CB  ILE B 165     112.282  74.265 123.570  1.00166.69           C
ATOM   2663  CG1 ILE B 165     112.687  73.132 124.575  1.00166.69           C
ATOM   2664  CG2 ILE B 165     113.325  74.294 122.443  1.00166.69           C
ATOM   2665  CD1 ILE B 165     111.596  72.900 125.636  1.00166.69           C
ATOM   2666  N   SER B 166     114.094  75.770 125.571  1.00179.09           N
ATOM   2667  CA  SER B 166     114.935  76.326 126.659  1.00179.09           C
ATOM   2668  C   SER B 166     115.616  77.653 126.220  1.00179.09           C
ATOM   2669  O   SER B 166     116.780  77.919 126.531  1.00179.09           O
ATOM   2670  CB  SER B 166     115.857  75.262 127.272  1.00179.09           C
ATOM   2671  OG  SER B 166     116.926  74.815 126.445  1.00179.09           O
ATOM   2672  N   GLY B 167     114.898  78.479 125.433  1.00160.06           N
ATOM   2673  CA  GLY B 167     115.533  79.330 124.439  1.00160.06           C
ATOM   2674  C   GLY B 167     115.725  78.568 123.140  1.00160.06           C
ATOM   2675  O   GLY B 167     114.902  77.721 122.827  1.00160.06           O
ATOM   2676  N   ARG B 168     116.803  78.877 122.419  1.00154.08           N
ATOM   2677  CA  ARG B 168     117.585  77.947 121.578  1.00154.08           C
ATOM   2678  C   ARG B 168     119.113  78.320 121.675  1.00154.08           C
ATOM   2679  O   ARG B 168     119.681  78.828 120.676  1.00154.08           O
ATOM   2680  CB  ARG B 168     117.088  78.014 120.131  1.00154.08           C
ATOM   2681  CG  ARG B 168     115.842  77.112 119.904  1.00154.08           C
ATOM   2682  CD  ARG B 168     115.443  77.039 118.427  1.00154.08           C
ATOM   2683  NE  ARG B 168     114.439  78.087 118.052  1.00154.08           N
ATOM   2684  CZ  ARG B 168     114.634  79.388 117.939  1.00154.08           C
ATOM   2685  NH1 ARG B 168     115.784  79.939 117.777  1.00154.08           N
ATOM   2686  NH2 ARG B 168     113.575  80.165 117.885  1.00154.08           N
ATOM   2687  OXT ARG B 168     119.694  78.144 122.775  1.00154.08           O
TER    2688      ARG B 168
ATOM   2689  N   MET C   1     150.875  63.583 102.352  1.00 20.06           N
ATOM   2690  CA  MET C   1     149.965  63.819 103.516  1.00 20.06           C
ATOM   2691  C   MET C   1     148.796  62.847 103.404  1.00 20.06           C
ATOM   2692  O   MET C   1     148.473  62.451 102.293  1.00 20.06           O
ATOM   2693  CB  MET C   1     149.457  65.269 103.546  1.00 20.06           C
ATOM   2694  CG  MET C   1     150.522  66.260 103.908  1.00 20.06           C
ATOM   2695  SD  MET C   1     151.777  66.492 102.612  1.00 20.06           S
ATOM   2696  CE  MET C   1     152.822  67.746 103.377  1.00 20.06           C
ATOM   2697  N   SER C   2     148.225  62.386 104.535  1.00 17.77           N
ATOM   2698  CA  SER C   2     147.051  61.492 104.592  1.00 17.77           C
ATOM   2699  C   SER C   2     145.733  62.205 104.214  1.00 17.77           C
ATOM   2700  O   SER C   2     145.711  63.436 104.140  1.00 17.77           O
ATOM   2701  CB  SER C   2     146.951  60.826 105.919  1.00 17.77           C
ATOM   2702  OG  SER C   2     145.927  59.844 105.921  1.00 17.77           O
ATOM   2703  N   LYS C   3     144.670  61.482 103.929  1.00 19.97           N
ATOM   2704  CA  LYS C   3     143.313  62.012 103.717  1.00 19.97           C
ATOM   2705  C   LYS C   3     142.244  61.043 104.195  1.00 19.97           C
ATOM   2706  O   LYS C   3     141.146  61.004 103.664  1.00 19.97           O
ATOM   2707  CB  LYS C   3     143.195  62.427 102.226  1.00 19.97           C
ATOM   2708  CG  LYS C   3     142.169  63.566 102.086  1.00 19.97           C
ATOM   2709  CD  LYS C   3     142.208  64.293 100.717  1.00 19.97           C
ATOM   2710  CE  LYS C   3     143.511  65.118 100.603  1.00 19.97           C
ATOM   2711  NZ  LYS C   3     143.453  66.016  99.437  1.00 19.97           N
ATOM   2712  N   ALA C   4     142.532  60.327 105.308  1.00 21.20           N
ATOM   2713  CA  ALA C   4     141.729  59.174 105.820  1.00 21.20           C
ATOM   2714  C   ALA C   4     140.367  59.579 106.426  1.00 21.20           C
ATOM   2715  O   ALA C   4     139.330  59.380 105.822  1.00 21.20           O
ATOM   2716  CB  ALA C   4     142.642  58.411 106.792  1.00 21.20           C
ATOM   2717  N   GLY C   5     140.327  60.155 107.665  1.00 18.67           N
ATOM   2718  CA  GLY C   5     139.074  60.527 108.328  1.00 18.67           C
ATOM   2719  C   GLY C   5     138.539  61.900 107.869  1.00 18.67           C
ATOM   2720  O   GLY C   5     139.249  62.657 107.204  1.00 18.67           O
ATOM   2721  N   LYS C   6     137.320  62.218 108.288  1.00 23.64           N
ATOM   2722  CA  LYS C   6     136.663  63.528 108.152  1.00 23.64           C
ATOM   2723  C   LYS C   6     135.723  63.739 109.350  1.00 23.64           C
ATOM   2724  O   LYS C   6     135.055  62.811 109.815  1.00 23.64           O
ATOM   2725  CB  LYS C   6     135.837  63.615 106.856  1.00 23.64           C
ATOM   2726  CG  LYS C   6     136.670  63.678 105.548  1.00 23.64           C
ATOM   2727  CD  LYS C   6     136.777  62.269 104.906  1.00 23.64           C
ATOM   2728  CE  LYS C   6     137.956  62.269 103.945  1.00 23.64           C
ATOM   2729  NZ  LYS C   6     138.423  60.883 103.640  1.00 23.64           N
ATOM   2730  N   LYS C   7     135.537  65.030 109.765  1.00 24.62           N
ATOM   2731  CA  LYS C   7     134.303  65.469 110.472  1.00 24.62           C
ATOM   2732  C   LYS C   7     133.145  65.446 109.470  1.00 24.62           C
ATOM   2733  O   LYS C   7     133.346  65.785 108.305  1.00 24.62           O
ATOM   2734  CB  LYS C   7     134.445  66.828 111.150  1.00 24.62           C
ATOM   2735  CG  LYS C   7     135.398  66.911 112.379  1.00 24.62           C
ATOM   2736  CD  LYS C   7     135.434  68.299 113.092  1.00 24.62           C
ATOM   2737  CE  LYS C   7     136.253  68.273 114.364  1.00 24.62           C
ATOM   2738  NZ  LYS C   7     136.217  69.515 115.168  1.00 24.62           N
ATOM   2739  N   VAL C   8     131.955  65.089 109.925  1.00 23.52           N
ATOM   2740  CA  VAL C   8     130.733  64.957 109.083  1.00 23.52           C
ATOM   2741  C   VAL C   8     130.279  66.399 108.709  1.00 23.52           C
ATOM   2742  O   VAL C   8     130.199  67.305 109.559  1.00 23.52           O
ATOM   2743  CB  VAL C   8     129.661  64.130 109.856  1.00 23.52           C
ATOM   2744  CG1 VAL C   8     128.305  64.204 109.155  1.00 23.52           C
ATOM   2745  CG2 VAL C   8     130.071  62.657 110.024  1.00 23.52           C
ATOM   2746  N   LYS C   9     129.912  66.548 107.430  1.00 29.00           N
ATOM   2747  CA  LYS C   9     129.352  67.779 106.815  1.00 29.00           C
ATOM   2748  C   LYS C   9     127.887  67.967 107.238  1.00 29.00           C
ATOM   2749  O   LYS C   9     127.138  66.978 107.242  1.00 29.00           O
ATOM   2750  CB  LYS C   9     129.511  67.714 105.276  1.00 29.00           C
ATOM   2751  CG  LYS C   9     129.304  69.077 104.576  1.00 29.00           C
ATOM   2752  CD  LYS C   9     128.994  68.883 103.088  1.00 29.00           C
ATOM   2753  CE  LYS C   9     128.718  70.256 102.451  1.00 29.00           C
ATOM   2754  NZ  LYS C   9     128.228  70.138 101.036  1.00 29.00           N
ATOM   2755  N   ALA C  10     127.512  69.219 107.497  1.00 30.50           N
ATOM   2756  CA  ALA C  10     126.129  69.553 107.717  1.00 30.50           C
ATOM   2757  C   ALA C  10     125.260  69.075 106.519  1.00 30.50           C
ATOM   2758  O   ALA C  10     125.567  69.383 105.372  1.00 30.50           O
ATOM   2759  CB  ALA C  10     125.926  71.079 107.916  1.00 30.50           C
ATOM   2760  N   GLN C  11     124.158  68.347 106.773  1.00 32.94           N
ATOM   2761  CA  GLN C  11     123.290  67.837 105.746  1.00 32.94           C
ATOM   2762  C   GLN C  11     122.457  68.958 105.108  1.00 32.94           C
ATOM   2763  O   GLN C  11     121.636  69.575 105.773  1.00 32.94           O
ATOM   2764  CB  GLN C  11     122.388  66.745 106.315  1.00 32.94           C
ATOM   2765  CG  GLN C  11     121.614  65.880 105.231  1.00 32.94           C
ATOM   2766  CD  GLN C  11     120.180  65.492 105.649  1.00 32.94           C
ATOM   2767  OE1 GLN C  11     119.381  66.302 106.073  1.00 32.94           O
ATOM   2768  NE2 GLN C  11     119.783  64.275 105.451  1.00 32.94           N
ATOM   2769  N   GLN C  12     122.577  69.133 103.778  1.00 38.06           N
ATOM   2770  CA  GLN C  12     121.672  69.998 102.997  1.00 38.06           C
ATOM   2771  C   GLN C  12     120.258  69.381 102.957  1.00 38.06           C
ATOM   2772  O   GLN C  12     119.951  68.386 103.677  1.00 38.06           O
ATOM   2773  CB  GLN C  12     122.216  70.136 101.580  1.00 38.06           C
ATOM   2774  CG  GLN C  12     123.613  70.842 101.565  1.00 38.06           C
ATOM   2775  CD  GLN C  12     124.431  70.457 100.295  1.00 38.06           C
ATOM   2776  OE1 GLN C  12     125.610  70.080 100.379  1.00 38.06           O
ATOM   2777  NE2 GLN C  12     123.862  70.553  99.095  1.00 38.06           N
ATOM   2778  N   HIS C  13     119.310  70.026 102.255  1.00 47.25           N
ATOM   2779  CA  HIS C  13     117.984  69.500 102.061  1.00 47.25           C
ATOM   2780  C   HIS C  13     117.942  68.879 100.656  1.00 47.25           C
ATOM   2781  O   HIS C  13     118.965  68.587 100.070  1.00 47.25           O
ATOM   2782  CB  HIS C  13     116.927  70.613 102.304  1.00 47.25           C
ATOM   2783  CG  HIS C  13     117.180  71.468 103.486  1.00 47.25           C
ATOM   2784  ND1 HIS C  13     117.402  71.064 104.828  1.00 47.25           N
ATOM   2785  CD2 HIS C  13     117.105  72.836 103.491  1.00 47.25           C
ATOM   2786  CE1 HIS C  13     117.516  72.196 105.538  1.00 47.25           C
ATOM   2787  NE2 HIS C  13     117.334  73.286 104.765  1.00 47.25           N
ATOM   2788  N   GLY C  14     116.759  68.622 100.048  1.00 53.34           N
ATOM   2789  CA  GLY C  14     116.592  68.675  98.615  1.00 53.34           C
ATOM   2790  C   GLY C  14     116.585  70.152  98.147  1.00 53.34           C
ATOM   2791  O   GLY C  14     116.410  71.058  98.974  1.00 53.34           O
ATOM   2792  N   HIS C  15     116.735  70.411  96.852  1.00147.12           N
ATOM   2793  CA  HIS C  15     116.959  71.738  96.280  1.00147.12           C
ATOM   2794  C   HIS C  15     115.966  71.950  95.118  1.00147.12           C
ATOM   2795  O   HIS C  15     115.495  71.025  94.459  1.00147.12           O
ATOM   2796  CB  HIS C  15     118.425  71.837  95.724  1.00147.12           C
ATOM   2797  CG  HIS C  15     119.479  71.397  96.670  1.00147.12           C
ATOM   2798  ND1 HIS C  15     119.776  70.085  96.959  1.00147.12           N
ATOM   2799  CD2 HIS C  15     120.158  72.163  97.569  1.00147.12           C
ATOM   2800  CE1 HIS C  15     120.627  70.070  97.991  1.00147.12           C
ATOM   2801  NE2 HIS C  15     120.921  71.316  98.376  1.00147.12           N
ATOM   2802  N   LEU C  16     115.680  73.204  94.770  1.00146.47           N
ATOM   2803  CA  LEU C  16     114.993  73.495  93.533  1.00146.47           C
ATOM   2804  C   LEU C  16     115.843  73.107  92.296  1.00146.47           C
ATOM   2805  O   LEU C  16     115.288  72.738  91.264  1.00146.47           O
ATOM   2806  CB  LEU C  16     114.585  74.994  93.421  1.00146.47           C
ATOM   2807  CG  LEU C  16     113.584  75.578  94.433  1.00146.47           C
ATOM   2808  CD1 LEU C  16     112.435  74.677  94.777  1.00146.47           C
ATOM   2809  CD2 LEU C  16     114.295  76.009  95.723  1.00146.47           C
ATOM   2810  N   ALA C  17     117.176  73.132  92.492  1.00167.40           N
ATOM   2811  CA  ALA C  17     118.179  72.565  91.624  1.00167.40           C
ATOM   2812  C   ALA C  17     118.305  71.023  91.619  1.00167.40           C
ATOM   2813  O   ALA C  17     119.220  70.532  90.960  1.00167.40           O
ATOM   2814  CB  ALA C  17     119.512  73.286  91.915  1.00167.40           C
ATOM   2815  N   ASP C  18     117.481  70.227  92.307  1.00179.98           N
ATOM   2816  CA  ASP C  18     117.466  68.746  92.173  1.00179.98           C
ATOM   2817  C   ASP C  18     116.060  68.139  92.223  1.00179.98           C
ATOM   2818  O   ASP C  18     115.845  67.038  91.713  1.00179.98           O
ATOM   2819  CB  ASP C  18     118.482  68.003  93.083  1.00179.98           C
ATOM   2820  CG  ASP C  18     118.273  68.104  94.623  1.00179.98           C
ATOM   2821  OD1 ASP C  18     117.124  68.285  95.098  1.00179.98           O
ATOM   2822  OD2 ASP C  18     119.256  67.956  95.370  1.00179.98           O
ATOM   2823  N   HIS C  19     115.058  68.846  92.762  1.00161.41           N
ATOM   2824  CA  HIS C  19     113.682  68.391  92.744  1.00161.41           C
ATOM   2825  C   HIS C  19     113.015  68.446  91.341  1.00161.41           C
ATOM   2826  O   HIS C  19     112.128  67.645  91.060  1.00161.41           O
ATOM   2827  CB  HIS C  19     112.840  69.237  93.726  1.00161.41           C
ATOM   2828  CG  HIS C  19     111.404  69.470  93.358  1.00161.41           C
ATOM   2829  ND1 HIS C  19     110.933  70.512  92.530  1.00161.41           N
ATOM   2830  CD2 HIS C  19     110.371  68.621  93.571  1.00161.41           C
ATOM   2831  CE1 HIS C  19     109.644  70.252  92.265  1.00161.41           C
ATOM   2832  NE2 HIS C  19     109.268  69.136  92.921  1.00161.41           N
ATOM   2833  N   VAL C  20     113.489  69.379  90.474  1.00165.42           N
ATOM   2834  CA  VAL C  20     112.799  69.664  89.195  1.00165.42           C
ATOM   2835  C   VAL C  20     112.705  68.445  88.256  1.00165.42           C
ATOM   2836  O   VAL C  20     113.691  67.960  87.712  1.00165.42           O
ATOM   2837  CB  VAL C  20     113.379  70.911  88.512  1.00165.42           C
ATOM   2838  CG1 VAL C  20     114.861  70.801  88.191  1.00165.42           C
ATOM   2839  CG2 VAL C  20     112.680  71.316  87.204  1.00165.42           C
ATOM   2840  N   SER C  21     111.488  67.932  88.050  1.00187.12           N
ATOM   2841  CA  SER C  21     111.251  66.735  87.239  1.00187.12           C
ATOM   2842  C   SER C  21     111.274  66.974  85.702  1.00187.12           C
ATOM   2843  O   SER C  21     110.977  68.072  85.208  1.00187.12           O
ATOM   2844  CB  SER C  21     110.005  65.942  87.691  1.00187.12           C
ATOM   2845  OG  SER C  21     108.817  66.640  87.397  1.00187.12           O
ATOM   2846  N   VAL C  22     111.577  65.894  84.982  1.00202.90           N
ATOM   2847  CA  VAL C  22     111.704  65.794  83.513  1.00202.90           C
ATOM   2848  C   VAL C  22     111.022  64.527  83.013  1.00202.90           C
ATOM   2849  O   VAL C  22     111.393  63.393  83.333  1.00202.90           O
ATOM   2850  CB  VAL C  22     113.189  65.870  83.072  1.00202.90           C
ATOM   2851  CG1 VAL C  22     113.354  65.705  81.546  1.00202.90           C
ATOM   2852  CG2 VAL C  22     113.791  67.247  83.427  1.00202.90           C
ATOM   2853  N   GLY C  23     109.909  64.732  82.312  1.00203.96           N
ATOM   2854  CA  GLY C  23     109.057  63.658  81.825  1.00203.96           C
ATOM   2855  C   GLY C  23     107.607  64.098  81.704  1.00203.96           C
ATOM   2856  O   GLY C  23     106.906  63.738  80.766  1.00203.96           O
ATOM   2857  N   GLU C  24     107.203  64.974  82.618  1.00194.41           N
ATOM   2858  CA  GLU C  24     106.049  65.859  82.395  1.00194.41           C
ATOM   2859  C   GLU C  24     106.337  66.901  81.320  1.00194.41           C
ATOM   2860  O   GLU C  24     107.490  67.136  80.937  1.00194.41           O
ATOM   2861  CB  GLU C  24     105.689  66.591  83.706  1.00194.41           C
ATOM   2862  CG  GLU C  24     105.363  65.654  84.900  1.00194.41           C
ATOM   2863  CD  GLU C  24     106.573  64.897  85.490  1.00194.41           C
ATOM   2864  OE1 GLU C  24     107.733  65.364  85.455  1.00194.41           O
ATOM   2865  OE2 GLU C  24     106.315  63.811  86.022  1.00194.41           O
ATOM   2866  N   THR C  25     105.300  67.608  80.847  1.00173.48           N
ATOM   2867  CA  THR C  25     105.463  68.871  80.094  1.00173.48           C
ATOM   2868  C   THR C  25     106.169  69.971  80.888  1.00173.48           C
ATOM   2869  O   THR C  25     106.123  69.986  82.128  1.00173.48           O
ATOM   2870  CB  THR C  25     104.164  69.414  79.490  1.00173.48           C
ATOM   2871  OG1 THR C  25     103.310  70.013  80.413  1.00173.48           O
ATOM   2872  CG2 THR C  25     103.407  68.376  78.563  1.00173.48           C
ATOM   2873  N   GLN C  26     106.864  70.858  80.177  1.00159.77           N
ATOM   2874  CA  GLN C  26     107.711  71.932  80.743  1.00159.77           C
ATOM   2875  C   GLN C  26     107.432  73.303  80.085  1.00159.77           C
ATOM   2876  O   GLN C  26     107.001  73.400  78.921  1.00159.77           O
ATOM   2877  CB  GLN C  26     109.194  71.555  80.665  1.00159.77           C
ATOM   2878  CG  GLN C  26     109.660  70.709  81.896  1.00159.77           C
ATOM   2879  CD  GLN C  26     109.812  71.508  83.183  1.00159.77           C
ATOM   2880  OE1 GLN C  26     109.686  72.740  83.198  1.00159.77           O
ATOM   2881  NE2 GLN C  26     110.123  70.907  84.338  1.00159.77           N
ATOM   2882  N   ILE C  27     107.668  74.368  80.856  1.00138.62           N
ATOM   2883  CA  ILE C  27     107.591  75.784  80.432  1.00138.62           C
ATOM   2884  C   ILE C  27     108.665  76.110  79.402  1.00138.62           C
ATOM   2885  O   ILE C  27     109.823  75.690  79.610  1.00138.62           O
ATOM   2886  CB  ILE C  27     107.653  76.737  81.631  1.00138.62           C
ATOM   2887  CG1 ILE C  27     106.593  76.389  82.723  1.00138.62           C
ATOM   2888  CG2 ILE C  27     107.599  78.258  81.299  1.00138.62           C
ATOM   2889  CD1 ILE C  27     105.173  76.296  82.197  1.00138.62           C
ATOM   2890  N   PRO C  28     108.393  76.894  78.318  1.00139.84           N
ATOM   2891  CA  PRO C  28     109.427  77.238  77.347  1.00139.84           C
ATOM   2892  C   PRO C  28     110.657  77.986  77.951  1.00139.84           C
ATOM   2893  O   PRO C  28     110.567  78.687  78.968  1.00139.84           O
ATOM   2894  CB  PRO C  28     108.747  78.081  76.268  1.00139.84           C
ATOM   2895  CG  PRO C  28     107.256  77.920  76.481  1.00139.84           C
ATOM   2896  CD  PRO C  28     107.150  77.619  77.964  1.00139.84           C
ATOM   2897  N   LYS C  29     111.818  77.883  77.307  1.00149.18           N
ATOM   2898  CA  LYS C  29     113.072  78.452  77.818  1.00149.18           C
ATOM   2899  C   LYS C  29     113.033  80.039  77.804  1.00149.18           C
ATOM   2900  O   LYS C  29     113.550  80.711  78.690  1.00149.18           O
ATOM   2901  CB  LYS C  29     114.293  77.995  77.021  1.00149.18           C
ATOM   2902  CG  LYS C  29     114.509  76.443  77.138  1.00149.18           C
ATOM   2903  CD  LYS C  29     115.485  75.856  76.097  1.00149.18           C
ATOM   2904  CE  LYS C  29     114.899  75.812  74.651  1.00149.18           C
ATOM   2905  NZ  LYS C  29     115.829  75.094  73.724  1.00149.18           N
ATOM   2906  N   ALA C  30     112.365  80.601  76.766  1.00163.20           N
ATOM   2907  CA  ALA C  30     112.043  82.002  76.664  1.00163.20           C
ATOM   2908  C   ALA C  30     111.112  82.425  77.809  1.00163.20           C
ATOM   2909  O   ALA C  30     111.501  83.294  78.579  1.00163.20           O
ATOM   2910  CB  ALA C  30     111.396  82.263  75.294  1.00163.20           C
ATOM   2911  N   SER C  31     109.959  81.777  77.963  1.00158.00           N
ATOM   2912  CA  SER C  31     109.037  82.197  79.051  1.00158.00           C
ATOM   2913  C   SER C  31     109.608  82.038  80.472  1.00158.00           C
ATOM   2914  O   SER C  31     109.333  82.883  81.328  1.00158.00           O
ATOM   2915  CB  SER C  31     107.642  81.507  78.920  1.00158.00           C
ATOM   2916  OG  SER C  31     107.359  80.983  77.637  1.00158.00           O
ATOM   2917  N   THR C  32     110.473  81.055  80.775  1.00151.96           N
ATOM   2918  CA  THR C  32     111.275  81.038  82.026  1.00151.96           C
ATOM   2919  C   THR C  32     112.199  82.210  82.135  1.00151.96           C
ATOM   2920  O   THR C  32     112.260  82.786  83.210  1.00151.96           O
ATOM   2921  CB  THR C  32     112.042  79.742  82.226  1.00151.96           C
ATOM   2922  OG1 THR C  32     112.731  79.326  81.056  1.00151.96           O
ATOM   2923  CG2 THR C  32     111.086  78.617  82.618  1.00151.96           C
ATOM   2924  N   GLN C  33     112.866  82.695  81.070  1.00156.07           N
ATOM   2925  CA  GLN C  33     113.677  83.936  81.105  1.00156.07           C
ATOM   2926  C   GLN C  33     112.830  85.254  81.178  1.00156.07           C
ATOM   2927  O   GLN C  33     113.264  86.259  81.753  1.00156.07           O
ATOM   2928  CB  GLN C  33     114.736  83.948  79.967  1.00156.07           C
ATOM   2929  CG  GLN C  33     115.922  83.019  80.247  1.00156.07           C
ATOM   2930  CD  GLN C  33     116.648  83.296  81.532  1.00156.07           C
ATOM   2931  OE1 GLN C  33     116.668  84.424  82.009  1.00156.07           O
ATOM   2932  NE2 GLN C  33     117.281  82.303  82.116  1.00156.07           N
ATOM   2933  N   HIS C  34     111.535  85.184  80.774  1.00159.33           N
ATOM   2934  CA  HIS C  34     110.657  86.333  81.022  1.00159.33           C
ATOM   2935  C   HIS C  34     110.492  86.538  82.526  1.00159.33           C
ATOM   2936  O   HIS C  34     110.334  87.690  82.924  1.00159.33           O
ATOM   2937  CB  HIS C  34     109.248  86.116  80.478  1.00159.33           C
ATOM   2938  CG  HIS C  34     109.001  85.911  79.018  1.00159.33           C
ATOM   2939  ND1 HIS C  34     107.715  85.629  78.499  1.00159.33           N
ATOM   2940  CD2 HIS C  34     109.901  85.783  78.019  1.00159.33           C
ATOM   2941  CE1 HIS C  34     107.903  85.337  77.201  1.00159.33           C
ATOM   2942  NE2 HIS C  34     109.195  85.435  76.866  1.00159.33           N
ATOM   2943  N   LEU C  35     110.574  85.529  83.395  1.00151.45           N
ATOM   2944  CA  LEU C  35     110.430  85.647  84.852  1.00151.45           C
ATOM   2945  C   LEU C  35     111.627  86.427  85.432  1.00151.45           C
ATOM   2946  O   LEU C  35     111.444  87.262  86.313  1.00151.45           O
ATOM   2947  CB  LEU C  35     110.272  84.253  85.516  1.00151.45           C
ATOM   2948  CG  LEU C  35     108.949  83.602  85.176  1.00151.45           C
ATOM   2949  CD1 LEU C  35     108.915  82.144  85.593  1.00151.45           C
ATOM   2950  CD2 LEU C  35     107.807  84.335  85.867  1.00151.45           C
ATOM   2951  N   LEU C  36     112.840  86.154  84.938  1.00152.31           N
ATOM   2952  CA  LEU C  36     114.054  86.925  85.306  1.00152.31           C
ATOM   2953  C   LEU C  36     113.887  88.440  84.976  1.00152.31           C
ATOM   2954  O   LEU C  36     114.163  89.299  85.785  1.00152.31           O
ATOM   2955  CB  LEU C  36     115.310  86.349  84.593  1.00152.31           C
ATOM   2956  CG  LEU C  36     115.955  85.075  85.220  1.00152.31           C
ATOM   2957  CD1 LEU C  36     116.490  85.386  86.628  1.00152.31           C
ATOM   2958  CD2 LEU C  36     115.038  83.853  85.299  1.00152.31           C
ATOM   2959  N   ARG C  37     113.413  88.789  83.786  1.00167.13           N
ATOM   2960  CA  ARG C  37     113.146  90.204  83.362  1.00167.13           C
ATOM   2961  C   ARG C  37     111.830  90.818  83.904  1.00167.13           C
ATOM   2962  O   ARG C  37     111.666  92.013  83.814  1.00167.13           O
ATOM   2963  CB  ARG C  37     113.183  90.295  81.814  1.00167.13           C
ATOM   2964  CG  ARG C  37     114.592  90.038  81.196  1.00167.13           C
ATOM   2965  CD  ARG C  37     115.459  91.335  81.102  1.00167.13           C
ATOM   2966  NE  ARG C  37     115.425  91.919  79.755  1.00167.13           N
ATOM   2967  CZ  ARG C  37     116.467  92.106  78.915  1.00167.13           C
ATOM   2968  NH1 ARG C  37     117.735  91.888  79.246  1.00167.13           N
ATOM   2969  NH2 ARG C  37     116.340  92.535  77.684  1.00167.13           N
ATOM   2970  N   LYS C  38     110.923  90.013  84.473  1.00163.93           N
ATOM   2971  CA  LYS C  38     109.713  90.378  85.265  1.00163.93           C
ATOM   2972  C   LYS C  38     110.113  90.790  86.696  1.00163.93           C
ATOM   2973  O   LYS C  38     109.656  91.838  87.133  1.00163.93           O
ATOM   2974  CB  LYS C  38     108.730  89.197  85.265  1.00163.93           C
ATOM   2975  CG  LYS C  38     107.531  89.389  86.210  1.00163.93           C
ATOM   2976  CD  LYS C  38     106.657  90.647  85.938  1.00163.93           C
ATOM   2977  CE  LYS C  38     105.985  90.578  84.525  1.00163.93           C
ATOM   2978  NZ  LYS C  38     105.476  91.905  84.085  1.00163.93           N
ATOM   2979  N   ALA C  39     111.013  90.059  87.342  1.00148.89           N
ATOM   2980  CA  ALA C  39     111.485  90.299  88.704  1.00148.89           C
ATOM   2981  C   ALA C  39     112.811  91.047  88.689  1.00148.89           C
ATOM   2982  O   ALA C  39     113.886  90.473  88.914  1.00148.89           O
ATOM   2983  CB  ALA C  39     111.584  88.944  89.448  1.00148.89           C
ATOM   2984  N   GLY C  40     112.772  92.330  88.293  1.00153.41           N
ATOM   2985  CA  GLY C  40     113.878  93.303  88.417  1.00153.41           C
ATOM   2986  C   GLY C  40     115.203  93.063  87.674  1.00153.41           C
ATOM   2987  O   GLY C  40     115.963  94.038  87.530  1.00153.41           O
ATOM   2988  N   SER C  41     115.541  91.856  87.239  1.00155.62           N
ATOM   2989  CA  SER C  41     116.905  91.602  86.694  1.00155.62           C
ATOM   2990  C   SER C  41     117.055  92.089  85.244  1.00155.62           C
ATOM   2991  O   SER C  41     116.261  91.785  84.357  1.00155.62           O
ATOM   2992  CB  SER C  41     117.361  90.154  86.933  1.00155.62           C
ATOM   2993  OG  SER C  41     116.848  89.255  85.979  1.00155.62           O
ATOM   2994  N   LEU C  42     118.137  92.824  84.976  1.00151.09           N
ATOM   2995  CA  LEU C  42     118.533  93.247  83.632  1.00151.09           C
ATOM   2996  C   LEU C  42     119.229  92.110  82.843  1.00151.09           C
ATOM   2997  O   LEU C  42     119.119  92.019  81.631  1.00151.09           O
ATOM   2998  CB  LEU C  42     119.499  94.439  83.711  1.00151.09           C
ATOM   2999  CG  LEU C  42     118.879  95.828  84.018  1.00151.09           C
ATOM   3000  CD1 LEU C  42     118.382  95.939  85.454  1.00151.09           C
ATOM   3001  CD2 LEU C  42     119.989  96.896  83.850  1.00151.09           C
ATOM   3002  N   SER C  43     120.000  91.283  83.569  1.00163.59           N
ATOM   3003  CA  SER C  43     120.871  90.241  83.020  1.00163.59           C
ATOM   3004  C   SER C  43     121.064  89.072  83.989  1.00163.59           C
ATOM   3005  O   SER C  43     121.114  89.254  85.215  1.00163.59           O
ATOM   3006  CB  SER C  43     122.207  90.867  82.576  1.00163.59           C
ATOM   3007  OG  SER C  43     123.143  89.855  82.248  1.00163.59           O
ATOM   3008  N   ALA C  44     121.155  87.813  83.501  1.00169.02           N
ATOM   3009  CA  ALA C  44     121.105  86.585  84.292  1.00169.02           C
ATOM   3010  C   ALA C  44     122.249  85.656  83.801  1.00169.02           C
ATOM   3011  O   ALA C  44     122.856  85.855  82.767  1.00169.02           O
ATOM   3012  CB  ALA C  44     119.678  85.936  84.208  1.00169.02           C
ATOM   3013  N   ALA C  45     122.529  84.584  84.542  1.00157.62           N
ATOM   3014  CA  ALA C  45     123.259  83.406  84.043  1.00157.62           C
ATOM   3015  C   ALA C  45     122.322  82.307  83.491  1.00157.62           C
ATOM   3016  O   ALA C  45     121.166  82.205  83.946  1.00157.62           O
ATOM   3017  CB  ALA C  45     124.211  82.896  85.128  1.00157.62           C
ATOM   3018  N   GLY C  46     122.823  81.526  82.557  1.00152.23           N
ATOM   3019  CA  GLY C  46     122.081  80.450  81.823  1.00152.23           C
ATOM   3020  C   GLY C  46     121.618  79.245  82.660  1.00152.23           C
ATOM   3021  O   GLY C  46     120.876  78.426  82.136  1.00152.23           O
ATOM   3022  N   ASP C  47     121.953  79.216  83.963  1.00151.68           N
ATOM   3023  CA  ASP C  47     121.438  78.228  84.935  1.00151.68           C
ATOM   3024  C   ASP C  47     120.119  78.618  85.587  1.00151.68           C
ATOM   3025  O   ASP C  47     119.507  77.823  86.274  1.00151.68           O
ATOM   3026  CB  ASP C  47     122.579  78.017  86.002  1.00151.68           C
ATOM   3027  CG  ASP C  47     122.813  79.230  86.891  1.00151.68           C
ATOM   3028  OD1 ASP C  47     122.418  80.376  86.575  1.00151.68           O
ATOM   3029  OD2 ASP C  47     123.410  79.066  87.964  1.00151.68           O
ATOM   3030  N   THR C  48     119.686  79.867  85.446  1.00141.32           N
ATOM   3031  CA  THR C  48     118.561  80.422  86.216  1.00141.32           C
ATOM   3032  C   THR C  48     117.173  79.845  85.940  1.00141.32           C
ATOM   3033  O   THR C  48     116.267  80.046  86.747  1.00141.32           O
ATOM   3034  CB  THR C  48     118.497  81.955  86.114  1.00141.32           C
ATOM   3035  OG1 THR C  48     118.550  82.443  84.812  1.00141.32           O
ATOM   3036  CG2 THR C  48     119.659  82.541  86.927  1.00141.32           C
ATOM   3037  N   GLU C  49     116.939  79.114  84.832  1.00149.26           N
ATOM   3038  CA  GLU C  49     115.634  78.558  84.525  1.00149.26           C
ATOM   3039  C   GLU C  49     115.352  77.263  85.309  1.00149.26           C
ATOM   3040  O   GLU C  49     114.205  77.023  85.668  1.00149.26           O
ATOM   3041  CB  GLU C  49     115.397  78.500  83.019  1.00149.26           C
ATOM   3042  CG  GLU C  49     116.484  77.901  82.136  1.00149.26           C
ATOM   3043  CD  GLU C  49     117.014  76.580  82.684  1.00149.26           C
ATOM   3044  OE1 GLU C  49     118.042  76.610  83.384  1.00149.26           O
ATOM   3045  OE2 GLU C  49     116.276  75.563  82.564  1.00149.26           O
ATOM   3046  N   VAL C  50     116.387  76.477  85.670  1.00135.68           N
ATOM   3047  CA  VAL C  50     116.293  75.270  86.522  1.00135.68           C
ATOM   3048  C   VAL C  50     115.582  75.524  87.856  1.00135.68           C
ATOM   3049  O   VAL C  50     114.537  74.856  88.106  1.00135.68           O
ATOM   3050  CB  VAL C  50     117.708  74.638  86.701  1.00135.68           C
ATOM   3051  CG1 VAL C  50     117.896  73.798  87.964  1.00135.68           C
ATOM   3052  CG2 VAL C  50     118.018  73.714  85.528  1.00135.68           C
ATOM   3053  N   PRO C  51     115.985  76.465  88.704  1.00131.43           N
ATOM   3054  CA  PRO C  51     115.423  76.622  90.047  1.00131.43           C
ATOM   3055  C   PRO C  51     114.003  77.205  90.010  1.00131.43           C
ATOM   3056  O   PRO C  51     113.183  76.868  90.873  1.00131.43           O
ATOM   3057  CB  PRO C  51     116.370  77.526  90.807  1.00131.43           C
ATOM   3058  CG  PRO C  51     116.985  78.352  89.667  1.00131.43           C
ATOM   3059  CD  PRO C  51     117.171  77.284  88.585  1.00131.43           C
ATOM   3060  N   ILE C  52     113.653  78.030  89.030  1.00130.46           N
ATOM   3061  CA  ILE C  52     112.262  78.521  88.908  1.00130.46           C
ATOM   3062  C   ILE C  52     111.347  77.418  88.348  1.00130.46           C
ATOM   3063  O   ILE C  52     110.258  77.246  88.861  1.00130.46           O
ATOM   3064  CB  ILE C  52     112.174  79.860  88.082  1.00130.46           C
ATOM   3065  CG1 ILE C  52     112.690  79.657  86.623  1.00130.46           C
ATOM   3066  CG2 ILE C  52     112.979  80.894  88.859  1.00130.46           C
ATOM   3067  CD1 ILE C  52     112.792  80.966  85.830  1.00130.46           C
ATOM   3068  N   ARG C  53     111.829  76.605  87.407  1.00133.73           N
ATOM   3069  CA  ARG C  53     111.143  75.366  86.961  1.00133.73           C
ATOM   3070  C   ARG C  53     110.908  74.392  88.119  1.00133.73           C
ATOM   3071  O   ARG C  53     109.828  73.822  88.195  1.00133.73           O
ATOM   3072  CB  ARG C  53     111.915  74.687  85.788  1.00133.73           C
ATOM   3073  CG  ARG C  53     111.707  75.421  84.442  1.00133.73           C
ATOM   3074  CD  ARG C  53     112.731  74.898  83.401  1.00133.73           C
ATOM   3075  NE  ARG C  53     112.307  75.106  81.998  1.00133.73           N
ATOM   3076  CZ  ARG C  53     113.038  74.944  80.908  1.00133.73           C
ATOM   3077  NH1 ARG C  53     114.288  74.633  80.986  1.00133.73           N
ATOM   3078  NH2 ARG C  53     112.497  75.071  79.712  1.00133.73           N
ATOM   3079  N   GLY C  54     111.850  74.266  89.057  1.00129.30           N
ATOM   3080  CA  GLY C  54     111.678  73.523  90.318  1.00129.30           C
ATOM   3081  C   GLY C  54     110.664  74.169  91.271  1.00129.30           C
ATOM   3082  O   GLY C  54     109.663  73.525  91.598  1.00129.30           O
ATOM   3083  N   PHE C  55     110.839  75.459  91.616  1.00115.13           N
ATOM   3084  CA  PHE C  55     109.958  76.130  92.575  1.00115.13           C
ATOM   3085  C   PHE C  55     108.481  76.176  92.080  1.00115.13           C
ATOM   3086  O   PHE C  55     107.608  75.862  92.862  1.00115.13           O
ATOM   3087  CB  PHE C  55     110.458  77.579  92.829  1.00115.13           C
ATOM   3088  CG  PHE C  55     109.696  78.315  93.942  1.00115.13           C
ATOM   3089  CD2 PHE C  55     110.192  78.281  95.278  1.00115.13           C
ATOM   3090  CD1 PHE C  55     108.463  78.991  93.676  1.00115.13           C
ATOM   3091  CE2 PHE C  55     109.534  79.031  96.275  1.00115.13           C
ATOM   3092  CE1 PHE C  55     107.757  79.631  94.717  1.00115.13           C
ATOM   3093  CZ  PHE C  55     108.331  79.699  95.988  1.00115.13           C
ATOM   3094  N   VAL C  56     108.233  76.568  90.829  1.00116.70           N
ATOM   3095  CA  VAL C  56     106.856  76.650  90.268  1.00116.70           C
ATOM   3096  C   VAL C  56     106.156  75.308  90.280  1.00116.70           C
ATOM   3097  O   VAL C  56     105.009  75.276  90.686  1.00116.70           O
ATOM   3098  CB  VAL C  56     106.860  77.390  88.920  1.00116.70           C
ATOM   3099  CG1 VAL C  56     107.252  76.519  87.692  1.00116.70           C
ATOM   3100  CG2 VAL C  56     105.478  78.022  88.675  1.00116.70           C
ATOM   3101  N   HIS C  57     106.860  74.213  89.994  1.00119.67           N
ATOM   3102  CA  HIS C  57     106.400  72.825  90.169  1.00119.67           C
ATOM   3103  C   HIS C  57     106.163  72.413  91.643  1.00119.67           C
ATOM   3104  O   HIS C  57     105.056  72.054  92.013  1.00119.67           O
ATOM   3105  CB  HIS C  57     107.413  71.890  89.463  1.00119.67           C
ATOM   3106  CG  HIS C  57     107.136  70.416  89.503  1.00119.67           C
ATOM   3107  ND1 HIS C  57     106.917  69.651  90.651  1.00119.67           N
ATOM   3108  CD2 HIS C  57     107.329  69.567  88.468  1.00119.67           C
ATOM   3109  CE1 HIS C  57     106.866  68.375  90.263  1.00119.67           C
ATOM   3110  NE2 HIS C  57     107.136  68.303  88.948  1.00119.67           N
ATOM   3111  N   MET C  58     107.149  72.632  92.505  1.00143.20           N
ATOM   3112  CA  MET C  58     107.082  72.303  93.936  1.00143.20           C
ATOM   3113  C   MET C  58     105.913  73.015  94.648  1.00143.20           C
ATOM   3114  O   MET C  58     105.098  72.416  95.363  1.00143.20           O
ATOM   3115  CB  MET C  58     108.425  72.649  94.587  1.00143.20           C
ATOM   3116  CG  MET C  58     108.484  72.420  96.139  1.00143.20           C
ATOM   3117  SD  MET C  58     109.271  73.747  97.053  1.00143.20           S
ATOM   3118  CE  MET C  58     108.248  75.267  96.721  1.00143.20           C
ATOM   3119  N   LYS C  59     105.809  74.323  94.445  1.00121.89           N
ATOM   3120  CA  LYS C  59     104.759  75.167  95.053  1.00121.89           C
ATOM   3121  C   LYS C  59     103.387  74.778  94.524  1.00121.89           C
ATOM   3122  O   LYS C  59     102.444  74.626  95.314  1.00121.89           O
ATOM   3123  CB  LYS C  59     105.108  76.695  94.857  1.00121.89           C
ATOM   3124  CG  LYS C  59     104.619  77.564  96.035  1.00121.89           C
ATOM   3125  CD  LYS C  59     103.169  78.007  95.983  1.00121.89           C
ATOM   3126  CE  LYS C  59     102.812  78.812  97.251  1.00121.89           C
ATOM   3127  NZ  LYS C  59     101.488  79.467  97.101  1.00121.89           N
ATOM   3128  N   LEU C  60     103.251  74.548  93.189  1.00128.79           N
ATOM   3129  CA  LEU C  60     102.000  74.013  92.570  1.00128.79           C
ATOM   3130  C   LEU C  60     101.557  72.633  93.143  1.00128.79           C
ATOM   3131  O   LEU C  60     100.422  72.460  93.549  1.00128.79           O
ATOM   3132  CB  LEU C  60     102.129  73.984  91.019  1.00128.79           C
ATOM   3133  CG  LEU C  60     100.868  73.494  90.296  1.00128.79           C
ATOM   3134  CD1 LEU C  60      99.661  74.442  90.396  1.00128.79           C
ATOM   3135  CD2 LEU C  60     101.261  73.343  88.838  1.00128.79           C
ATOM   3136  N   HIS C  61     102.513  71.687  93.249  1.00134.86           N
ATOM   3137  CA  HIS C  61     102.267  70.296  93.722  1.00134.86           C
ATOM   3138  C   HIS C  61     101.887  70.277  95.229  1.00134.86           C
ATOM   3139  O   HIS C  61     100.829  69.778  95.596  1.00134.86           O
ATOM   3140  CB  HIS C  61     103.499  69.441  93.393  1.00134.86           C
ATOM   3141  CG  HIS C  61     103.264  67.946  93.470  1.00134.86           C
ATOM   3142  ND1 HIS C  61     104.268  67.030  93.241  1.00134.86           N
ATOM   3143  CD2 HIS C  61     102.068  67.302  93.611  1.00134.86           C
ATOM   3144  CE1 HIS C  61     103.675  65.821  93.340  1.00134.86           C
ATOM   3145  NE2 HIS C  61     102.349  65.962  93.526  1.00134.86           N
ATOM   3146  N   LYS C  62     102.676  70.942  96.090  1.00140.43           N
ATOM   3147  CA  LYS C  62     102.462  71.082  97.542  1.00140.43           C
ATOM   3148  C   LYS C  62     101.129  71.751  97.830  1.00140.43           C
ATOM   3149  O   LYS C  62     100.512  71.399  98.827  1.00140.43           O
ATOM   3150  CB  LYS C  62     103.687  71.824  98.110  1.00140.43           C
ATOM   3151  CG  LYS C  62     103.841  71.618  99.631  1.00140.43           C
ATOM   3152  CD  LYS C  62     105.050  72.305 100.240  1.00140.43           C
ATOM   3153  CE  LYS C  62     106.428  71.858  99.649  1.00140.43           C
ATOM   3154  NZ  LYS C  62     107.554  72.356 100.431  1.00140.43           N
ATOM   3155  N   LEU C  63     100.650  72.700  97.002  1.00127.06           N
ATOM   3156  CA  LEU C  63      99.378  73.419  97.118  1.00127.06           C
ATOM   3157  C   LEU C  63      98.177  72.635  96.562  1.00127.06           C
ATOM   3158  O   LEU C  63      97.145  72.521  97.230  1.00127.06           O
ATOM   3159  CB  LEU C  63      99.496  74.751  96.403  1.00127.06           C
ATOM   3160  CG  LEU C  63      98.229  75.611  96.391  1.00127.06           C
ATOM   3161  CD1 LEU C  63      97.828  76.107  97.776  1.00127.06           C
ATOM   3162  CD2 LEU C  63      98.431  76.778  95.447  1.00127.06           C
ATOM   3163  N   VAL C  64      98.321  72.073  95.364  1.00135.31           N
ATOM   3164  CA  VAL C  64      97.291  71.326  94.631  1.00135.31           C
ATOM   3165  C   VAL C  64      96.946  70.022  95.342  1.00135.31           C
ATOM   3166  O   VAL C  64      95.755  69.645  95.321  1.00135.31           O
ATOM   3167  CB  VAL C  64      97.569  71.091  93.125  1.00135.31           C
ATOM   3168  CG1 VAL C  64      98.496  69.895  92.858  1.00135.31           C
ATOM   3169  CG2 VAL C  64      96.292  71.033  92.302  1.00135.31           C
ATOM   3170  N   GLN C  65      97.864  69.396  96.120  1.00130.63           N
ATOM   3171  CA  GLN C  65      97.541  68.334  97.089  1.00130.63           C
ATOM   3172  C   GLN C  65      96.569  68.795  98.145  1.00130.63           C
ATOM   3173  O   GLN C  65      95.694  68.032  98.561  1.00130.63           O
ATOM   3174  CB  GLN C  65      98.830  67.872  97.777  1.00130.63           C
ATOM   3175  CG  GLN C  65      99.715  66.943  96.936  1.00130.63           C
ATOM   3176  CD  GLN C  65     100.949  66.487  97.695  1.00130.63           C
ATOM   3177  OE1 GLN C  65     101.501  67.192  98.521  1.00130.63           O
ATOM   3178  NE2 GLN C  65     101.404  65.303  97.422  1.00130.63           N
ATOM   3179  N   LYS C  66      96.708  70.031  98.592  1.00138.70           N
ATOM   3180  CA  LYS C  66      95.892  70.652  99.631  1.00138.70           C
ATOM   3181  C   LYS C  66      94.473  71.005  99.112  1.00138.70           C
ATOM   3182  O   LYS C  66      93.510  70.790  99.871  1.00138.70           O
ATOM   3183  CB  LYS C  66      96.660  71.858 100.216  1.00138.70           C
ATOM   3184  CG  LYS C  66      96.924  71.656 101.736  1.00138.70           C
ATOM   3185  CD  LYS C  66      97.727  70.406 102.181  1.00138.70           C
ATOM   3186  CE  LYS C  66      99.012  70.135 101.359  1.00138.70           C
ATOM   3187  NZ  LYS C  66      99.847  69.116 102.051  1.00138.70           N
ATOM   3188  N   SER C  67      94.310  71.496  97.868  1.00149.42           N
ATOM   3189  CA  SER C  67      92.960  71.654  97.264  1.00149.42           C
ATOM   3190  C   SER C  67      92.346  70.253  96.963  1.00149.42           C
ATOM   3191  O   SER C  67      91.161  70.055  97.141  1.00149.42           O
ATOM   3192  CB  SER C  67      92.948  72.539  96.008  1.00149.42           C
ATOM   3193  OG  SER C  67      93.865  72.097  95.057  1.00149.42           O
ATOM   3194  N   LEU C  68      93.167  69.277  96.542  1.00151.61           N
ATOM   3195  CA  LEU C  68      92.718  67.875  96.327  1.00151.61           C
ATOM   3196  C   LEU C  68      92.238  67.199  97.631  1.00151.61           C
ATOM   3197  O   LEU C  68      91.261  66.484  97.609  1.00151.61           O
ATOM   3198  CB  LEU C  68      93.869  67.110  95.632  1.00151.61           C
ATOM   3199  CG  LEU C  68      93.564  65.677  95.112  1.00151.61           C
ATOM   3200  CD1 LEU C  68      94.460  65.433  93.909  1.00151.61           C
ATOM   3201  CD2 LEU C  68      93.798  64.608  96.171  1.00151.61           C
ATOM   3202  N   LEU C  69      92.846  67.555  98.755  1.00149.15           N
ATOM   3203  CA  LEU C  69      92.413  67.162 100.106  1.00149.15           C
ATOM   3204  C   LEU C  69      90.981  67.642 100.377  1.00149.15           C
ATOM   3205  O   LEU C  69      90.117  66.847 100.735  1.00149.15           O
ATOM   3206  CB  LEU C  69      93.409  67.751 101.143  1.00149.15           C
ATOM   3207  CG  LEU C  69      93.621  66.887 102.381  1.00149.15           C
ATOM   3208  CD1 LEU C  69      94.678  67.592 103.289  1.00149.15           C
ATOM   3209  CD2 LEU C  69      92.379  66.690 103.237  1.00149.15           C
ATOM   3210  N   ALA C  70      90.695  68.932 100.140  1.00150.17           N
ATOM   3211  CA  ALA C  70      89.333  69.490 100.274  1.00150.17           C
ATOM   3212  C   ALA C  70      88.368  68.829  99.280  1.00150.17           C
ATOM   3213  O   ALA C  70      87.262  68.447  99.663  1.00150.17           O
ATOM   3214  CB  ALA C  70      89.451  71.018 100.106  1.00150.17           C
ATOM   3215  N   MET C  71      88.743  68.667  98.006  1.00154.43           N
ATOM   3216  CA  MET C  71      87.928  67.970  96.968  1.00154.43           C
ATOM   3217  C   MET C  71      87.571  66.521  97.352  1.00154.43           C
ATOM   3218  O   MET C  71      86.413  66.118  97.319  1.00154.43           O
ATOM   3219  CB  MET C  71      88.629  68.073  95.615  1.00154.43           C
ATOM   3220  CG  MET C  71      87.988  67.408  94.401  1.00154.43           C
ATOM   3221  SD  MET C  71      88.103  65.615  94.256  1.00154.43           S
ATOM   3222  CE  MET C  71      89.878  65.331  94.350  1.00154.43           C
ATOM   3223  N   GLN C  72      88.536  65.773  97.875  1.00158.74           N
ATOM   3224  CA  GLN C  72      88.359  64.370  98.240  1.00158.74           C
ATOM   3225  C   GLN C  72      87.456  64.267  99.480  1.00158.74           C
ATOM   3226  O   GLN C  72      86.660  63.318  99.556  1.00158.74           O
ATOM   3227  CB  GLN C  72      89.749  63.731  98.449  1.00158.74           C
ATOM   3228  CG  GLN C  72      89.703  62.248  98.854  1.00158.74           C
ATOM   3229  CD  GLN C  72      89.099  61.365  97.753  1.00158.74           C
ATOM   3230  OE1 GLN C  72      89.751  60.873  96.859  1.00158.74           O
ATOM   3231  NE2 GLN C  72      87.803  61.146  97.817  1.00158.74           N
ATOM   3232  N   LEU C  73      87.549  65.235 100.399  1.00171.85           N
ATOM   3233  CA  LEU C  73      86.708  65.359 101.589  1.00171.85           C
ATOM   3234  C   LEU C  73      85.258  65.743 101.244  1.00171.85           C
ATOM   3235  O   LEU C  73      84.330  65.126 101.796  1.00171.85           O
ATOM   3236  CB  LEU C  73      87.396  66.405 102.486  1.00171.85           C
ATOM   3237  CG  LEU C  73      86.668  66.738 103.811  1.00171.85           C
ATOM   3238  CD1 LEU C  73      86.454  65.506 104.695  1.00171.85           C
ATOM   3239  CD2 LEU C  73      87.444  67.759 104.631  1.00171.85           C
ATOM   3240  N   ALA C  74      85.056  66.647 100.280  1.00156.95           N
ATOM   3241  CA  ALA C  74      83.776  67.079  99.749  1.00156.95           C
ATOM   3242  C   ALA C  74      83.057  66.041  98.841  1.00156.95           C
ATOM   3243  O   ALA C  74      82.127  66.365  98.067  1.00156.95           O
ATOM   3244  CB  ALA C  74      84.001  68.434  98.977  1.00156.95           C
ATOM   3245  N   LYS C  75      83.522  64.780  98.913  1.00160.71           N
ATOM   3246  CA  LYS C  75      82.979  63.601  98.176  1.00160.71           C
ATOM   3247  C   LYS C  75      82.979  63.777  96.643  1.00160.71           C
ATOM   3248  O   LYS C  75      82.159  63.165  95.968  1.00160.71           O
ATOM   3249  CB  LYS C  75      81.609  63.207  98.789  1.00160.71           C
ATOM   3250  CG  LYS C  75      81.580  63.115 100.349  1.00160.71           C
ATOM   3251  CD  LYS C  75      80.167  62.717 100.904  1.00160.71           C
ATOM   3252  CE  LYS C  75      80.190  62.580 102.436  1.00160.71           C
ATOM   3253  NZ  LYS C  75      78.900  62.143 102.992  1.00160.71           N
ATOM   3254  N   ARG C  76      83.839  64.654  96.084  1.00166.74           N
ATOM   3255  CA  ARG C  76      83.759  65.253  94.757  1.00166.74           C
ATOM   3256  C   ARG C  76      84.672  64.535  93.713  1.00166.74           C
ATOM   3257  O   ARG C  76      85.493  63.701  94.062  1.00166.74           O
ATOM   3258  CB  ARG C  76      84.186  66.716  94.973  1.00166.74           C
ATOM   3259  CG  ARG C  76      83.869  67.746  93.877  1.00166.74           C
ATOM   3260  CD  ARG C  76      82.409  67.989  93.642  1.00166.74           C
ATOM   3261  NE  ARG C  76      81.734  68.743  94.706  1.00166.74           N
ATOM   3262  CZ  ARG C  76      81.057  69.848  94.564  1.00166.74           C
ATOM   3263  NH1 ARG C  76      81.007  70.571  93.451  1.00166.74           N
ATOM   3264  NH2 ARG C  76      80.417  70.299  95.598  1.00166.74           N
ATOM   3265  N   LYS C  77      84.608  64.921  92.429  1.00155.59           N
ATOM   3266  CA  LYS C  77      85.554  64.551  91.367  1.00155.59           C
ATOM   3267  C   LYS C  77      86.083  65.722  90.508  1.00155.59           C
ATOM   3268  O   LYS C  77      86.590  65.571  89.391  1.00155.59           O
ATOM   3269  CB  LYS C  77      84.915  63.464  90.452  1.00155.59           C
ATOM   3270  CG  LYS C  77      85.951  62.490  89.776  1.00155.59           C
ATOM   3271  CD  LYS C  77      85.250  61.756  88.575  1.00155.59           C
ATOM   3272  CE  LYS C  77      86.175  60.811  87.842  1.00155.59           C
ATOM   3273  NZ  LYS C  77      85.420  60.189  86.660  1.00155.59           N
ATOM   3274  N   THR C  78      86.029  66.948  91.011  1.00157.39           N
ATOM   3275  CA  THR C  78      86.353  68.236  90.312  1.00157.39           C
ATOM   3276  C   THR C  78      86.903  69.221  91.341  1.00157.39           C
ATOM   3277  O   THR C  78      86.420  69.220  92.474  1.00157.39           O
ATOM   3278  CB  THR C  78      85.076  68.816  89.680  1.00157.39           C
ATOM   3279  OG1 THR C  78      84.446  67.947  88.808  1.00157.39           O
ATOM   3280  CG2 THR C  78      85.345  70.020  88.850  1.00157.39           C
ATOM   3281  N   ILE C  79      87.833  70.103  90.952  1.00147.29           N
ATOM   3282  CA  ILE C  79      88.281  71.197  91.834  1.00147.29           C
ATOM   3283  C   ILE C  79      87.727  72.577  91.363  1.00147.29           C
ATOM   3284  O   ILE C  79      87.622  72.812  90.160  1.00147.29           O
ATOM   3285  CB  ILE C  79      89.814  71.329  92.111  1.00147.29           C
ATOM   3286  CG1 ILE C  79      90.648  72.009  91.035  1.00147.29           C
ATOM   3287  CG2 ILE C  79      90.412  69.977  92.478  1.00147.29           C
ATOM   3288  CD1 ILE C  79      92.128  72.282  91.439  1.00147.29           C
ATOM   3289  N   MET C  80      87.401  73.446  92.308  1.00150.65           N
ATOM   3290  CA  MET C  80      86.722  74.729  92.102  1.00150.65           C
ATOM   3291  C   MET C  80      87.502  75.906  92.711  1.00150.65           C
ATOM   3292  O   MET C  80      88.359  75.751  93.565  1.00150.65           O
ATOM   3293  CB  MET C  80      85.301  74.625  92.684  1.00150.65           C
ATOM   3294  CG  MET C  80      84.264  73.772  91.881  1.00150.65           C
ATOM   3295  SD  MET C  80      84.346  71.976  92.166  1.00150.65           S
ATOM   3296  CE  MET C  80      84.038  71.849  93.952  1.00150.65           C
ATOM   3297  N   LYS C  81      87.078  77.125  92.323  1.00146.53           N
ATOM   3298  CA  LYS C  81      87.408  78.388  92.978  1.00146.53           C
ATOM   3299  C   LYS C  81      87.405  78.363  94.524  1.00146.53           C
ATOM   3300  O   LYS C  81      88.238  78.992  95.165  1.00146.53           O
ATOM   3301  CB  LYS C  81      86.444  79.508  92.464  1.00146.53           C
ATOM   3302  CG  LYS C  81      84.951  79.208  92.713  1.00146.53           C
ATOM   3303  CD  LYS C  81      84.011  80.129  91.905  1.00146.53           C
ATOM   3304  CE  LYS C  81      82.567  79.692  92.154  1.00146.53           C
ATOM   3305  NZ  LYS C  81      81.662  80.531  91.360  1.00146.53           N
ATOM   3306  N   SER C  82      86.431  77.662  95.118  1.00144.54           N
ATOM   3307  CA  SER C  82      86.227  77.571  96.563  1.00144.54           C
ATOM   3308  C   SER C  82      87.361  76.769  97.216  1.00144.54           C
ATOM   3309  O   SER C  82      87.798  77.094  98.344  1.00144.54           O
ATOM   3310  CB  SER C  82      84.903  76.874  96.795  1.00144.54           C
ATOM   3311  OG  SER C  82      84.714  75.754  95.913  1.00144.54           O
ATOM   3312  N   ASP C  83      87.819  75.704  96.583  1.00149.65           N
ATOM   3313  CA  ASP C  83      88.719  74.730  97.197  1.00149.65           C
ATOM   3314  C   ASP C  83      90.161  75.292  97.180  1.00149.65           C
ATOM   3315  O   ASP C  83      90.847  75.189  98.179  1.00149.65           O
ATOM   3316  CB  ASP C  83      88.635  73.379  96.438  1.00149.65           C
ATOM   3317  CG  ASP C  83      87.292  72.996  95.805  1.00149.65           C
ATOM   3318  OD1 ASP C  83      86.237  73.536  96.227  1.00149.65           O
ATOM   3319  OD2 ASP C  83      87.356  72.236  94.802  1.00149.65           O
ATOM   3320  N   VAL C  84      90.476  75.977  96.062  1.00141.46           N
ATOM   3321  CA  VAL C  84      91.731  76.742  95.975  1.00141.46           C
ATOM   3322  C   VAL C  84      91.645  77.917  96.941  1.00141.46           C
ATOM   3323  O   VAL C  84      92.632  78.183  97.602  1.00141.46           O
ATOM   3324  CB  VAL C  84      91.962  77.249  94.509  1.00141.46           C
ATOM   3325  CG1 VAL C  84      93.277  78.032  94.348  1.00141.46           C
ATOM   3326  CG2 VAL C  84      92.032  76.073  93.536  1.00141.46           C
ATOM   3327  N   LYS C  85      90.502  78.563  97.161  1.00153.53           N
ATOM   3328  CA  LYS C  85      90.400  79.664  98.144  1.00153.53           C
ATOM   3329  C   LYS C  85      90.570  79.159  99.641  1.00153.53           C
ATOM   3330  O   LYS C  85      91.250  79.828 100.426  1.00153.53           O
ATOM   3331  CB  LYS C  85      89.108  80.474  97.962  1.00153.53           C
ATOM   3332  CG  LYS C  85      89.147  81.794  98.776  1.00153.53           C
ATOM   3333  CD  LYS C  85      88.305  82.936  98.191  1.00153.53           C
ATOM   3334  CE  LYS C  85      89.208  84.107  97.895  1.00153.53           C
ATOM   3335  NZ  LYS C  85      88.607  85.302  97.238  1.00153.53           N
ATOM   3336  N   LYS C  86      89.964  78.009  99.963  1.00145.10           N
ATOM   3337  CA  LYS C  86      90.151  77.309 101.249  1.00145.10           C
ATOM   3338  C   LYS C  86      91.563  76.837 101.430  1.00145.10           C
ATOM   3339  O   LYS C  86      92.119  77.042 102.530  1.00145.10           O
ATOM   3340  CB  LYS C  86      89.100  76.158 101.393  1.00145.10           C
ATOM   3341  CG  LYS C  86      87.723  76.738 101.715  1.00145.10           C
ATOM   3342  CD  LYS C  86      86.605  75.652 101.477  1.00145.10           C
ATOM   3343  CE  LYS C  86      86.714  74.427 102.381  1.00145.10           C
ATOM   3344  NZ  LYS C  86      86.335  74.656 103.815  1.00145.10           N
ATOM   3345  N   ALA C  87      92.210  76.283 100.430  1.00135.58           N
ATOM   3346  CA  ALA C  87      93.634  75.943 100.454  1.00135.58           C
ATOM   3347  C   ALA C  87      94.526  77.184 100.618  1.00135.58           C
ATOM   3348  O   ALA C  87      95.536  77.087 101.301  1.00135.58           O
ATOM   3349  CB  ALA C  87      94.000  75.112  99.223  1.00135.58           C
ATOM   3350  N   ALA C  88      94.143  78.342 100.048  1.00145.59           N
ATOM   3351  CA  ALA C  88      94.871  79.614 100.173  1.00145.59           C
ATOM   3352  C   ALA C  88      94.863  80.109 101.642  1.00145.59           C
ATOM   3353  O   ALA C  88      95.918  80.423 102.182  1.00145.59           O
ATOM   3354  CB  ALA C  88      94.270  80.666  99.213  1.00145.59           C
ATOM   3355  N   GLU C  89      93.706  80.101 102.318  1.00153.11           N
ATOM   3356  CA  GLU C  89      93.597  80.395 103.741  1.00153.11           C
ATOM   3357  C   GLU C  89      94.284  79.358 104.646  1.00153.11           C
ATOM   3358  O   GLU C  89      94.898  79.720 105.629  1.00153.11           O
ATOM   3359  CB  GLU C  89      92.130  80.585 104.117  1.00153.11           C
ATOM   3360  CG  GLU C  89      91.851  80.811 105.628  1.00153.11           C
ATOM   3361  CD  GLU C  89      92.429  82.057 106.318  1.00153.11           C
ATOM   3362  OE1 GLU C  89      93.132  82.857 105.679  1.00153.11           O
ATOM   3363  OE2 GLU C  89      92.151  82.208 107.531  1.00153.11           O
ATOM   3364  N   LEU C  90      94.323  78.077 104.286  1.00137.84           N
ATOM   3365  CA  LEU C  90      95.075  77.027 104.929  1.00137.84           C
ATOM   3366  C   LEU C  90      96.649  77.204 104.732  1.00137.84           C
ATOM   3367  O   LEU C  90      97.459  76.816 105.572  1.00137.84           O
ATOM   3368  CB  LEU C  90      94.541  75.674 104.402  1.00137.84           C
ATOM   3369  CG  LEU C  90      95.365  74.417 104.814  1.00137.84           C
ATOM   3370  CD1 LEU C  90      95.480  74.210 106.336  1.00137.84           C
ATOM   3371  CD2 LEU C  90      94.674  73.128 104.329  1.00137.84           C
ATOM   3372  N   MET C  91      97.077  77.826 103.621  1.00143.69           N
ATOM   3373  CA  MET C  91      98.438  78.376 103.429  1.00143.69           C
ATOM   3374  C   MET C  91      98.677  79.748 104.110  1.00143.69           C
ATOM   3375  O   MET C  91      99.739  80.359 103.918  1.00143.69           O
ATOM   3376  CB  MET C  91      98.751  78.449 101.910  1.00143.69           C
ATOM   3377  CG  MET C  91      98.596  77.126 101.200  1.00143.69           C
ATOM   3378  SD  MET C  91     100.154  76.326 100.639  1.00143.69           S
ATOM   3379  CE  MET C  91     100.744  75.735 102.266  1.00143.69           C
ATOM   3380  N   HIS C  92      97.688  80.218 104.861  1.00134.16           N
ATOM   3381  CA  HIS C  92      97.685  81.545 105.530  1.00134.16           C
ATOM   3382  C   HIS C  92      97.958  82.726 104.537  1.00134.16           C
ATOM   3383  O   HIS C  92      98.573  83.720 104.923  1.00134.16           O
ATOM   3384  CB  HIS C  92      98.607  81.525 106.795  1.00134.16           C
ATOM   3385  CG  HIS C  92      98.533  80.327 107.706  1.00134.16           C
ATOM   3386  ND1 HIS C  92      99.582  79.800 108.481  1.00134.16           N
ATOM   3387  CD2 HIS C  92      97.458  79.489 107.845  1.00134.16           C
ATOM   3388  CE1 HIS C  92      99.108  78.755 109.117  1.00134.16           C
ATOM   3389  NE2 HIS C  92      97.825  78.523 108.769  1.00134.16           N
ATOM   3390  N   LEU C  93      97.557  82.610 103.259  1.00153.29           N
ATOM   3391  CA  LEU C  93      97.876  83.495 102.124  1.00153.29           C
ATOM   3392  C   LEU C  93      96.581  83.960 101.460  1.00153.29           C
ATOM   3393  O   LEU C  93      96.157  83.351 100.475  1.00153.29           O
ATOM   3394  CB  LEU C  93      98.844  82.723 101.198  1.00153.29           C
ATOM   3395  CG  LEU C  93      99.245  83.402  99.878  1.00153.29           C
ATOM   3396  CD1 LEU C  93     100.024  84.687 100.161  1.00153.29           C
ATOM   3397  CD2 LEU C  93     100.159  82.485  99.054  1.00153.29           C
ATOM   3398  N   PRO C  94      95.929  85.042 101.965  1.00165.46           N
ATOM   3399  CA  PRO C  94      94.616  85.472 101.436  1.00165.46           C
ATOM   3400  C   PRO C  94      94.688  85.871  99.940  1.00165.46           C
ATOM   3401  O   PRO C  94      95.375  86.824  99.581  1.00165.46           O
ATOM   3402  CB  PRO C  94      94.106  86.614 102.345  1.00165.46           C
ATOM   3403  CG  PRO C  94      94.918  86.399 103.636  1.00165.46           C
ATOM   3404  CD  PRO C  94      96.214  85.781 103.166  1.00165.46           C
ATOM   3405  N   VAL C  95      94.001  85.118  99.087  1.00162.71           N
ATOM   3406  CA  VAL C  95      93.817  85.494  97.664  1.00162.71           C
ATOM   3407  C   VAL C  95      92.596  86.421  97.508  1.00162.71           C
ATOM   3408  O   VAL C  95      91.459  85.984  97.462  1.00162.71           O
ATOM   3409  CB  VAL C  95      93.866  84.254  96.754  1.00162.71           C
ATOM   3410  CG1 VAL C  95      92.753  83.242  97.014  1.00162.71           C
ATOM   3411  CG2 VAL C  95      93.766  84.670  95.285  1.00162.71           C
ATOM   3412  N   PHE C  96      92.834  87.714  97.309  1.00176.20           N
ATOM   3413  CA  PHE C  96      91.798  88.760  97.119  1.00176.20           C
ATOM   3414  C   PHE C  96      91.099  88.766  95.753  1.00176.20           C
ATOM   3415  O   PHE C  96      90.300  89.654  95.495  1.00176.20           O
ATOM   3416  CB  PHE C  96      92.456  90.097  97.475  1.00176.20           C
ATOM   3417  CG  PHE C  96      93.139  90.198  98.834  1.00176.20           C
ATOM   3418  CD1 PHE C  96      92.411  89.940  99.988  1.00176.20           C
ATOM   3419  CD2 PHE C  96      94.483  90.660  98.912  1.00176.20           C
ATOM   3420  CE1 PHE C  96      93.010  90.041 101.247  1.00176.20           C
ATOM   3421  CE2 PHE C  96      95.094  90.749 100.170  1.00176.20           C
ATOM   3422  CZ  PHE C  96      94.341  90.437 101.333  1.00176.20           C
ATOM   3423  N   ALA C  97      91.393  87.798  94.895  1.00178.28           N
ATOM   3424  CA  ALA C  97      90.746  87.615  93.582  1.00178.28           C
ATOM   3425  C   ALA C  97      89.330  86.989  93.662  1.00178.28           C
ATOM   3426  O   ALA C  97      88.984  86.218  94.573  1.00178.28           O
ATOM   3427  CB  ALA C  97      91.655  86.750  92.712  1.00178.28           C
ATOM   3428  N   ILE C  98      88.573  87.243  92.596  1.00184.10           N
ATOM   3429  CA  ILE C  98      87.451  86.424  92.103  1.00184.10           C
ATOM   3430  C   ILE C  98      87.794  85.915  90.683  1.00184.10           C
ATOM   3431  O   ILE C  98      88.576  86.568  89.983  1.00184.10           O
ATOM   3432  CB  ILE C  98      86.127  87.227  92.147  1.00184.10           C
ATOM   3433  CG1 ILE C  98      86.118  88.536  91.331  1.00184.10           C
ATOM   3434  CG2 ILE C  98      85.655  87.468  93.589  1.00184.10           C
ATOM   3435  CD1 ILE C  98      84.784  88.795  90.640  1.00184.10           C
ATOM   3436  N   PRO C  99      87.264  84.744  90.253  1.00182.88           N
ATOM   3437  CA  PRO C  99      87.732  84.152  89.005  1.00182.88           C
ATOM   3438  C   PRO C  99      87.214  84.890  87.735  1.00182.88           C
ATOM   3439  O   PRO C  99      87.665  84.616  86.632  1.00182.88           O
ATOM   3440  CB  PRO C  99      87.117  82.753  89.062  1.00182.88           C
ATOM   3441  CG  PRO C  99      85.869  82.877  89.893  1.00182.88           C
ATOM   3442  CD  PRO C  99      86.310  83.905  90.929  1.00182.88           C
ATOM   3443  N   THR C 100      86.243  85.806  87.869  1.00178.74           N
ATOM   3444  CA  THR C 100      85.577  86.573  86.804  1.00178.74           C
ATOM   3445  C   THR C 100      84.686  85.739  85.848  1.00178.74           C
ATOM   3446  O   THR C 100      83.583  86.162  85.468  1.00178.74           O
ATOM   3447  CB  THR C 100      86.602  87.395  86.001  1.00178.74           C
ATOM   3448  OG1 THR C 100      87.380  88.129  86.973  1.00178.74           O
ATOM   3449  CG2 THR C 100      85.945  88.480  85.146  1.00178.74           C
ATOM   3450  N   LYS C 101      85.077  84.499  85.528  1.00 50.41           N
ATOM   3451  CA  LYS C 101      84.281  83.537  84.722  1.00 50.41           C
ATOM   3452  C   LYS C 101      82.970  83.006  85.381  1.00 50.41           C
ATOM   3453  O   LYS C 101      82.302  82.112  84.894  1.00 50.41           O
ATOM   3454  CB  LYS C 101      85.146  82.318  84.280  1.00 50.41           C
ATOM   3455  CG  LYS C 101      85.057  81.902  82.776  1.00 50.41           C
ATOM   3456  CD  LYS C 101      83.774  81.205  82.337  1.00 50.41           C
ATOM   3457  CE  LYS C 101      83.550  79.739  82.737  1.00 50.41           C
ATOM   3458  NZ  LYS C 101      83.354  79.557  84.189  1.00 50.41           N
ATOM   3459  N   ASP C 102      82.629  83.562  86.535  1.00 40.06           N
ATOM   3460  CA  ASP C 102      81.251  83.512  87.101  1.00 40.06           C
ATOM   3461  C   ASP C 102      80.269  84.507  86.454  1.00 40.06           C
ATOM   3462  O   ASP C 102      79.044  84.320  86.516  1.00 40.06           O
ATOM   3463  CB  ASP C 102      81.315  83.699  88.637  1.00 40.06           C
ATOM   3464  CG  ASP C 102      82.137  82.674  89.361  1.00 40.06           C
ATOM   3465  OD1 ASP C 102      82.280  81.515  88.918  1.00 40.06           O
ATOM   3466  OD2 ASP C 102      82.549  82.961  90.505  1.00 40.06           O
ATOM   3467  N   SER C 103      80.747  85.529  85.781  1.00 32.75           N
ATOM   3468  CA  SER C 103      79.898  86.437  85.017  1.00 32.75           C
ATOM   3469  C   SER C 103      79.522  85.786  83.683  1.00 32.75           C
ATOM   3470  O   SER C 103      80.332  85.197  82.972  1.00 32.75           O
ATOM   3471  CB  SER C 103      80.570  87.808  84.787  1.00 32.75           C
ATOM   3472  OG  SER C 103      81.780  87.691  84.041  1.00 32.75           O
ATOM   3473  N   GLY C 104      78.266  85.976  83.302  1.00 30.84           N
ATOM   3474  CA  GLY C 104      77.755  85.651  81.962  1.00 30.84           C
ATOM   3475  C   GLY C 104      78.182  86.679  80.890  1.00 30.84           C
ATOM   3476  O   GLY C 104      77.311  87.323  80.291  1.00 30.84           O
ATOM   3477  N   ALA C 105      79.477  86.921  80.715  1.00 27.66           N
ATOM   3478  CA  ALA C 105      80.007  87.670  79.577  1.00 27.66           C
ATOM   3479  C   ALA C 105      79.849  86.900  78.249  1.00 27.66           C
ATOM   3480  O   ALA C 105      79.668  85.677  78.258  1.00 27.66           O
ATOM   3481  CB  ALA C 105      81.482  88.022  79.895  1.00 27.66           C
ATOM   3482  N   LYS C 106      79.821  87.624  77.119  1.00 27.45           N
ATOM   3483  CA  LYS C 106      79.237  87.145  75.850  1.00 27.45           C
ATOM   3484  C   LYS C 106      79.983  87.570  74.560  1.00 27.45           C
ATOM   3485  O   LYS C 106      79.775  86.906  73.524  1.00 27.45           O
ATOM   3486  CB  LYS C 106      77.764  87.570  75.788  1.00 27.45           C
ATOM   3487  CG  LYS C 106      76.943  87.158  77.009  1.00 27.45           C
ATOM   3488  CD  LYS C 106      75.457  87.418  76.933  1.00 27.45           C
ATOM   3489  CE  LYS C 106      74.904  87.169  78.386  1.00 27.45           C
ATOM   3490  NZ  LYS C 106      73.467  87.482  78.514  1.00 27.45           N
ATOM   3491  N   GLY C 107      80.863  88.543  74.651  1.00 22.12           N
ATOM   3492  CA  GLY C 107      81.776  89.038  73.603  1.00 22.12           C
ATOM   3493  C   GLY C 107      83.059  89.744  74.106  1.00 22.12           C
ATOM   3494  O   GLY C 107      83.720  90.457  73.353  1.00 22.12           O
ATOM   3495  N   SER C 108      83.440  89.517  75.375  1.00 22.91           N
ATOM   3496  CA  SER C 108      84.621  90.102  76.010  1.00 22.91           C
ATOM   3497  C   SER C 108      85.909  89.776  75.245  1.00 22.91           C
ATOM   3498  O   SER C 108      86.458  88.688  75.402  1.00 22.91           O
ATOM   3499  CB  SER C 108      84.690  89.655  77.462  1.00 22.91           C
ATOM   3500  OG  SER C 108      84.803  88.259  77.546  1.00 22.91           O
ATOM   3501  N   VAL C 109      86.410  90.702  74.427  1.00 21.45           N
ATOM   3502  CA  VAL C 109      87.612  90.499  73.586  1.00 21.45           C
ATOM   3503  C   VAL C 109      88.854  90.256  74.482  1.00 21.45           C
ATOM   3504  O   VAL C 109      89.063  91.045  75.396  1.00 21.45           O
ATOM   3505  CB  VAL C 109      87.800  91.731  72.678  1.00 21.45           C
ATOM   3506  CG1 VAL C 109      89.136  91.737  71.893  1.00 21.45           C
ATOM   3507  CG2 VAL C 109      86.671  91.806  71.646  1.00 21.45           C
ATOM   3508  N   PHE C 110      89.659  89.213  74.199  1.00 22.80           N
ATOM   3509  CA  PHE C 110      90.975  89.106  74.772  1.00 22.80           C
ATOM   3510  C   PHE C 110      91.870  90.210  74.246  1.00 22.80           C
ATOM   3511  O   PHE C 110      92.203  90.199  73.062  1.00 22.80           O
ATOM   3512  CB  PHE C 110      91.537  87.714  74.489  1.00 22.80           C
ATOM   3513  CG  PHE C 110      92.942  87.452  75.026  1.00 22.80           C
ATOM   3514  CD1 PHE C 110      93.303  87.797  76.330  1.00 22.80           C
ATOM   3515  CD2 PHE C 110      93.900  86.860  74.184  1.00 22.80           C
ATOM   3516  CE1 PHE C 110      94.577  87.542  76.834  1.00 22.80           C
ATOM   3517  CE2 PHE C 110      95.217  86.651  74.646  1.00 22.80           C
ATOM   3518  CZ  PHE C 110      95.550  86.949  75.982  1.00 22.80           C
ATOM   3519  N   LEU C 111      92.277  91.155  75.108  1.00 24.02           N
ATOM   3520  CA  LEU C 111      93.198  92.240  74.781  1.00 24.02           C
ATOM   3521  C   LEU C 111      94.659  91.669  74.636  1.00 24.02           C
ATOM   3522  O   LEU C 111      95.455  91.667  75.572  1.00 24.02           O
ATOM   3523  CB  LEU C 111      93.042  93.362  75.852  1.00 24.02           C
ATOM   3524  CG  LEU C 111      91.574  93.826  76.107  1.00 24.02           C
ATOM   3525  CD1 LEU C 111      91.589  95.000  77.065  1.00 24.02           C
ATOM   3526  CD2 LEU C 111      90.835  94.226  74.856  1.00 24.02           C
ATOM   3527  N   SER C 112      94.938  91.003  73.502  1.00 24.31           N
ATOM   3528  CA  SER C 112      96.088  90.116  73.264  1.00 24.31           C
ATOM   3529  C   SER C 112      97.423  90.902  73.394  1.00 24.31           C
ATOM   3530  O   SER C 112      97.678  91.808  72.579  1.00 24.31           O
ATOM   3531  CB  SER C 112      95.913  89.503  71.902  1.00 24.31           C
ATOM   3532  OG  SER C 112      96.180  90.439  70.856  1.00 24.31           O
ATOM   3533  N   CYS C 113      98.277  90.545  74.373  1.00 26.70           N
ATOM   3534  CA  CYS C 113      99.590  91.211  74.589  1.00 26.70           C
ATOM   3535  C   CYS C 113     100.436  91.229  73.333  1.00 26.70           C
ATOM   3536  O   CYS C 113     100.869  92.305  72.955  1.00 26.70           O
ATOM   3537  CB  CYS C 113     100.307  90.545  75.790  1.00 26.70           C
ATOM   3538  SG  CYS C 113      99.531  91.030  77.346  1.00 26.70           S
ATOM   3539  N   ARG C 114     100.515  90.094  72.581  1.00 24.22           N
ATOM   3540  CA  ARG C 114     100.815  89.949  71.130  1.00 24.22           C
ATOM   3541  C   ARG C 114     101.910  90.878  70.628  1.00 24.22           C
ATOM   3542  O   ARG C 114     101.573  91.994  70.197  1.00 24.22           O
ATOM   3543  CB  ARG C 114      99.470  90.050  70.356  1.00 24.22           C
ATOM   3544  CG  ARG C 114      99.576  89.714  68.852  1.00 24.22           C
ATOM   3545  CD  ARG C 114      98.244  89.641  68.129  1.00 24.22           C
ATOM   3546  NE  ARG C 114      98.405  89.271  66.670  1.00 24.22           N
ATOM   3547  CZ  ARG C 114      97.420  88.877  65.876  1.00 24.22           C
ATOM   3548  NH1 ARG C 114      96.239  88.679  66.316  1.00 24.22           N
ATOM   3549  NH2 ARG C 114      97.660  88.612  64.602  1.00 24.22           N
ATOM   3550  N   GLN C 115     103.192  90.424  70.640  1.00 24.20           N
ATOM   3551  CA  GLN C 115     104.385  91.220  70.277  1.00 24.20           C
ATOM   3552  C   GLN C 115     104.212  91.983  68.937  1.00 24.20           C
ATOM   3553  O   GLN C 115     103.648  91.471  67.983  1.00 24.20           O
ATOM   3554  CB  GLN C 115     105.642  90.311  70.227  1.00 24.20           C
ATOM   3555  CG  GLN C 115     106.201  89.846  71.602  1.00 24.20           C
ATOM   3556  CD  GLN C 115     107.574  89.201  71.480  1.00 24.20           C
ATOM   3557  OE1 GLN C 115     108.605  89.830  71.642  1.00 24.20           O
ATOM   3558  NE2 GLN C 115     107.613  87.917  71.184  1.00 24.20           N
ATOM   3559  N   LYS C 116     104.733  93.223  68.895  1.00 25.62           N
ATOM   3560  CA  LYS C 116     104.383  94.234  67.890  1.00 25.62           C
ATOM   3561  C   LYS C 116     105.572  94.832  67.111  1.00 25.62           C
ATOM   3562  O   LYS C 116     105.438  95.953  66.586  1.00 25.62           O
ATOM   3563  CB  LYS C 116     103.504  95.333  68.518  1.00 25.62           C
ATOM   3564  CG  LYS C 116     102.345  94.772  69.354  1.00 25.62           C
ATOM   3565  CD  LYS C 116     101.394  95.863  69.881  1.00 25.62           C
ATOM   3566  CE  LYS C 116     100.673  95.365  71.147  1.00 25.62           C
ATOM   3567  NZ  LYS C 116      99.939  94.111  70.968  1.00 25.62           N
ATOM   3568  N   GLY C 117     106.736  94.153  67.128  1.00 20.03           N
ATOM   3569  CA  GLY C 117     107.964  94.637  66.486  1.00 20.03           C
ATOM   3570  C   GLY C 117     107.857  94.901  64.969  1.00 20.03           C
ATOM   3571  O   GLY C 117     107.854  93.962  64.202  1.00 20.03           O
ATOM   3572  N   ALA C 118     107.821  96.179  64.565  1.00 19.45           N
ATOM   3573  CA  ALA C 118     107.811  96.636  63.186  1.00 19.45           C
ATOM   3574  C   ALA C 118     109.122  96.476  62.378  1.00 19.45           C
ATOM   3575  O   ALA C 118     109.153  96.748  61.172  1.00 19.45           O
ATOM   3576  CB  ALA C 118     107.356  98.081  63.158  1.00 19.45           C
ATOM   3577  N   GLY C 119     110.188  95.980  62.993  1.00 19.77           N
ATOM   3578  CA  GLY C 119     111.488  95.678  62.396  1.00 19.77           C
ATOM   3579  C   GLY C 119     112.251  94.599  63.182  1.00 19.77           C
ATOM   3580  O   GLY C 119     111.695  93.965  64.067  1.00 19.77           O
ATOM   3581  N   SER C 120     113.487  94.318  62.802  1.00 18.98           N
ATOM   3582  CA  SER C 120     114.356  93.316  63.439  1.00 18.98           C
ATOM   3583  C   SER C 120     115.086  93.875  64.650  1.00 18.98           C
ATOM   3584  O   SER C 120     115.336  93.141  65.600  1.00 18.98           O
ATOM   3585  CB  SER C 120     115.354  92.799  62.392  1.00 18.98           C
ATOM   3586  OG  SER C 120     116.016  93.862  61.738  1.00 18.98           O
ATOM   3587  N   ALA C 121     115.379  95.178  64.661  1.00 20.56           N
ATOM   3588  CA  ALA C 121     115.819  95.977  65.817  1.00 20.56           C
ATOM   3589  C   ALA C 121     114.644  96.798  66.423  1.00 20.56           C
ATOM   3590  O   ALA C 121     113.623  96.998  65.751  1.00 20.56           O
ATOM   3591  CB  ALA C 121     116.950  96.908  65.334  1.00 20.56           C
ATOM   3592  N   GLY C 122     114.751  97.341  67.627  1.00 20.67           N
ATOM   3593  CA  GLY C 122     115.902  97.248  68.602  1.00 20.67           C
ATOM   3594  C   GLY C 122     115.513  97.150  70.075  1.00 20.67           C
ATOM   3595  O   GLY C 122     114.386  96.843  70.423  1.00 20.67           O
ATOM   3596  N   THR C 123     116.462  97.410  70.960  1.00 21.72           N
ATOM   3597  CA  THR C 123     116.358  97.043  72.400  1.00 21.72           C
ATOM   3598  C   THR C 123     116.006  98.188  73.403  1.00 21.72           C
ATOM   3599  O   THR C 123     115.057  98.916  73.124  1.00 21.72           O
ATOM   3600  CB  THR C 123     117.406  96.012  72.827  1.00 21.72           C
ATOM   3601  OG1 THR C 123     118.710  96.328  72.334  1.00 21.72           O
ATOM   3602  CG2 THR C 123     117.078  94.599  72.322  1.00 21.72           C
ATOM   3603  N   GLY C 124     116.663  98.491  74.542  1.00 22.03           N
ATOM   3604  CA  GLY C 124     118.040  98.283  74.996  1.00 22.03           C
ATOM   3605  C   GLY C 124     118.329  98.409  76.462  1.00 22.03           C
ATOM   3606  O   GLY C 124     117.480  98.804  77.246  1.00 22.03           O
ATOM   3607  N   SER C 125     119.583  98.190  76.844  1.00 24.22           N
ATOM   3608  CA  SER C 125     120.169  99.035  77.946  1.00 24.22           C
ATOM   3609  C   SER C 125     120.860 100.291  77.414  1.00 24.22           C
ATOM   3610  O   SER C 125     121.231 101.151  78.201  1.00 24.22           O
ATOM   3611  CB  SER C 125     121.130  98.218  78.810  1.00 24.22           C
ATOM   3612  OG  SER C 125     121.479  98.992  79.968  1.00 24.22           O
ATOM   3613  N   GLU C 126     121.066 100.398  76.112  1.00 24.36           N
ATOM   3614  CA  GLU C 126     121.663 101.539  75.407  1.00 24.36           C
ATOM   3615  C   GLU C 126     120.601 102.638  75.122  1.00 24.36           C
ATOM   3616  O   GLU C 126     120.820 103.784  75.505  1.00 24.36           O
ATOM   3617  CB  GLU C 126     122.340 101.023  74.140  1.00 24.36           C
ATOM   3618  CG  GLU C 126     121.517 100.435  72.956  1.00 24.36           C
ATOM   3619  CD  GLU C 126     120.735  99.142  73.277  1.00 24.36           C
ATOM   3620  OE1 GLU C 126     119.741  98.879  72.592  1.00 24.36           O
ATOM   3621  OE2 GLU C 126     121.056  98.419  74.248  1.00 24.36           O
ATOM   3622  N   THR C 127     119.370 102.315  74.672  1.00 24.14           N
ATOM   3623  CA  THR C 127     118.117 103.080  74.726  1.00 24.14           C
ATOM   3624  C   THR C 127     117.168 102.619  75.841  1.00 24.14           C
ATOM   3625  O   THR C 127     116.972 101.412  76.005  1.00 24.14           O
ATOM   3626  CB  THR C 127     117.405 103.034  73.345  1.00 24.14           C
ATOM   3627  OG1 THR C 127     116.235 103.767  73.399  1.00 24.14           O
ATOM   3628  CG2 THR C 127     117.054 101.661  72.845  1.00 24.14           C
ATOM   3629  N   ASN C 128     116.634 103.543  76.623  1.00 24.17           N
ATOM   3630  CA  ASN C 128     116.058 103.247  77.932  1.00 24.17           C
ATOM   3631  C   ASN C 128     114.614 103.707  78.189  1.00 24.17           C
ATOM   3632  O   ASN C 128     114.354 104.450  79.120  1.00 24.17           O
ATOM   3633  CB  ASN C 128     117.023 103.700  79.035  1.00 24.17           C
ATOM   3634  CG  ASN C 128     118.322 102.932  79.078  1.00 24.17           C
ATOM   3635  OD1 ASN C 128     118.429 101.907  79.717  1.00 24.17           O
ATOM   3636  ND2 ASN C 128     119.367 103.372  78.380  1.00 24.17           N
ATOM   3637  N   SER C 129     113.606 103.189  77.498  1.00 27.00           N
ATOM   3638  CA  SER C 129     112.201 103.472  77.865  1.00 27.00           C
ATOM   3639  C   SER C 129     111.283 102.215  77.742  1.00 27.00           C
ATOM   3640  O   SER C 129     110.657 101.787  78.714  1.00 27.00           O
ATOM   3641  CB  SER C 129     111.674 104.653  77.042  1.00 27.00           C
ATOM   3642  OG  SER C 129     111.824 104.454  75.665  1.00 27.00           O
ATOM   3643  N   GLN C 130     111.298 101.644  76.562  1.00 26.20           N
ATOM   3644  CA  GLN C 130     110.740 100.353  76.097  1.00 26.20           C
ATOM   3645  C   GLN C 130     111.499  99.178  76.700  1.00 26.20           C
ATOM   3646  O   GLN C 130     112.120  99.314  77.758  1.00 26.20           O
ATOM   3647  CB  GLN C 130     110.728 100.370  74.545  1.00 26.20           C
ATOM   3648  CG  GLN C 130     112.006 100.125  73.670  1.00 26.20           C
ATOM   3649  CD  GLN C 130     113.093 101.189  73.811  1.00 26.20           C
ATOM   3650  OE1 GLN C 130     113.430 101.673  74.888  1.00 26.20           O
ATOM   3651  NE2 GLN C 130     113.703 101.567  72.715  1.00 26.20           N
ATOM   3652  N   GLU C 131     111.429  98.005  76.072  1.00214.55           N
ATOM   3653  CA  GLU C 131     112.278  96.832  76.361  1.00214.55           C
ATOM   3654  C   GLU C 131     112.288  96.486  77.906  1.00214.55           C
ATOM   3655  O   GLU C 131     111.222  96.361  78.494  1.00214.55           O
ATOM   3656  CB  GLU C 131     113.616  96.984  75.629  1.00214.55           C
ATOM   3657  CG  GLU C 131     114.187  95.698  75.137  1.00214.55           C
ATOM   3658  CD  GLU C 131     114.723  94.885  76.308  1.00214.55           C
ATOM   3659  OE1 GLU C 131     115.545  95.386  77.031  1.00214.55           O
ATOM   3660  OE2 GLU C 131     114.190  93.729  76.539  1.00214.55           O
ATOM   3661  N   VAL C 132     113.444  96.311  78.545  1.00210.87           N
ATOM   3662  CA  VAL C 132     113.574  95.786  79.920  1.00210.87           C
ATOM   3663  C   VAL C 132     112.770  96.607  80.940  1.00210.87           C
ATOM   3664  O   VAL C 132     111.964  96.033  81.682  1.00210.87           O
ATOM   3665  CB  VAL C 132     115.061  95.592  80.301  1.00210.87           C
ATOM   3666  CG1 VAL C 132     115.918  96.880  80.177  1.00210.87           C
ATOM   3667  CG2 VAL C 132     115.220  95.146  81.756  1.00210.87           C
ATOM   3668  N   ARG C 133     112.883  97.935  80.991  1.00225.35           N
ATOM   3669  CA  ARG C 133     111.997  98.792  81.841  1.00225.35           C
ATOM   3670  C   ARG C 133     110.643  99.111  81.220  1.00225.35           C
ATOM   3671  O   ARG C 133     109.927 100.018  81.611  1.00225.35           O
ATOM   3672  CB  ARG C 133     112.750  99.886  82.596  1.00225.35           C
ATOM   3673  CG  ARG C 133     114.055 100.480  82.058  1.00225.35           C
ATOM   3674  CD  ARG C 133     113.887 101.290  80.774  1.00225.35           C
ATOM   3675  NE  ARG C 133     113.985 100.540  79.567  1.00225.35           N
ATOM   3676  CZ  ARG C 133     115.051 100.028  79.001  1.00225.35           C
ATOM   3677  NH1 ARG C 133     116.278 100.102  79.454  1.00225.35           N
ATOM   3678  NH2 ARG C 133     114.888  99.452  77.828  1.00225.35           N
ATOM   3679  N   SER C 134     110.208  98.227  80.323  1.00226.13           N
ATOM   3680  CA  SER C 134     108.782  97.926  80.065  1.00226.13           C
ATOM   3681  C   SER C 134     108.331  96.508  80.411  1.00226.13           C
ATOM   3682  O   SER C 134     107.165  96.280  80.674  1.00226.13           O
ATOM   3683  CB  SER C 134     108.464  98.273  78.624  1.00226.13           C
ATOM   3684  OG  SER C 134     108.810  97.243  77.760  1.00226.13           O
ATOM   3685  N   GLN C 135     109.219  95.491  80.479  1.00208.98           N
ATOM   3686  CA  GLN C 135     108.843  94.084  80.773  1.00208.98           C
ATOM   3687  C   GLN C 135     108.303  93.866  82.228  1.00208.98           C
ATOM   3688  O   GLN C 135     107.357  93.105  82.389  1.00208.98           O
ATOM   3689  CB  GLN C 135     110.051  93.147  80.531  1.00208.98           C
ATOM   3690  CG  GLN C 135     110.178  92.836  79.033  1.00208.98           C
ATOM   3691  CD  GLN C 135     111.603  92.688  78.541  1.00208.98           C
ATOM   3692  OE1 GLN C 135     112.579  92.536  79.279  1.00208.98           O
ATOM   3693  NE2 GLN C 135     111.784  92.666  77.232  1.00208.98           N
ATOM   3694  N   MET C 136     108.817  94.575  83.253  1.00208.88           N
ATOM   3695  CA  MET C 136     108.185  94.552  84.585  1.00208.88           C
ATOM   3696  C   MET C 136     106.718  95.033  84.569  1.00208.88           C
ATOM   3697  O   MET C 136     105.852  94.386  85.178  1.00208.88           O
ATOM   3698  CB  MET C 136     109.064  95.229  85.702  1.00208.88           C
ATOM   3699  CG  MET C 136     108.734  96.673  86.031  1.00208.88           C
ATOM   3700  SD  MET C 136     109.333  97.851  84.796  1.00208.88           S
ATOM   3701  CE  MET C 136     111.035  98.060  85.396  1.00208.88           C
ATOM   3702  N   LYS C 137     106.412  96.117  83.821  1.00198.04           N
ATOM   3703  CA  LYS C 137     105.089  96.766  83.754  1.00198.04           C
ATOM   3704  C   LYS C 137     104.128  96.172  82.685  1.00198.04           C
ATOM   3705  O   LYS C 137     102.996  96.645  82.594  1.00198.04           O
ATOM   3706  CB  LYS C 137     105.282  98.286  83.620  1.00198.04           C
ATOM   3707  CG  LYS C 137     105.912  98.753  82.301  1.00198.04           C
ATOM   3708  CD  LYS C 137     106.076 100.283  82.189  1.00198.04           C
ATOM   3709  CE  LYS C 137     106.453 100.704  80.746  1.00198.04           C
ATOM   3710  NZ  LYS C 137     107.677 101.559  80.691  1.00198.04           N
ATOM   3711  N   SER C 138     104.549  95.170  81.918  1.00208.44           N
ATOM   3712  CA  SER C 138     103.574  94.356  81.111  1.00208.44           C
ATOM   3713  C   SER C 138     102.726  93.425  81.965  1.00208.44           C
ATOM   3714  O   SER C 138     103.218  92.674  82.815  1.00208.44           O
ATOM   3715  CB  SER C 138     104.349  93.518  80.092  1.00208.44           C
ATOM   3716  OG  SER C 138     103.455  92.691  79.349  1.00208.44           O
ATOM   3717  N   THR C 139     101.389  93.507  81.772  1.00208.77           N
ATOM   3718  CA  THR C 139     100.382  92.687  82.534  1.00208.77           C
ATOM   3719  C   THR C 139     100.209  91.236  82.013  1.00208.77           C
ATOM   3720  O   THR C 139      99.347  90.543  82.521  1.00208.77           O
ATOM   3721  CB  THR C 139      99.025  93.452  82.593  1.00208.77           C
ATOM   3722  OG1 THR C 139      98.576  93.740  81.298  1.00208.77           O
ATOM   3723  CG2 THR C 139      99.117  94.757  83.368  1.00208.77           C
ATOM   3724  N   CYS C 140     101.005  90.754  81.046  1.00196.94           N
ATOM   3725  CA  CYS C 140     100.892  89.426  80.461  1.00196.94           C
ATOM   3726  C   CYS C 140     101.171  88.299  81.492  1.00196.94           C
ATOM   3727  O   CYS C 140     102.093  88.398  82.304  1.00196.94           O
ATOM   3728  CB  CYS C 140     101.880  89.309  79.275  1.00196.94           C
ATOM   3729  SG  CYS C 140     101.364  87.892  78.238  1.00196.94           S
ATOM   3730  N   LEU C 141     100.434  87.181  81.410  1.00163.71           N
ATOM   3731  CA  LEU C 141     100.739  85.907  82.058  1.00163.71           C
ATOM   3732  C   LEU C 141     101.983  85.266  81.401  1.00163.71           C
ATOM   3733  O   LEU C 141     102.089  85.184  80.178  1.00163.71           O
ATOM   3734  CB  LEU C 141      99.562  84.926  82.039  1.00163.71           C
ATOM   3735  CG  LEU C 141      99.777  83.570  82.733  1.00163.71           C
ATOM   3736  CD1 LEU C 141     100.018  83.720  84.227  1.00163.71           C
ATOM   3737  CD2 LEU C 141      98.551  82.686  82.544  1.00163.71           C
ATOM   3738  N   ILE C 142     102.911  84.790  82.231  1.00158.11           N
ATOM   3739  CA  ILE C 142     104.241  84.313  81.776  1.00158.11           C
ATOM   3740  C   ILE C 142     104.273  82.814  81.367  1.00158.11           C
ATOM   3741  O   ILE C 142     105.375  82.229  81.250  1.00158.11           O
ATOM   3742  CB  ILE C 142     105.310  84.748  82.843  1.00158.11           C
ATOM   3743  CG1 ILE C 142     105.151  86.223  83.227  1.00158.11           C
ATOM   3744  CG2 ILE C 142     106.742  84.467  82.415  1.00158.11           C
ATOM   3745  CD1 ILE C 142     105.496  87.262  82.120  1.00158.11           C
ATOM   3746  N   ILE C 143     103.098  82.175  81.144  1.00147.74           N
ATOM   3747  CA  ILE C 143     103.001  80.770  80.768  1.00147.74           C
ATOM   3748  C   ILE C 143     101.809  80.523  79.829  1.00147.74           C
ATOM   3749  O   ILE C 143     100.734  81.136  80.045  1.00147.74           O
ATOM   3750  CB  ILE C 143     102.932  79.837  82.011  1.00147.74           C
ATOM   3751  CG1 ILE C 143     101.697  80.114  82.897  1.00147.74           C
ATOM   3752  CG2 ILE C 143     104.203  79.916  82.861  1.00147.74           C
ATOM   3753  CD1 ILE C 143     101.605  79.232  84.136  1.00147.74           C
ATOM   3754  N   PRO C 144     101.929  79.625  78.842  1.00169.35           N
ATOM   3755  CA  PRO C 144     100.772  79.235  78.008  1.00169.35           C
ATOM   3756  C   PRO C 144      99.669  78.556  78.824  1.00169.35           C
ATOM   3757  O   PRO C 144      99.954  77.791  79.768  1.00169.35           O
ATOM   3758  CB  PRO C 144     101.371  78.331  76.915  1.00169.35           C
ATOM   3759  CG  PRO C 144     102.828  78.713  76.886  1.00169.35           C
ATOM   3760  CD  PRO C 144     103.141  78.983  78.372  1.00169.35           C
ATOM   3761  N   LYS C 145      98.406  78.814  78.436  1.00160.90           N
ATOM   3762  CA  LYS C 145      97.185  78.224  79.109  1.00160.90           C
ATOM   3763  C   LYS C 145      96.791  76.843  78.622  1.00160.90           C
ATOM   3764  O   LYS C 145      96.081  76.149  79.337  1.00160.90           O
ATOM   3765  CB  LYS C 145      95.996  79.205  79.120  1.00160.90           C
ATOM   3766  CG  LYS C 145      96.185  80.290  80.237  1.00160.90           C
ATOM   3767  CD  LYS C 145      94.856  80.932  80.716  1.00160.90           C
ATOM   3768  CE  LYS C 145      95.258  81.896  81.869  1.00160.90           C
ATOM   3769  NZ  LYS C 145      94.114  82.284  82.761  1.00160.90           N
ATOM   3770  N   GLU C 146      97.371  76.389  77.518  1.00173.47           N
ATOM   3771  CA  GLU C 146      97.557  74.926  77.280  1.00173.47           C
ATOM   3772  C   GLU C 146      98.414  74.378  78.440  1.00173.47           C
ATOM   3773  O   GLU C 146      97.917  73.610  79.277  1.00173.47           O
ATOM   3774  CB  GLU C 146      98.189  74.712  75.853  1.00173.47           C
ATOM   3775  CG  GLU C 146      99.337  73.679  75.629  1.00173.47           C
ATOM   3776  CD  GLU C 146      99.146  72.378  76.425  1.00173.47           C
ATOM   3777  OE1 GLU C 146      98.035  71.908  76.623  1.00173.47           O
ATOM   3778  OE2 GLU C 146     100.186  71.868  76.879  1.00173.47           O
ATOM   3779  N   ARG C 147      99.709  74.808  78.565  1.00163.09           N
ATOM   3780  CA  ARG C 147     100.669  74.226  79.532  1.00163.09           C
ATOM   3781  C   ARG C 147     100.075  74.081  80.914  1.00163.09           C
ATOM   3782  O   ARG C 147     100.062  72.986  81.459  1.00163.09           O
ATOM   3783  CB  ARG C 147     101.977  75.042  79.620  1.00163.09           C
ATOM   3784  CG  ARG C 147     103.112  74.689  78.612  1.00163.09           C
ATOM   3785  CD  ARG C 147     103.553  73.207  78.631  1.00163.09           C
ATOM   3786  NE  ARG C 147     102.905  72.423  77.550  1.00163.09           N
ATOM   3787  CZ  ARG C 147     103.201  72.550  76.282  1.00163.09           C
ATOM   3788  NH1 ARG C 147     104.163  73.304  75.851  1.00163.09           N
ATOM   3789  NH2 ARG C 147     102.424  72.018  75.400  1.00163.09           N
ATOM   3790  N   PHE C 148      99.575  75.176  81.472  1.00158.20           N
ATOM   3791  CA  PHE C 148      99.108  75.194  82.880  1.00158.20           C
ATOM   3792  C   PHE C 148      97.831  74.306  83.117  1.00158.20           C
ATOM   3793  O   PHE C 148      97.742  73.626  84.154  1.00158.20           O
ATOM   3794  CB  PHE C 148      98.912  76.642  83.355  1.00158.20           C
ATOM   3795  CG  PHE C 148      98.945  76.804  84.860  1.00158.20           C
ATOM   3796  CD1 PHE C 148     100.054  76.381  85.628  1.00158.20           C
ATOM   3797  CD2 PHE C 148      97.871  77.411  85.525  1.00158.20           C
ATOM   3798  CE1 PHE C 148     100.081  76.588  87.032  1.00158.20           C
ATOM   3799  CE2 PHE C 148      97.862  77.578  86.919  1.00158.20           C
ATOM   3800  CZ  PHE C 148      98.976  77.187  87.673  1.00158.20           C
ATOM   3801  N   ARG C 149      96.960  74.172  82.117  1.00155.38           N
ATOM   3802  CA  ARG C 149      95.848  73.212  82.081  1.00155.38           C
ATOM   3803  C   ARG C 149      96.204  71.756  81.902  1.00155.38           C
ATOM   3804  O   ARG C 149      95.716  70.906  82.669  1.00155.38           O
ATOM   3805  CB  ARG C 149      94.804  73.655  81.040  1.00155.38           C
ATOM   3806  CG  ARG C 149      93.510  72.828  81.176  1.00155.38           C
ATOM   3807  CD  ARG C 149      92.355  73.426  80.371  1.00155.38           C
ATOM   3808  NE  ARG C 149      91.041  72.869  80.747  1.00155.38           N
ATOM   3809  CZ  ARG C 149      90.462  72.973  81.933  1.00155.38           C
ATOM   3810  NH1 ARG C 149      90.939  73.670  82.919  1.00155.38           N
ATOM   3811  NH2 ARG C 149      89.364  72.331  82.182  1.00155.38           N
ATOM   3812  N   THR C 150      97.131  71.469  80.982  1.00156.47           N
ATOM   3813  CA  THR C 150      97.745  70.133  80.814  1.00156.47           C
ATOM   3814  C   THR C 150      98.483  69.674  82.062  1.00156.47           C
ATOM   3815  O   THR C 150      98.235  68.623  82.626  1.00156.47           O
ATOM   3816  CB  THR C 150      98.582  70.153  79.505  1.00156.47           C
ATOM   3817  OG1 THR C 150      97.658  70.000  78.411  1.00156.47           O
ATOM   3818  CG2 THR C 150      99.549  68.999  79.373  1.00156.47           C
ATOM   3819  N   MET C 151      99.330  70.565  82.602  1.00165.35           N
ATOM   3820  CA  MET C 151     100.027  70.305  83.882  1.00165.35           C
ATOM   3821  C   MET C 151      99.099  70.008  85.062  1.00165.35           C
ATOM   3822  O   MET C 151      99.416  69.149  85.901  1.00165.35           O
ATOM   3823  CB  MET C 151     100.903  71.499  84.259  1.00165.35           C
ATOM   3824  CG  MET C 151     102.140  71.586  83.410  1.00165.35           C
ATOM   3825  SD  MET C 151     103.113  73.123  83.571  1.00165.35           S
ATOM   3826  CE  MET C 151     104.655  72.524  82.848  1.00165.35           C
ATOM   3827  N   ALA C 152      97.951  70.669  85.157  1.00155.16           N
ATOM   3828  CA  ALA C 152      96.939  70.348  86.174  1.00155.16           C
ATOM   3829  C   ALA C 152      96.448  68.867  86.064  1.00155.16           C
ATOM   3830  O   ALA C 152      96.440  68.178  87.109  1.00155.16           O
ATOM   3831  CB  ALA C 152      95.825  71.418  86.092  1.00155.16           C
ATOM   3832  N   LYS C 153      96.100  68.346  84.884  1.00159.06           N
ATOM   3833  CA  LYS C 153      95.730  66.930  84.644  1.00159.06           C
ATOM   3834  C   LYS C 153      96.939  65.975  84.806  1.00159.06           C
ATOM   3835  O   LYS C 153      96.738  64.846  85.265  1.00159.06           O
ATOM   3836  CB  LYS C 153      95.048  66.759  83.274  1.00159.06           C
ATOM   3837  CG  LYS C 153      93.645  67.401  83.092  1.00159.06           C
ATOM   3838  CD  LYS C 153      92.492  66.437  83.390  1.00159.06           C
ATOM   3839  CE  LYS C 153      91.163  67.221  83.319  1.00159.06           C
ATOM   3840  NZ  LYS C 153      89.982  66.336  83.279  1.00159.06           N
ATOM   3841  N   GLU C 154      98.167  66.415  84.464  1.00174.45           N
ATOM   3842  CA  GLU C 154      99.390  65.620  84.636  1.00174.45           C
ATOM   3843  C   GLU C 154      99.690  65.457  86.129  1.00174.45           C
ATOM   3844  O   GLU C 154      99.926  64.351  86.592  1.00174.45           O
ATOM   3845  CB  GLU C 154     100.598  66.264  83.935  1.00174.45           C
ATOM   3846  CG  GLU C 154     100.652  66.189  82.401  1.00174.45           C
ATOM   3847  CD  GLU C 154     101.974  66.740  81.888  1.00174.45           C
ATOM   3848  OE1 GLU C 154     102.926  65.945  81.729  1.00174.45           O
ATOM   3849  OE2 GLU C 154     102.127  67.970  81.719  1.00174.45           O
ATOM   3850  N   ILE C 155      99.642  66.518  86.940  1.00157.75           N
ATOM   3851  CA  ILE C 155     100.017  66.453  88.315  1.00157.75           C
ATOM   3852  C   ILE C 155      98.990  65.737  89.196  1.00157.75           C
ATOM   3853  O   ILE C 155      99.423  64.961  90.040  1.00157.75           O
ATOM   3854  CB  ILE C 155     100.373  67.864  88.842  1.00157.75           C
ATOM   3855  CG1 ILE C 155     101.229  67.795  90.147  1.00157.75           C
ATOM   3856  CG2 ILE C 155      99.136  68.712  89.109  1.00157.75           C
ATOM   3857  CD1 ILE C 155     102.713  67.634  89.782  1.00157.75           C
ATOM   3858  N   SER C 156      97.682  65.875  88.942  1.00159.21           N
ATOM   3859  CA  SER C 156      96.638  65.118  89.686  1.00159.21           C
ATOM   3860  C   SER C 156      96.760  63.630  89.443  1.00159.21           C
ATOM   3861  O   SER C 156      96.540  62.852  90.355  1.00159.21           O
ATOM   3862  CB  SER C 156      95.230  65.592  89.298  1.00159.21           C
ATOM   3863  OG  SER C 156      94.916  65.292  87.954  1.00159.21           O
ATOM   3864  N   LYS C 157      97.251  63.206  88.253  1.00172.35           N
ATOM   3865  CA  LYS C 157      97.553  61.827  87.919  1.00172.35           C
ATOM   3866  C   LYS C 157      98.796  61.261  88.663  1.00172.35           C
ATOM   3867  O   LYS C 157      98.927  60.032  88.756  1.00172.35           O
ATOM   3868  CB  LYS C 157      97.582  61.643  86.364  1.00172.35           C
ATOM   3869  CG  LYS C 157      97.829  60.255  85.758  1.00172.35           C
ATOM   3870  CD  LYS C 157      96.889  59.148  86.253  1.00172.35           C
ATOM   3871  CE  LYS C 157      95.401  59.476  86.082  1.00172.35           C
ATOM   3872  NZ  LYS C 157      94.531  58.366  86.553  1.00172.35           N
ATOM   3873  N   LYS C 158      99.664  62.112  89.245  1.00173.49           N
ATOM   3874  CA  LYS C 158     100.760  61.642  90.127  1.00173.49           C
ATOM   3875  C   LYS C 158     100.254  61.138  91.469  1.00173.49           C
ATOM   3876  O   LYS C 158     100.772  60.170  91.989  1.00173.49           O
ATOM   3877  CB  LYS C 158     101.804  62.749  90.414  1.00173.49           C
ATOM   3878  CG  LYS C 158     102.329  63.453  89.134  1.00173.49           C
ATOM   3879  CD  LYS C 158     102.988  62.566  88.073  1.00173.49           C
ATOM   3880  CE  LYS C 158     103.041  63.300  86.753  1.00173.49           C
ATOM   3881  NZ  LYS C 158     103.903  62.621  85.758  1.00173.49           N
ATOM   3882  N   GLU C 159      99.159  61.769  91.932  1.00171.30           N
ATOM   3883  CA  GLU C 159      98.431  61.325  93.128  1.00171.30           C
ATOM   3884  C   GLU C 159      97.449  60.178  92.807  1.00171.30           C
ATOM   3885  O   GLU C 159      97.214  59.298  93.620  1.00171.30           O
ATOM   3886  CB  GLU C 159      97.638  62.498  93.732  1.00171.30           C
ATOM   3887  CG  GLU C 159      98.343  63.867  93.750  1.00171.30           C
ATOM   3888  CD  GLU C 159      99.724  63.811  94.420  1.00171.30           C
ATOM   3889  OE1 GLU C 159      99.787  63.863  95.674  1.00171.30           O
ATOM   3890  OE2 GLU C 159     100.729  63.761  93.673  1.00171.30           O
ATOM   3891  N   GLY C 160      96.893  60.188  91.570  1.00175.30           N
ATOM   3892  CA  GLY C 160      96.160  59.112  90.912  1.00175.30           C
ATOM   3893  C   GLY C 160      94.953  59.558  90.132  1.00175.30           C
ATOM   3894  O   GLY C 160      94.515  58.850  89.241  1.00175.30           O
ATOM   3895  N   HIS C 161      94.374  60.740  90.445  1.00155.08           N
ATOM   3896  CA  HIS C 161      93.033  61.138  89.986  1.00155.08           C
ATOM   3897  C   HIS C 161      93.010  61.822  88.625  1.00155.08           C
ATOM   3898  O   HIS C 161      93.713  62.803  88.404  1.00155.08           O
ATOM   3899  CB  HIS C 161      92.448  62.060  91.069  1.00155.08           C
ATOM   3900  CG  HIS C 161      92.305  61.453  92.453  1.00155.08           C
ATOM   3901  ND1 HIS C 161      93.375  61.272  93.315  1.00155.08           N
ATOM   3902  CD2 HIS C 161      91.120  61.243  93.076  1.00155.08           C
ATOM   3903  CE1 HIS C 161      92.790  60.884  94.474  1.00155.08           C
ATOM   3904  NE2 HIS C 161      91.451  60.883  94.351  1.00155.08           N
ATOM   3905  N   ASP C 162      92.125  61.385  87.742  1.00169.48           N
ATOM   3906  CA  ASP C 162      91.807  62.015  86.437  1.00169.48           C
ATOM   3907  C   ASP C 162      90.908  63.254  86.561  1.00169.48           C
ATOM   3908  O   ASP C 162      90.202  63.601  85.617  1.00169.48           O
ATOM   3909  CB  ASP C 162      91.193  60.971  85.495  1.00169.48           C
ATOM   3910  CG  ASP C 162      91.891  59.601  85.603  1.00169.48           C
ATOM   3911  OD1 ASP C 162      91.716  58.896  86.614  1.00169.48           O
ATOM   3912  OD2 ASP C 162      92.703  59.249  84.735  1.00169.48           O
ATOM   3913  N   VAL C 163      90.834  63.842  87.776  1.00164.16           N
ATOM   3914  CA  VAL C 163      89.844  64.830  88.258  1.00164.16           C
ATOM   3915  C   VAL C 163      89.715  66.063  87.316  1.00164.16           C
ATOM   3916  O   VAL C 163      90.694  66.477  86.679  1.00164.16           O
ATOM   3917  CB  VAL C 163      90.201  65.192  89.696  1.00164.16           C
ATOM   3918  CG1 VAL C 163      89.930  66.639  90.178  1.00164.16           C
ATOM   3919  CG2 VAL C 163      89.499  64.238  90.700  1.00164.16           C
ATOM   3920  N   HIS C 164      88.518  66.626  87.207  1.00157.49           N
ATOM   3921  CA  HIS C 164      88.300  67.775  86.346  1.00157.49           C
ATOM   3922  C   HIS C 164      88.742  69.034  87.077  1.00157.49           C
ATOM   3923  O   HIS C 164      88.865  69.073  88.304  1.00157.49           O
ATOM   3924  CB  HIS C 164      86.835  67.766  85.916  1.00157.49           C
ATOM   3925  CG  HIS C 164      86.339  66.463  85.318  1.00157.49           C
ATOM   3926  ND1 HIS C 164      86.997  65.650  84.402  1.00157.49           N
ATOM   3927  CD2 HIS C 164      85.105  65.907  85.565  1.00157.49           C
ATOM   3928  CE1 HIS C 164      86.160  64.635  84.103  1.00157.49           C
ATOM   3929  NE2 HIS C 164      85.019  64.746  84.801  1.00157.49           N
ATOM   3930  N   ILE C 165      89.074  70.065  86.326  1.00150.95           N
ATOM   3931  CA  ILE C 165      89.699  71.329  86.766  1.00150.95           C
ATOM   3932  C   ILE C 165      88.966  72.564  86.123  1.00150.95           C
ATOM   3933  O   ILE C 165      89.370  73.002  85.038  1.00150.95           O
ATOM   3934  CB  ILE C 165      91.225  71.342  86.524  1.00150.95           C
ATOM   3935  CG1 ILE C 165      92.007  70.014  86.795  1.00150.95           C
ATOM   3936  CG2 ILE C 165      91.883  72.523  87.307  1.00150.95           C
ATOM   3937  CD1 ILE C 165      92.267  69.597  88.256  1.00150.95           C
ATOM   3938  N   ALA C 166      87.956  73.137  86.792  1.00151.34           N
ATOM   3939  CA  ALA C 166      87.282  74.334  86.285  1.00151.34           C
ATOM   3940  C   ALA C 166      88.276  75.535  86.086  1.00151.34           C
ATOM   3941  O   ALA C 166      89.231  75.713  86.854  1.00151.34           O
ATOM   3942  CB  ALA C 166      86.134  74.629  87.247  1.00151.34           C
ATOM   3943  N   GLU C 167      88.074  76.360  85.049  1.00163.56           N
ATOM   3944  CA  GLU C 167      89.034  77.499  84.786  1.00163.56           C
ATOM   3945  C   GLU C 167      89.059  78.509  85.952  1.00163.56           C
ATOM   3946  O   GLU C 167      90.097  79.162  86.121  1.00163.56           O
ATOM   3947  CB  GLU C 167      88.750  78.065  83.383  1.00163.56           C
ATOM   3948  CG  GLU C 167      87.625  79.111  83.309  1.00163.56           C
ATOM   3949  CD  GLU C 167      86.398  78.628  84.042  1.00163.56           C
ATOM   3950  OE1 GLU C 167      85.877  77.584  83.648  1.00163.56           O
ATOM   3951  OE2 GLU C 167      85.966  79.308  84.973  1.00163.56           O
ATOM   3952  N   ALA C 168      88.032  78.585  86.759  1.00148.85           N
ATOM   3953  CA  ALA C 168      87.973  79.367  87.985  1.00148.85           C
ATOM   3954  C   ALA C 168      88.958  78.906  89.062  1.00148.85           C
ATOM   3955  O   ALA C 168      89.261  79.689  89.972  1.00148.85           O
ATOM   3956  CB  ALA C 168      86.498  79.398  88.444  1.00148.85           C
ATOM   3957  N   ALA C 169      89.489  77.677  88.978  1.00145.87           N
ATOM   3958  CA  ALA C 169      90.682  77.213  89.726  1.00145.87           C
ATOM   3959  C   ALA C 169      91.972  77.636  89.056  1.00145.87           C
ATOM   3960  O   ALA C 169      92.912  78.011  89.761  1.00145.87           O
ATOM   3961  CB  ALA C 169      90.601  75.686  89.938  1.00145.87           C
ATOM   3962  N   LEU C 170      92.072  77.621  87.719  1.00147.63           N
ATOM   3963  CA  LEU C 170      93.284  78.029  86.980  1.00147.63           C
ATOM   3964  C   LEU C 170      93.645  79.495  87.242  1.00147.63           C
ATOM   3965  O   LEU C 170      94.799  79.797  87.581  1.00147.63           O
ATOM   3966  CB  LEU C 170      93.123  77.805  85.432  1.00147.63           C
ATOM   3967  CG  LEU C 170      93.296  76.354  84.886  1.00147.63           C
ATOM   3968  CD1 LEU C 170      94.758  75.935  84.867  1.00147.63           C
ATOM   3969  CD2 LEU C 170      92.480  75.288  85.581  1.00147.63           C
ATOM   3970  N   ASP C 171      92.672  80.418  87.089  1.00156.10           N
ATOM   3971  CA  ASP C 171      92.944  81.847  87.220  1.00156.10           C
ATOM   3972  C   ASP C 171      93.369  82.262  88.675  1.00156.10           C
ATOM   3973  O   ASP C 171      94.094  83.255  88.843  1.00156.10           O
ATOM   3974  CB  ASP C 171      91.815  82.717  86.672  1.00156.10           C
ATOM   3975  CG  ASP C 171      92.360  83.940  85.890  1.00156.10           C
ATOM   3976  OD1 ASP C 171      92.891  83.717  84.753  1.00156.10           O
ATOM   3977  OD2 ASP C 171      92.359  85.083  86.397  1.00156.10           O
ATOM   3978  N   MET C 172      93.000  81.498  89.677  1.00154.55           N
ATOM   3979  CA  MET C 172      93.580  81.528  91.028  1.00154.55           C
ATOM   3980  C   MET C 172      94.947  80.916  91.116  1.00154.55           C
ATOM   3981  O   MET C 172      95.919  81.567  91.572  1.00154.55           O
ATOM   3982  CB  MET C 172      92.618  80.799  92.024  1.00154.55           C
ATOM   3983  CG  MET C 172      91.199  81.357  92.151  1.00154.55           C
ATOM   3984  SD  MET C 172      91.083  82.811  93.253  1.00154.55           S
ATOM   3985  CE  MET C 172      89.284  82.817  93.571  1.00154.55           C
ATOM   3986  N   LEU C 173      95.112  79.699  90.634  1.00142.13           N
ATOM   3987  CA  LEU C 173      96.327  78.880  90.773  1.00142.13           C
ATOM   3988  C   LEU C 173      97.516  79.562  90.078  1.00142.13           C
ATOM   3989  O   LEU C 173      98.604  79.567  90.642  1.00142.13           O
ATOM   3990  CB  LEU C 173      96.124  77.431  90.336  1.00142.13           C
ATOM   3991  CG  LEU C 173      95.356  76.546  91.370  1.00142.13           C
ATOM   3992  CD1 LEU C 173      95.077  75.164  90.716  1.00142.13           C
ATOM   3993  CD2 LEU C 173      96.130  76.248  92.620  1.00142.13           C
ATOM   3994  N   GLN C 174      97.301  80.234  88.930  1.00150.51           N
ATOM   3995  CA  GLN C 174      98.383  80.883  88.203  1.00150.51           C
ATOM   3996  C   GLN C 174      99.107  82.033  88.957  1.00150.51           C
ATOM   3997  O   GLN C 174     100.273  82.283  88.701  1.00150.51           O
ATOM   3998  CB  GLN C 174      97.860  81.380  86.830  1.00150.51           C
ATOM   3999  CG  GLN C 174      97.040  82.695  86.936  1.00150.51           C
ATOM   4000  CD  GLN C 174      96.117  83.032  85.780  1.00150.51           C
ATOM   4001  OE1 GLN C 174      96.003  82.338  84.761  1.00150.51           O
ATOM   4002  NE2 GLN C 174      95.418  84.124  85.907  1.00150.51           N
ATOM   4003  N   VAL C 175      98.418  82.735  89.877  1.00139.63           N
ATOM   4004  CA  VAL C 175      98.964  83.890  90.552  1.00139.63           C
ATOM   4005  C   VAL C 175      99.347  83.610  92.039  1.00139.63           C
ATOM   4006  O   VAL C 175     100.342  84.114  92.552  1.00139.63           O
ATOM   4007  CB  VAL C 175      98.011  85.083  90.422  1.00139.63           C
ATOM   4008  CG1 VAL C 175      96.675  84.897  91.183  1.00139.63           C
ATOM   4009  CG2 VAL C 175      98.646  86.375  90.911  1.00139.63           C
ATOM   4010  N   ILE C 176      98.614  82.687  92.698  1.00129.64           N
ATOM   4011  CA  ILE C 176      99.048  82.159  94.029  1.00129.64           C
ATOM   4012  C   ILE C 176     100.332  81.283  93.924  1.00129.64           C
ATOM   4013  O   ILE C 176     101.002  81.072  94.914  1.00129.64           O
ATOM   4014  CB  ILE C 176      97.878  81.367  94.708  1.00129.64           C
ATOM   4015  CG1 ILE C 176      98.084  81.258  96.242  1.00129.64           C
ATOM   4016  CG2 ILE C 176      97.591  80.040  94.032  1.00129.64           C
ATOM   4017  CD1 ILE C 176      96.848  80.729  96.991  1.00129.64           C
ATOM   4018  N   VAL C 177     100.718  80.862  92.693  1.00123.71           N
ATOM   4019  CA  VAL C 177     102.078  80.384  92.402  1.00123.71           C
ATOM   4020  C   VAL C 177     103.031  81.536  92.050  1.00123.71           C
ATOM   4021  O   VAL C 177     104.090  81.633  92.689  1.00123.71           O
ATOM   4022  CB  VAL C 177     102.077  79.221  91.405  1.00123.71           C
ATOM   4023  CG1 VAL C 177     101.936  79.631  89.944  1.00123.71           C
ATOM   4024  CG2 VAL C 177     103.345  78.382  91.578  1.00123.71           C
ATOM   4025  N   GLU C 178     102.708  82.438  91.119  1.00144.79           N
ATOM   4026  CA  GLU C 178     103.661  83.460  90.658  1.00144.79           C
ATOM   4027  C   GLU C 178     104.069  84.421  91.777  1.00144.79           C
ATOM   4028  O   GLU C 178     105.266  84.569  91.963  1.00144.79           O
ATOM   4029  CB  GLU C 178     103.216  84.131  89.344  1.00144.79           C
ATOM   4030  CG  GLU C 178     102.530  85.518  89.469  1.00144.79           C
ATOM   4031  CD  GLU C 178     103.468  86.673  89.850  1.00144.79           C
ATOM   4032  OE1 GLU C 178     104.547  86.785  89.220  1.00144.79           O
ATOM   4033  OE2 GLU C 178     103.104  87.425  90.791  1.00144.79           O
ATOM   4034  N   SER C 179     103.135  84.958  92.566  1.00135.72           N
ATOM   4035  CA  SER C 179     103.395  85.987  93.577  1.00135.72           C
ATOM   4036  C   SER C 179     104.240  85.511  94.779  1.00135.72           C
ATOM   4037  O   SER C 179     104.762  86.302  95.563  1.00135.72           O
ATOM   4038  CB  SER C 179     102.037  86.547  94.066  1.00135.72           C
ATOM   4039  OG  SER C 179     102.148  87.697  94.886  1.00135.72           O
ATOM   4040  N   CYS C 180     104.385  84.189  94.886  1.00127.83           N
ATOM   4041  CA  CYS C 180     105.421  83.592  95.730  1.00127.83           C
ATOM   4042  C   CYS C 180     106.760  83.488  94.985  1.00127.83           C
ATOM   4043  O   CYS C 180     107.795  83.887  95.556  1.00127.83           O
ATOM   4044  CB  CYS C 180     104.960  82.179  96.150  1.00127.83           C
ATOM   4045  SG  CYS C 180     103.367  82.230  96.985  1.00127.83           S
ATOM   4046  N   THR C 181     106.826  82.992  93.751  1.00118.55           N
ATOM   4047  CA  THR C 181     108.100  82.829  93.056  1.00118.55           C
ATOM   4048  C   THR C 181     108.728  84.176  92.671  1.00118.55           C
ATOM   4049  O   THR C 181     109.904  84.336  92.890  1.00118.55           O
ATOM   4050  CB  THR C 181     107.973  81.856  91.842  1.00118.55           C
ATOM   4051  OG1 THR C 181     109.213  81.164  91.695  1.00118.55           O
ATOM   4052  CG2 THR C 181     107.642  82.492  90.496  1.00118.55           C
ATOM   4053  N   VAL C 182     107.942  85.187  92.206  1.00127.35           N
ATOM   4054  CA  VAL C 182     108.383  86.539  91.836  1.00127.35           C
ATOM   4055  C   VAL C 182     109.024  87.295  93.037  1.00127.35           C
ATOM   4056  O   VAL C 182     110.023  87.961  92.860  1.00127.35           O
ATOM   4057  CB  VAL C 182     107.243  87.338  91.188  1.00127.35           C
ATOM   4058  CG1 VAL C 182     106.319  87.983  92.234  1.00127.35           C
ATOM   4059  CG2 VAL C 182     107.718  88.464  90.241  1.00127.35           C
ATOM   4060  N   ARG C 183     108.495  87.102  94.256  1.00132.42           N
ATOM   4061  CA  ARG C 183     109.043  87.765  95.486  1.00132.42           C
ATOM   4062  C   ARG C 183     110.263  87.021  96.042  1.00132.42           C
ATOM   4063  O   ARG C 183     111.188  87.699  96.507  1.00132.42           O
ATOM   4064  CB  ARG C 183     107.925  87.932  96.549  1.00132.42           C
ATOM   4065  CG  ARG C 183     106.873  88.939  96.008  1.00132.42           C
ATOM   4066  CD  ARG C 183     105.972  89.514  97.116  1.00132.42           C
ATOM   4067  NE  ARG C 183     104.749  88.737  97.381  1.00132.42           N
ATOM   4068  CZ  ARG C 183     103.837  89.188  98.235  1.00132.42           C
ATOM   4069  NH1 ARG C 183     104.047  90.177  99.080  1.00132.42           N
ATOM   4070  NH2 ARG C 183     102.614  88.684  98.218  1.00132.42           N
ATOM   4071  N   LEU C 184     110.312  85.681  95.908  1.00123.12           N
ATOM   4072  CA  LEU C 184     111.555  84.933  96.132  1.00123.12           C
ATOM   4073  C   LEU C 184     112.642  85.364  95.120  1.00123.12           C
ATOM   4074  O   LEU C 184     113.804  85.486  95.513  1.00123.12           O
ATOM   4075  CB  LEU C 184     111.295  83.413  96.119  1.00123.12           C
ATOM   4076  CG  LEU C 184     112.559  82.566  96.339  1.00123.12           C
ATOM   4077  CD1 LEU C 184     113.240  82.865  97.683  1.00123.12           C
ATOM   4078  CD2 LEU C 184     112.283  81.089  96.193  1.00123.12           C
ATOM   4079  N   LEU C 185     112.269  85.575  93.853  1.00123.19           N
ATOM   4080  CA  LEU C 185     113.207  85.954  92.781  1.00123.19           C
ATOM   4081  C   LEU C 185     113.704  87.388  92.908  1.00123.19           C
ATOM   4082  O   LEU C 185     114.922  87.636  92.739  1.00123.19           O
ATOM   4083  CB  LEU C 185     112.540  85.641  91.431  1.00123.19           C
ATOM   4084  CG  LEU C 185     113.451  85.861  90.213  1.00123.19           C
ATOM   4085  CD1 LEU C 185     114.765  85.086  90.305  1.00123.19           C
ATOM   4086  CD2 LEU C 185     112.727  85.411  88.940  1.00123.19           C
ATOM   4087  N   GLU C 186     112.877  88.286  93.389  1.00132.96           N
ATOM   4088  CA  GLU C 186     113.311  89.582  93.881  1.00132.96           C
ATOM   4089  C   GLU C 186     114.259  89.416  95.076  1.00132.96           C
ATOM   4090  O   GLU C 186     115.347  89.953  95.037  1.00132.96           O
ATOM   4091  CB  GLU C 186     112.126  90.510  94.252  1.00132.96           C
ATOM   4092  CG  GLU C 186     111.406  91.132  93.059  1.00132.96           C
ATOM   4093  CD  GLU C 186     112.221  92.142  92.260  1.00132.96           C
ATOM   4094  OE1 GLU C 186     113.352  92.544  92.699  1.00132.96           O
ATOM   4095  OE2 GLU C 186     111.761  92.548  91.170  1.00132.96           O
ATOM   4096  N   LYS C 187     113.938  88.606  96.105  1.00123.24           N
ATOM   4097  CA  LYS C 187     114.877  88.421  97.244  1.00123.24           C
ATOM   4098  C   LYS C 187     116.232  87.815  96.794  1.00123.24           C
ATOM   4099  O   LYS C 187     117.253  88.140  97.402  1.00123.24           O
ATOM   4100  CB  LYS C 187     114.163  87.679  98.395  1.00123.24           C
ATOM   4101  CG  LYS C 187     113.386  88.648  99.334  1.00123.24           C
ATOM   4102  CD  LYS C 187     112.892  87.922 100.609  1.00123.24           C
ATOM   4103  CE  LYS C 187     112.515  88.896 101.765  1.00123.24           C
ATOM   4104  NZ  LYS C 187     112.044  88.158 102.969  1.00123.24           N
ATOM   4105  N   ALA C 188     116.261  86.975  95.761  1.00121.47           N
ATOM   4106  CA  ALA C 188     117.434  86.353  95.096  1.00121.47           C
ATOM   4107  C   ALA C 188     118.261  87.384  94.322  1.00121.47           C
ATOM   4108  O   ALA C 188     119.452  87.457  94.490  1.00121.47           O
ATOM   4109  CB  ALA C 188     116.950  85.247  94.172  1.00121.47           C
ATOM   4110  N   LEU C 189     117.643  88.296  93.569  1.00133.61           N
ATOM   4111  CA  LEU C 189     118.296  89.463  92.947  1.00133.61           C
ATOM   4112  C   LEU C 189     118.849  90.403  94.010  1.00133.61           C
ATOM   4113  O   LEU C 189     120.033  90.771  94.026  1.00133.61           O
ATOM   4114  CB  LEU C 189     117.263  90.105  92.011  1.00133.61           C
ATOM   4115  CG  LEU C 189     117.735  91.412  91.352  1.00133.61           C
ATOM   4116  CD1 LEU C 189     118.911  91.198  90.372  1.00133.61           C
ATOM   4117  CD2 LEU C 189     116.560  92.042  90.613  1.00133.61           C
ATOM   4118  N   VAL C 190     118.009  90.801  94.986  1.00132.32           N
ATOM   4119  CA  VAL C 190     118.308  91.702  96.123  1.00132.32           C
ATOM   4120  C   VAL C 190     119.557  91.285  96.884  1.00132.32           C
ATOM   4121  O   VAL C 190     120.352  92.132  97.242  1.00132.32           O
ATOM   4122  CB  VAL C 190     117.040  91.770  97.000  1.00132.32           C
ATOM   4123  CG1 VAL C 190     117.331  92.291  98.413  1.00132.32           C
ATOM   4124  CG2 VAL C 190     115.956  92.706  96.429  1.00132.32           C
ATOM   4125  N   ILE C 191     119.826  89.978  97.064  1.00130.87           N
ATOM   4126  CA  ILE C 191     121.005  89.449  97.764  1.00130.87           C
ATOM   4127  C   ILE C 191     122.282  89.476  96.872  1.00130.87           C
ATOM   4128  O   ILE C 191     123.372  89.814  97.342  1.00130.87           O
ATOM   4129  CB  ILE C 191     120.766  88.111  98.472  1.00130.87           C
ATOM   4130  CG1 ILE C 191     121.929  87.732  99.411  1.00130.87           C
ATOM   4131  CG2 ILE C 191     120.505  87.008  97.460  1.00130.87           C
ATOM   4132  CD1 ILE C 191     121.755  86.486 100.248  1.00130.87           C
ATOM   4133  N   THR C 192     122.185  89.337  95.529  1.00141.71           N
ATOM   4134  CA  THR C 192     123.367  89.616  94.698  1.00141.71           C
ATOM   4135  C   THR C 192     123.794  91.086  94.767  1.00141.71           C
ATOM   4136  O   THR C 192     124.982  91.398  95.030  1.00141.71           O
ATOM   4137  CB  THR C 192     123.216  89.179  93.257  1.00141.71           C
ATOM   4138  OG1 THR C 192     122.285  89.980  92.570  1.00141.71           O
ATOM   4139  CG2 THR C 192     122.811  87.693  93.195  1.00141.71           C
ATOM   4140  N   TYR C 193     122.846  92.032  94.803  1.00158.85           N
ATOM   4141  CA  TYR C 193     123.053  93.454  95.176  1.00158.85           C
ATOM   4142  C   TYR C 193     123.432  93.652  96.632  1.00158.85           C
ATOM   4143  O   TYR C 193     123.338  94.736  97.214  1.00158.85           O
ATOM   4144  CB  TYR C 193     121.781  94.221  94.817  1.00158.85           C
ATOM   4145  CG  TYR C 193     121.241  94.276  93.388  1.00158.85           C
ATOM   4146  CD1 TYR C 193     122.120  94.248  92.289  1.00158.85           C
ATOM   4147  CD2 TYR C 193     119.838  94.388  93.166  1.00158.85           C
ATOM   4148  CE1 TYR C 193     121.605  94.396  90.981  1.00158.85           C
ATOM   4149  CE2 TYR C 193     119.338  94.491  91.864  1.00158.85           C
ATOM   4150  CZ  TYR C 193     120.224  94.545  90.767  1.00158.85           C
ATOM   4151  OH  TYR C 193     119.757  94.621  89.499  1.00158.85           O
ATOM   4152  N   SER C 194     123.821  92.623  97.387  1.00147.52           N
ATOM   4153  CA  SER C 194     124.613  92.784  98.629  1.00147.52           C
ATOM   4154  C   SER C 194     126.084  92.349  98.460  1.00147.52           C
ATOM   4155  O   SER C 194     126.951  93.014  99.040  1.00147.52           O
ATOM   4156  CB  SER C 194     123.956  92.046  99.794  1.00147.52           C
ATOM   4157  OG  SER C 194     124.145  90.625  99.764  1.00147.52           O
ATOM   4158  N   GLY C 195     126.377  91.316  97.669  1.00144.09           N
ATOM   4159  CA  GLY C 195     127.732  90.819  97.424  1.00144.09           C
ATOM   4160  C   GLY C 195     128.522  91.647  96.396  1.00144.09           C
ATOM   4161  O   GLY C 195     129.283  90.991  95.638  1.00144.09           O
ATOM   4162  N   LYS C 196     128.253  92.970  96.264  1.00149.64           N
ATOM   4163  CA  LYS C 196     128.750  93.817  95.184  1.00149.64           C
ATOM   4164  C   LYS C 196     128.395  93.422  93.734  1.00149.64           C
ATOM   4165  O   LYS C 196     128.730  94.153  92.808  1.00149.64           O
ATOM   4166  CB  LYS C 196     130.235  94.203  95.406  1.00149.64           C
ATOM   4167  CG  LYS C 196     130.412  95.168  96.605  1.00149.64           C
ATOM   4168  CD  LYS C 196     131.899  95.441  96.877  1.00149.64           C
ATOM   4169  CE  LYS C 196     132.118  96.646  97.777  1.00149.64           C
ATOM   4170  NZ  LYS C 196     133.509  96.778  98.163  1.00149.64           N
ATOM   4171  N   ARG C 197     127.773  92.264  93.481  1.00157.20           N
ATOM   4172  CA  ARG C 197     127.406  91.770  92.123  1.00157.20           C
ATOM   4173  C   ARG C 197     126.203  92.455  91.480  1.00157.20           C
ATOM   4174  O   ARG C 197     125.459  93.202  92.133  1.00157.20           O
ATOM   4175  CB  ARG C 197     127.158  90.233  92.082  1.00157.20           C
ATOM   4176  CG  ARG C 197     128.199  89.394  92.803  1.00157.20           C
ATOM   4177  CD  ARG C 197     128.506  88.035  92.143  1.00157.20           C
ATOM   4178  NE  ARG C 197     127.385  87.393  91.411  1.00157.20           N
ATOM   4179  CZ  ARG C 197     126.499  86.529  91.850  1.00157.20           C
ATOM   4180  NH1 ARG C 197     126.508  85.959  93.007  1.00157.20           N
ATOM   4181  NH2 ARG C 197     125.439  86.341  91.134  1.00157.20           N
ATOM   4182  N   THR C 198     125.918  92.096  90.217  1.00161.14           N
ATOM   4183  CA  THR C 198     124.858  92.700  89.386  1.00161.14           C
ATOM   4184  C   THR C 198     124.021  91.686  88.583  1.00161.14           C
ATOM   4185  O   THR C 198     122.806  91.840  88.484  1.00161.14           O
ATOM   4186  CB  THR C 198     125.458  93.664  88.339  1.00161.14           C
ATOM   4187  OG1 THR C 198     126.198  93.073  87.341  1.00161.14           O
ATOM   4188  CG2 THR C 198     126.338  94.797  88.978  1.00161.14           C
ATOM   4189  N   ARG C 199     124.692  90.611  88.054  1.00156.86           N
ATOM   4190  CA  ARG C 199     124.057  89.478  87.348  1.00156.86           C
ATOM   4191  C   ARG C 199     123.726  88.375  88.349  1.00156.86           C
ATOM   4192  O   ARG C 199     124.579  87.942  89.103  1.00156.86           O
ATOM   4193  CB  ARG C 199     124.987  88.989  86.224  1.00156.86           C
ATOM   4194  CG  ARG C 199     124.429  87.777  85.455  1.00156.86           C
ATOM   4195  CD  ARG C 199     125.402  87.321  84.383  1.00156.86           C
ATOM   4196  NE  ARG C 199     125.353  88.217  83.205  1.00156.86           N
ATOM   4197  CZ  ARG C 199     125.821  87.951  82.003  1.00156.86           C
ATOM   4198  NH1 ARG C 199     126.538  86.884  81.762  1.00156.86           N
ATOM   4199  NH2 ARG C 199     125.475  88.684  80.987  1.00156.86           N
ATOM   4200  N   VAL C 200     122.533  87.799  88.235  1.00132.78           N
ATOM   4201  CA  VAL C 200     122.040  86.638  89.061  1.00132.78           C
ATOM   4202  C   VAL C 200     122.409  85.289  88.515  1.00132.78           C
ATOM   4203  O   VAL C 200     122.600  85.150  87.312  1.00132.78           O
ATOM   4204  CB  VAL C 200     120.503  86.688  89.201  1.00132.78           C
ATOM   4205  CG1 VAL C 200     120.085  87.849  90.061  1.00132.78           C
ATOM   4206  CG2 VAL C 200     119.745  86.735  87.893  1.00132.78           C
ATOM   4207  N   THR C 201     122.406  84.266  89.363  1.00148.25           N
ATOM   4208  CA  THR C 201     122.658  82.848  89.030  1.00148.25           C
ATOM   4209  C   THR C 201     121.670  81.914  89.779  1.00148.25           C
ATOM   4210  O   THR C 201     121.019  82.317  90.760  1.00148.25           O
ATOM   4211  CB  THR C 201     124.079  82.365  89.454  1.00148.25           C
ATOM   4212  OG1 THR C 201     124.158  82.322  90.859  1.00148.25           O
ATOM   4213  CG2 THR C 201     125.240  83.204  88.899  1.00148.25           C
ATOM   4214  N   SER C 202     121.546  80.612  89.388  1.00150.64           N
ATOM   4215  CA  SER C 202     120.745  79.612  90.104  1.00150.64           C
ATOM   4216  C   SER C 202     121.216  79.464  91.589  1.00150.64           C
ATOM   4217  O   SER C 202     120.390  79.398  92.493  1.00150.64           O
ATOM   4218  CB  SER C 202     120.890  78.194  89.421  1.00150.64           C
ATOM   4219  OG  SER C 202     120.259  77.203  90.182  1.00150.64           O
ATOM   4220  N   LYS C 203     122.521  79.517  91.855  1.00142.83           N
ATOM   4221  CA  LYS C 203     123.154  79.519  93.199  1.00142.83           C
ATOM   4222  C   LYS C 203     122.547  80.574  94.134  1.00142.83           C
ATOM   4223  O   LYS C 203     122.399  80.352  95.328  1.00142.83           O
ATOM   4224  CB  LYS C 203     124.670  79.665  92.998  1.00142.83           C
ATOM   4225  CG  LYS C 203     125.440  79.851  94.315  1.00142.83           C
ATOM   4226  CD  LYS C 203     125.693  81.358  94.653  1.00142.83           C
ATOM   4227  CE  LYS C 203     125.301  81.668  96.106  1.00142.83           C
ATOM   4228  NZ  LYS C 203     125.202  83.150  96.347  1.00142.83           N
ATOM   4229  N   ASP C 204     122.206  81.732  93.597  1.00141.60           N
ATOM   4230  CA  ASP C 204     121.676  82.859  94.345  1.00141.60           C
ATOM   4231  C   ASP C 204     120.214  82.679  94.756  1.00141.60           C
ATOM   4232  O   ASP C 204     119.854  82.955  95.896  1.00141.60           O
ATOM   4233  CB  ASP C 204     121.832  84.163  93.552  1.00141.60           C
ATOM   4234  CG  ASP C 204     123.311  84.400  93.209  1.00141.60           C
ATOM   4235  OD1 ASP C 204     124.174  84.427  94.136  1.00141.60           O
ATOM   4236  OD2 ASP C 204     123.649  84.606  92.014  1.00141.60           O
ATOM   4237  N   ILE C 205     119.345  82.147  93.880  1.00138.06           N
ATOM   4238  CA  ILE C 205     117.921  81.802  94.201  1.00138.06           C
ATOM   4239  C   ILE C 205     117.780  80.529  95.020  1.00138.06           C
ATOM   4240  O   ILE C 205     116.888  80.435  95.844  1.00138.06           O
ATOM   4241  CB  ILE C 205     116.994  81.857  92.960  1.00138.06           C
ATOM   4242  CG1 ILE C 205     115.546  81.430  93.353  1.00138.06           C
ATOM   4243  CG2 ILE C 205     117.492  81.004  91.811  1.00138.06           C
ATOM   4244  CD1 ILE C 205     114.457  81.840  92.368  1.00138.06           C
ATOM   4245  N   GLU C 206     118.699  79.581  94.892  1.00161.75           N
ATOM   4246  CA  GLU C 206     118.751  78.453  95.824  1.00161.75           C
ATOM   4247  C   GLU C 206     119.172  78.942  97.201  1.00161.75           C
ATOM   4248  O   GLU C 206     118.582  78.582  98.226  1.00161.75           O
ATOM   4249  CB  GLU C 206     119.706  77.413  95.226  1.00161.75           C
ATOM   4250  CG  GLU C 206     119.547  76.040  95.886  1.00161.75           C
ATOM   4251  CD  GLU C 206     118.226  75.373  95.515  1.00161.75           C
ATOM   4252  OE1 GLU C 206     117.950  75.164  94.294  1.00161.75           O
ATOM   4253  OE2 GLU C 206     117.466  74.953  96.406  1.00161.75           O
ATOM   4254  N   THR C 207     120.131  79.874  97.274  1.00151.11           N
ATOM   4255  CA  THR C 207     120.471  80.591  98.511  1.00151.11           C
ATOM   4256  C   THR C 207     119.283  81.367  99.081  1.00151.11           C
ATOM   4257  O   THR C 207     119.007  81.282 100.293  1.00151.11           O
ATOM   4258  CB  THR C 207     121.644  81.566  98.291  1.00151.11           C
ATOM   4259  OG1 THR C 207     122.784  80.822  97.888  1.00151.11           O
ATOM   4260  CG2 THR C 207     122.003  82.472  99.438  1.00151.11           C
ATOM   4261  N   ALA C 208     118.560  82.147  98.258  1.00146.80           N
ATOM   4262  CA  ALA C 208     117.360  82.868  98.692  1.00146.80           C
ATOM   4263  C   ALA C 208     116.263  81.924  99.251  1.00146.80           C
ATOM   4264  O   ALA C 208     115.602  82.266 100.253  1.00146.80           O
ATOM   4265  CB  ALA C 208     116.828  83.670  97.494  1.00146.80           C
ATOM   4266  N   PHE C 209     116.050  80.749  98.650  1.00149.53           N
ATOM   4267  CA  PHE C 209     115.078  79.785  99.150  1.00149.53           C
ATOM   4268  C   PHE C 209     115.434  79.343 100.570  1.00149.53           C
ATOM   4269  O   PHE C 209     114.595  79.446 101.447  1.00149.53           O
ATOM   4270  CB  PHE C 209     114.994  78.605  98.163  1.00149.53           C
ATOM   4271  CG  PHE C 209     114.360  77.319  98.767  1.00149.53           C
ATOM   4272  CD2 PHE C 209     115.161  76.207  99.057  1.00149.53           C
ATOM   4273  CD1 PHE C 209     113.003  77.340  99.176  1.00149.53           C
ATOM   4274  CE2 PHE C 209     114.585  75.055  99.591  1.00149.53           C
ATOM   4275  CE1 PHE C 209     112.458  76.224  99.827  1.00149.53           C
ATOM   4276  CZ  PHE C 209     113.253  75.104 100.067  1.00149.53           C
ATOM   4277  N   MET C 210     116.685  78.923 100.821  1.00159.32           N
ATOM   4278  CA  MET C 210     117.067  78.456 102.157  1.00159.32           C
ATOM   4279  C   MET C 210     117.272  79.596 103.192  1.00159.32           C
ATOM   4280  O   MET C 210     117.249  79.388 104.391  1.00159.32           O
ATOM   4281  CB  MET C 210     118.304  77.584 101.992  1.00159.32           C
ATOM   4282  CG  MET C 210     117.975  76.379 101.099  1.00159.32           C
ATOM   4283  SD  MET C 210     119.142  74.986 101.173  1.00159.32           S
ATOM   4284  CE  MET C 210     118.420  73.857  99.940  1.00159.32           C
ATOM   4285  N   LEU C 211     117.413  80.835 102.690  1.00150.88           N
ATOM   4286  CA  LEU C 211     117.231  82.050 103.528  1.00150.88           C
ATOM   4287  C   LEU C 211     115.743  82.174 103.979  1.00150.88           C
ATOM   4288  O   LEU C 211     115.537  82.301 105.180  1.00150.88           O
ATOM   4289  CB  LEU C 211     117.692  83.329 102.794  1.00150.88           C
ATOM   4290  CG  LEU C 211     119.038  83.944 103.259  1.00150.88           C
ATOM   4291  CD1 LEU C 211     119.017  84.236 104.747  1.00150.88           C
ATOM   4292  CD2 LEU C 211     120.261  83.077 102.921  1.00150.88           C
ATOM   4293  N   GLU C 212     114.776  82.143 103.073  1.00173.34           N
ATOM   4294  CA  GLU C 212     113.359  82.453 103.362  1.00173.34           C
ATOM   4295  C   GLU C 212     112.531  81.283 103.938  1.00173.34           C
ATOM   4296  O   GLU C 212     111.536  81.491 104.630  1.00173.34           O
ATOM   4297  CB  GLU C 212     112.784  82.981 102.014  1.00173.34           C
ATOM   4298  CG  GLU C 212     111.447  83.724 102.212  1.00173.34           C
ATOM   4299  CD  GLU C 212     111.598  85.156 102.655  1.00173.34           C
ATOM   4300  OE1 GLU C 212     112.699  85.623 103.043  1.00173.34           O
ATOM   4301  OE2 GLU C 212     110.636  85.951 102.497  1.00173.34           O
ATOM   4302  N   HIS C 213     112.998  80.026 103.790  1.00184.88           N
ATOM   4303  CA  HIS C 213     112.324  78.781 104.261  1.00184.88           C
ATOM   4304  C   HIS C 213     113.075  78.068 105.398  1.00184.88           C
ATOM   4305  O   HIS C 213     114.138  78.457 105.858  1.00184.88           O
ATOM   4306  CB  HIS C 213     111.995  77.876 103.038  1.00184.88           C
ATOM   4307  CG  HIS C 213     110.982  78.493 102.109  1.00184.88           C
ATOM   4308  ND1 HIS C 213     109.613  78.185 102.034  1.00184.88           N
ATOM   4309  CD2 HIS C 213     111.236  79.473 101.188  1.00184.88           C
ATOM   4310  CE1 HIS C 213     109.087  78.989 101.109  1.00184.88           C
ATOM   4311  NE2 HIS C 213     110.026  79.773 100.582  1.00184.88           N
ATOM   4312  N   GLY C 214     112.458  76.950 105.827  1.00194.75           N
ATOM   4313  CA  GLY C 214     113.102  75.871 106.639  1.00194.75           C
ATOM   4314  C   GLY C 214     113.589  74.779 105.677  1.00194.75           C
ATOM   4315  O   GLY C 214     114.061  75.089 104.596  1.00194.75           O
ATOM   4316  N   PRO C 215     113.514  73.499 106.075  1.00214.04           N
ATOM   4317  CA  PRO C 215     113.681  72.393 105.143  1.00214.04           C
ATOM   4318  C   PRO C 215     112.375  72.131 104.329  1.00214.04           C
ATOM   4319  O   PRO C 215     111.290  72.213 104.899  1.00214.04           O
ATOM   4320  CB  PRO C 215     114.128  71.204 106.056  1.00214.04           C
ATOM   4321  CG  PRO C 215     113.438  71.518 107.359  1.00214.04           C
ATOM   4322  CD  PRO C 215     113.303  73.039 107.415  1.00214.04           C
ATOM   4323  N   LEU C 216     112.565  71.709 103.068  1.00218.02           N
ATOM   4324  CA  LEU C 216     111.627  71.024 102.113  1.00218.02           C
ATOM   4325  C   LEU C 216     110.210  71.645 101.902  1.00218.02           C
ATOM   4326  O   LEU C 216     110.118  72.801 101.431  1.00218.02           O
ATOM   4327  CB  LEU C 216     111.659  69.488 102.323  1.00218.02           C
ATOM   4328  CG  LEU C 216     111.505  68.948 103.749  1.00218.02           C
ATOM   4329  CD1 LEU C 216     110.043  68.943 104.219  1.00218.02           C
ATOM   4330  CD2 LEU C 216     112.050  67.512 103.746  1.00218.02           C
ATOM   4331  OXT LEU C 216     109.202  70.923 101.984  1.00218.02           O
TER    4332      LEU C 216
ATOM   4333  N   MET D   1     121.282 127.685  86.106  1.00 20.06           N
ATOM   4334  CA  MET D   1     121.744 126.345  85.824  1.00 20.06           C
ATOM   4335  C   MET D   1     120.603 125.344  85.815  1.00 20.06           C
ATOM   4336  O   MET D   1     119.574 125.594  86.441  1.00 20.06           O
ATOM   4337  CB  MET D   1     122.937 125.882  86.666  1.00 20.06           C
ATOM   4338  CG  MET D   1     124.242 126.444  86.100  1.00 20.06           C
ATOM   4339  SD  MET D   1     124.397 128.209  86.432  1.00 20.06           S
ATOM   4340  CE  MET D   1     125.752 128.557  85.251  1.00 20.06           C
ATOM   4341  N   SER D   2     120.772 124.275  85.072  1.00 17.62           N
ATOM   4342  CA  SER D   2     119.714 123.383  84.581  1.00 17.62           C
ATOM   4343  C   SER D   2     119.261 122.402  85.633  1.00 17.62           C
ATOM   4344  O   SER D   2     119.498 121.176  85.551  1.00 17.62           O
ATOM   4345  CB  SER D   2     120.202 122.747  83.266  1.00 17.62           C
ATOM   4346  OG  SER D   2     121.636 122.693  83.145  1.00 17.62           O
ATOM   4347  N   LYS D   3     118.707 122.953  86.718  1.00 20.23           N
ATOM   4348  CA  LYS D   3     118.313 122.268  87.947  1.00 20.23           C
ATOM   4349  C   LYS D   3     117.087 121.373  87.756  1.00 20.23           C
ATOM   4350  O   LYS D   3     116.125 121.505  88.506  1.00 20.23           O
ATOM   4351  CB  LYS D   3     118.252 123.232  89.209  1.00 20.23           C
ATOM   4352  CG  LYS D   3     119.510 124.149  89.398  1.00 20.23           C
ATOM   4353  CD  LYS D   3     119.689 124.776  90.809  1.00 20.23           C
ATOM   4354  CE  LYS D   3     120.821 125.820  90.827  1.00 20.23           C
ATOM   4355  NZ  LYS D   3     122.195 125.320  90.636  1.00 20.23           N
ATOM   4356  N   ALA D   4     117.107 120.430  86.800  1.00 20.97           N
ATOM   4357  CA  ALA D   4     116.098 119.382  86.665  1.00 20.97           C
ATOM   4358  C   ALA D   4     116.260 118.331  87.757  1.00 20.97           C
ATOM   4359  O   ALA D   4     117.302 117.676  87.883  1.00 20.97           O
ATOM   4360  CB  ALA D   4     116.209 118.757  85.280  1.00 20.97           C
ATOM   4361  N   GLY D   5     115.208 118.148  88.563  1.00 18.28           N
ATOM   4362  CA  GLY D   5     115.219 117.290  89.736  1.00 18.28           C
ATOM   4363  C   GLY D   5     115.778 115.886  89.543  1.00 18.28           C
ATOM   4364  O   GLY D   5     115.161 115.103  88.824  1.00 18.28           O
ATOM   4365  N   LYS D   6     116.888 115.585  90.238  1.00 23.08           N
ATOM   4366  CA  LYS D   6     117.487 114.245  90.266  1.00 23.08           C
ATOM   4367  C   LYS D   6     116.496 113.198  90.757  1.00 23.08           C
ATOM   4368  O   LYS D   6     115.985 113.305  91.881  1.00 23.08           O
ATOM   4369  CB  LYS D   6     118.748 114.233  91.159  1.00 23.08           C
ATOM   4370  CG  LYS D   6     119.978 114.993  90.644  1.00 23.08           C
ATOM   4371  CD  LYS D   6     121.012 115.013  91.783  1.00 23.08           C
ATOM   4372  CE  LYS D   6     122.243 115.754  91.390  1.00 23.08           C
ATOM   4373  NZ  LYS D   6     123.240 115.742  92.546  1.00 23.08           N
ATOM   4374  N   LYS D   7     116.214 112.156  89.961  1.00 23.66           N
ATOM   4375  CA  LYS D   7     115.196 111.130  90.261  1.00 23.66           C
ATOM   4376  C   LYS D   7     115.628 110.053  91.256  1.00 23.66           C
ATOM   4377  O   LYS D   7     115.638 108.851  90.959  1.00 23.66           O
ATOM   4378  CB  LYS D   7     114.484 110.685  88.963  1.00 23.66           C
ATOM   4379  CG  LYS D   7     113.907 111.956  88.262  1.00 23.66           C
ATOM   4380  CD  LYS D   7     112.595 111.688  87.492  1.00 23.66           C
ATOM   4381  CE  LYS D   7     111.953 113.035  87.121  1.00 23.66           C
ATOM   4382  NZ  LYS D   7     110.560 112.898  86.557  1.00 23.66           N
ATOM   4383  N   VAL D   8     115.844 110.539  92.496  1.00 23.05           N
ATOM   4384  CA  VAL D   8     115.274 110.041  93.773  1.00 23.05           C
ATOM   4385  C   VAL D   8     116.184 109.264  94.763  1.00 23.05           C
ATOM   4386  O   VAL D   8     116.421 108.088  94.579  1.00 23.05           O
ATOM   4387  CB  VAL D   8     113.891 109.387  93.568  1.00 23.05           C
ATOM   4388  CG1 VAL D   8     113.221 109.120  94.912  1.00 23.05           C
ATOM   4389  CG2 VAL D   8     112.914 110.244  92.716  1.00 23.05           C
ATOM   4390  N   LYS D   9     116.364 109.821  95.961  1.00 27.86           N
ATOM   4391  CA  LYS D   9     116.278 109.089  97.217  1.00 27.86           C
ATOM   4392  C   LYS D   9     114.915 109.233  97.856  1.00 27.86           C
ATOM   4393  O   LYS D   9     114.375 110.314  98.003  1.00 27.86           O
ATOM   4394  CB  LYS D   9     117.364 109.518  98.249  1.00 27.86           C
ATOM   4395  CG  LYS D   9     118.807 109.208  97.777  1.00 27.86           C
ATOM   4396  CD  LYS D   9     119.810 109.333  98.979  1.00 27.86           C
ATOM   4397  CE  LYS D   9     121.277 109.159  98.559  1.00 27.86           C
ATOM   4398  NZ  LYS D   9     122.241 109.341  99.702  1.00 27.86           N
ATOM   4399  N   ALA D  10     114.355 108.147  98.381  1.00 28.91           N
ATOM   4400  CA  ALA D  10     113.290 108.096  99.407  1.00 28.91           C
ATOM   4401  C   ALA D  10     113.871 107.543 100.719  1.00 28.91           C
ATOM   4402  O   ALA D  10     114.735 106.654 100.728  1.00 28.91           O
ATOM   4403  CB  ALA D  10     112.134 107.253  98.964  1.00 28.91           C
ATOM   4404  N   GLN D  11     113.346 107.996 101.870  1.00 31.64           N
ATOM   4405  CA  GLN D  11     113.682 107.501 103.199  1.00 31.64           C
ATOM   4406  C   GLN D  11     113.258 106.007 103.395  1.00 31.64           C
ATOM   4407  O   GLN D  11     112.147 105.606 103.025  1.00 31.64           O
ATOM   4408  CB  GLN D  11     113.104 108.407 104.300  1.00 31.64           C
ATOM   4409  CG  GLN D  11     113.976 109.702 104.336  1.00 31.64           C
ATOM   4410  CD  GLN D  11     113.286 110.847 105.034  1.00 31.64           C
ATOM   4411  OE1 GLN D  11     112.220 111.251 104.596  1.00 31.64           O
ATOM   4412  NE2 GLN D  11     113.879 111.396 106.062  1.00 31.64           N
ATOM   4413  N   GLN D  12     114.221 105.213 103.883  1.00 36.00           N
ATOM   4414  CA  GLN D  12     114.153 103.783 103.860  1.00 36.00           C
ATOM   4415  C   GLN D  12     113.174 103.226 104.870  1.00 36.00           C
ATOM   4416  O   GLN D  12     112.361 103.923 105.469  1.00 36.00           O
ATOM   4417  CB  GLN D  12     115.588 103.240 104.074  1.00 36.00           C
ATOM   4418  CG  GLN D  12     116.569 103.520 102.882  1.00 36.00           C
ATOM   4419  CD  GLN D  12     117.261 104.925 102.867  1.00 36.00           C
ATOM   4420  OE1 GLN D  12     117.216 105.580 101.849  1.00 36.00           O
ATOM   4421  NE2 GLN D  12     117.918 105.306 103.907  1.00 36.00           N
ATOM   4422  N   HIS D  13     113.154 101.917 105.070  1.00 43.81           N
ATOM   4423  CA  HIS D  13     112.439 101.217 106.137  1.00 43.81           C
ATOM   4424  C   HIS D  13     113.426 100.342 106.908  1.00 43.81           C
ATOM   4425  O   HIS D  13     114.236  99.632 106.316  1.00 43.81           O
ATOM   4426  CB  HIS D  13     111.278 100.377 105.572  1.00 43.81           C
ATOM   4427  CG  HIS D  13     111.193 100.314 104.064  1.00 43.81           C
ATOM   4428  ND1 HIS D  13     110.461 101.211 103.272  1.00 43.81           N
ATOM   4429  CD2 HIS D  13     111.793  99.425 103.247  1.00 43.81           C
ATOM   4430  CE1 HIS D  13     110.522 100.730 102.017  1.00 43.81           C
ATOM   4431  NE2 HIS D  13     111.335  99.660 101.976  1.00 43.81           N
ATOM   4432  N   GLY D  14     113.395 100.405 108.264  1.00 51.62           N
ATOM   4433  CA  GLY D  14     114.095  99.475 109.153  1.00 51.62           C
ATOM   4434  C   GLY D  14     115.525  99.808 109.583  1.00 51.62           C
ATOM   4435  O   GLY D  14     116.146  98.963 110.224  1.00 51.62           O
ATOM   4436  N   HIS D  15     116.102 100.972 109.297  1.00137.43           N
ATOM   4437  CA  HIS D  15     117.442 101.303 109.837  1.00137.43           C
ATOM   4438  C   HIS D  15     117.424 101.339 111.379  1.00137.43           C
ATOM   4439  O   HIS D  15     116.936 102.296 111.990  1.00137.43           O
ATOM   4440  CB  HIS D  15     117.991 102.667 109.335  1.00137.43           C
ATOM   4441  CG  HIS D  15     118.387 102.623 107.882  1.00137.43           C
ATOM   4442  ND1 HIS D  15     119.146 101.638 107.285  1.00137.43           N
ATOM   4443  CD2 HIS D  15     118.049 103.516 106.917  1.00137.43           C
ATOM   4444  CE1 HIS D  15     119.181 101.891 105.967  1.00137.43           C
ATOM   4445  NE2 HIS D  15     118.578 103.054 105.687  1.00137.43           N
ATOM   4446  N   LEU D  16     117.972 100.293 112.010  1.00135.55           N
ATOM   4447  CA  LEU D  16     118.009 100.162 113.463  1.00135.55           C
ATOM   4448  C   LEU D  16     118.861 101.191 114.220  1.00135.55           C
ATOM   4449  O   LEU D  16     118.606 101.383 115.421  1.00135.55           O
ATOM   4450  CB  LEU D  16     118.457  98.736 113.816  1.00135.55           C
ATOM   4451  CG  LEU D  16     117.433  97.639 113.434  1.00135.55           C
ATOM   4452  CD1 LEU D  16     118.061  96.261 113.564  1.00135.55           C
ATOM   4453  CD2 LEU D  16     116.168  97.722 114.301  1.00135.55           C
ATOM   4454  N   ALA D  17     119.766 101.912 113.537  1.00157.98           N
ATOM   4455  CA  ALA D  17     120.520 103.011 114.134  1.00157.98           C
ATOM   4456  C   ALA D  17     119.666 104.230 114.549  1.00157.98           C
ATOM   4457  O   ALA D  17     120.152 105.031 115.359  1.00157.98           O
ATOM   4458  CB  ALA D  17     121.597 103.386 113.112  1.00157.98           C
ATOM   4459  N   ASP D  18     118.456 104.435 114.020  1.00177.23           N
ATOM   4460  CA  ASP D  18     117.521 105.459 114.465  1.00177.23           C
ATOM   4461  C   ASP D  18     116.603 104.970 115.614  1.00177.23           C
ATOM   4462  O   ASP D  18     116.151 105.777 116.425  1.00177.23           O
ATOM   4463  CB  ASP D  18     116.749 105.944 113.237  1.00177.23           C
ATOM   4464  CG  ASP D  18     117.666 106.650 112.246  1.00177.23           C
ATOM   4465  OD1 ASP D  18     118.355 107.584 112.694  1.00177.23           O
ATOM   4466  OD2 ASP D  18     117.668 106.278 111.052  1.00177.23           O
ATOM   4467  N   HIS D  19     116.306 103.669 115.654  1.00150.41           N
ATOM   4468  CA  HIS D  19     115.416 103.089 116.692  1.00150.41           C
ATOM   4469  C   HIS D  19     116.023 103.011 118.104  1.00150.41           C
ATOM   4470  O   HIS D  19     115.412 102.453 119.029  1.00150.41           O
ATOM   4471  CB  HIS D  19     114.867 101.711 116.242  1.00150.41           C
ATOM   4472  CG  HIS D  19     113.601 101.317 116.908  1.00150.41           C
ATOM   4473  ND1 HIS D  19     112.327 101.797 116.611  1.00150.41           N
ATOM   4474  CD2 HIS D  19     113.534 100.453 117.965  1.00150.41           C
ATOM   4475  CE1 HIS D  19     111.533 101.263 117.558  1.00150.41           C
ATOM   4476  NE2 HIS D  19     112.213 100.437 118.357  1.00150.41           N
ATOM   4477  N   VAL D  20     117.250 103.482 118.246  1.00159.81           N
ATOM   4478  CA  VAL D  20     118.012 103.612 119.513  1.00159.81           C
ATOM   4479  C   VAL D  20     117.883 105.035 120.075  1.00159.81           C
ATOM   4480  O   VAL D  20     118.618 105.952 119.694  1.00159.81           O
ATOM   4481  CB  VAL D  20     119.462 103.080 119.399  1.00159.81           C
ATOM   4482  CG1 VAL D  20     120.280 103.610 118.179  1.00159.81           C
ATOM   4483  CG2 VAL D  20     120.189 103.199 120.729  1.00159.81           C
ATOM   4484  N   SER D  21     116.955 105.238 121.013  1.00183.78           N
ATOM   4485  CA  SER D  21     116.763 106.491 121.771  1.00183.78           C
ATOM   4486  C   SER D  21     117.878 106.697 122.798  1.00183.78           C
ATOM   4487  O   SER D  21     118.519 105.758 123.265  1.00183.78           O
ATOM   4488  CB  SER D  21     115.377 106.522 122.401  1.00183.78           C
ATOM   4489  OG  SER D  21     115.141 105.365 123.223  1.00183.78           O
ATOM   4490  N   VAL D  22     118.041 107.961 123.193  1.00194.95           N
ATOM   4491  CA  VAL D  22     118.908 108.367 124.316  1.00194.95           C
ATOM   4492  C   VAL D  22     118.218 108.128 125.673  1.00194.95           C
ATOM   4493  O   VAL D  22     116.988 108.191 125.758  1.00194.95           O
ATOM   4494  CB  VAL D  22     119.318 109.849 124.157  1.00194.95           C
ATOM   4495  CG1 VAL D  22     120.239 110.395 125.267  1.00194.95           C
ATOM   4496  CG2 VAL D  22     120.011 110.161 122.835  1.00194.95           C
ATOM   4497  N   GLY D  23     118.985 107.873 126.761  1.00191.48           N
ATOM   4498  CA  GLY D  23     118.425 107.799 128.123  1.00191.48           C
ATOM   4499  C   GLY D  23     117.598 106.551 128.443  1.00191.48           C
ATOM   4500  O   GLY D  23     116.464 106.670 128.918  1.00191.48           O
ATOM   4501  N   GLU D  24     118.153 105.364 128.194  1.00178.25           N
ATOM   4502  CA  GLU D  24     117.808 104.123 128.891  1.00178.25           C
ATOM   4503  C   GLU D  24     119.068 103.181 128.944  1.00178.25           C
ATOM   4504  O   GLU D  24     119.967 103.308 128.084  1.00178.25           O
ATOM   4505  CB  GLU D  24     116.536 103.417 128.341  1.00178.25           C
ATOM   4506  CG  GLU D  24     116.688 102.711 126.994  1.00178.25           C
ATOM   4507  CD  GLU D  24     116.686 103.614 125.738  1.00178.25           C
ATOM   4508  OE1 GLU D  24     115.950 104.624 125.682  1.00178.25           O
ATOM   4509  OE2 GLU D  24     117.320 103.183 124.734  1.00178.25           O
ATOM   4510  N   THR D  25     119.168 102.277 129.949  1.00167.34           N
ATOM   4511  CA  THR D  25     120.365 101.438 130.294  1.00167.34           C
ATOM   4512  C   THR D  25     120.763 100.434 129.169  1.00167.34           C
ATOM   4513  O   THR D  25     120.115 100.273 128.128  1.00167.34           O
ATOM   4514  CB  THR D  25     120.268 100.735 131.666  1.00167.34           C
ATOM   4515  OG1 THR D  25     119.274  99.743 131.677  1.00167.34           O
ATOM   4516  CG2 THR D  25     120.150 101.711 132.823  1.00167.34           C
ATOM   4517  N   GLN D  26     121.977  99.869 129.342  1.00163.85           N
ATOM   4518  CA  GLN D  26     122.802  99.191 128.324  1.00163.85           C
ATOM   4519  C   GLN D  26     122.640  97.669 128.224  1.00163.85           C
ATOM   4520  O   GLN D  26     122.482  96.990 129.211  1.00163.85           O
ATOM   4521  CB  GLN D  26     124.237  99.637 128.578  1.00163.85           C
ATOM   4522  CG  GLN D  26     125.335  99.178 127.604  1.00163.85           C
ATOM   4523  CD  GLN D  26     125.001  99.435 126.119  1.00163.85           C
ATOM   4524  OE1 GLN D  26     124.161 100.256 125.747  1.00163.85           O
ATOM   4525  NE2 GLN D  26     125.630  98.737 125.198  1.00163.85           N
ATOM   4526  N   ILE D  27     122.774  97.122 127.018  1.00147.88           N
ATOM   4527  CA  ILE D  27     123.132  95.707 126.831  1.00147.88           C
ATOM   4528  C   ILE D  27     124.679  95.558 127.014  1.00147.88           C
ATOM   4529  O   ILE D  27     125.412  96.187 126.240  1.00147.88           O
ATOM   4530  CB  ILE D  27     122.713  95.232 125.405  1.00147.88           C
ATOM   4531  CG1 ILE D  27     121.182  95.314 125.213  1.00147.88           C
ATOM   4532  CG2 ILE D  27     123.197  93.821 125.038  1.00147.88           C
ATOM   4533  CD1 ILE D  27     120.299  94.357 126.048  1.00147.88           C
ATOM   4534  N   PRO D  28     125.187  94.740 127.974  1.00148.34           N
ATOM   4535  CA  PRO D  28     126.635  94.616 128.234  1.00148.34           C
ATOM   4536  C   PRO D  28     127.357  94.174 126.952  1.00148.34           C
ATOM   4537  O   PRO D  28     127.059  93.108 126.399  1.00148.34           O
ATOM   4538  CB  PRO D  28     126.732  93.624 129.400  1.00148.34           C
ATOM   4539  CG  PRO D  28     125.410  93.764 130.119  1.00148.34           C
ATOM   4540  CD  PRO D  28     124.431  94.058 128.994  1.00148.34           C
ATOM   4541  N   LYS D  29     128.266  94.980 126.409  1.00151.18           N
ATOM   4542  CA  LYS D  29     128.703  94.886 125.000  1.00151.18           C
ATOM   4543  C   LYS D  29     129.400  93.548 124.699  1.00151.18           C
ATOM   4544  O   LYS D  29     129.226  93.030 123.603  1.00151.18           O
ATOM   4545  CB  LYS D  29     129.595  96.090 124.651  1.00151.18           C
ATOM   4546  CG  LYS D  29     128.837  97.431 124.687  1.00151.18           C
ATOM   4547  CD  LYS D  29     129.750  98.604 124.242  1.00151.18           C
ATOM   4548  CE  LYS D  29     129.131  99.963 124.663  1.00151.18           C
ATOM   4549  NZ  LYS D  29     127.931 100.296 123.884  1.00151.18           N
ATOM   4550  N   ALA D  30     130.102  92.924 125.644  1.00166.92           N
ATOM   4551  CA  ALA D  30     130.658  91.544 125.562  1.00166.92           C
ATOM   4552  C   ALA D  30     129.634  90.442 125.214  1.00166.92           C
ATOM   4553  O   ALA D  30     129.914  89.556 124.388  1.00166.92           O
ATOM   4554  CB  ALA D  30     131.358  91.170 126.865  1.00166.92           C
ATOM   4555  N   SER D  31     128.401  90.569 125.696  1.00156.43           N
ATOM   4556  CA  SER D  31     127.274  89.693 125.297  1.00156.43           C
ATOM   4557  C   SER D  31     127.050  89.720 123.779  1.00156.43           C
ATOM   4558  O   SER D  31     126.650  88.731 123.212  1.00156.43           O
ATOM   4559  CB  SER D  31     126.007  90.075 126.101  1.00156.43           C
ATOM   4560  OG  SER D  31     124.891  89.243 125.855  1.00156.43           O
ATOM   4561  N   THR D  32     127.389  90.829 123.090  1.00146.05           N
ATOM   4562  CA  THR D  32     127.211  90.859 121.630  1.00146.05           C
ATOM   4563  C   THR D  32     128.107  89.820 120.928  1.00146.05           C
ATOM   4564  O   THR D  32     127.692  89.051 120.065  1.00146.05           O
ATOM   4565  CB  THR D  32     127.411  92.227 120.947  1.00146.05           C
ATOM   4566  OG1 THR D  32     128.745  92.682 120.961  1.00146.05           O
ATOM   4567  CG2 THR D  32     126.499  93.315 121.575  1.00146.05           C
ATOM   4568  N   GLN D  33     129.361  89.722 121.343  1.00158.79           N
ATOM   4569  CA  GLN D  33     130.287  88.695 120.902  1.00158.79           C
ATOM   4570  C   GLN D  33     129.900  87.262 121.359  1.00158.79           C
ATOM   4571  O   GLN D  33     129.949  86.333 120.597  1.00158.79           O
ATOM   4572  CB  GLN D  33     131.736  88.996 121.336  1.00158.79           C
ATOM   4573  CG  GLN D  33     132.404  90.161 120.572  1.00158.79           C
ATOM   4574  CD  GLN D  33     132.308  91.542 121.192  1.00158.79           C
ATOM   4575  OE1 GLN D  33     131.548  91.800 122.100  1.00158.79           O
ATOM   4576  NE2 GLN D  33     133.068  92.486 120.680  1.00158.79           N
ATOM   4577  N   HIS D  34     129.322  87.149 122.619  1.00160.74           N
ATOM   4578  CA  HIS D  34     128.759  85.870 123.082  1.00160.74           C
ATOM   4579  C   HIS D  34     127.599  85.387 122.218  1.00160.74           C
ATOM   4580  O   HIS D  34     127.522  84.202 121.907  1.00160.74           O
ATOM   4581  CB  HIS D  34     128.326  85.960 124.548  1.00160.74           C
ATOM   4582  CG  HIS D  34     129.170  86.521 125.630  1.00160.74           C
ATOM   4583  ND1 HIS D  34     128.724  86.810 126.926  1.00160.74           N
ATOM   4584  CD2 HIS D  34     130.491  86.918 125.572  1.00160.74           C
ATOM   4585  CE1 HIS D  34     129.733  87.415 127.571  1.00160.74           C
ATOM   4586  NE2 HIS D  34     130.820  87.478 126.779  1.00160.74           N
ATOM   4587  N   LEU D  35     126.727  86.292 121.818  1.00157.64           N
ATOM   4588  CA  LEU D  35     125.531  86.040 121.023  1.00157.64           C
ATOM   4589  C   LEU D  35     125.892  85.750 119.573  1.00157.64           C
ATOM   4590  O   LEU D  35     125.242  84.901 118.967  1.00157.64           O
ATOM   4591  CB  LEU D  35     124.637  87.275 121.126  1.00157.64           C
ATOM   4592  CG  LEU D  35     123.862  87.405 122.463  1.00157.64           C
ATOM   4593  CD1 LEU D  35     123.315  88.802 122.598  1.00157.64           C
ATOM   4594  CD2 LEU D  35     122.679  86.445 122.569  1.00157.64           C
ATOM   4595  N   LEU D  36     126.935  86.394 119.025  1.00164.37           N
ATOM   4596  CA  LEU D  36     127.532  86.095 117.727  1.00164.37           C
ATOM   4597  C   LEU D  36     128.194  84.706 117.725  1.00164.37           C
ATOM   4598  O   LEU D  36     127.865  83.879 116.854  1.00164.37           O
ATOM   4599  CB  LEU D  36     128.502  87.241 117.311  1.00164.37           C
ATOM   4600  CG  LEU D  36     127.919  88.399 116.508  1.00164.37           C
ATOM   4601  CD1 LEU D  36     127.840  87.868 115.060  1.00164.37           C
ATOM   4602  CD2 LEU D  36     126.556  88.974 116.848  1.00164.37           C
ATOM   4603  N   ARG D  37     128.982  84.371 118.780  1.00175.70           N
ATOM   4604  CA  ARG D  37     129.465  82.982 118.985  1.00175.70           C
ATOM   4605  C   ARG D  37     128.291  82.012 119.132  1.00175.70           C
ATOM   4606  O   ARG D  37     128.282  80.946 118.517  1.00175.70           O
ATOM   4607  CB  ARG D  37     130.464  82.926 120.157  1.00175.70           C
ATOM   4608  CG  ARG D  37     131.850  83.393 119.783  1.00175.70           C
ATOM   4609  CD  ARG D  37     132.814  82.372 119.080  1.00175.70           C
ATOM   4610  NE  ARG D  37     134.044  83.081 118.614  1.00175.70           N
ATOM   4611  CZ  ARG D  37     135.291  83.118 119.084  1.00175.70           C
ATOM   4612  NH1 ARG D  37     135.769  82.256 119.947  1.00175.70           N
ATOM   4613  NH2 ARG D  37     136.070  84.074 118.670  1.00175.70           N
ATOM   4614  N   LYS D  38     127.259  82.309 119.949  1.00166.02           N
ATOM   4615  CA  LYS D  38     126.064  81.443 120.217  1.00166.02           C
ATOM   4616  C   LYS D  38     125.361  80.943 118.919  1.00166.02           C
ATOM   4617  O   LYS D  38     124.939  79.793 118.846  1.00166.02           O
ATOM   4618  CB  LYS D  38     125.114  82.215 121.152  1.00166.02           C
ATOM   4619  CG  LYS D  38     123.690  81.603 121.347  1.00166.02           C
ATOM   4620  CD  LYS D  38     123.627  80.243 122.041  1.00166.02           C
ATOM   4621  CE  LYS D  38     122.193  79.712 122.043  1.00166.02           C
ATOM   4622  NZ  LYS D  38     121.373  80.232 123.165  1.00166.02           N
ATOM   4623  N   ALA D  39     125.268  81.816 117.927  1.00157.58           N
ATOM   4624  CA  ALA D  39     124.787  81.576 116.578  1.00157.58           C
ATOM   4625  C   ALA D  39     125.875  81.011 115.565  1.00157.58           C
ATOM   4626  O   ALA D  39     125.618  80.945 114.358  1.00157.58           O
ATOM   4627  CB  ALA D  39     124.254  82.914 116.059  1.00157.58           C
ATOM   4628  N   GLY D  40     127.083  80.689 116.006  1.00170.68           N
ATOM   4629  CA  GLY D  40     128.153  80.068 115.227  1.00170.68           C
ATOM   4630  C   GLY D  40     129.052  81.036 114.442  1.00170.68           C
ATOM   4631  O   GLY D  40     129.853  80.590 113.610  1.00170.68           O
ATOM   4632  N   SER D  41     128.949  82.365 114.642  1.00174.10           N
ATOM   4633  CA  SER D  41     129.860  83.339 113.975  1.00174.10           C
ATOM   4634  C   SER D  41     131.179  83.478 114.717  1.00174.10           C
ATOM   4635  O   SER D  41     131.292  83.164 115.906  1.00174.10           O
ATOM   4636  CB  SER D  41     129.185  84.714 113.855  1.00174.10           C
ATOM   4637  OG  SER D  41     130.058  85.637 113.197  1.00174.10           O
ATOM   4638  N   LEU D  42     132.217  83.928 114.012  1.00183.12           N
ATOM   4639  CA  LEU D  42     133.532  84.225 114.587  1.00183.12           C
ATOM   4640  C   LEU D  42     133.452  85.329 115.657  1.00183.12           C
ATOM   4641  O   LEU D  42     134.047  85.182 116.717  1.00183.12           O
ATOM   4642  CB  LEU D  42     134.532  84.681 113.480  1.00183.12           C
ATOM   4643  CG  LEU D  42     134.958  83.612 112.433  1.00183.12           C
ATOM   4644  CD1 LEU D  42     135.574  82.342 113.036  1.00183.12           C
ATOM   4645  CD2 LEU D  42     133.865  83.193 111.452  1.00183.12           C
ATOM   4646  N   SER D  43     132.742  86.445 115.356  1.00202.15           N
ATOM   4647  CA  SER D  43     132.551  87.590 116.284  1.00202.15           C
ATOM   4648  C   SER D  43     131.652  88.688 115.689  1.00202.15           C
ATOM   4649  O   SER D  43     131.224  88.597 114.558  1.00202.15           O
ATOM   4650  CB  SER D  43     133.935  88.250 116.586  1.00202.15           C
ATOM   4651  OG  SER D  43     133.817  89.158 117.650  1.00202.15           O
ATOM   4652  N   ALA D  44     131.351  89.707 116.497  1.00205.70           N
ATOM   4653  CA  ALA D  44     130.741  91.000 116.106  1.00205.70           C
ATOM   4654  C   ALA D  44     131.727  91.830 115.239  1.00205.70           C
ATOM   4655  O   ALA D  44     132.681  91.352 114.660  1.00205.70           O
ATOM   4656  CB  ALA D  44     130.337  91.709 117.416  1.00205.70           C
ATOM   4657  N   ALA D  45     131.438  93.125 115.068  1.00178.25           N
ATOM   4658  CA  ALA D  45     132.335  94.134 114.513  1.00178.25           C
ATOM   4659  C   ALA D  45     131.971  95.547 115.059  1.00178.25           C
ATOM   4660  O   ALA D  45     130.913  95.689 115.681  1.00178.25           O
ATOM   4661  CB  ALA D  45     132.316  94.029 112.992  1.00178.25           C
ATOM   4662  N   GLY D  46     132.803  96.550 114.841  1.00185.52           N
ATOM   4663  CA  GLY D  46     132.774  97.838 115.531  1.00185.52           C
ATOM   4664  C   GLY D  46     131.497  98.628 115.276  1.00185.52           C
ATOM   4665  O   GLY D  46     131.032  99.369 116.154  1.00185.52           O
ATOM   4666  N   ASP D  47     130.858  98.432 114.106  1.00173.49           N
ATOM   4667  CA  ASP D  47     129.579  99.038 113.795  1.00173.49           C
ATOM   4668  C   ASP D  47     128.317  98.253 114.249  1.00173.49           C
ATOM   4669  O   ASP D  47     127.225  98.786 114.196  1.00173.49           O
ATOM   4670  CB  ASP D  47     129.591  99.300 112.263  1.00173.49           C
ATOM   4671  CG  ASP D  47     129.660  98.041 111.416  1.00173.49           C
ATOM   4672  OD1 ASP D  47     129.933  96.937 111.915  1.00173.49           O
ATOM   4673  OD2 ASP D  47     129.325  98.175 110.223  1.00173.49           O
ATOM   4674  N   THR D  48     128.461  96.991 114.676  1.00155.54           N
ATOM   4675  CA  THR D  48     127.307  96.056 114.868  1.00155.54           C
ATOM   4676  C   THR D  48     126.487  96.238 116.123  1.00155.54           C
ATOM   4677  O   THR D  48     125.331  95.889 116.163  1.00155.54           O
ATOM   4678  CB  THR D  48     127.669  94.586 114.849  1.00155.54           C
ATOM   4679  OG1 THR D  48     128.640  94.273 115.830  1.00155.54           O
ATOM   4680  CG2 THR D  48     128.227  94.080 113.501  1.00155.54           C
ATOM   4681  N   GLU D  49     127.092  96.789 117.175  1.00151.49           N
ATOM   4682  CA  GLU D  49     126.451  96.954 118.502  1.00151.49           C
ATOM   4683  C   GLU D  49     125.324  98.014 118.543  1.00151.49           C
ATOM   4684  O   GLU D  49     124.275  97.757 119.105  1.00151.49           O
ATOM   4685  CB  GLU D  49     127.552  97.280 119.499  1.00151.49           C
ATOM   4686  CG  GLU D  49     127.026  97.295 120.950  1.00151.49           C
ATOM   4687  CD  GLU D  49     126.895  98.683 121.611  1.00151.49           C
ATOM   4688  OE1 GLU D  49     127.748  99.577 121.353  1.00151.49           O
ATOM   4689  OE2 GLU D  49     126.026  98.847 122.512  1.00151.49           O
ATOM   4690  N   VAL D  50     125.384  99.046 117.713  1.00145.60           N
ATOM   4691  CA  VAL D  50     124.320 100.051 117.503  1.00145.60           C
ATOM   4692  C   VAL D  50     123.019  99.437 116.933  1.00145.60           C
ATOM   4693  O   VAL D  50     121.992  99.562 117.582  1.00145.60           O
ATOM   4694  CB  VAL D  50     124.817 101.245 116.698  1.00145.60           C
ATOM   4695  CG1 VAL D  50     123.700 102.240 116.361  1.00145.60           C
ATOM   4696  CG2 VAL D  50     125.985 101.926 117.423  1.00145.60           C
ATOM   4697  N   PRO D  51     123.007  98.736 115.749  1.00136.50           N
ATOM   4698  CA  PRO D  51     121.756  98.161 115.223  1.00136.50           C
ATOM   4699  C   PRO D  51     121.163  97.026 116.087  1.00136.50           C
ATOM   4700  O   PRO D  51     119.967  96.889 116.126  1.00136.50           O
ATOM   4701  CB  PRO D  51     122.090  97.706 113.803  1.00136.50           C
ATOM   4702  CG  PRO D  51     123.573  97.436 113.874  1.00136.50           C
ATOM   4703  CD  PRO D  51     124.084  98.567 114.782  1.00136.50           C
ATOM   4704  N   ILE D  52     121.959  96.216 116.826  1.00128.34           N
ATOM   4705  CA  ILE D  52     121.385  95.088 117.619  1.00128.34           C
ATOM   4706  C   ILE D  52     120.846  95.622 118.992  1.00128.34           C
ATOM   4707  O   ILE D  52     119.872  95.107 119.497  1.00128.34           O
ATOM   4708  CB  ILE D  52     122.315  93.885 117.747  1.00128.34           C
ATOM   4709  CG1 ILE D  52     123.584  94.179 118.599  1.00128.34           C
ATOM   4710  CG2 ILE D  52     122.585  93.322 116.359  1.00128.34           C
ATOM   4711  CD1 ILE D  52     124.684  93.141 118.513  1.00128.34           C
ATOM   4712  N   ARG D  53     121.398  96.728 119.507  1.00143.96           N
ATOM   4713  CA  ARG D  53     120.684  97.586 120.516  1.00143.96           C
ATOM   4714  C   ARG D  53     119.336  98.110 119.996  1.00143.96           C
ATOM   4715  O   ARG D  53     118.329  97.970 120.710  1.00143.96           O
ATOM   4716  CB  ARG D  53     121.600  98.727 120.983  1.00143.96           C
ATOM   4717  CG  ARG D  53     120.953  99.638 122.050  1.00143.96           C
ATOM   4718  CD  ARG D  53     121.864 100.662 122.696  1.00143.96           C
ATOM   4719  NE  ARG D  53     121.004 101.621 123.463  1.00143.96           N
ATOM   4720  CZ  ARG D  53     120.783 101.693 124.765  1.00143.96           C
ATOM   4721  NH1 ARG D  53     121.492 101.062 125.601  1.00143.96           N
ATOM   4722  NH2 ARG D  53     119.841 102.467 125.252  1.00143.96           N
ATOM   4723  N   GLY D  54     119.292  98.550 118.744  1.00131.63           N
ATOM   4724  CA  GLY D  54     118.015  98.769 118.042  1.00131.63           C
ATOM   4725  C   GLY D  54     117.081  97.518 117.962  1.00131.63           C
ATOM   4726  O   GLY D  54     115.908  97.651 118.311  1.00131.63           O
ATOM   4727  N   PHE D  55     117.602  96.339 117.627  1.00120.82           N
ATOM   4728  CA  PHE D  55     116.752  95.100 117.515  1.00120.82           C
ATOM   4729  C   PHE D  55     116.060  94.714 118.842  1.00120.82           C
ATOM   4730  O   PHE D  55     114.886  94.417 118.848  1.00120.82           O
ATOM   4731  CB  PHE D  55     117.595  93.923 116.934  1.00120.82           C
ATOM   4732  CG  PHE D  55     116.801  92.699 116.548  1.00120.82           C
ATOM   4733  CD1 PHE D  55     116.318  92.503 115.229  1.00120.82           C
ATOM   4734  CD2 PHE D  55     116.625  91.656 117.489  1.00120.82           C
ATOM   4735  CE1 PHE D  55     115.727  91.243 114.874  1.00120.82           C
ATOM   4736  CE2 PHE D  55     116.022  90.433 117.145  1.00120.82           C
ATOM   4737  CZ  PHE D  55     115.627  90.230 115.826  1.00120.82           C
ATOM   4738  N   VAL D  56     116.798  94.726 119.948  1.00107.05           N
ATOM   4739  CA  VAL D  56     116.186  94.478 121.281  1.00107.05           C
ATOM   4740  C   VAL D  56     115.253  95.651 121.629  1.00107.05           C
ATOM   4741  O   VAL D  56     114.134  95.399 122.114  1.00107.05           O
ATOM   4742  CB  VAL D  56     117.237  94.147 122.333  1.00107.05           C
ATOM   4743  CG1 VAL D  56     118.138  95.363 122.671  1.00107.05           C
ATOM   4744  CG2 VAL D  56     116.622  93.681 123.648  1.00107.05           C
ATOM   4745  N   HIS D  57     115.633  96.895 121.334  1.00113.17           N
ATOM   4746  CA  HIS D  57     114.796  98.092 121.497  1.00113.17           C
ATOM   4747  C   HIS D  57     113.552  98.108 120.615  1.00113.17           C
ATOM   4748  O   HIS D  57     112.713  99.003 120.750  1.00113.17           O
ATOM   4749  CB  HIS D  57     115.694  99.335 121.339  1.00113.17           C
ATOM   4750  CG  HIS D  57     115.170 100.594 121.948  1.00113.17           C
ATOM   4751  ND1 HIS D  57     114.148 101.417 121.499  1.00113.17           N
ATOM   4752  CD2 HIS D  57     115.755 101.266 122.967  1.00113.17           C
ATOM   4753  CE1 HIS D  57     114.124 102.566 122.207  1.00113.17           C
ATOM   4754  NE2 HIS D  57     115.123 102.491 123.097  1.00113.17           N
ATOM   4755  N   MET D  58     113.391  97.154 119.667  1.00125.03           N
ATOM   4756  CA  MET D  58     112.160  96.987 118.909  1.00125.03           C
ATOM   4757  C   MET D  58     111.413  95.685 119.284  1.00125.03           C
ATOM   4758  O   MET D  58     110.203  95.727 119.409  1.00125.03           O
ATOM   4759  CB  MET D  58     112.443  97.159 117.396  1.00125.03           C
ATOM   4760  CG  MET D  58     112.872  95.926 116.582  1.00125.03           C
ATOM   4761  SD  MET D  58     111.512  94.825 116.023  1.00125.03           S
ATOM   4762  CE  MET D  58     110.581  95.888 114.857  1.00125.03           C
ATOM   4763  N   LYS D  59     112.120  94.602 119.627  1.00112.22           N
ATOM   4764  CA  LYS D  59     111.494  93.378 120.212  1.00112.22           C
ATOM   4765  C   LYS D  59     110.835  93.656 121.559  1.00112.22           C
ATOM   4766  O   LYS D  59     109.638  93.408 121.737  1.00112.22           O
ATOM   4767  CB  LYS D  59     112.485  92.205 120.280  1.00112.22           C
ATOM   4768  CG  LYS D  59     112.392  91.239 119.079  1.00112.22           C
ATOM   4769  CD  LYS D  59     112.627  91.874 117.693  1.00112.22           C
ATOM   4770  CE  LYS D  59     112.490  90.829 116.569  1.00112.22           C
ATOM   4771  NZ  LYS D  59     112.689  91.459 115.233  1.00112.22           N
ATOM   4772  N   LEU D  60     111.590  94.277 122.485  1.00114.52           N
ATOM   4773  CA  LEU D  60     111.071  94.653 123.828  1.00114.52           C
ATOM   4774  C   LEU D  60     109.881  95.677 123.708  1.00114.52           C
ATOM   4775  O   LEU D  60     108.873  95.521 124.394  1.00114.52           O
ATOM   4776  CB  LEU D  60     112.255  95.056 124.727  1.00114.52           C
ATOM   4777  CG  LEU D  60     111.925  95.220 126.214  1.00114.52           C
ATOM   4778  CD1 LEU D  60     113.170  94.906 127.059  1.00114.52           C
ATOM   4779  CD2 LEU D  60     111.503  96.677 126.503  1.00114.52           C
ATOM   4780  N   HIS D  61     109.982  96.645 122.795  1.00123.57           N
ATOM   4781  CA  HIS D  61     108.938  97.617 122.537  1.00123.57           C
ATOM   4782  C   HIS D  61     107.632  96.940 122.055  1.00123.57           C
ATOM   4783  O   HIS D  61     106.546  97.190 122.595  1.00123.57           O
ATOM   4784  CB  HIS D  61     109.497  98.635 121.530  1.00123.57           C
ATOM   4785  CG  HIS D  61     108.504  99.667 121.047  1.00123.57           C
ATOM   4786  ND1 HIS D  61     108.014 100.674 121.870  1.00123.57           N
ATOM   4787  CD2 HIS D  61     107.916  99.749 119.806  1.00123.57           C
ATOM   4788  CE1 HIS D  61     107.114 101.311 121.108  1.00123.57           C
ATOM   4789  NE2 HIS D  61     107.036 100.801 119.854  1.00123.57           N
ATOM   4790  N   LYS D  62     107.732  96.007 121.096  1.00116.56           N
ATOM   4791  CA  LYS D  62     106.608  95.274 120.506  1.00116.56           C
ATOM   4792  C   LYS D  62     105.989  94.402 121.589  1.00116.56           C
ATOM   4793  O   LYS D  62     104.754  94.451 121.680  1.00116.56           O
ATOM   4794  CB  LYS D  62     107.119  94.446 119.316  1.00116.56           C
ATOM   4795  CG  LYS D  62     106.090  93.521 118.701  1.00116.56           C
ATOM   4796  CD  LYS D  62     106.705  92.691 117.536  1.00116.56           C
ATOM   4797  CE  LYS D  62     105.663  91.749 116.895  1.00116.56           C
ATOM   4798  NZ  LYS D  62     106.244  90.937 115.814  1.00116.56           N
ATOM   4799  N   LEU D  63     106.760  93.691 122.401  1.00132.04           N
ATOM   4800  CA  LEU D  63     106.224  92.807 123.437  1.00132.04           C
ATOM   4801  C   LEU D  63     105.617  93.550 124.625  1.00132.04           C
ATOM   4802  O   LEU D  63     104.538  93.141 125.097  1.00132.04           O
ATOM   4803  CB  LEU D  63     107.334  91.825 123.897  1.00132.04           C
ATOM   4804  CG  LEU D  63     107.433  90.467 123.188  1.00132.04           C
ATOM   4805  CD1 LEU D  63     106.185  89.616 123.476  1.00132.04           C
ATOM   4806  CD2 LEU D  63     107.664  90.559 121.677  1.00132.04           C
ATOM   4807  N   VAL D  64     106.249  94.658 125.072  1.00123.43           N
ATOM   4808  CA  VAL D  64     105.689  95.409 126.244  1.00123.43           C
ATOM   4809  C   VAL D  64     104.383  96.048 125.853  1.00123.43           C
ATOM   4810  O   VAL D  64     103.404  95.885 126.584  1.00123.43           O
ATOM   4811  CB  VAL D  64     106.670  96.480 126.879  1.00123.43           C
ATOM   4812  CG1 VAL D  64     106.939  97.727 126.043  1.00123.43           C
ATOM   4813  CG2 VAL D  64     106.175  96.891 128.278  1.00123.43           C
ATOM   4814  N   GLN D  65     104.300  96.694 124.686  1.00141.54           N
ATOM   4815  CA  GLN D  65     103.079  97.287 124.185  1.00141.54           C
ATOM   4816  C   GLN D  65     101.919  96.247 124.089  1.00141.54           C
[truncated: 1,517,439 more chars]
