# Supplementary material for: Melbournevirus encodes a shorter H2B-H2A doublet histone variant that forms structurally distinct nucleosome structures
Source: Nat Commun. 2025 Jul 26;16:6903. doi: 10.1038/s41467-025-62031-2 (PMC12297534; doi:10.1038/s41467-025-62031-2)
Supplement: Supplementary file 4 — Source Data [file 41467_2025_62031_MOESM4_ESM.zip › SourceData/MD-initialmodel/MV-NegativeControl-initialmodel.pdb]

SEQRES   1 A  168  MET ASP ARG VAL GLY LYS TYR GLY LEU PHE ILE LYS ARG
SEQRES   2 A  168  ILE SER PRO LYS ASP ALA ASP ILE THR LYS GLU SER LEU
SEQRES   3 A  168  GLU THR VAL ASN ASN MET LEU VAL PHE LEU ALA GLU LYS
SEQRES   4 A  168  LEU THR LYS GLN ALA ASN ILE ILE ILE ASP GLN LYS THR
SEQRES   5 A  168  LEU ARG HIS ASP ALA PHE LEU TRP LEU LEU THR ASP ILE
SEQRES   6 A  168  GLU GLU GLU GLU GLU GLU GLU SER GLN ASP PHE ALA ASN
SEQRES   7 A  168  SER VAL LEU TYR GLY GLU LYS GLU LEU VAL PHE PRO THR
SEQRES   8 A  168  LYS ARG THR GLU ASN LEU MET ARG LYS ASN THR CYS LEU
SEQRES   9 A  168  ARG ILE SER GLN SER ALA VAL LYS THR LEU THR ALA ILE
SEQRES  10 A  168  LEU GLU TYR PHE CYS GLY GLN ILE MET GLU ALA SER PHE
SEQRES  11 A  168  SER GLN ALA LYS LYS SER LYS ARG LYS ARG ILE ARG PRO
SEQRES  12 A  168  ILE ASP ILE GLU ALA ALA ILE SER GLN ASP LYS GLU LEU
SEQRES  13 A  168  HIS SER MET PHE GLY LYS GLY VAL ILE SER GLY ARG
SEQRES   1 B  168  MET ASP ARG VAL GLY LYS TYR GLY LEU PHE ILE LYS ARG
SEQRES   2 B  168  ILE SER PRO LYS ASP ALA ASP ILE THR LYS GLU SER LEU
SEQRES   3 B  168  GLU THR VAL ASN ASN MET LEU VAL PHE LEU ALA GLU LYS
SEQRES   4 B  168  LEU THR LYS GLN ALA ASN ILE ILE ILE ASP GLN LYS THR
SEQRES   5 B  168  LEU ARG HIS ASP ALA PHE LEU TRP LEU LEU THR ASP ILE
SEQRES   6 B  168  GLU GLU GLU GLU GLU GLU GLU SER GLN ASP PHE ALA ASN
SEQRES   7 B  168  SER VAL LEU TYR GLY GLU LYS GLU LEU VAL PHE PRO THR
SEQRES   8 B  168  LYS ARG THR GLU ASN LEU MET ARG LYS ASN THR CYS LEU
SEQRES   9 B  168  ARG ILE SER GLN SER ALA VAL LYS THR LEU THR ALA ILE
SEQRES  10 B  168  LEU GLU TYR PHE CYS GLY GLN ILE MET GLU ALA SER PHE
SEQRES  11 B  168  SER GLN ALA LYS LYS SER LYS ARG LYS ARG ILE ARG PRO
SEQRES  12 B  168  ILE ASP ILE GLU ALA ALA ILE SER GLN ASP LYS GLU LEU
SEQRES  13 B  168  HIS SER MET PHE GLY LYS GLY VAL ILE SER GLY ARG
SEQRES   1 C  216  GLU GLU GLU GLU GLU GLU GLU GLU GLU GLU GLU GLU GLU
SEQRES   2 C  216  GLU GLU GLU GLU GLU GLU GLU GLU GLU GLU GLU THR GLN
SEQRES   3 C  216  ILE PRO LYS ALA SER THR GLN HIS LEU LEU ARG LYS ALA
SEQRES   4 C  216  GLY SER LEU SER ALA ALA GLY ASP THR GLU VAL PRO ILE
SEQRES   5 C  216  ARG GLY PHE VAL HIS MET LYS LEU HIS LYS LEU VAL GLN
SEQRES   6 C  216  LYS SER LEU LEU ALA MET GLN LEU ALA LYS ARG LYS THR
SEQRES   7 C  216  ILE MET LYS SER ASP VAL LYS LYS ALA ALA GLU LEU MET
SEQRES   8 C  216  HIS LEU GLU GLU GLU GLU GLU GLU GLU GLU GLU GLU GLU
SEQRES   9 C  216  GLU GLU GLU GLU GLU GLU GLU GLU GLU GLU GLU GLU GLU
SEQRES  10 C  216  GLU GLU GLU GLU GLU GLU GLU GLU GLU GLU GLU GLU GLU
SEQRES  11 C  216  GLU VAL ARG SER GLN MET LYS SER THR CYS LEU ILE ILE
SEQRES  12 C  216  PRO LYS GLU ARG PHE ARG THR MET ALA LYS GLU ILE SER
SEQRES  13 C  216  GLU GLU GLU GLU HIS ASP VAL HIS ILE ALA GLU ALA ALA
SEQRES  14 C  216  LEU ASP MET LEU GLN VAL ILE VAL GLU SER CYS THR VAL
SEQRES  15 C  216  ARG LEU LEU GLU LYS ALA LEU VAL ILE THR TYR SER GLY
SEQRES  16 C  216  LYS ARG THR ARG VAL THR SER LYS ASP ILE GLU THR ALA
SEQRES  17 C  216  PHE MET LEU GLU HIS GLY PRO LEU
SEQRES   1 D  216  GLU GLU GLU GLU GLU GLU GLU GLU GLU GLU GLU GLU GLU
SEQRES   2 D  216  GLU GLU GLU GLU GLU GLU GLU GLU GLU GLU GLU THR GLN
SEQRES   3 D  216  ILE PRO LYS ALA SER THR GLN HIS LEU LEU ARG LYS ALA
SEQRES   4 D  216  GLY SER LEU SER ALA ALA GLY ASP THR GLU VAL PRO ILE
SEQRES   5 D  216  ARG GLY PHE VAL HIS MET LYS LEU HIS LYS LEU VAL GLN
SEQRES   6 D  216  LYS SER LEU LEU ALA MET GLN LEU ALA LYS ARG LYS THR
SEQRES   7 D  216  ILE MET LYS SER ASP VAL LYS LYS ALA ALA GLU LEU MET
SEQRES   8 D  216  HIS LEU GLU GLU GLU GLU GLU GLU GLU GLU GLU GLU GLU
SEQRES   9 D  216  GLU GLU GLU GLU GLU GLU GLU GLU GLU GLU GLU GLU GLU
SEQRES  10 D  216  GLU GLU GLU GLU GLU GLU GLU GLU GLU GLU GLU GLU GLU
SEQRES  11 D  216  GLU VAL ARG SER GLN MET LYS SER THR CYS LEU ILE ILE
SEQRES  12 D  216  PRO LYS GLU ARG PHE ARG THR MET ALA LYS GLU ILE SER
SEQRES  13 D  216  GLU GLU GLU GLU HIS ASP VAL HIS ILE ALA GLU ALA ALA
SEQRES  14 D  216  LEU ASP MET LEU GLN VAL ILE VAL GLU SER CYS THR VAL
SEQRES  15 D  216  ARG LEU LEU GLU LYS ALA LEU VAL ILE THR TYR SER GLY
SEQRES  16 D  216  LYS ARG THR ARG VAL THR SER LYS ASP ILE GLU THR ALA
SEQRES  17 D  216  PHE MET LEU GLU HIS GLY PRO LEU
SEQRES   1 E  168  MET ASP ARG VAL GLY LYS TYR GLY LEU PHE ILE LYS ARG
SEQRES   2 E  168  ILE SER PRO LYS ASP ALA ASP ILE THR LYS GLU SER LEU
SEQRES   3 E  168  GLU THR VAL ASN ASN MET LEU VAL PHE LEU ALA GLU LYS
SEQRES   4 E  168  LEU THR LYS GLN ALA ASN ILE ILE ILE ASP GLN LYS THR
SEQRES   5 E  168  LEU ARG HIS ASP ALA PHE LEU TRP LEU LEU THR ASP ILE
SEQRES   6 E  168  GLU GLU GLU GLU GLU GLU GLU SER GLN ASP PHE ALA ASN
SEQRES   7 E  168  SER VAL LEU TYR GLY GLU LYS GLU LEU VAL PHE PRO THR
SEQRES   8 E  168  LYS ARG THR GLU ASN LEU MET ARG LYS ASN THR CYS LEU
SEQRES   9 E  168  ARG ILE SER GLN SER ALA VAL LYS THR LEU THR ALA ILE
SEQRES  10 E  168  LEU GLU TYR PHE CYS GLY GLN ILE MET GLU ALA SER PHE
SEQRES  11 E  168  SER GLN ALA LYS LYS SER LYS ARG LYS ARG ILE ARG PRO
SEQRES  12 E  168  ILE ASP ILE GLU ALA ALA ILE SER GLN ASP LYS GLU LEU
SEQRES  13 E  168  HIS SER MET PHE GLY LYS GLY VAL ILE SER GLY ARG
SEQRES   1 F  168  MET ASP ARG VAL GLY LYS TYR GLY LEU PHE ILE LYS ARG
SEQRES   2 F  168  ILE SER PRO LYS ASP ALA ASP ILE THR LYS GLU SER LEU
SEQRES   3 F  168  GLU THR VAL ASN ASN MET LEU VAL PHE LEU ALA GLU LYS
SEQRES   4 F  168  LEU THR LYS GLN ALA ASN ILE ILE ILE ASP GLN LYS THR
SEQRES   5 F  168  LEU ARG HIS ASP ALA PHE LEU TRP LEU LEU THR ASP ILE
SEQRES   6 F  168  GLU GLU GLU GLU GLU GLU GLU SER GLN ASP PHE ALA ASN
SEQRES   7 F  168  SER VAL LEU TYR GLY GLU LYS GLU LEU VAL PHE PRO THR
SEQRES   8 F  168  LYS ARG THR GLU ASN LEU MET ARG LYS ASN THR CYS LEU
SEQRES   9 F  168  ARG ILE SER GLN SER ALA VAL LYS THR LEU THR ALA ILE
SEQRES  10 F  168  LEU GLU TYR PHE CYS GLY GLN ILE MET GLU ALA SER PHE
SEQRES  11 F  168  SER GLN ALA LYS LYS SER LYS ARG LYS ARG ILE ARG PRO
SEQRES  12 F  168  ILE ASP ILE GLU ALA ALA ILE SER GLN ASP LYS GLU LEU
SEQRES  13 F  168  HIS SER MET PHE GLY LYS GLY VAL ILE SER GLY ARG
SEQRES   1 G  216  GLU GLU GLU GLU GLU GLU GLU GLU GLU GLU GLU GLU GLU
SEQRES   2 G  216  GLU GLU GLU GLU GLU GLU GLU GLU GLU GLU GLU THR GLN
SEQRES   3 G  216  ILE PRO LYS ALA SER THR GLN HIS LEU LEU ARG LYS ALA
SEQRES   4 G  216  GLY SER LEU SER ALA ALA GLY ASP THR GLU VAL PRO ILE
SEQRES   5 G  216  ARG GLY PHE VAL HIS MET LYS LEU HIS LYS LEU VAL GLN
SEQRES   6 G  216  LYS SER LEU LEU ALA MET GLN LEU ALA LYS ARG LYS THR
SEQRES   7 G  216  ILE MET LYS SER ASP VAL LYS LYS ALA ALA GLU LEU MET
SEQRES   8 G  216  HIS LEU GLU GLU GLU GLU GLU GLU GLU GLU GLU GLU GLU
SEQRES   9 G  216  GLU GLU GLU GLU GLU GLU GLU GLU GLU GLU GLU GLU GLU
SEQRES  10 G  216  GLU GLU GLU GLU GLU GLU GLU GLU GLU GLU GLU GLU GLU
SEQRES  11 G  216  GLU VAL ARG SER GLN MET LYS SER THR CYS LEU ILE ILE
SEQRES  12 G  216  PRO LYS GLU ARG PHE ARG THR MET ALA LYS GLU ILE SER
SEQRES  13 G  216  GLU GLU GLU GLU HIS ASP VAL HIS ILE ALA GLU ALA ALA
SEQRES  14 G  216  LEU ASP MET LEU GLN VAL ILE VAL GLU SER CYS THR VAL
SEQRES  15 G  216  ARG LEU LEU GLU LYS ALA LEU VAL ILE THR TYR SER GLY
SEQRES  16 G  216  LYS ARG THR ARG VAL THR SER LYS ASP ILE GLU THR ALA
SEQRES  17 G  216  PHE MET LEU GLU HIS GLY PRO LEU
SEQRES   1 H  216  GLU GLU GLU GLU GLU GLU GLU GLU GLU GLU GLU GLU GLU
SEQRES   2 H  216  GLU GLU GLU GLU GLU GLU GLU GLU GLU GLU GLU THR GLN
SEQRES   3 H  216  ILE PRO LYS ALA SER THR GLN HIS LEU LEU ARG LYS ALA
SEQRES   4 H  216  GLY SER LEU SER ALA ALA GLY ASP THR GLU VAL PRO ILE
SEQRES   5 H  216  ARG GLY PHE VAL HIS MET LYS LEU HIS LYS LEU VAL GLN
SEQRES   6 H  216  LYS SER LEU LEU ALA MET GLN LEU ALA LYS ARG LYS THR
SEQRES   7 H  216  ILE MET LYS SER ASP VAL LYS LYS ALA ALA GLU LEU MET
SEQRES   8 H  216  HIS LEU GLU GLU GLU GLU GLU GLU GLU GLU GLU GLU GLU
SEQRES   9 H  216  GLU GLU GLU GLU GLU GLU GLU GLU GLU GLU GLU GLU GLU
SEQRES  10 H  216  GLU GLU GLU GLU GLU GLU GLU GLU GLU GLU GLU GLU GLU
SEQRES  11 H  216  GLU VAL ARG SER GLN MET LYS SER THR CYS LEU ILE ILE
SEQRES  12 H  216  PRO LYS GLU ARG PHE ARG THR MET ALA LYS GLU ILE SER
SEQRES  13 H  216  GLU GLU GLU GLU HIS ASP VAL HIS ILE ALA GLU ALA ALA
SEQRES  14 H  216  LEU ASP MET LEU GLN VAL ILE VAL GLU SER CYS THR VAL
SEQRES  15 H  216  ARG LEU LEU GLU LYS ALA LEU VAL ILE THR TYR SER GLY
SEQRES  16 H  216  LYS ARG THR ARG VAL THR SER LYS ASP ILE GLU THR ALA
SEQRES  17 H  216  PHE MET LEU GLU HIS GLY PRO LEU
SEQRES   1 I  271  DG  DG  DG  DT  DT  DA  DG  DG  DG  DT  DT  DA  DG
SEQRES   2 I  271  DG  DG  DT  DT  DA  DG  DG  DG  DT  DT  DA  DG  DG
SEQRES   3 I  271  DG  DT  DT  DA  DG  DG  DG  DT  DT  DA  DG  DG  DG
SEQRES   4 I  271  DT  DT  DA  DG  DG  DG  DT  DT  DA  DG  DG  DG  DT
SEQRES   5 I  271  DT  DA  DG  DG  DG  DT  DT  DA  DG  DG  DG  DT  DT
SEQRES   6 I  271  DA  DG  DG  DG  DT  DT  DA  DG  DG  DG  DT  DT  DA
SEQRES   7 I  271  DG  DG  DG  DT  DT  DA  DG  DG  DG  DT  DT  DA  DG
SEQRES   8 I  271  DG  DG  DT  DT  DA  DG  DG  DG  DT  DT  DA  DG  DG
SEQRES   9 I  271  DG  DT  DT  DA  DG  DG  DG  DT  DT  DA  DG  DG  DG
SEQRES  10 I  271  DT  DT  DA  DG  DG  DG  DT  DT  DA  DG  DG  DG  DT
SEQRES  11 I  271  DT  DA  DG  DG  DG  DT  DT  DA  DG  DG  DG  DT  DT
SEQRES  12 I  271  DA  DG  DG  DG  DT  DT  DA  DG  DG  DG  DT  DT  DA
SEQRES  13 I  271  DG  DG  DG  DT  DT  DA  DG  DG  DG  DT  DT  DA  DG
SEQRES  14 I  271  DG  DG  DT  DT  DA  DG  DG  DG  DT  DT  DA  DG  DG
SEQRES  15 I  271  DG  DT  DT  DA  DG  DG  DG  DT  DT  DA  DG  DG  DG
SEQRES  16 I  271  DT  DT  DA  DG  DG  DG  DT  DT  DA  DG  DG  DG  DT
SEQRES  17 I  271  DT  DA  DG  DG  DG  DT  DT  DA  DG  DG  DG  DT  DT
SEQRES  18 I  271  DA  DG  DG  DG  DT  DT  DA  DG  DG  DG  DT  DT  DA
SEQRES  19 I  271  DG  DG  DG  DT  DT  DA  DG  DG  DG  DT  DT  DA  DG
SEQRES  20 I  271  DG  DG  DT  DT  DA  DG  DG  DG  DT  DT  DA  DG  DG
SEQRES  21 I  271  DG  DT  DT  DA  DG  DG  DG  DT  DT  DA  DG
SEQRES   1 J  270  DT  DA  DA  DC  DC  DC  DT  DA  DA  DC  DC  DC  DT
SEQRES   2 J  270  DA  DA  DC  DC  DC  DT  DA  DA  DC  DC  DC  DT  DA
SEQRES   3 J  270  DA  DC  DC  DC  DT  DA  DA  DC  DC  DC  DT  DA  DA
SEQRES   4 J  270  DC  DC  DC  DT  DA  DA  DC  DC  DC  DT  DA  DA  DC
SEQRES   5 J  270  DC  DC  DT  DA  DA  DC  DC  DC  DT  DA  DA  DC  DC
SEQRES   6 J  270  DC  DT  DA  DA  DC  DC  DC  DT  DA  DA  DC  DC  DC
SEQRES   7 J  270  DT  DA  DA  DC  DC  DC  DT  DA  DA  DC  DC  DC  DT
SEQRES   8 J  270  DA  DA  DC  DC  DC  DT  DA  DA  DC  DC  DC  DT  DA
SEQRES   9 J  270  DA  DC  DC  DC  DT  DA  DA  DC  DC  DC  DT  DA  DA
SEQRES  10 J  270  DC  DC  DC  DT  DA  DA  DC  DC  DC  DT  DA  DA  DC
SEQRES  11 J  270  DC  DC  DT  DA  DA  DC  DC  DC  DT  DA  DA  DC  DC
SEQRES  12 J  270  DC  DT  DA  DA  DC  DC  DC  DT  DA  DA  DC  DC  DC
SEQRES  13 J  270  DT  DA  DA  DC  DC  DC  DT  DA  DA  DC  DC  DC  DT
SEQRES  14 J  270  DA  DA  DC  DC  DC  DT  DA  DA  DC  DC  DC  DT  DA
SEQRES  15 J  270  DA  DC  DC  DC  DT  DA  DA  DC  DC  DC  DT  DA  DA
SEQRES  16 J  270  DC  DC  DC  DT  DA  DA  DC  DC  DC  DT  DA  DA  DC
SEQRES  17 J  270  DC  DC  DT  DA  DA  DC  DC  DC  DT  DA  DA  DC  DC
SEQRES  18 J  270  DC  DT  DA  DA  DC  DC  DC  DT  DA  DA  DC  DC  DC
SEQRES  19 J  270  DT  DA  DA  DC  DC  DC  DT  DA  DA  DC  DC  DC  DT
SEQRES  20 J  270  DA  DA  DC  DC  DC  DT  DA  DA  DC  DC  DC  DT  DA
SEQRES  21 J  270  DA  DC  DC  DC  DT  DA  DA  DC  DC  DC
HELIX    1   1 GLY A    8  ARG A   13  1                                   6
HELIX    2   2 GLU A   24  LEU A   26  1                                   3
HELIX    3   3 GLU A   27  ILE A   47  1                                  21
HELIX    4   4 HIS A   55  ALA A   57  1                                   3
HELIX    5   5 TRP A   60  LEU A   62  1                                   3
HELIX    6   6 THR A   91  LEU A   97  1                                   7
HELIX    7   7 MET A   98  LYS A  100  1                                   3
HELIX    8   8 GLN A  108  ALA A  110  1                                   3
HELIX    9   9 VAL A  111  SER A  136  1                                  26
HELIX   10  10 PRO A  143  ASP A  145  1                                   3
HELIX   11  11 ILE A  146  ILE A  150  1                                   5
HELIX   12  12 LYS A  154  LEU A  156  1                                   3
HELIX   13  13 HIS A  157  MET A  159  1                                   3
HELIX   14  14 GLY B    8  ARG B   13  1                                   6
HELIX   15  15 LYS B   23  SER B   25  1                                   3
HELIX   16  16 LEU B   26  THR B   28  1                                   3
HELIX   17  17 VAL B   29  ILE B   47  1                                  19
HELIX   18  18 HIS B   55  LEU B   59  1                                   5
HELIX   19  19 TRP B   60  LEU B   62  1                                   3
HELIX   20  20 GLU B   68  TYR B   82  1                                  15
HELIX   21  21 THR B   91  ARG B   99  1                                   9
HELIX   22  22 GLN B  108  LYS B  135  1                                  28
HELIX   23  23 PRO B  143  ASP B  145  1                                   3
HELIX   24  24 GLU B  155  PHE B  160  1                                   6
HELIX   25  25 LYS C   29  LEU C   36  1                                   8
HELIX   26  26 GLU C   49  LEU C   73  1                                  25
HELIX   27  27 LYS C   81  LEU C   90  1                                  10
HELIX   28  28 GLU C  131  LYS C  137  1                                   7
HELIX   29  29 ARG C  147  GLU C  159  1                                  13
HELIX   30  30 GLU C  167  SER C  194  1                                  28
HELIX   31  31 SER C  202  GLU C  212  1                                  11
HELIX   32  32 LYS D   29  SER D   31  1                                   3
HELIX   33  33 THR D   32  LYS D   38  1                                   7
HELIX   34  34 GLU D   49  ALA D   74  1                                  26
HELIX   35  35 LYS D   81  GLU D   89  1                                   9
HELIX   36  36 ARG D  147  GLU D  159  1                                  13
HELIX   37  37 GLU D  167  SER D  194  1                                  28
HELIX   38  38 SER D  202  ALA D  208  1                                   7
HELIX   39  39 PHE D  209  LEU D  211  1                                   3
HELIX   40  40 GLY E    8  ILE E   14  1                                   7
HELIX   41  41 LYS E   23  ILE E   47  1                                  25
HELIX   42  42 HIS E   55  LEU E   59  1                                   5
HELIX   43  43 TRP E   60  LEU E   62  1                                   3
HELIX   44  44 GLU E   68  TYR E   82  1                                  15
HELIX   45  45 THR E   91  ARG E   93  1                                   3
HELIX   46  46 THR E   94  LEU E   97  1                                   4
HELIX   47  47 MET E   98  ASN E  101  1                                   4
HELIX   48  48 GLN E  108  SER E  136  1                                  29
HELIX   49  49 PRO E  143  ASP E  145  1                                   3
HELIX   50  50 ILE E  146  ILE E  150  1                                   5
HELIX   51  51 LEU E  156  PHE E  160  1                                   5
HELIX   52  52 GLY F    8  ILE F   11  1                                   4
HELIX   53  53 LYS F   23  ILE F   47  1                                  25
HELIX   54  54 HIS F   55  LEU F   59  1                                   5
HELIX   55  55 TRP F   60  LEU F   62  1                                   3
HELIX   56  56 GLU F   68  TYR F   82  1                                  15
HELIX   57  57 THR F   91  ARG F   99  1                                   9
HELIX   58  58 GLN F  108  ALA F  110  1                                   3
HELIX   59  59 VAL F  111  LYS F  135  1                                  25
HELIX   60  60 PRO F  143  ILE F  146  1                                   4
HELIX   61  61 ALA F  149  SER F  151  1                                   3
HELIX   62  62 LEU F  156  PHE F  160  1                                   5
HELIX   63  63 LYS G   29  LYS G   38  1                                  10
HELIX   64  64 GLY G   46  GLU G   49  1                                   4
HELIX   65  65 PRO G   51  LEU G   73  1                                  23
HELIX   66  66 LYS G   81  LEU G   90  1                                  10
HELIX   67  67 VAL G  132  LYS G  137  1                                   6
HELIX   68  68 LYS G  145  GLU G  159  1                                  15
HELIX   69  69 GLU G  167  SER G  194  1                                  28
HELIX   70  70 SER G  202  ASP G  204  1                                   3
HELIX   71  71 ILE G  205  GLU G  212  1                                   8
HELIX   72  72 LYS H   29  THR H   32  1                                   4
HELIX   73  73 GLN H   33  LYS H   38  1                                   6
HELIX   74  74 GLU H   49  LEU H   73  1                                  25
HELIX   75  75 LYS H   81  ALA H   88  1                                   8
HELIX   76  76 GLU H   89  MET H   91  1                                   3
HELIX   77  77 GLU H  131  ARG H  133  1                                   3
HELIX   78  78 ARG H  147  GLU H  159  1                                  13
HELIX   79  79 GLU H  167  ALA H  169  1                                   3
HELIX   80  80 LEU H  170  SER H  194  1                                  25
HELIX   81  81 SER H  202  ALA H  208  1                                   7
HELIX   82  82 PHE H  209  LEU H  211  1                                   3
ATOM      1  N   MET A   1      69.210  84.111  98.776  1.00 37.12           N
ATOM      2  CA  MET A   1      70.556  83.759  99.274  1.00 37.12           C
ATOM      3  C   MET A   1      70.931  84.496 100.553  1.00 37.12           C
ATOM      4  CB  MET A   1      71.657  83.935  98.188  1.00 37.12           C
ATOM      5  O   MET A   1      70.480  85.625 100.720  1.00 37.12           O
ATOM      6  CG  MET A   1      73.063  83.422  98.538  1.00 37.12           C
ATOM      7  SD  MET A   1      74.409  83.836  97.346  1.00 37.12           S
ATOM      8  CE  MET A   1      73.700  83.210  95.786  1.00 37.12           C
ATOM      9  HA  MET A   1      70.518  82.700  99.530  1.00 37.12           H
ATOM     10  HB2 MET A   1      71.350  83.369  97.308  1.00 37.12           H
ATOM     11  HB3 MET A   1      71.728  85.008  98.014  1.00 37.12           H
ATOM     12  HG2 MET A   1      73.371  83.833  99.499  1.00 37.12           H
ATOM     13  HG3 MET A   1      73.040  82.338  98.650  1.00 37.12           H
ATOM     14  H1  MET A   1      68.575  83.814  99.503  1.00 37.12           H
ATOM     15  H2  MET A   1      68.989  83.663  97.898  1.00 37.12           H
ATOM     16  H3  MET A   1      69.163  85.116  98.677  1.00 37.12           H
ATOM     17  HE1 MET A   1      74.434  83.257  94.982  1.00 37.12           H
ATOM     18  HE2 MET A   1      73.288  82.208  95.903  1.00 37.12           H
ATOM     19  HE3 MET A   1      72.874  83.874  95.530  1.00 37.12           H
ATOM     20  N   ASP A   2      71.782  83.886 101.364  1.00 49.25           N
ATOM     21  CA  ASP A   2      72.494  84.478 102.472  1.00 49.25           C
ATOM     22  C   ASP A   2      73.377  85.679 102.019  1.00 49.25           C
ATOM     23  CB  ASP A   2      73.324  83.375 103.145  1.00 49.25           C
ATOM     24  O   ASP A   2      73.553  85.956 100.827  1.00 49.25           O
ATOM     25  CG  ASP A   2      74.014  83.722 104.459  1.00 49.25           C
ATOM     26  OD1 ASP A   2      73.556  84.668 105.163  1.00 49.25           O
ATOM     27  OD2 ASP A   2      75.001  83.051 104.821  1.00 49.25           O
ATOM     28  H   ASP A   2      72.034  82.930 101.155  1.00 49.25           H
ATOM     29  HA  ASP A   2      71.739  84.809 103.185  1.00 49.25           H
ATOM     30  HB2 ASP A   2      72.630  82.562 103.358  1.00 49.25           H
ATOM     31  HB3 ASP A   2      74.056  83.014 102.422  1.00 49.25           H
ATOM     32  N   ARG A   3      73.904  86.416 102.995  1.00 67.31           N
ATOM     33  CA  ARG A   3      74.540  87.682 102.812  1.00 67.31           C
ATOM     34  C   ARG A   3      76.025  87.761 103.214  1.00 67.31           C
ATOM     35  CB  ARG A   3      73.672  88.855 103.385  1.00 67.31           C
ATOM     36  O   ARG A   3      76.652  88.831 103.197  1.00 67.31           O
ATOM     37  CG  ARG A   3      72.335  89.017 102.692  1.00 67.31           C
ATOM     38  CD  ARG A   3      71.216  88.106 103.248  1.00 67.31           C
ATOM     39  NE  ARG A   3      70.112  87.956 102.348  1.00 67.31           N
ATOM     40  NH1 ARG A   3      68.971  89.907 102.822  1.00 67.31           N
ATOM     41  NH2 ARG A   3      68.053  88.389 101.483  1.00 67.31           N
ATOM     42  CZ  ARG A   3      69.068  88.761 102.215  1.00 67.31           C
ATOM     43  H   ARG A   3      73.783  86.106 103.948  1.00 67.31           H
ATOM     44  HA  ARG A   3      74.588  87.853 101.736  1.00 67.31           H
ATOM     45  HB2 ARG A   3      73.443  88.696 104.439  1.00 67.31           H
ATOM     46  HB3 ARG A   3      74.210  89.793 103.243  1.00 67.31           H
ATOM     47  HG2 ARG A   3      72.038  90.055 102.839  1.00 67.31           H
ATOM     48  HG3 ARG A   3      72.515  88.850 101.630  1.00 67.31           H
ATOM     49  HD2 ARG A   3      70.874  88.530 104.192  1.00 67.31           H
ATOM     50  HD3 ARG A   3      71.606  87.121 103.504  1.00 67.31           H
ATOM     51  HE  ARG A   3      70.008  87.141 101.760  1.00 67.31           H
ATOM     52 HH11 ARG A   3      69.620  90.069 103.578  1.00 67.31           H
ATOM     53 HH12 ARG A   3      68.121  90.453 102.783  1.00 67.31           H
ATOM     54 HH21 ARG A   3      67.966  87.425 101.197  1.00 67.31           H
ATOM     55 HH22 ARG A   3      67.229  88.964 101.373  1.00 67.31           H
ATOM     56  N   VAL A   4      76.633  86.601 103.468  1.00 74.00           N
ATOM     57  CA  VAL A   4      78.073  86.423 103.677  1.00 74.00           C
ATOM     58  C   VAL A   4      78.864  87.047 102.547  1.00 74.00           C
ATOM     59  CB  VAL A   4      78.482  84.940 103.838  1.00 74.00           C
ATOM     60  O   VAL A   4      78.586  86.840 101.355  1.00 74.00           O
ATOM     61  CG1 VAL A   4      80.008  84.684 103.733  1.00 74.00           C
ATOM     62  CG2 VAL A   4      78.004  84.455 105.202  1.00 74.00           C
ATOM     63  H   VAL A   4      76.074  85.760 103.486  1.00 74.00           H
ATOM     64  HA  VAL A   4      78.326  86.950 104.598  1.00 74.00           H
ATOM     65  HB  VAL A   4      78.012  84.330 103.066  1.00 74.00           H
ATOM     66 HG11 VAL A   4      80.369  85.020 102.761  1.00 74.00           H
ATOM     67 HG12 VAL A   4      80.187  83.611 103.800  1.00 74.00           H
ATOM     68 HG13 VAL A   4      80.522  85.171 104.562  1.00 74.00           H
ATOM     69 HG21 VAL A   4      78.512  84.990 106.005  1.00 74.00           H
ATOM     70 HG22 VAL A   4      78.175  83.381 105.270  1.00 74.00           H
ATOM     71 HG23 VAL A   4      76.927  84.605 105.271  1.00 74.00           H
ATOM     72  N   GLY A   5      79.872  87.844 102.917  1.00 77.00           N
ATOM     73  CA  GLY A   5      80.759  88.563 102.031  1.00 77.00           C
ATOM     74  C   GLY A   5      80.190  89.797 101.311  1.00 77.00           C
ATOM     75  O   GLY A   5      80.968  90.490 100.695  1.00 77.00           O
ATOM     76  H   GLY A   5      80.086  87.889 103.903  1.00 77.00           H
ATOM     77  HA2 GLY A   5      81.615  88.862 102.637  1.00 77.00           H
ATOM     78  HA3 GLY A   5      81.155  87.876 101.284  1.00 77.00           H
ATOM     79  N   LYS A   6      78.883  90.107 101.363  1.00 84.62           N
ATOM     80  CA  LYS A   6      78.267  91.139 100.510  1.00 84.62           C
ATOM     81  C   LYS A   6      78.483  92.615 100.970  1.00 84.62           C
ATOM     82  CB  LYS A   6      76.764  90.858 100.215  1.00 84.62           C
ATOM     83  O   LYS A   6      77.503  93.276 101.319  1.00 84.62           O
ATOM     84  CG  LYS A   6      76.554  89.498  99.476  1.00 84.62           C
ATOM     85  CD  LYS A   6      75.086  89.301  99.187  1.00 84.62           C
ATOM     86  CE  LYS A   6      74.875  87.996  98.402  1.00 84.62           C
ATOM     87  NZ  LYS A   6      73.472  87.532  98.446  1.00 84.62           N
ATOM     88  H   LYS A   6      78.261  89.486 101.860  1.00 84.62           H
ATOM     89  HA  LYS A   6      78.746  91.077  99.533  1.00 84.62           H
ATOM     90  HB2 LYS A   6      76.253  90.847 101.178  1.00 84.62           H
ATOM     91  HB3 LYS A   6      76.365  91.658  99.592  1.00 84.62           H
ATOM     92  HG2 LYS A   6      77.119  89.536  98.545  1.00 84.62           H
ATOM     93  HG3 LYS A   6      76.952  88.686 100.084  1.00 84.62           H
ATOM     94  HD2 LYS A   6      74.690  90.108  98.571  1.00 84.62           H
ATOM     95  HD3 LYS A   6      74.540  89.314 100.130  1.00 84.62           H
ATOM     96  HE2 LYS A   6      75.167  88.175  97.367  1.00 84.62           H
ATOM     97  HE3 LYS A   6      75.513  87.232  98.845  1.00 84.62           H
ATOM     98  HZ1 LYS A   6      73.267  86.888  97.695  1.00 84.62           H
ATOM     99  HZ2 LYS A   6      72.801  88.284  98.370  1.00 84.62           H
ATOM    100  HZ3 LYS A   6      73.324  87.049  99.321  1.00 84.62           H
ATOM    101  N   TYR A   7      79.722  93.132 100.995  1.00 90.88           N
ATOM    102  CA  TYR A   7      80.048  94.533 101.273  1.00 90.88           C
ATOM    103  C   TYR A   7      80.237  95.372  99.996  1.00 90.88           C
ATOM    104  CB  TYR A   7      81.271  94.683 102.212  1.00 90.88           C
ATOM    105  O   TYR A   7      79.773  96.510  99.951  1.00 90.88           O
ATOM    106  CG  TYR A   7      80.914  94.372 103.657  1.00 90.88           C
ATOM    107  CD2 TYR A   7      80.905  95.406 104.598  1.00 90.88           C
ATOM    108  CD1 TYR A   7      80.621  93.042 104.052  1.00 90.88           C
ATOM    109  CE2 TYR A   7      80.538  95.148 105.930  1.00 90.88           C
ATOM    110  CE1 TYR A   7      80.227  92.808 105.385  1.00 90.88           C
ATOM    111  OH  TYR A   7      79.825  93.581 107.587  1.00 90.88           O
ATOM    112  CZ  TYR A   7      80.186  93.850 106.320  1.00 90.88           C
ATOM    113  H   TYR A   7      80.475  92.515 100.728  1.00 90.88           H
ATOM    114  HA  TYR A   7      79.185  94.979 101.766  1.00 90.88           H
ATOM    115  HB2 TYR A   7      82.084  94.017 101.920  1.00 90.88           H
ATOM    116  HB3 TYR A   7      81.675  95.694 102.154  1.00 90.88           H
ATOM    117  HD2 TYR A   7      81.223  96.397 104.311  1.00 90.88           H
ATOM    118  HD1 TYR A   7      80.733  92.222 103.357  1.00 90.88           H
ATOM    119  HE2 TYR A   7      80.618  95.921 106.680  1.00 90.88           H
ATOM    120  HE1 TYR A   7      79.958  91.811 105.698  1.00 90.88           H
ATOM    121  HH  TYR A   7      80.305  94.140 108.202  1.00 90.88           H
ATOM    122  N   GLY A   8      80.821  94.790  98.945  1.00 88.50           N
ATOM    123  CA  GLY A   8      81.358  95.459  97.744  1.00 88.50           C
ATOM    124  C   GLY A   8      80.516  96.606  97.166  1.00 88.50           C
ATOM    125  O   GLY A   8      81.018  97.709  96.948  1.00 88.50           O
ATOM    126  H   GLY A   8      81.138  93.842  99.090  1.00 88.50           H
ATOM    127  HA2 GLY A   8      82.365  95.840  97.911  1.00 88.50           H
ATOM    128  HA3 GLY A   8      81.459  94.706  96.962  1.00 88.50           H
ATOM    129  N   LEU A   9      79.200  96.400  97.021  1.00218.39           N
ATOM    130  CA  LEU A   9      78.292  97.347  96.333  1.00218.39           C
ATOM    131  C   LEU A   9      78.259  98.721  97.040  1.00218.39           C
ATOM    132  O   LEU A   9      78.127  99.756  96.346  1.00218.39           O
ATOM    133  CB  LEU A   9      76.896  96.703  96.252  1.00218.39           C
ATOM    134  CG  LEU A   9      76.860  95.327  95.572  1.00218.39           C
ATOM    135  CD1 LEU A   9      75.469  94.699  95.652  1.00218.39           C
ATOM    136  CD2 LEU A   9      77.281  95.384  94.119  1.00218.39           C
ATOM    137  H   LEU A   9      78.877  95.465  97.223  1.00218.39           H
ATOM    138  HA  LEU A   9      78.682  97.510  95.329  1.00218.39           H
ATOM    139  HB2 LEU A   9      76.497  96.611  97.262  1.00218.39           H
ATOM    140  HB3 LEU A   9      76.224  97.365  95.705  1.00218.39           H
ATOM    141  HG  LEU A   9      77.541  94.642  96.078  1.00218.39           H
ATOM    142 HD11 LEU A   9      75.121  94.619  96.682  1.00218.39           H
ATOM    143 HD12 LEU A   9      74.771  95.291  95.061  1.00218.39           H
ATOM    144 HD13 LEU A   9      75.493  93.692  95.235  1.00218.39           H
ATOM    145 HD21 LEU A   9      76.605  96.036  93.564  1.00218.39           H
ATOM    146 HD22 LEU A   9      78.305  95.732  93.983  1.00218.39           H
ATOM    147 HD23 LEU A   9      77.207  94.409  93.637  1.00218.39           H
ATOM    148  N   PHE A  10      78.425  98.757  98.370  1.00231.43           N
ATOM    149  CA  PHE A  10      78.392  99.932  99.183  1.00231.43           C
ATOM    150  C   PHE A  10      79.584 100.894  98.819  1.00231.43           C
ATOM    151  O   PHE A  10      79.429 102.110  98.893  1.00231.43           O
ATOM    152  CB  PHE A  10      78.445  99.589 100.685  1.00231.43           C
ATOM    153  CG  PHE A  10      77.155  99.026 101.225  1.00231.43           C
ATOM    154  CD1 PHE A  10      76.659  97.748 100.818  1.00231.43           C
ATOM    155  CD2 PHE A  10      76.368  99.828 102.072  1.00231.43           C
ATOM    156  CE1 PHE A  10      75.399  97.311 101.247  1.00231.43           C
ATOM    157  CE2 PHE A  10      75.090  99.399 102.500  1.00231.43           C
ATOM    158  CZ  PHE A  10      74.609  98.145 102.036  1.00231.43           C
ATOM    159  H   PHE A  10      78.702  97.903  98.834  1.00231.43           H
ATOM    160  HA  PHE A  10      77.475 100.487  98.984  1.00231.43           H
ATOM    161  HB2 PHE A  10      79.251  98.877 100.862  1.00231.43           H
ATOM    162  HB3 PHE A  10      78.719 100.489 101.234  1.00231.43           H
ATOM    163  HD1 PHE A  10      77.272  97.134 100.176  1.00231.43           H
ATOM    164  HD2 PHE A  10      76.752 100.803 102.334  1.00231.43           H
ATOM    165  HE1 PHE A  10      75.038  96.348 100.918  1.00231.43           H
ATOM    166  HE2 PHE A  10      74.466 100.021 103.125  1.00231.43           H
ATOM    167  HZ  PHE A  10      73.620  97.815 102.318  1.00231.43           H
ATOM    168  N   ILE A  11      80.734 100.343  98.461  1.00231.57           N
ATOM    169  CA  ILE A  11      81.903 101.086  98.016  1.00231.57           C
ATOM    170  C   ILE A  11      81.695 101.906  96.726  1.00231.57           C
ATOM    171  O   ILE A  11      82.297 102.972  96.644  1.00231.57           O
ATOM    172  CB  ILE A  11      83.152 100.151  98.005  1.00231.57           C
ATOM    173  CG1 ILE A  11      83.530  99.622  99.430  1.00231.57           C
ATOM    174  CG2 ILE A  11      84.363 100.849  97.418  1.00231.57           C
ATOM    175  CD1 ILE A  11      82.682  98.470  99.984  1.00231.57           C
ATOM    176  H   ILE A  11      80.795  99.336  98.420  1.00231.57           H
ATOM    177  HA  ILE A  11      82.084 101.819  98.803  1.00231.57           H
ATOM    178  HB  ILE A  11      82.965  99.283  97.373  1.00231.57           H
ATOM    179 HG12 ILE A  11      84.560  99.265  99.396  1.00231.57           H
ATOM    180 HG13 ILE A  11      83.500 100.446 100.143  1.00231.57           H
ATOM    181 HG21 ILE A  11      84.211 101.122  96.374  1.00231.57           H
ATOM    182 HG22 ILE A  11      84.571 101.753  97.991  1.00231.57           H
ATOM    183 HG23 ILE A  11      85.253 100.220  97.426  1.00231.57           H
ATOM    184 HD11 ILE A  11      83.114  98.051 100.893  1.00231.57           H
ATOM    185 HD12 ILE A  11      82.615  97.691  99.224  1.00231.57           H
ATOM    186 HD13 ILE A  11      81.672  98.807 100.217  1.00231.57           H
ATOM    187  N   LYS A  12      80.743 101.528  95.801  1.00237.27           N
ATOM    188  CA  LYS A  12      80.439 102.385  94.602  1.00237.27           C
ATOM    189  C   LYS A  12      79.786 103.675  95.111  1.00237.27           C
ATOM    190  O   LYS A  12      80.206 104.763  94.702  1.00237.27           O
ATOM    191  CB  LYS A  12      79.617 101.629  93.524  1.00237.27           C
ATOM    192  CG  LYS A  12      79.626 102.465  92.231  1.00237.27           C
ATOM    193  CD  LYS A  12      78.844 101.782  91.073  1.00237.27           C
ATOM    194  CE  LYS A  12      78.868 102.666  89.786  1.00237.27           C
ATOM    195  NZ  LYS A  12      80.038 102.394  88.911  1.00237.27           N
ATOM    196  H   LYS A  12      80.215 100.671  95.881  1.00237.27           H
ATOM    197  HA  LYS A  12      81.378 102.651  94.116  1.00237.27           H
ATOM    198  HB2 LYS A  12      80.022 100.641  93.304  1.00237.27           H
ATOM    199  HB3 LYS A  12      78.588 101.542  93.875  1.00237.27           H
ATOM    200  HG2 LYS A  12      79.157 103.430  92.420  1.00237.27           H
ATOM    201  HG3 LYS A  12      80.647 102.644  91.894  1.00237.27           H
ATOM    202  HD2 LYS A  12      79.221 100.798  90.795  1.00237.27           H
ATOM    203  HD3 LYS A  12      77.812 101.728  91.422  1.00237.27           H
ATOM    204  HE2 LYS A  12      77.936 102.537  89.236  1.00237.27           H
ATOM    205  HE3 LYS A  12      78.883 103.703  90.120  1.00237.27           H
ATOM    206  HZ1 LYS A  12      80.306 103.253  88.452  1.00237.27           H
ATOM    207  HZ2 LYS A  12      79.856 101.711  88.190  1.00237.27           H
ATOM    208  HZ3 LYS A  12      80.849 102.092  89.431  1.00237.27           H
ATOM    209  N   ARG A  13      78.876 103.624  96.110  1.00248.87           N
ATOM    210  CA  ARG A  13      78.271 104.830  96.755  1.00248.87           C
ATOM    211  C   ARG A  13      79.286 105.607  97.579  1.00248.87           C
ATOM    212  O   ARG A  13      79.018 106.778  97.803  1.00248.87           O
ATOM    213  CB  ARG A  13      77.035 104.399  97.585  1.00248.87           C
ATOM    214  CG  ARG A  13      76.401 105.394  98.558  1.00248.87           C
ATOM    215  CD  ARG A  13      75.922 106.678  97.895  1.00248.87           C
ATOM    216  NE  ARG A  13      75.483 107.700  98.882  1.00248.87           N
ATOM    217  CZ  ARG A  13      76.271 108.601  99.431  1.00248.87           C
ATOM    218  NH1 ARG A  13      77.580 108.717  99.199  1.00248.87           N
ATOM    219  NH2 ARG A  13      75.737 109.455 100.307  1.00248.87           N
ATOM    220  H   ARG A  13      78.602 102.696  96.398  1.00248.87           H
ATOM    221  HA  ARG A  13      77.967 105.448  95.910  1.00248.87           H
ATOM    222  HB2 ARG A  13      76.268 104.146  96.852  1.00248.87           H
ATOM    223  HB3 ARG A  13      77.232 103.476  98.131  1.00248.87           H
ATOM    224  HG2 ARG A  13      75.586 104.939  99.120  1.00248.87           H
ATOM    225  HG3 ARG A  13      77.118 105.663  99.333  1.00248.87           H
ATOM    226  HD2 ARG A  13      76.687 107.143  97.273  1.00248.87           H
ATOM    227  HD3 ARG A  13      75.110 106.441  97.208  1.00248.87           H
ATOM    228  HE  ARG A  13      74.505 107.733  99.132  1.00248.87           H
ATOM    229 HH11 ARG A  13      78.049 108.057  98.595  1.00248.87           H
ATOM    230 HH12 ARG A  13      78.136 109.389  99.709  1.00248.87           H
ATOM    231 HH21 ARG A  13      74.771 109.348 100.581  1.00248.87           H
ATOM    232 HH22 ARG A  13      76.315 110.133 100.783  1.00248.87           H
ATOM    233  N   ILE A  14      80.363 105.008  98.061  1.00242.03           N
ATOM    234  CA  ILE A  14      81.488 105.715  98.769  1.00242.03           C
ATOM    235  C   ILE A  14      82.487 106.333  97.743  1.00242.03           C
ATOM    236  O   ILE A  14      83.135 107.288  98.103  1.00242.03           O
ATOM    237  CB  ILE A  14      82.097 104.759  99.795  1.00242.03           C
ATOM    238  CG1 ILE A  14      81.048 104.351 100.867  1.00242.03           C
ATOM    239  CG2 ILE A  14      83.274 105.435 100.544  1.00242.03           C
ATOM    240  CD1 ILE A  14      81.447 103.175 101.787  1.00242.03           C
ATOM    241  H   ILE A  14      80.466 104.022  97.867  1.00242.03           H
ATOM    242  HA  ILE A  14      81.099 106.569  99.324  1.00242.03           H
ATOM    243  HB  ILE A  14      82.418 103.885  99.227  1.00242.03           H
ATOM    244 HG12 ILE A  14      80.116 104.061 100.382  1.00242.03           H
ATOM    245 HG13 ILE A  14      80.824 105.215 101.492  1.00242.03           H
ATOM    246 HG21 ILE A  14      83.670 104.760 101.303  1.00242.03           H
ATOM    247 HG22 ILE A  14      84.096 105.669  99.867  1.00242.03           H
ATOM    248 HG23 ILE A  14      82.931 106.346 101.033  1.00242.03           H
ATOM    249 HD11 ILE A  14      82.254 103.475 102.455  1.00242.03           H
ATOM    250 HD12 ILE A  14      81.765 102.311 101.203  1.00242.03           H
ATOM    251 HD13 ILE A  14      80.585 102.902 102.397  1.00242.03           H
ATOM    252  N   SER A  15      82.606 105.784  96.528  1.00238.62           N
ATOM    253  CA  SER A  15      83.683 106.038  95.572  1.00238.62           C
ATOM    254  C   SER A  15      83.799 107.498  95.088  1.00238.62           C
ATOM    255  O   SER A  15      82.829 108.274  95.182  1.00238.62           O
ATOM    256  CB  SER A  15      83.664 105.072  94.378  1.00238.62           C
ATOM    257  OG  SER A  15      82.601 105.301  93.474  1.00238.62           O
ATOM    258  H   SER A  15      81.953 105.041  96.322  1.00238.62           H
ATOM    259  HA  SER A  15      84.529 105.803  96.217  1.00238.62           H
ATOM    260  HB2 SER A  15      84.560 105.151  93.762  1.00238.62           H
ATOM    261  HB3 SER A  15      83.613 104.077  94.821  1.00238.62           H
ATOM    262  HG  SER A  15      81.766 105.331  93.948  1.00238.62           H
ATOM    263  N   PRO A  16      84.995 107.918  94.574  1.00 87.62           N
ATOM    264  CA  PRO A  16      85.231 109.321  94.258  1.00 87.62           C
ATOM    265  C   PRO A  16      84.609 109.771  92.929  1.00 87.62           C
ATOM    266  CB  PRO A  16      86.750 109.541  94.271  1.00 87.62           C
ATOM    267  O   PRO A  16      84.698 109.083  91.928  1.00 87.62           O
ATOM    268  CG  PRO A  16      87.331 108.269  94.856  1.00 87.62           C
ATOM    269  CD  PRO A  16      86.264 107.224  94.446  1.00 87.62           C
ATOM    270  HA  PRO A  16      84.843 109.925  95.078  1.00 87.62           H
ATOM    271  HB2 PRO A  16      87.115 109.619  93.247  1.00 87.62           H
ATOM    272  HB3 PRO A  16      87.050 110.418  94.846  1.00 87.62           H
ATOM    273  HG2 PRO A  16      88.309 107.967  94.480  1.00 87.62           H
ATOM    274  HG3 PRO A  16      87.331 108.360  95.942  1.00 87.62           H
ATOM    275  HD2 PRO A  16      86.280 106.326  95.063  1.00 87.62           H
ATOM    276  HD3 PRO A  16      86.468 106.963  93.408  1.00 87.62           H
ATOM    277  N   LYS A  17      84.018 110.980  92.946  1.00 83.12           N
ATOM    278  CA  LYS A  17      83.081 111.545  91.948  1.00 83.12           C
ATOM    279  C   LYS A  17      83.610 111.656  90.495  1.00 83.12           C
ATOM    280  CB  LYS A  17      82.645 112.926  92.434  1.00 83.12           C
ATOM    281  O   LYS A  17      82.856 112.056  89.603  1.00 83.12           O
ATOM    282  CG  LYS A  17      82.225 113.016  93.926  1.00 83.12           C
ATOM    283  CD  LYS A  17      81.605 114.399  94.201  1.00 83.12           C
ATOM    284  CE  LYS A  17      81.605 114.713  95.706  1.00 83.12           C
ATOM    285  NZ  LYS A  17      81.071 116.083  95.949  1.00 83.12           N
ATOM    286  H   LYS A  17      84.015 111.459  93.835  1.00 83.12           H
ATOM    287  HA  LYS A  17      82.228 110.872  91.857  1.00 83.12           H
ATOM    288  HB2 LYS A  17      83.477 113.623  92.334  1.00 83.12           H
ATOM    289  HB3 LYS A  17      81.839 113.313  91.810  1.00 83.12           H
ATOM    290  HG2 LYS A  17      81.484 112.236  94.099  1.00 83.12           H
ATOM    291  HG3 LYS A  17      83.093 112.861  94.566  1.00 83.12           H
ATOM    292  HD2 LYS A  17      80.593 114.435  93.796  1.00 83.12           H
ATOM    293  HD3 LYS A  17      82.203 115.161  93.702  1.00 83.12           H
ATOM    294  HE2 LYS A  17      81.012 113.954  96.216  1.00 83.12           H
ATOM    295  HE3 LYS A  17      82.636 114.736  96.058  1.00 83.12           H
ATOM    296  HZ1 LYS A  17      80.075 116.053  96.115  1.00 83.12           H
ATOM    297  HZ2 LYS A  17      81.142 116.654  95.119  1.00 83.12           H
ATOM    298  HZ3 LYS A  17      81.451 116.535  96.768  1.00 83.12           H
ATOM    299  N   ASP A  18      84.849 111.301  90.229  1.00 85.06           N
ATOM    300  CA  ASP A  18      85.476 111.262  88.866  1.00 85.06           C
ATOM    301  C   ASP A  18      86.522 110.123  88.701  1.00 85.06           C
ATOM    302  CB  ASP A  18      86.028 112.631  88.444  1.00 85.06           C
ATOM    303  O   ASP A  18      87.533 110.233  87.995  1.00 85.06           O
ATOM    304  CG  ASP A  18      87.421 112.929  88.988  1.00 85.06           C
ATOM    305  OD1 ASP A  18      87.722 112.523  90.142  1.00 85.06           O
ATOM    306  OD2 ASP A  18      88.280 113.435  88.230  1.00 85.06           O
ATOM    307  H   ASP A  18      85.407 111.073  91.039  1.00 85.06           H
ATOM    308  HA  ASP A  18      84.681 111.058  88.148  1.00 85.06           H
ATOM    309  HB2 ASP A  18      85.351 113.435  88.734  1.00 85.06           H
ATOM    310  HB3 ASP A  18      86.033 112.599  87.355  1.00 85.06           H
ATOM    311  N   ALA A  19      86.314 109.064  89.477  1.00 88.88           N
ATOM    312  CA  ALA A  19      87.171 107.880  89.596  1.00 88.88           C
ATOM    313  C   ALA A  19      86.346 106.625  89.841  1.00 88.88           C
ATOM    314  CB  ALA A  19      88.234 108.194  90.675  1.00 88.88           C
ATOM    315  O   ALA A  19      86.401 106.022  90.918  1.00 88.88           O
ATOM    316  H   ALA A  19      85.517 109.113  90.096  1.00 88.88           H
ATOM    317  HA  ALA A  19      87.659 107.760  88.628  1.00 88.88           H
ATOM    318  HB1 ALA A  19      88.784 109.113  90.472  1.00 88.88           H
ATOM    319  HB2 ALA A  19      87.682 108.290  91.610  1.00 88.88           H
ATOM    320  HB3 ALA A  19      88.925 107.356  90.762  1.00 88.88           H
ATOM    321  N   ASP A  20      85.572 106.258  88.817  1.00 91.81           N
ATOM    322  CA  ASP A  20      84.560 105.244  88.922  1.00 91.81           C
ATOM    323  C   ASP A  20      85.096 103.777  88.871  1.00 91.81           C
ATOM    324  CB  ASP A  20      83.419 105.515  87.948  1.00 91.81           C
ATOM    325  O   ASP A  20      85.887 103.382  88.015  1.00 91.81           O
ATOM    326  CG  ASP A  20      82.313 104.488  88.053  1.00 91.81           C
ATOM    327  OD2 ASP A  20      81.272 104.774  88.704  1.00 91.81           O
ATOM    328  OD1 ASP A  20      82.522 103.360  87.514  1.00 91.81           O
ATOM    329  H   ASP A  20      85.668 106.700  87.914  1.00 91.81           H
ATOM    330  HA  ASP A  20      84.121 105.366  89.912  1.00 91.81           H
ATOM    331  HB2 ASP A  20      83.023 106.516  88.117  1.00 91.81           H
ATOM    332  HB3 ASP A  20      83.748 105.582  86.911  1.00 91.81           H
ATOM    333  N   ILE A  21      84.500 102.950  89.722  1.00 91.75           N
ATOM    334  CA  ILE A  21      84.663 101.500  89.868  1.00 91.75           C
ATOM    335  C   ILE A  21      83.314 100.900  89.360  1.00 91.75           C
ATOM    336  CB  ILE A  21      85.036 101.251  91.361  1.00 91.75           C
ATOM    337  O   ILE A  21      82.251 101.146  89.939  1.00 91.75           O
ATOM    338  CG1 ILE A  21      85.623  99.873  91.712  1.00 91.75           C
ATOM    339  CG2 ILE A  21      83.930 101.613  92.376  1.00 91.75           C
ATOM    340  CD1 ILE A  21      86.352  99.800  93.066  1.00 91.75           C
ATOM    341  H   ILE A  21      83.723 103.339  90.236  1.00 91.75           H
ATOM    342  HA  ILE A  21      85.487 101.129  89.258  1.00 91.75           H
ATOM    343  HB  ILE A  21      85.858 101.936  91.569  1.00 91.75           H
ATOM    344 HG12 ILE A  21      84.825  99.130  91.701  1.00 91.75           H
ATOM    345 HG13 ILE A  21      86.317  99.572  90.927  1.00 91.75           H
ATOM    346 HG21 ILE A  21      83.525 102.604  92.169  1.00 91.75           H
ATOM    347 HG22 ILE A  21      84.275 101.613  93.410  1.00 91.75           H
ATOM    348 HG23 ILE A  21      83.118 100.891  92.295  1.00 91.75           H
ATOM    349 HD11 ILE A  21      87.066 100.621  93.121  1.00 91.75           H
ATOM    350 HD12 ILE A  21      86.827  98.822  93.139  1.00 91.75           H
ATOM    351 HD13 ILE A  21      85.656  99.905  93.898  1.00 91.75           H
ATOM    352  N   THR A  22      83.171 100.219  88.212  1.00183.78           N
ATOM    353  CA  THR A  22      84.002  99.251  87.443  1.00183.78           C
ATOM    354  C   THR A  22      84.094  97.884  88.157  1.00183.78           C
ATOM    355  O   THR A  22      84.572  97.850  89.290  1.00183.78           O
ATOM    356  CB  THR A  22      85.338  99.818  86.938  1.00183.78           C
ATOM    357  OG1 THR A  22      85.171 101.111  86.399  1.00183.78           O
ATOM    358  CG2 THR A  22      85.884  98.973  85.801  1.00183.78           C
ATOM    359  H   THR A  22      82.220 100.262  87.874  1.00183.78           H
ATOM    360  HA  THR A  22      83.466  99.038  86.519  1.00183.78           H
ATOM    361  HB  THR A  22      86.084  99.812  87.733  1.00183.78           H
ATOM    362  HG1 THR A  22      85.016 101.767  87.082  1.00183.78           H
ATOM    363 HG21 THR A  22      86.717  99.494  85.328  1.00183.78           H
ATOM    364 HG22 THR A  22      86.235  98.014  86.181  1.00183.78           H
ATOM    365 HG23 THR A  22      85.135  98.811  85.025  1.00183.78           H
ATOM    366  N   LYS A  23      83.462  96.805  87.598  1.00197.27           N
ATOM    367  CA  LYS A  23      82.801  95.796  88.506  1.00197.27           C
ATOM    368  C   LYS A  23      83.706  94.806  89.178  1.00197.27           C
ATOM    369  O   LYS A  23      83.548  94.507  90.356  1.00197.27           O
ATOM    370  CB  LYS A  23      81.689  94.985  87.839  1.00197.27           C
ATOM    371  CG  LYS A  23      80.578  95.844  87.290  1.00197.27           C
ATOM    372  CD  LYS A  23      79.378  94.917  86.884  1.00197.27           C
ATOM    373  CE  LYS A  23      78.424  95.737  86.017  1.00197.27           C
ATOM    374  NZ  LYS A  23      78.539  95.330  84.568  1.00197.27           N
ATOM    375  H   LYS A  23      83.356  96.722  86.597  1.00197.27           H
ATOM    376  HA  LYS A  23      82.304  96.375  89.285  1.00197.27           H
ATOM    377  HB2 LYS A  23      82.031  94.330  87.037  1.00197.27           H
ATOM    378  HB3 LYS A  23      81.249  94.340  88.599  1.00197.27           H
ATOM    379  HG2 LYS A  23      80.290  96.601  88.020  1.00197.27           H
ATOM    380  HG3 LYS A  23      80.932  96.368  86.403  1.00197.27           H
ATOM    381  HD2 LYS A  23      79.703  94.041  86.322  1.00197.27           H
ATOM    382  HD3 LYS A  23      78.834  94.569  87.763  1.00197.27           H
ATOM    383  HE2 LYS A  23      77.442  95.558  86.456  1.00197.27           H
ATOM    384  HE3 LYS A  23      78.676  96.787  86.163  1.00197.27           H
ATOM    385  HZ1 LYS A  23      77.883  95.855  84.007  1.00197.27           H
ATOM    386  HZ2 LYS A  23      79.458  95.488  84.181  1.00197.27           H
ATOM    387  HZ3 LYS A  23      78.440  94.327  84.502  1.00197.27           H
ATOM    388  N   GLU A  24      84.672  94.222  88.441  1.00192.31           N
ATOM    389  CA  GLU A  24      85.613  93.238  88.995  1.00192.31           C
ATOM    390  C   GLU A  24      86.396  93.814  90.209  1.00192.31           C
ATOM    391  O   GLU A  24      86.679  93.110  91.179  1.00192.31           O
ATOM    392  CB  GLU A  24      86.516  92.744  87.837  1.00192.31           C
ATOM    393  CG  GLU A  24      87.683  93.629  87.327  1.00192.31           C
ATOM    394  CD  GLU A  24      87.529  95.161  87.350  1.00192.31           C
ATOM    395  OE1 GLU A  24      86.431  95.695  87.066  1.00192.31           O
ATOM    396  OE2 GLU A  24      88.463  95.822  87.823  1.00192.31           O
ATOM    397  H   GLU A  24      84.904  94.583  87.526  1.00192.31           H
ATOM    398  HA  GLU A  24      85.032  92.383  89.339  1.00192.31           H
ATOM    399  HB2 GLU A  24      85.881  92.469  86.994  1.00192.31           H
ATOM    400  HB3 GLU A  24      86.964  91.804  88.159  1.00192.31           H
ATOM    401  HG2 GLU A  24      88.560  93.404  87.934  1.00192.31           H
ATOM    402  HG3 GLU A  24      87.929  93.301  86.317  1.00192.31           H
ATOM    403  N   SER A  25      86.641  95.122  90.182  1.00185.81           N
ATOM    404  CA  SER A  25      87.300  95.867  91.241  1.00185.81           C
ATOM    405  C   SER A  25      86.398  96.085  92.460  1.00185.81           C
ATOM    406  O   SER A  25      86.965  96.105  93.559  1.00185.81           O
ATOM    407  CB  SER A  25      87.781  97.188  90.678  1.00185.81           C
ATOM    408  OG  SER A  25      89.017  96.990  90.010  1.00185.81           O
ATOM    409  H   SER A  25      86.433  95.623  89.330  1.00185.81           H
ATOM    410  HA  SER A  25      88.174  95.303  91.565  1.00185.81           H
ATOM    411  HB2 SER A  25      87.039  97.604  89.997  1.00185.81           H
ATOM    412  HB3 SER A  25      87.983  97.887  91.490  1.00185.81           H
ATOM    413  HG  SER A  25      88.792  96.598  89.163  1.00185.81           H
ATOM    414  N   LEU A  26      85.049  96.149  92.339  1.00197.69           N
ATOM    415  CA  LEU A  26      84.188  96.087  93.548  1.00197.69           C
ATOM    416  C   LEU A  26      84.402  94.818  94.370  1.00197.69           C
ATOM    417  O   LEU A  26      84.410  94.913  95.609  1.00197.69           O
ATOM    418  CB  LEU A  26      82.691  96.164  93.227  1.00197.69           C
ATOM    419  CG  LEU A  26      82.002  97.538  93.100  1.00197.69           C
ATOM    420  CD1 LEU A  26      82.584  98.636  93.997  1.00197.69           C
ATOM    421  CD2 LEU A  26      81.935  98.008  91.672  1.00197.69           C
ATOM    422  H   LEU A  26      84.663  95.993  91.419  1.00197.69           H
ATOM    423  HA  LEU A  26      84.485  96.894  94.218  1.00197.69           H
ATOM    424  HB2 LEU A  26      82.478  95.491  92.397  1.00197.69           H
ATOM    425  HB3 LEU A  26      82.200  95.725  94.095  1.00197.69           H
ATOM    426  HG  LEU A  26      80.995  97.368  93.480  1.00197.69           H
ATOM    427 HD11 LEU A  26      82.631  98.289  95.030  1.00197.69           H
ATOM    428 HD12 LEU A  26      81.911  99.493  93.967  1.00197.69           H
ATOM    429 HD13 LEU A  26      83.565  98.930  93.623  1.00197.69           H
ATOM    430 HD21 LEU A  26      81.500  97.191  91.095  1.00197.69           H
ATOM    431 HD22 LEU A  26      81.366  98.936  91.619  1.00197.69           H
ATOM    432 HD23 LEU A  26      82.970  98.135  91.354  1.00197.69           H
ATOM    433  N   GLU A  27      84.713  93.680  93.717  1.00201.29           N
ATOM    434  CA  GLU A  27      85.007  92.425  94.442  1.00201.29           C
ATOM    435  C   GLU A  27      86.459  92.307  94.919  1.00201.29           C
ATOM    436  O   GLU A  27      86.705  91.652  95.941  1.00201.29           O
ATOM    437  CB  GLU A  27      84.525  91.184  93.670  1.00201.29           C
ATOM    438  CG  GLU A  27      82.975  91.064  93.784  1.00201.29           C
ATOM    439  CD  GLU A  27      82.455  91.065  95.246  1.00201.29           C
ATOM    440  OE1 GLU A  27      83.199  90.583  96.131  1.00201.29           O
ATOM    441  OE2 GLU A  27      81.373  91.634  95.507  1.00201.29           O
ATOM    442  H   GLU A  27      84.679  93.704  92.708  1.00201.29           H
ATOM    443  HA  GLU A  27      84.479  92.450  95.395  1.00201.29           H
ATOM    444  HB2 GLU A  27      84.955  90.303  94.146  1.00201.29           H
ATOM    445  HB3 GLU A  27      84.793  91.281  92.618  1.00201.29           H
ATOM    446  HG2 GLU A  27      82.541  91.937  93.296  1.00201.29           H
ATOM    447  HG3 GLU A  27      82.641  90.156  93.282  1.00201.29           H
ATOM    448  N   THR A  28      87.434  93.049  94.385  1.00198.43           N
ATOM    449  CA  THR A  28      88.801  93.171  95.006  1.00198.43           C
ATOM    450  C   THR A  28      88.737  93.965  96.288  1.00198.43           C
ATOM    451  O   THR A  28      89.127  93.445  97.331  1.00198.43           O
ATOM    452  CB  THR A  28      89.835  93.744  94.040  1.00198.43           C
ATOM    453  OG1 THR A  28      89.650  95.088  93.732  1.00198.43           O
ATOM    454  CG2 THR A  28      89.842  92.990  92.716  1.00198.43           C
ATOM    455  H   THR A  28      87.213  93.620  93.582  1.00198.43           H
ATOM    456  HA  THR A  28      89.100  92.167  95.307  1.00198.43           H
ATOM    457  HB  THR A  28      90.812  93.650  94.514  1.00198.43           H
ATOM    458  HG1 THR A  28      88.737  95.240  93.476  1.00198.43           H
ATOM    459 HG21 THR A  28      90.664  93.316  92.080  1.00198.43           H
ATOM    460 HG22 THR A  28      88.923  93.203  92.171  1.00198.43           H
ATOM    461 HG23 THR A  28      89.918  91.915  92.877  1.00198.43           H
ATOM    462  N   VAL A  29      88.087  95.135  96.288  1.00186.71           N
ATOM    463  CA  VAL A  29      87.910  95.969  97.491  1.00186.71           C
ATOM    464  C   VAL A  29      86.935  95.275  98.506  1.00186.71           C
ATOM    465  O   VAL A  29      87.160  95.364  99.728  1.00186.71           O
ATOM    466  CB  VAL A  29      87.505  97.408  97.181  1.00186.71           C
ATOM    467  CG1 VAL A  29      86.125  97.510  96.528  1.00186.71           C
ATOM    468  CG2 VAL A  29      87.586  98.336  98.377  1.00186.71           C
ATOM    469  H   VAL A  29      87.734  95.460  95.399  1.00186.71           H
ATOM    470  HA  VAL A  29      88.877  95.995  97.993  1.00186.71           H
ATOM    471  HB  VAL A  29      88.274  97.750  96.488  1.00186.71           H
ATOM    472 HG11 VAL A  29      86.063  96.803  95.701  1.00186.71           H
ATOM    473 HG12 VAL A  29      85.340  97.280  97.248  1.00186.71           H
ATOM    474 HG13 VAL A  29      86.020  98.516  96.123  1.00186.71           H
ATOM    475 HG21 VAL A  29      88.609  98.230  98.739  1.00186.71           H
ATOM    476 HG22 VAL A  29      86.823  98.072  99.109  1.00186.71           H
ATOM    477 HG23 VAL A  29      87.392  99.352  98.032  1.00186.71           H
ATOM    478  N   ASN A  30      85.960  94.476  98.049  1.00185.64           N
ATOM    479  CA  ASN A  30      85.150  93.584  98.901  1.00185.64           C
ATOM    480  C   ASN A  30      86.054  92.544  99.589  1.00185.64           C
ATOM    481  O   ASN A  30      86.091  92.496 100.817  1.00185.64           O
ATOM    482  CB  ASN A  30      84.058  92.987  98.069  1.00185.64           C
ATOM    483  CG  ASN A  30      83.148  92.234  99.014  1.00185.64           C
ATOM    484  OD1 ASN A  30      82.623  92.831  99.972  1.00185.64           O
ATOM    485  ND2 ASN A  30      82.922  90.969  98.813  1.00185.64           N
ATOM    486  H   ASN A  30      85.664  94.557  97.087  1.00185.64           H
ATOM    487  HA  ASN A  30      84.682  94.183  99.682  1.00185.64           H
ATOM    488  HB2 ASN A  30      83.483  93.731  97.518  1.00185.64           H
ATOM    489  HB3 ASN A  30      84.531  92.284  97.383  1.00185.64           H
ATOM    490 HD21 ASN A  30      83.082  90.587  97.892  1.00185.64           H
ATOM    491 HD22 ASN A  30      82.263  90.512  99.428  1.00185.64           H
ATOM    492  N   ASN A  31      86.760  91.693  98.807  1.00182.65           N
ATOM    493  CA  ASN A  31      87.563  90.557  99.344  1.00182.65           C
ATOM    494  C   ASN A  31      88.610  91.009 100.371  1.00182.65           C
ATOM    495  O   ASN A  31      88.747  90.382 101.418  1.00182.65           O
ATOM    496  CB  ASN A  31      88.105  89.692  98.222  1.00182.65           C
ATOM    497  CG  ASN A  31      87.122  88.636  97.686  1.00182.65           C
ATOM    498  OD1 ASN A  31      87.275  87.480  98.070  1.00182.65           O
ATOM    499  ND2 ASN A  31      86.191  89.020  96.841  1.00182.65           N
ATOM    500  H   ASN A  31      86.711  91.800  97.804  1.00182.65           H
ATOM    501  HA  ASN A  31      86.839  89.948  99.886  1.00182.65           H
ATOM    502  HB2 ASN A  31      88.487  90.246  97.365  1.00182.65           H
ATOM    503  HB3 ASN A  31      88.962  89.169  98.648  1.00182.65           H
ATOM    504 HD21 ASN A  31      86.212  89.998  96.591  1.00182.65           H
ATOM    505 HD22 ASN A  31      85.445  88.405  96.549  1.00182.65           H
ATOM    506  N   MET A  32      89.249  92.168 100.166  1.00183.57           N
ATOM    507  CA  MET A  32      90.138  92.744 101.142  1.00183.57           C
ATOM    508  C   MET A  32      89.435  93.366 102.344  1.00183.57           C
ATOM    509  O   MET A  32      89.871  93.149 103.472  1.00183.57           O
ATOM    510  CB  MET A  32      91.085  93.758 100.462  1.00183.57           C
ATOM    511  CG  MET A  32      90.541  95.180 100.277  1.00183.57           C
ATOM    512  SD  MET A  32      91.456  96.243  99.179  1.00183.57           S
ATOM    513  CE  MET A  32      92.890  96.504 100.244  1.00183.57           C
ATOM    514  H   MET A  32      89.178  92.579  99.246  1.00183.57           H
ATOM    515  HA  MET A  32      90.744  91.909 101.493  1.00183.57           H
ATOM    516  HB2 MET A  32      92.021  93.766 101.021  1.00183.57           H
ATOM    517  HB3 MET A  32      91.369  93.392  99.475  1.00183.57           H
ATOM    518  HG2 MET A  32      89.532  95.148  99.865  1.00183.57           H
ATOM    519  HG3 MET A  32      90.509  95.660 101.255  1.00183.57           H
ATOM    520  HE1 MET A  32      93.656  97.065  99.708  1.00183.57           H
ATOM    521  HE2 MET A  32      93.342  95.526 100.411  1.00183.57           H
ATOM    522  HE3 MET A  32      92.657  96.909 101.228  1.00183.57           H
ATOM    523  N   LEU A  33      88.298  94.067 102.209  1.00183.58           N
ATOM    524  CA  LEU A  33      87.578  94.617 103.361  1.00183.58           C
ATOM    525  C   LEU A  33      86.911  93.563 104.233  1.00183.58           C
ATOM    526  O   LEU A  33      86.923  93.736 105.455  1.00183.58           O
ATOM    527  CB  LEU A  33      86.554  95.639 102.910  1.00183.58           C
ATOM    528  CG  LEU A  33      87.155  96.988 102.413  1.00183.58           C
ATOM    529  CD1 LEU A  33      86.044  97.900 101.891  1.00183.58           C
ATOM    530  CD2 LEU A  33      87.856  97.786 103.509  1.00183.58           C
ATOM    531  H   LEU A  33      87.917  94.209 101.284  1.00183.58           H
ATOM    532  HA  LEU A  33      88.304  95.079 104.030  1.00183.58           H
ATOM    533  HB2 LEU A  33      85.890  95.193 102.170  1.00183.58           H
ATOM    534  HB3 LEU A  33      85.951  95.895 103.781  1.00183.58           H
ATOM    535  HG  LEU A  33      87.880  96.827 101.615  1.00183.58           H
ATOM    536 HD11 LEU A  33      85.433  97.464 101.101  1.00183.58           H
ATOM    537 HD12 LEU A  33      85.443  98.283 102.716  1.00183.58           H
ATOM    538 HD13 LEU A  33      86.579  98.762 101.491  1.00183.58           H
ATOM    539 HD21 LEU A  33      88.225  98.727 103.101  1.00183.58           H
ATOM    540 HD22 LEU A  33      87.186  97.940 104.354  1.00183.58           H
ATOM    541 HD23 LEU A  33      88.722  97.226 103.863  1.00183.58           H
ATOM    542  N   VAL A  34      86.313  92.503 103.696  1.00189.28           N
ATOM    543  CA  VAL A  34      85.859  91.358 104.533  1.00189.28           C
ATOM    544  C   VAL A  34      87.024  90.624 105.244  1.00189.28           C
ATOM    545  O   VAL A  34      86.865  90.194 106.406  1.00189.28           O
ATOM    546  CB  VAL A  34      84.983  90.327 103.799  1.00189.28           C
ATOM    547  CG1 VAL A  34      83.807  90.984 103.031  1.00189.28           C
ATOM    548  CG2 VAL A  34      85.806  89.600 102.734  1.00189.28           C
ATOM    549  H   VAL A  34      86.296  92.373 102.694  1.00189.28           H
ATOM    550  HA  VAL A  34      85.207  91.743 105.317  1.00189.28           H
ATOM    551  HB  VAL A  34      84.593  89.597 104.509  1.00189.28           H
ATOM    552 HG11 VAL A  34      84.190  91.719 102.324  1.00189.28           H
ATOM    553 HG12 VAL A  34      83.239  90.263 102.444  1.00189.28           H
ATOM    554 HG13 VAL A  34      83.147  91.487 103.738  1.00189.28           H
ATOM    555 HG21 VAL A  34      86.573  88.979 103.197  1.00189.28           H
ATOM    556 HG22 VAL A  34      85.178  88.964 102.109  1.00189.28           H
ATOM    557 HG23 VAL A  34      86.323  90.340 102.124  1.00189.28           H
ATOM    558  N   PHE A  35      88.188  90.572 104.634  1.00188.59           N
ATOM    559  CA  PHE A  35      89.420  90.070 105.215  1.00188.59           C
ATOM    560  C   PHE A  35      89.849  90.983 106.427  1.00188.59           C
ATOM    561  O   PHE A  35      90.211  90.473 107.488  1.00188.59           O
ATOM    562  CB  PHE A  35      90.521  89.948 104.179  1.00188.59           C
ATOM    563  CG  PHE A  35      91.924  90.113 104.753  1.00188.59           C
ATOM    564  CD1 PHE A  35      92.449  89.146 105.606  1.00188.59           C
ATOM    565  CD2 PHE A  35      92.670  91.290 104.491  1.00188.59           C
ATOM    566  CE1 PHE A  35      93.732  89.334 106.197  1.00188.59           C
ATOM    567  CE2 PHE A  35      93.959  91.453 105.021  1.00188.59           C
ATOM    568  CZ  PHE A  35      94.469  90.481 105.885  1.00188.59           C
ATOM    569  H   PHE A  35      88.229  90.963 103.703  1.00188.59           H
ATOM    570  HA  PHE A  35      89.222  89.082 105.632  1.00188.59           H
ATOM    571  HB2 PHE A  35      90.417  88.978 103.693  1.00188.59           H
ATOM    572  HB3 PHE A  35      90.356  90.730 103.437  1.00188.59           H
ATOM    573  HD1 PHE A  35      91.900  88.244 105.837  1.00188.59           H
ATOM    574  HD2 PHE A  35      92.332  92.058 103.812  1.00188.59           H
ATOM    575  HE1 PHE A  35      94.130  88.551 106.825  1.00188.59           H
ATOM    576  HE2 PHE A  35      94.545  92.310 104.724  1.00188.59           H
ATOM    577  HZ  PHE A  35      95.479  90.612 106.246  1.00188.59           H
ATOM    578  N   LEU A  36      89.766  92.319 106.296  1.00179.11           N
ATOM    579  CA  LEU A  36      89.993  93.209 107.408  1.00179.11           C
ATOM    580  C   LEU A  36      88.995  93.025 108.563  1.00179.11           C
ATOM    581  O   LEU A  36      89.390  92.936 109.729  1.00179.11           O
ATOM    582  CB  LEU A  36      90.014  94.689 106.951  1.00179.11           C
ATOM    583  CG  LEU A  36      90.656  95.615 107.999  1.00179.11           C
ATOM    584  CD1 LEU A  36      91.301  96.816 107.317  1.00179.11           C
ATOM    585  CD2 LEU A  36      89.581  96.180 108.941  1.00179.11           C
ATOM    586  H   LEU A  36      89.494  92.664 105.386  1.00179.11           H
ATOM    587  HA  LEU A  36      90.996  92.978 107.766  1.00179.11           H
ATOM    588  HB2 LEU A  36      90.622  94.735 106.048  1.00179.11           H
ATOM    589  HB3 LEU A  36      88.997  95.032 106.758  1.00179.11           H
ATOM    590  HG  LEU A  36      91.437  95.103 108.561  1.00179.11           H
ATOM    591 HD11 LEU A  36      92.078  96.515 106.615  1.00179.11           H
ATOM    592 HD12 LEU A  36      90.558  97.369 106.741  1.00179.11           H
ATOM    593 HD13 LEU A  36      91.695  97.441 108.118  1.00179.11           H
ATOM    594 HD21 LEU A  36      88.940  95.428 109.401  1.00179.11           H
ATOM    595 HD22 LEU A  36      90.069  96.786 109.705  1.00179.11           H
ATOM    596 HD23 LEU A  36      88.923  96.842 108.378  1.00179.11           H
ATOM    597  N   ALA A  37      87.697  92.872 108.282  1.00168.30           N
ATOM    598  CA  ALA A  37      86.735  92.524 109.353  1.00168.30           C
ATOM    599  C   ALA A  37      86.928  91.119 109.970  1.00168.30           C
ATOM    600  O   ALA A  37      86.835  90.912 111.156  1.00168.30           O
ATOM    601  CB  ALA A  37      85.310  92.731 108.783  1.00168.30           C
ATOM    602  H   ALA A  37      87.364  92.968 107.334  1.00168.30           H
ATOM    603  HA  ALA A  37      86.875  93.249 110.155  1.00168.30           H
ATOM    604  HB1 ALA A  37      84.599  92.445 109.558  1.00168.30           H
ATOM    605  HB2 ALA A  37      85.121  92.086 107.925  1.00168.30           H
ATOM    606  HB3 ALA A  37      85.121  93.774 108.526  1.00168.30           H
ATOM    607  N   GLU A  38      87.326  90.117 109.190  1.00178.59           N
ATOM    608  CA  GLU A  38      87.784  88.784 109.595  1.00178.59           C
ATOM    609  C   GLU A  38      89.065  88.781 110.449  1.00178.59           C
ATOM    610  O   GLU A  38      89.127  88.136 111.480  1.00178.59           O
ATOM    611  CB  GLU A  38      87.931  87.955 108.301  1.00178.59           C
ATOM    612  CG  GLU A  38      88.604  86.564 108.384  1.00178.59           C
ATOM    613  CD  GLU A  38      87.953  85.622 109.395  1.00178.59           C
ATOM    614  OE1 GLU A  38      86.841  85.919 109.878  1.00178.59           O
ATOM    615  OE2 GLU A  38      88.591  84.554 109.624  1.00178.59           O
ATOM    616  H   GLU A  38      87.326  90.288 108.195  1.00178.59           H
ATOM    617  HA  GLU A  38      86.957  88.371 110.173  1.00178.59           H
ATOM    618  HB2 GLU A  38      86.993  87.806 107.766  1.00178.59           H
ATOM    619  HB3 GLU A  38      88.573  88.543 107.645  1.00178.59           H
ATOM    620  HG2 GLU A  38      88.543  86.033 107.435  1.00178.59           H
ATOM    621  HG3 GLU A  38      89.663  86.635 108.631  1.00178.59           H
ATOM    622  N   LYS A  39      90.107  89.596 110.079  1.00176.66           N
ATOM    623  CA  LYS A  39      91.353  89.762 110.842  1.00176.66           C
ATOM    624  C   LYS A  39      91.113  90.369 112.244  1.00176.66           C
ATOM    625  O   LYS A  39      91.686  89.913 113.213  1.00176.66           O
ATOM    626  CB  LYS A  39      92.200  90.724 109.999  1.00176.66           C
ATOM    627  CG  LYS A  39      93.630  90.981 110.430  1.00176.66           C
ATOM    628  CD  LYS A  39      94.418  91.964 109.490  1.00176.66           C
ATOM    629  CE  LYS A  39      95.887  92.126 109.834  1.00176.66           C
ATOM    630  NZ  LYS A  39      96.561  93.149 108.972  1.00176.66           N
ATOM    631  H   LYS A  39      89.962  90.095 109.213  1.00176.66           H
ATOM    632  HA  LYS A  39      91.807  88.777 110.951  1.00176.66           H
ATOM    633  HB2 LYS A  39      91.737  91.709 109.952  1.00176.66           H
ATOM    634  HB3 LYS A  39      92.270  90.309 108.994  1.00176.66           H
ATOM    635  HG2 LYS A  39      93.630  91.343 111.458  1.00176.66           H
ATOM    636  HG3 LYS A  39      94.200  90.052 110.443  1.00176.66           H
ATOM    637  HD2 LYS A  39      94.352  91.599 108.465  1.00176.66           H
ATOM    638  HD3 LYS A  39      93.874  92.905 109.569  1.00176.66           H
ATOM    639  HE2 LYS A  39      95.929  92.435 110.879  1.00176.66           H
ATOM    640  HE3 LYS A  39      96.414  91.174 109.762  1.00176.66           H
ATOM    641  HZ1 LYS A  39      96.189  94.068 109.163  1.00176.66           H
ATOM    642  HZ2 LYS A  39      97.563  93.192 109.090  1.00176.66           H
ATOM    643  HZ3 LYS A  39      96.434  93.015 107.979  1.00176.66           H
ATOM    644  N   LEU A  40      90.250  91.387 112.294  1.00167.38           N
ATOM    645  CA  LEU A  40      89.783  91.991 113.538  1.00167.38           C
ATOM    646  C   LEU A  40      89.016  91.004 114.409  1.00167.38           C
ATOM    647  O   LEU A  40      89.199  90.936 115.617  1.00167.38           O
ATOM    648  CB  LEU A  40      88.913  93.194 113.150  1.00167.38           C
ATOM    649  CG  LEU A  40      88.390  94.055 114.325  1.00167.38           C
ATOM    650  CD1 LEU A  40      89.426  95.068 114.795  1.00167.38           C
ATOM    651  CD2 LEU A  40      87.141  94.819 113.843  1.00167.38           C
ATOM    652  H   LEU A  40      89.848  91.687 111.417  1.00167.38           H
ATOM    653  HA  LEU A  40      90.659  92.339 114.086  1.00167.38           H
ATOM    654  HB2 LEU A  40      89.464  93.857 112.482  1.00167.38           H
ATOM    655  HB3 LEU A  40      88.059  92.782 112.612  1.00167.38           H
ATOM    656  HG  LEU A  40      88.083  93.411 115.149  1.00167.38           H
ATOM    657 HD11 LEU A  40      89.070  95.678 115.625  1.00167.38           H
ATOM    658 HD12 LEU A  40      90.313  94.561 115.175  1.00167.38           H
ATOM    659 HD13 LEU A  40      89.748  95.746 114.004  1.00167.38           H
ATOM    660 HD21 LEU A  40      86.774  95.410 114.683  1.00167.38           H
ATOM    661 HD22 LEU A  40      86.401  94.076 113.547  1.00167.38           H
ATOM    662 HD23 LEU A  40      87.378  95.422 112.967  1.00167.38           H
ATOM    663  N   THR A  41      88.127  90.230 113.771  1.00161.83           N
ATOM    664  CA  THR A  41      87.241  89.270 114.481  1.00161.83           C
ATOM    665  C   THR A  41      88.100  88.123 115.068  1.00161.83           C
ATOM    666  O   THR A  41      88.084  87.925 116.290  1.00161.83           O
ATOM    667  CB  THR A  41      86.153  88.707 113.589  1.00161.83           C
ATOM    668  OG1 THR A  41      85.429  89.739 112.972  1.00161.83           O
ATOM    669  CG2 THR A  41      85.097  87.836 114.258  1.00161.83           C
ATOM    670  H   THR A  41      88.020  90.333 112.772  1.00161.83           H
ATOM    671  HA  THR A  41      86.731  89.800 115.285  1.00161.83           H
ATOM    672  HB  THR A  41      86.659  88.110 112.830  1.00161.83           H
ATOM    673  HG1 THR A  41      86.003  90.138 112.314  1.00161.83           H
ATOM    674 HG21 THR A  41      84.459  87.386 113.497  1.00161.83           H
ATOM    675 HG22 THR A  41      84.530  88.491 114.919  1.00161.83           H
ATOM    676 HG23 THR A  41      85.603  87.064 114.838  1.00161.83           H
ATOM    677  N   LYS A  42      88.940  87.483 114.261  1.00155.33           N
ATOM    678  CA  LYS A  42      89.944  86.479 114.730  1.00155.33           C
ATOM    679  C   LYS A  42      90.742  86.965 115.946  1.00155.33           C
ATOM    680  O   LYS A  42      90.945  86.231 116.913  1.00155.33           O
ATOM    681  CB  LYS A  42      90.924  86.101 113.569  1.00155.33           C
ATOM    682  CG  LYS A  42      90.460  85.148 112.537  1.00155.33           C
ATOM    683  CD  LYS A  42      91.358  85.011 111.287  1.00155.33           C
ATOM    684  CE  LYS A  42      91.243  83.656 110.605  1.00155.33           C
ATOM    685  NZ  LYS A  42      91.131  83.740 109.106  1.00155.33           N
ATOM    686  H   LYS A  42      88.775  87.555 113.267  1.00155.33           H
ATOM    687  HA  LYS A  42      89.347  85.624 115.046  1.00155.33           H
ATOM    688  HB2 LYS A  42      91.234  87.016 113.064  1.00155.33           H
ATOM    689  HB3 LYS A  42      91.776  85.678 114.101  1.00155.33           H
ATOM    690  HG2 LYS A  42      89.462  85.505 112.282  1.00155.33           H
ATOM    691  HG3 LYS A  42      90.410  84.200 113.073  1.00155.33           H
ATOM    692  HD2 LYS A  42      91.187  85.860 110.625  1.00155.33           H
ATOM    693  HD3 LYS A  42      92.402  85.126 111.579  1.00155.33           H
ATOM    694  HE2 LYS A  42      92.084  83.023 110.888  1.00155.33           H
ATOM    695  HE3 LYS A  42      90.336  83.106 110.856  1.00155.33           H
ATOM    696  HZ1 LYS A  42      90.178  83.997 108.895  1.00155.33           H
ATOM    697  HZ2 LYS A  42      91.769  84.415 108.708  1.00155.33           H
ATOM    698  HZ3 LYS A  42      91.335  82.845 108.685  1.00155.33           H
ATOM    699  N   GLN A  43      91.308  88.164 115.859  1.00161.93           N
ATOM    700  CA  GLN A  43      92.198  88.758 116.901  1.00161.93           C
ATOM    701  C   GLN A  43      91.441  89.085 118.188  1.00161.93           C
ATOM    702  O   GLN A  43      91.947  88.786 119.267  1.00161.93           O
ATOM    703  CB  GLN A  43      92.920  90.047 116.329  1.00161.93           C
ATOM    704  CG  GLN A  43      93.847  90.747 117.376  1.00161.93           C
ATOM    705  CD  GLN A  43      95.002  89.857 117.783  1.00161.93           C
ATOM    706  OE1 GLN A  43      96.129  90.036 117.325  1.00161.93           O
ATOM    707  NE2 GLN A  43      94.825  88.889 118.639  1.00161.93           N
ATOM    708  H   GLN A  43      91.177  88.719 115.025  1.00161.93           H
ATOM    709  HA  GLN A  43      92.987  88.039 117.124  1.00161.93           H
ATOM    710  HB2 GLN A  43      93.413  89.766 115.399  1.00161.93           H
ATOM    711  HB3 GLN A  43      92.146  90.760 116.042  1.00161.93           H
ATOM    712  HG2 GLN A  43      93.332  91.171 118.238  1.00161.93           H
ATOM    713  HG3 GLN A  43      94.316  91.625 116.933  1.00161.93           H
ATOM    714 HE21 GLN A  43      93.885  88.659 118.929  1.00161.93           H
ATOM    715 HE22 GLN A  43      95.626  88.315 118.860  1.00161.93           H
ATOM    716  N   ALA A  44      90.280  89.734 118.080  1.00176.01           N
ATOM    717  CA  ALA A  44      89.396  90.042 119.211  1.00176.01           C
ATOM    718  C   ALA A  44      88.903  88.815 120.001  1.00176.01           C
ATOM    719  O   ALA A  44      88.964  88.803 121.199  1.00176.01           O
ATOM    720  CB  ALA A  44      88.280  90.955 118.731  1.00176.01           C
ATOM    721  H   ALA A  44      89.947  89.974 117.157  1.00176.01           H
ATOM    722  HA  ALA A  44      90.034  90.630 119.871  1.00176.01           H
ATOM    723  HB1 ALA A  44      87.638  90.493 117.981  1.00176.01           H
ATOM    724  HB2 ALA A  44      87.706  91.295 119.593  1.00176.01           H
ATOM    725  HB3 ALA A  44      88.710  91.835 118.254  1.00176.01           H
ATOM    726  N   ASN A  45      88.566  87.741 119.286  1.00183.41           N
ATOM    727  CA  ASN A  45      88.219  86.433 119.856  1.00183.41           C
ATOM    728  C   ASN A  45      89.454  85.607 120.346  1.00183.41           C
ATOM    729  O   ASN A  45      89.368  84.388 120.514  1.00183.41           O
ATOM    730  CB  ASN A  45      87.372  85.683 118.763  1.00183.41           C
ATOM    731  CG  ASN A  45      86.546  84.512 119.209  1.00183.41           C
ATOM    732  OD1 ASN A  45      85.323  84.552 119.319  1.00183.41           O
ATOM    733  ND2 ASN A  45      87.137  83.392 119.463  1.00183.41           N
ATOM    734  H   ASN A  45      88.633  87.741 118.279  1.00183.41           H
ATOM    735  HA  ASN A  45      87.572  86.525 120.728  1.00183.41           H
ATOM    736  HB2 ASN A  45      88.044  85.356 117.970  1.00183.41           H
ATOM    737  HB3 ASN A  45      86.696  86.384 118.272  1.00183.41           H
ATOM    738 HD21 ASN A  45      88.136  83.387 119.609  1.00183.41           H
ATOM    739 HD22 ASN A  45      86.553  82.615 119.737  1.00183.41           H
ATOM    740  N   ILE A  46      90.623  86.246 120.559  1.00164.95           N
ATOM    741  CA  ILE A  46      91.760  85.592 121.257  1.00164.95           C
ATOM    742  C   ILE A  46      92.477  86.460 122.260  1.00164.95           C
ATOM    743  O   ILE A  46      92.823  85.965 123.331  1.00164.95           O
ATOM    744  CB  ILE A  46      92.722  84.896 120.273  1.00164.95           C
ATOM    745  CG1 ILE A  46      93.685  83.950 121.048  1.00164.95           C
ATOM    746  CG2 ILE A  46      93.481  85.880 119.388  1.00164.95           C
ATOM    747  CD1 ILE A  46      94.526  82.970 120.187  1.00164.95           C
ATOM    748  H   ILE A  46      90.671  87.240 120.386  1.00164.95           H
ATOM    749  HA  ILE A  46      91.371  84.805 121.903  1.00164.95           H
ATOM    750  HB  ILE A  46      92.137  84.265 119.604  1.00164.95           H
ATOM    751 HG12 ILE A  46      94.327  84.529 121.711  1.00164.95           H
ATOM    752 HG13 ILE A  46      93.081  83.351 121.729  1.00164.95           H
ATOM    753 HG21 ILE A  46      92.800  86.465 118.769  1.00164.95           H
ATOM    754 HG22 ILE A  46      94.139  86.510 119.986  1.00164.95           H
ATOM    755 HG23 ILE A  46      94.126  85.312 118.718  1.00164.95           H
ATOM    756 HD11 ILE A  46      93.853  82.460 119.498  1.00164.95           H
ATOM    757 HD12 ILE A  46      95.300  83.505 119.636  1.00164.95           H
ATOM    758 HD13 ILE A  46      95.021  82.228 120.814  1.00164.95           H
ATOM    759  N   ILE A  47      92.632  87.754 122.011  1.00162.69           N
ATOM    760  CA  ILE A  47      93.365  88.655 122.931  1.00162.69           C
ATOM    761  C   ILE A  47      92.620  88.890 124.273  1.00162.69           C
ATOM    762  O   ILE A  47      93.251  89.043 125.304  1.00162.69           O
ATOM    763  CB  ILE A  47      93.844  90.001 122.289  1.00162.69           C
ATOM    764  CG1 ILE A  47      94.827  90.822 123.173  1.00162.69           C
ATOM    765  CG2 ILE A  47      92.598  90.852 121.904  1.00162.69           C
ATOM    766  CD1 ILE A  47      95.474  92.017 122.456  1.00162.69           C
ATOM    767  H   ILE A  47      92.370  88.108 121.102  1.00162.69           H
ATOM    768  HA  ILE A  47      94.286  88.154 123.225  1.00162.69           H
ATOM    769  HB  ILE A  47      94.409  89.754 121.390  1.00162.69           H
ATOM    770 HG12 ILE A  47      94.325  91.224 124.052  1.00162.69           H
ATOM    771 HG13 ILE A  47      95.621  90.170 123.538  1.00162.69           H
ATOM    772 HG21 ILE A  47      91.880  90.312 121.288  1.00162.69           H
ATOM    773 HG22 ILE A  47      92.952  91.735 121.372  1.00162.69           H
ATOM    774 HG23 ILE A  47      92.101  91.195 122.812  1.00162.69           H
ATOM    775 HD11 ILE A  47      96.275  92.436 123.065  1.00162.69           H
ATOM    776 HD12 ILE A  47      94.693  92.749 122.248  1.00162.69           H
ATOM    777 HD13 ILE A  47      95.896  91.629 121.529  1.00162.69           H
ATOM    778  N   ILE A  48      91.278  88.856 124.280  1.00179.25           N
ATOM    779  CA  ILE A  48      90.421  89.131 125.457  1.00179.25           C
ATOM    780  C   ILE A  48      90.430  88.030 126.531  1.00179.25           C
ATOM    781  O   ILE A  48      90.511  86.854 126.199  1.00179.25           O
ATOM    782  CB  ILE A  48      88.958  89.434 124.934  1.00179.25           C
ATOM    783  CG1 ILE A  48      87.974  89.918 125.978  1.00179.25           C
ATOM    784  CG2 ILE A  48      88.322  88.188 124.281  1.00179.25           C
ATOM    785  CD1 ILE A  48      88.363  91.247 126.652  1.00179.25           C
ATOM    786  H   ILE A  48      90.823  88.667 123.398  1.00179.25           H
ATOM    787  HA  ILE A  48      90.856  90.023 125.908  1.00179.25           H
ATOM    788  HB  ILE A  48      89.036  90.222 124.185  1.00179.25           H
ATOM    789 HG12 ILE A  48      86.981  90.051 125.548  1.00179.25           H
ATOM    790 HG13 ILE A  48      87.804  89.167 126.749  1.00179.25           H
ATOM    791 HG21 ILE A  48      88.970  87.700 123.553  1.00179.25           H
ATOM    792 HG22 ILE A  48      87.468  88.501 123.681  1.00179.25           H
ATOM    793 HG23 ILE A  48      88.044  87.411 124.994  1.00179.25           H
ATOM    794 HD11 ILE A  48      87.601  91.596 127.349  1.00179.25           H
ATOM    795 HD12 ILE A  48      89.289  91.179 127.223  1.00179.25           H
ATOM    796 HD13 ILE A  48      88.530  92.046 125.930  1.00179.25           H
ATOM    797  N   ASP A  49      90.262  88.398 127.801  1.00202.30           N
ATOM    798  CA  ASP A  49      90.158  87.492 128.954  1.00202.30           C
ATOM    799  C   ASP A  49      88.926  87.798 129.828  1.00202.30           C
ATOM    800  O   ASP A  49      89.033  88.134 131.011  1.00202.30           O
ATOM    801  CB  ASP A  49      91.488  87.481 129.756  1.00202.30           C
ATOM    802  CG  ASP A  49      92.597  86.787 128.995  1.00202.30           C
ATOM    803  OD2 ASP A  49      93.665  87.402 128.768  1.00202.30           O
ATOM    804  OD1 ASP A  49      92.359  85.629 128.552  1.00202.30           O
ATOM    805  H   ASP A  49      90.296  89.390 127.990  1.00202.30           H
ATOM    806  HA  ASP A  49      89.994  86.478 128.590  1.00202.30           H
ATOM    807  HB2 ASP A  49      91.799  88.513 129.923  1.00202.30           H
ATOM    808  HB3 ASP A  49      91.383  86.975 130.716  1.00202.30           H
ATOM    809  N   GLN A  50      87.740  87.745 129.213  1.00214.16           N
ATOM    810  CA  GLN A  50      86.423  88.042 129.865  1.00214.16           C
ATOM    811  C   GLN A  50      85.295  87.260 129.163  1.00214.16           C
ATOM    812  O   GLN A  50      85.371  87.107 127.957  1.00214.16           O
ATOM    813  CB  GLN A  50      86.212  89.551 129.850  1.00214.16           C
ATOM    814  CG  GLN A  50      85.080  89.998 130.789  1.00214.16           C
ATOM    815  CD  GLN A  50      85.051  91.509 130.994  1.00214.16           C
ATOM    816  OE1 GLN A  50      85.659  92.310 130.290  1.00214.16           O
ATOM    817  NE2 GLN A  50      84.218  92.016 131.917  1.00214.16           N
ATOM    818  H   GLN A  50      87.707  87.549 128.222  1.00214.16           H
ATOM    819  HA  GLN A  50      86.460  87.700 130.899  1.00214.16           H
ATOM    820  HB2 GLN A  50      86.022  89.940 128.850  1.00214.16           H
ATOM    821  HB3 GLN A  50      87.109  90.022 130.251  1.00214.16           H
ATOM    822  HG2 GLN A  50      84.144  89.755 130.286  1.00214.16           H
ATOM    823  HG3 GLN A  50      85.130  89.448 131.728  1.00214.16           H
ATOM    824 HE21 GLN A  50      83.569  91.415 132.405  1.00214.16           H
ATOM    825 HE22 GLN A  50      84.034  93.009 131.926  1.00214.16           H
ATOM    826  N   LYS A  51      84.283  86.742 129.886  1.00226.92           N
ATOM    827  CA  LYS A  51      83.168  85.920 129.311  1.00226.92           C
ATOM    828  C   LYS A  51      82.378  86.659 128.243  1.00226.92           C
ATOM    829  O   LYS A  51      81.643  86.034 127.494  1.00226.92           O
ATOM    830  CB  LYS A  51      82.197  85.437 130.443  1.00226.92           C
ATOM    831  CG  LYS A  51      81.711  83.957 130.455  1.00226.92           C
ATOM    832  CD  LYS A  51      80.873  83.405 129.303  1.00226.92           C
ATOM    833  CE  LYS A  51      79.510  84.054 129.076  1.00226.92           C
ATOM    834  NZ  LYS A  51      78.513  83.871 130.173  1.00226.92           N
ATOM    835  H   LYS A  51      84.271  86.917 130.881  1.00226.92           H
ATOM    836  HA  LYS A  51      83.546  85.010 128.846  1.00226.92           H
ATOM    837  HB2 LYS A  51      82.691  85.617 131.398  1.00226.92           H
ATOM    838  HB3 LYS A  51      81.299  86.051 130.374  1.00226.92           H
ATOM    839  HG2 LYS A  51      82.598  83.328 130.535  1.00226.92           H
ATOM    840  HG3 LYS A  51      81.154  83.832 131.384  1.00226.92           H
ATOM    841  HD2 LYS A  51      81.492  83.506 128.411  1.00226.92           H
ATOM    842  HD3 LYS A  51      80.657  82.348 129.459  1.00226.92           H
ATOM    843  HE2 LYS A  51      79.721  85.120 128.984  1.00226.92           H
ATOM    844  HE3 LYS A  51      79.106  83.736 128.116  1.00226.92           H
ATOM    845  HZ1 LYS A  51      77.888  84.658 130.072  1.00226.92           H
ATOM    846  HZ2 LYS A  51      78.864  83.949 131.117  1.00226.92           H
ATOM    847  HZ3 LYS A  51      77.999  83.004 130.101  1.00226.92           H
ATOM    848  N   THR A  52      82.537  87.980 128.149  1.00231.96           N
ATOM    849  CA  THR A  52      81.850  88.850 127.202  1.00231.96           C
ATOM    850  C   THR A  52      82.724  90.074 126.826  1.00231.96           C
ATOM    851  O   THR A  52      83.498  90.584 127.674  1.00231.96           O
ATOM    852  CB  THR A  52      80.484  89.338 127.765  1.00231.96           C
ATOM    853  OG1 THR A  52      79.888  90.249 126.867  1.00231.96           O
ATOM    854  CG2 THR A  52      80.626  90.088 129.084  1.00231.96           C
ATOM    855  H   THR A  52      83.266  88.431 128.682  1.00231.96           H
ATOM    856  HA  THR A  52      81.680  88.284 126.286  1.00231.96           H
ATOM    857  HB  THR A  52      79.844  88.467 127.905  1.00231.96           H
ATOM    858  HG1 THR A  52      79.727  89.750 126.063  1.00231.96           H
ATOM    859 HG21 THR A  52      79.657  90.298 129.538  1.00231.96           H
ATOM    860 HG22 THR A  52      81.173  91.018 128.928  1.00231.96           H
ATOM    861 HG23 THR A  52      81.153  89.471 129.812  1.00231.96           H
ATOM    862  N   LEU A  53      82.541  90.571 125.592  1.00206.79           N
ATOM    863  CA  LEU A  53      83.209  91.736 125.058  1.00206.79           C
ATOM    864  C   LEU A  53      82.276  92.911 124.668  1.00206.79           C
ATOM    865  O   LEU A  53      81.064  92.726 124.381  1.00206.79           O
ATOM    866  CB  LEU A  53      84.180  91.296 123.932  1.00206.79           C
ATOM    867  CG  LEU A  53      83.614  90.863 122.561  1.00206.79           C
ATOM    868  CD1 LEU A  53      83.019  91.969 121.693  1.00206.79           C
ATOM    869  CD2 LEU A  53      84.741  90.303 121.719  1.00206.79           C
ATOM    870  H   LEU A  53      81.848  90.118 125.014  1.00206.79           H
ATOM    871  HA  LEU A  53      83.894  92.132 125.808  1.00206.79           H
ATOM    872  HB2 LEU A  53      84.862  92.126 123.753  1.00206.79           H
ATOM    873  HB3 LEU A  53      84.786  90.497 124.360  1.00206.79           H
ATOM    874  HG  LEU A  53      82.896  90.060 122.724  1.00206.79           H
ATOM    875 HD11 LEU A  53      82.010  92.192 122.041  1.00206.79           H
ATOM    876 HD12 LEU A  53      82.873  91.675 120.654  1.00206.79           H
ATOM    877 HD13 LEU A  53      83.635  92.869 121.699  1.00206.79           H
ATOM    878 HD21 LEU A  53      85.331  89.590 122.296  1.00206.79           H
ATOM    879 HD22 LEU A  53      84.314  89.831 120.834  1.00206.79           H
ATOM    880 HD23 LEU A  53      85.382  91.134 121.424  1.00206.79           H
ATOM    881  N   ARG A  54      82.836  94.143 124.646  1.00193.84           N
ATOM    882  CA  ARG A  54      82.181  95.398 124.177  1.00193.84           C
ATOM    883  C   ARG A  54      83.110  96.155 123.135  1.00193.84           C
ATOM    884  O   ARG A  54      84.059  95.548 122.622  1.00193.84           O
ATOM    885  CB  ARG A  54      81.814  96.332 125.405  1.00193.84           C
ATOM    886  CG  ARG A  54      81.133  95.604 126.545  1.00193.84           C
ATOM    887  CD  ARG A  54      81.920  95.822 127.837  1.00193.84           C
ATOM    888  NE  ARG A  54      83.238  95.197 127.746  1.00193.84           N
ATOM    889  CZ  ARG A  54      83.602  93.992 128.126  1.00193.84           C
ATOM    890  NH1 ARG A  54      82.803  93.206 128.766  1.00193.84           N
ATOM    891  NH2 ARG A  54      84.786  93.586 127.835  1.00193.84           N
ATOM    892  H   ARG A  54      83.778  94.257 124.992  1.00193.84           H
ATOM    893  HA  ARG A  54      81.243  95.158 123.675  1.00193.84           H
ATOM    894  HB2 ARG A  54      82.766  96.724 125.764  1.00193.84           H
ATOM    895  HB3 ARG A  54      81.192  97.149 125.040  1.00193.84           H
ATOM    896  HG2 ARG A  54      80.931  94.550 126.352  1.00193.84           H
ATOM    897  HG3 ARG A  54      80.195  96.133 126.719  1.00193.84           H
ATOM    898  HD2 ARG A  54      81.959  96.865 128.152  1.00193.84           H
ATOM    899  HD3 ARG A  54      81.400  95.355 128.674  1.00193.84           H
ATOM    900  HE  ARG A  54      83.939  95.690 127.211  1.00193.84           H
ATOM    901 HH11 ARG A  54      81.845  93.487 128.920  1.00193.84           H
ATOM    902 HH12 ARG A  54      83.067  92.233 128.833  1.00193.84           H
ATOM    903 HH21 ARG A  54      85.427  94.247 127.421  1.00193.84           H
ATOM    904 HH22 ARG A  54      85.120  92.756 128.305  1.00193.84           H
ATOM    905  N   HIS A  55      82.892  97.445 122.900  1.00183.15           N
ATOM    906  CA  HIS A  55      83.773  98.343 122.175  1.00183.15           C
ATOM    907  C   HIS A  55      85.246  98.382 122.650  1.00183.15           C
ATOM    908  O   HIS A  55      86.139  98.717 121.883  1.00183.15           O
ATOM    909  CB  HIS A  55      83.181  99.765 122.169  1.00183.15           C
ATOM    910  CG  HIS A  55      82.845 100.384 123.492  1.00183.15           C
ATOM    911  ND1 HIS A  55      83.674 100.339 124.629  1.00183.15           N
ATOM    912  CD2 HIS A  55      81.680 101.039 123.773  1.00183.15           C
ATOM    913  CE1 HIS A  55      83.008 101.074 125.541  1.00183.15           C
ATOM    914  NE2 HIS A  55      81.829 101.488 125.051  1.00183.15           N
ATOM    915  H   HIS A  55      82.092  97.873 123.343  1.00183.15           H
ATOM    916  HA  HIS A  55      83.789  98.074 121.119  1.00183.15           H
ATOM    917  HB2 HIS A  55      83.870 100.420 121.635  1.00183.15           H
ATOM    918  HB3 HIS A  55      82.260  99.720 121.588  1.00183.15           H
ATOM    919  HD2 HIS A  55      80.874 101.210 123.075  1.00183.15           H
ATOM    920  HE1 HIS A  55      83.382 101.303 126.528  1.00183.15           H
ATOM    921  HE2 HIS A  55      81.157 102.037 125.568  1.00183.15           H
ATOM    922  N   ASP A  56      85.549  98.061 123.909  1.00189.66           N
ATOM    923  CA  ASP A  56      86.886  97.938 124.460  1.00189.66           C
ATOM    924  C   ASP A  56      87.759  96.957 123.641  1.00189.66           C
ATOM    925  O   ASP A  56      88.887  97.259 123.298  1.00189.66           O
ATOM    926  CB  ASP A  56      86.937  97.535 125.981  1.00189.66           C
ATOM    927  CG  ASP A  56      86.305  96.180 126.381  1.00189.66           C
ATOM    928  OD1 ASP A  56      85.246  95.817 125.861  1.00189.66           O
ATOM    929  OD2 ASP A  56      86.837  95.494 127.308  1.00189.66           O
ATOM    930  H   ASP A  56      84.776  97.814 124.510  1.00189.66           H
ATOM    931  HA  ASP A  56      87.305  98.937 124.339  1.00189.66           H
ATOM    932  HB2 ASP A  56      87.968  97.563 126.336  1.00189.66           H
ATOM    933  HB3 ASP A  56      86.411  98.305 126.546  1.00189.66           H
ATOM    934  N   ALA A  57      87.194  95.806 123.274  1.00187.16           N
ATOM    935  CA  ALA A  57      87.873  94.742 122.525  1.00187.16           C
ATOM    936  C   ALA A  57      88.053  95.110 121.028  1.00187.16           C
ATOM    937  O   ALA A  57      88.352  94.216 120.213  1.00187.16           O
ATOM    938  CB  ALA A  57      87.158  93.413 122.751  1.00187.16           C
ATOM    939  H   ALA A  57      86.261  95.589 123.596  1.00187.16           H
ATOM    940  HA  ALA A  57      88.871  94.657 122.953  1.00187.16           H
ATOM    941  HB1 ALA A  57      87.744  92.616 122.295  1.00187.16           H
ATOM    942  HB2 ALA A  57      86.209  93.467 122.218  1.00187.16           H
ATOM    943  HB3 ALA A  57      86.993  93.235 123.814  1.00187.16           H
ATOM    944  N   PHE A  58      87.759  96.353 120.644  1.00183.00           N
ATOM    945  CA  PHE A  58      88.080  96.908 119.313  1.00183.00           C
ATOM    946  C   PHE A  58      88.790  98.295 119.369  1.00183.00           C
ATOM    947  O   PHE A  58      89.728  98.546 118.604  1.00183.00           O
ATOM    948  CB  PHE A  58      86.845  96.991 118.444  1.00183.00           C
ATOM    949  CG  PHE A  58      86.040  95.732 118.325  1.00183.00           C
ATOM    950  CD1 PHE A  58      86.462  94.679 117.466  1.00183.00           C
ATOM    951  CD2 PHE A  58      84.907  95.531 119.141  1.00183.00           C
ATOM    952  CE1 PHE A  58      85.694  93.507 117.375  1.00183.00           C
ATOM    953  CE2 PHE A  58      84.184  94.346 119.074  1.00183.00           C
ATOM    954  CZ  PHE A  58      84.587  93.313 118.227  1.00183.00           C
ATOM    955  H   PHE A  58      87.516  97.012 121.370  1.00183.00           H
ATOM    956  HA  PHE A  58      88.786  96.236 118.824  1.00183.00           H
ATOM    957  HB2 PHE A  58      86.174  97.775 118.795  1.00183.00           H
ATOM    958  HB3 PHE A  58      87.144  97.255 117.430  1.00183.00           H
ATOM    959  HD1 PHE A  58      87.365  94.747 116.878  1.00183.00           H
ATOM    960  HD2 PHE A  58      84.586  96.294 119.835  1.00183.00           H
ATOM    961  HE1 PHE A  58      86.003  92.701 116.725  1.00183.00           H
ATOM    962  HE2 PHE A  58      83.338  94.232 119.736  1.00183.00           H
ATOM    963  HZ  PHE A  58      84.085  92.358 118.272  1.00183.00           H
ATOM    964  N   LEU A  59      88.395  99.189 120.283  1.00194.91           N
ATOM    965  CA  LEU A  59      89.065 100.459 120.570  1.00194.91           C
ATOM    966  C   LEU A  59      90.509 100.312 121.035  1.00194.91           C
ATOM    967  O   LEU A  59      91.384 101.051 120.556  1.00194.91           O
ATOM    968  CB  LEU A  59      88.193 101.259 121.597  1.00194.91           C
ATOM    969  CG  LEU A  59      88.658 102.695 121.836  1.00194.91           C
ATOM    970  CD1 LEU A  59      88.558 103.588 120.603  1.00194.91           C
ATOM    971  CD2 LEU A  59      87.810 103.322 122.938  1.00194.91           C
ATOM    972  H   LEU A  59      87.606  98.892 120.839  1.00194.91           H
ATOM    973  HA  LEU A  59      89.067 101.070 119.668  1.00194.91           H
ATOM    974  HB2 LEU A  59      87.175 101.364 121.221  1.00194.91           H
ATOM    975  HB3 LEU A  59      88.181 100.706 122.536  1.00194.91           H
ATOM    976  HG  LEU A  59      89.688 102.682 122.192  1.00194.91           H
ATOM    977 HD11 LEU A  59      88.907 104.587 120.863  1.00194.91           H
ATOM    978 HD12 LEU A  59      87.541 103.623 120.211  1.00194.91           H
ATOM    979 HD13 LEU A  59      89.208 103.175 119.831  1.00194.91           H
ATOM    980 HD21 LEU A  59      88.131 104.349 123.113  1.00194.91           H
ATOM    981 HD22 LEU A  59      87.912 102.751 123.861  1.00194.91           H
ATOM    982 HD23 LEU A  59      86.764 103.308 122.634  1.00194.91           H
ATOM    983  N   TRP A  60      90.864  99.334 121.886  1.00206.12           N
ATOM    984  CA  TRP A  60      92.293  99.123 122.242  1.00206.12           C
ATOM    985  C   TRP A  60      93.147  98.602 121.044  1.00206.12           C
ATOM    986  O   TRP A  60      94.350  98.894 120.992  1.00206.12           O
ATOM    987  CB  TRP A  60      92.444  98.276 123.520  1.00206.12           C
ATOM    988  CG  TRP A  60      92.231  99.008 124.793  1.00206.12           C
ATOM    989  CD1 TRP A  60      91.229  98.792 125.681  1.00206.12           C
ATOM    990  CD2 TRP A  60      93.029 100.051 125.424  1.00206.12           C
ATOM    991  NE1 TRP A  60      91.399  99.588 126.816  1.00206.12           N
ATOM    992  CE2 TRP A  60      92.456 100.422 126.698  1.00206.12           C
ATOM    993  CE3 TRP A  60      94.180 100.794 125.044  1.00206.12           C
ATOM    994  CZ2 TRP A  60      93.022 101.375 127.540  1.00206.12           C
ATOM    995  CZ3 TRP A  60      94.762 101.766 125.923  1.00206.12           C
ATOM    996  CH2 TRP A  60      94.169 102.054 127.174  1.00206.12           C
ATOM    997  H   TRP A  60      90.157  98.740 122.296  1.00206.12           H
ATOM    998  HA  TRP A  60      92.744 100.081 122.498  1.00206.12           H
ATOM    999  HB2 TRP A  60      91.771  97.428 123.393  1.00206.12           H
ATOM   1000  HB3 TRP A  60      93.445  97.845 123.545  1.00206.12           H
ATOM   1001  HD1 TRP A  60      90.435  98.069 125.575  1.00206.12           H
ATOM   1002  HE3 TRP A  60      94.631 100.618 124.078  1.00206.12           H
ATOM   1003  HZ2 TRP A  60      92.577 101.524 128.512  1.00206.12           H
ATOM   1004  HZ3 TRP A  60      95.667 102.263 125.609  1.00206.12           H
ATOM   1005  HH2 TRP A  60      94.575 102.792 127.850  1.00206.12           H
ATOM   1006  HE1 TRP A  60      90.838  99.620 127.655  1.00206.12           H
ATOM   1007  N   LEU A  61      92.528  97.983 120.036  1.00186.37           N
ATOM   1008  CA  LEU A  61      93.108  97.578 118.751  1.00186.37           C
ATOM   1009  C   LEU A  61      93.217  98.730 117.739  1.00186.37           C
ATOM   1010  O   LEU A  61      93.353  98.523 116.541  1.00186.37           O
ATOM   1011  CB  LEU A  61      92.328  96.403 118.135  1.00186.37           C
ATOM   1012  CG  LEU A  61      92.244  95.124 118.994  1.00186.37           C
ATOM   1013  CD1 LEU A  61      91.352  94.065 118.271  1.00186.37           C
ATOM   1014  CD2 LEU A  61      93.612  94.503 119.210  1.00186.37           C
ATOM   1015  H   LEU A  61      91.526  97.877 120.109  1.00186.37           H
ATOM   1016  HA  LEU A  61      94.126  97.253 118.964  1.00186.37           H
ATOM   1017  HB2 LEU A  61      91.325  96.749 117.884  1.00186.37           H
ATOM   1018  HB3 LEU A  61      92.776  96.119 117.182  1.00186.37           H
ATOM   1019  HG  LEU A  61      91.777  95.372 119.947  1.00186.37           H
ATOM   1020 HD11 LEU A  61      91.221  93.214 118.939  1.00186.37           H
ATOM   1021 HD12 LEU A  61      90.378  94.523 118.104  1.00186.37           H
ATOM   1022 HD13 LEU A  61      91.780  93.781 117.309  1.00186.37           H
ATOM   1023 HD21 LEU A  61      93.560  93.537 119.713  1.00186.37           H
ATOM   1024 HD22 LEU A  61      94.161  94.388 118.275  1.00186.37           H
ATOM   1025 HD23 LEU A  61      94.253  95.152 119.805  1.00186.37           H
ATOM   1026  N   LEU A  62      93.084  99.965 118.232  1.00212.92           N
ATOM   1027  CA  LEU A  62      93.329 101.225 117.534  1.00212.92           C
ATOM   1028  C   LEU A  62      94.365 101.993 118.319  1.00212.92           C
ATOM   1029  O   LEU A  62      94.354 103.201 118.351  1.00212.92           O
ATOM   1030  CB  LEU A  62      92.012 102.005 117.277  1.00212.92           C
ATOM   1031  CG  LEU A  62      90.991 101.206 116.460  1.00212.92           C
ATOM   1032  CD1 LEU A  62      89.653 101.919 116.511  1.00212.92           C
ATOM   1033  CD2 LEU A  62      91.366 100.974 114.979  1.00212.92           C
ATOM   1034  H   LEU A  62      92.831 100.014 119.208  1.00212.92           H
ATOM   1035  HA  LEU A  62      93.705 100.987 116.539  1.00212.92           H
ATOM   1036  HB2 LEU A  62      92.249 102.917 116.730  1.00212.92           H
ATOM   1037  HB3 LEU A  62      91.531 102.238 118.226  1.00212.92           H
ATOM   1038  HG  LEU A  62      90.900 100.229 116.935  1.00212.92           H
ATOM   1039 HD11 LEU A  62      88.877 101.303 116.058  1.00212.92           H
ATOM   1040 HD12 LEU A  62      89.377 102.036 117.559  1.00212.92           H
ATOM   1041 HD13 LEU A  62      89.751 102.935 116.127  1.00212.92           H
ATOM   1042 HD21 LEU A  62      90.557 100.464 114.457  1.00212.92           H
ATOM   1043 HD22 LEU A  62      92.290 100.398 114.926  1.00212.92           H
ATOM   1044 HD23 LEU A  62      91.585 101.941 114.526  1.00212.92           H
ATOM   1045  N   THR A  63      95.303 101.287 118.969  1.00224.07           N
ATOM   1046  CA  THR A  63      96.449 101.903 119.712  1.00224.07           C
ATOM   1047  C   THR A  63      97.752 101.129 119.550  1.00224.07           C
ATOM   1048  O   THR A  63      98.649 101.215 120.376  1.00224.07           O
ATOM   1049  CB  THR A  63      96.088 102.120 121.208  1.00224.07           C
ATOM   1050  OG1 THR A  63      96.025 100.880 121.887  1.00224.07           O
ATOM   1051  CG2 THR A  63      94.784 102.852 121.458  1.00224.07           C
ATOM   1052  H   THR A  63      95.257 100.279 118.919  1.00224.07           H
ATOM   1053  HA  THR A  63      96.616 102.879 119.257  1.00224.07           H
ATOM   1054  HB  THR A  63      96.883 102.702 121.674  1.00224.07           H
ATOM   1055  HG1 THR A  63      95.494 100.274 121.366  1.00224.07           H
ATOM   1056 HG21 THR A  63      94.714 103.064 122.524  1.00224.07           H
ATOM   1057 HG22 THR A  63      93.936 102.259 121.113  1.00224.07           H
ATOM   1058 HG23 THR A  63      94.732 103.792 120.909  1.00224.07           H
ATOM   1059  N   ASP A  64      97.812 100.213 118.586  1.00221.43           N
ATOM   1060  CA  ASP A  64      98.872  99.229 118.308  1.00221.43           C
ATOM   1061  C   ASP A  64      99.058  98.918 116.803  1.00221.43           C
ATOM   1062  O   ASP A  64      99.791  98.014 116.419  1.00221.43           O
ATOM   1063  CB  ASP A  64      98.653  97.945 119.124  1.00221.43           C
ATOM   1064  CG  ASP A  64      97.297  97.234 118.855  1.00221.43           C
ATOM   1065  OD1 ASP A  64      96.347  97.827 118.308  1.00221.43           O
ATOM   1066  OD2 ASP A  64      97.248  96.061 119.251  1.00221.43           O
ATOM   1067  H   ASP A  64      96.974 100.067 118.040  1.00221.43           H
ATOM   1068  HA  ASP A  64      99.828  99.638 118.633  1.00221.43           H
ATOM   1069  HB2 ASP A  64      99.492  97.266 118.970  1.00221.43           H
ATOM   1070  HB3 ASP A  64      98.717  98.231 120.174  1.00221.43           H
ATOM   1071  N   ILE A  65      98.469  99.746 115.915  1.00246.80           N
ATOM   1072  CA  ILE A  65      99.302 100.395 114.881  1.00246.80           C
ATOM   1073  C   ILE A  65     100.093 101.495 115.598  1.00246.80           C
ATOM   1074  O   ILE A  65      99.940 101.629 116.827  1.00246.80           O
ATOM   1075  CB  ILE A  65      98.497 100.689 113.593  1.00246.80           C
ATOM   1076  CG1 ILE A  65      97.307  99.752 113.290  1.00246.80           C
ATOM   1077  CG2 ILE A  65      99.474 100.703 112.386  1.00246.80           C
ATOM   1078  CD1 ILE A  65      97.657  98.256 113.196  1.00246.80           C
ATOM   1079  H   ILE A  65      97.808 100.387 116.329  1.00246.80           H
ATOM   1080  HA  ILE A  65     100.048  99.649 114.606  1.00246.80           H
ATOM   1081  HB  ILE A  65      97.970 101.636 113.707  1.00246.80           H
ATOM   1082 HG12 ILE A  65      96.924 100.128 112.341  1.00246.80           H
ATOM   1083 HG13 ILE A  65      96.565  99.873 114.079  1.00246.80           H
ATOM   1084 HG21 ILE A  65      99.017 101.063 111.464  1.00246.80           H
ATOM   1085 HG22 ILE A  65      99.872  99.709 112.181  1.00246.80           H
ATOM   1086 HG23 ILE A  65     100.291 101.382 112.629  1.00246.80           H
ATOM   1087 HD11 ILE A  65      96.722  97.756 112.943  1.00246.80           H
ATOM   1088 HD12 ILE A  65      98.026  97.870 114.146  1.00246.80           H
ATOM   1089 HD13 ILE A  65      98.403  98.159 112.407  1.00246.80           H
ATOM   1090  N   GLU A  66     101.009 102.226 114.951  1.00277.66           N
ATOM   1091  CA  GLU A  66     101.973 103.107 115.705  1.00277.66           C
ATOM   1092  C   GLU A  66     102.303 104.440 114.980  1.00277.66           C
ATOM   1093  O   GLU A  66     103.447 104.895 115.006  1.00277.66           O
ATOM   1094  H   GLU A  66     100.837 102.401 113.972  1.00277.66           H
ATOM   1095  HA  GLU A  66     101.519 103.463 116.630  1.00277.66           H
ATOM   1096  CB  GLU A  66     103.192 102.285 116.170  1.00 30.00           C
ATOM   1097  CG  GLU A  66     102.887 101.085 117.111  1.00 30.00           C
ATOM   1098  CD  GLU A  66     104.119 100.384 117.717  1.00 30.00           C
ATOM   1099  OE1 GLU A  66     105.151 101.027 117.886  1.00 30.00           O
ATOM   1100  OE2 GLU A  66     104.014  99.185 118.046  1.00 30.00           O
ATOM   1101  HB2 GLU A  66     103.714 101.903 115.293  1.00 30.00           H
ATOM   1102  HB3 GLU A  66     103.837 102.958 116.737  1.00 30.00           H
ATOM   1103  HG2 GLU A  66     102.281 101.411 117.956  1.00 30.00           H
ATOM   1104  HG3 GLU A  66     102.324 100.339 116.550  1.00 30.00           H
ATOM   1105  N   GLU A  67     101.344 105.035 114.249  1.00289.86           N
ATOM   1106  CA  GLU A  67     101.440 106.326 113.452  1.00289.86           C
ATOM   1107  C   GLU A  67     100.097 107.125 113.498  1.00289.86           C
ATOM   1108  O   GLU A  67      99.086 106.670 114.024  1.00289.86           O
ATOM   1109  H   GLU A  67     100.433 104.600 114.228  1.00289.86           H
ATOM   1110  HA  GLU A  67     102.215 106.964 113.876  1.00289.86           H
ATOM   1111  CB  GLU A  67     101.839 106.017 111.988  1.00 30.00           C
ATOM   1112  CG  GLU A  67     103.183 105.273 111.842  1.00 30.00           C
ATOM   1113  CD  GLU A  67     103.733 105.175 110.403  1.00 30.00           C
ATOM   1114  OE1 GLU A  67     103.098 105.610 109.426  1.00 30.00           O
ATOM   1115  OE2 GLU A  67     104.844 104.597 110.284  1.00 30.00           O
ATOM   1116  HB2 GLU A  67     101.041 105.483 111.473  1.00 30.00           H
ATOM   1117  HB3 GLU A  67     101.981 106.983 111.502  1.00 30.00           H
ATOM   1118  HG2 GLU A  67     103.930 105.781 112.451  1.00 30.00           H
ATOM   1119  HG3 GLU A  67     103.061 104.267 112.246  1.00 30.00           H
ATOM   1120  N   GLU A  68     100.070 108.362 112.959  1.00287.41           N
ATOM   1121  CA  GLU A  68      99.005 109.355 113.343  1.00287.41           C
ATOM   1122  C   GLU A  68      97.608 109.216 112.729  1.00287.41           C
ATOM   1123  O   GLU A  68      96.617 109.731 113.257  1.00287.41           O
ATOM   1124  CB  GLU A  68      99.616 110.766 113.148  1.00287.41           C
ATOM   1125  CG  GLU A  68      98.758 111.952 113.644  1.00287.41           C
ATOM   1126  CD  GLU A  68      98.040 111.818 115.008  1.00287.41           C
ATOM   1127  OE1 GLU A  68      98.516 111.064 115.878  1.00287.41           O
ATOM   1128  OE2 GLU A  68      96.985 112.475 115.122  1.00287.41           O
ATOM   1129  H   GLU A  68     100.917 108.683 112.512  1.00287.41           H
ATOM   1130  HA  GLU A  68      98.893 109.266 114.423  1.00287.41           H
ATOM   1131  HB2 GLU A  68     100.556 110.851 113.693  1.00287.41           H
ATOM   1132  HB3 GLU A  68      99.806 110.947 112.090  1.00287.41           H
ATOM   1133  HG2 GLU A  68      99.473 112.760 113.801  1.00287.41           H
ATOM   1134  HG3 GLU A  68      98.016 112.227 112.894  1.00287.41           H
ATOM   1135  N   GLU A  69      97.451 108.360 111.701  1.00275.38           N
ATOM   1136  CA  GLU A  69      96.086 107.912 111.270  1.00275.38           C
ATOM   1137  C   GLU A  69      95.313 107.172 112.354  1.00275.38           C
ATOM   1138  O   GLU A  69      94.155 106.832 112.167  1.00275.38           O
ATOM   1139  H   GLU A  69      98.216 107.904 111.226  1.00275.38           H
ATOM   1140  HA  GLU A  69      95.453 108.756 110.996  1.00275.38           H
ATOM   1141  CB  GLU A  69      96.244 107.096 109.974  1.00 30.00           C
ATOM   1142  CG  GLU A  69      96.857 107.939 108.846  1.00 30.00           C
ATOM   1143  CD  GLU A  69      96.367 107.505 107.455  1.00 30.00           C
ATOM   1144  OE1 GLU A  69      96.069 106.287 107.249  1.00 30.00           O
ATOM   1145  OE2 GLU A  69      96.291 108.383 106.556  1.00 30.00           O
ATOM   1146  HB2 GLU A  69      96.921 106.268 110.181  1.00 30.00           H
ATOM   1147  HB3 GLU A  69      95.254 106.742 109.688  1.00 30.00           H
ATOM   1148  HG2 GLU A  69      96.600 108.992 108.967  1.00 30.00           H
ATOM   1149  HG3 GLU A  69      97.937 107.799 108.889  1.00 30.00           H
ATOM   1150  N   GLU A  70      95.885 106.897 113.527  1.00269.07           N
ATOM   1151  CA  GLU A  70      95.244 106.091 114.591  1.00269.07           C
ATOM   1152  C   GLU A  70      94.611 106.924 115.692  1.00269.07           C
ATOM   1153  O   GLU A  70      93.576 106.561 116.195  1.00269.07           O
ATOM   1154  H   GLU A  70      96.876 107.072 113.616  1.00269.07           H
ATOM   1155  HA  GLU A  70      94.459 105.479 114.148  1.00269.07           H
ATOM   1156  CB  GLU A  70      96.301 105.213 115.196  1.00 30.00           C
ATOM   1157  CG  GLU A  70      96.807 104.211 114.146  1.00 30.00           C
ATOM   1158  CD  GLU A  70      98.245 103.922 114.457  1.00 30.00           C
ATOM   1159  OE1 GLU A  70      98.555 103.827 115.663  1.00 30.00           O
ATOM   1160  OE2 GLU A  70      99.055 103.701 113.535  1.00 30.00           O
ATOM   1161  HB2 GLU A  70      97.094 105.863 115.564  1.00 30.00           H
ATOM   1162  HB3 GLU A  70      95.913 104.651 116.045  1.00 30.00           H
ATOM   1163  HG2 GLU A  70      96.189 103.321 114.262  1.00 30.00           H
ATOM   1164  HG3 GLU A  70      96.789 104.558 113.113  1.00 30.00           H
ATOM   1165  N   GLU A  71      95.206 108.066 116.047  1.00277.61           N
ATOM   1166  CA  GLU A  71      94.432 109.128 116.719  1.00277.61           C
ATOM   1167  C   GLU A  71      93.217 109.517 115.890  1.00277.61           C
ATOM   1168  O   GLU A  71      92.098 109.638 116.412  1.00277.61           O
ATOM   1169  H   GLU A  71      96.097 108.298 115.635  1.00277.61           H
ATOM   1170  HA  GLU A  71      94.018 108.660 117.612  1.00277.61           H
ATOM   1171  CB  GLU A  71      95.286 110.320 117.039  1.00 30.00           C
ATOM   1172  CG  GLU A  71      96.057 110.306 118.376  1.00 30.00           C
ATOM   1173  CD  GLU A  71      95.166 110.280 119.618  1.00 30.00           C
ATOM   1174  OE1 GLU A  71      94.048 109.792 119.489  1.00 30.00           O
ATOM   1175  OE2 GLU A  71      95.538 110.743 120.723  1.00 30.00           O
ATOM   1176  HB2 GLU A  71      95.990 110.437 116.215  1.00 30.00           H
ATOM   1177  HB3 GLU A  71      94.646 111.201 117.066  1.00 30.00           H
ATOM   1178  HG2 GLU A  71      96.741 109.458 118.417  1.00 30.00           H
ATOM   1179  HG3 GLU A  71      96.638 111.227 118.406  1.00 30.00           H
ATOM   1180  N   GLU A  72      93.345 109.571 114.566  1.00279.57           N
ATOM   1181  CA  GLU A  72      92.146 109.636 113.672  1.00279.57           C
ATOM   1182  C   GLU A  72      91.300 108.421 113.828  1.00279.57           C
ATOM   1183  O   GLU A  72      90.146 108.566 114.203  1.00279.57           O
ATOM   1184  H   GLU A  72      94.284 109.579 114.193  1.00279.57           H
ATOM   1185  HA  GLU A  72      91.533 110.488 113.965  1.00279.57           H
ATOM   1186  CB  GLU A  72      92.585 109.886 112.233  1.00 30.00           C
ATOM   1187  CG  GLU A  72      93.082 111.302 111.945  1.00 30.00           C
ATOM   1188  CD  GLU A  72      92.615 111.736 110.516  1.00 30.00           C
ATOM   1189  OE1 GLU A  72      92.526 110.840 109.621  1.00 30.00           O
ATOM   1190  OE2 GLU A  72      92.259 112.922 110.389  1.00 30.00           O
ATOM   1191  HB2 GLU A  72      93.331 109.183 111.864  1.00 30.00           H
ATOM   1192  HB3 GLU A  72      91.662 109.736 111.672  1.00 30.00           H
ATOM   1193  HG2 GLU A  72      92.687 111.985 112.696  1.00 30.00           H
ATOM   1194  HG3 GLU A  72      94.168 111.260 112.034  1.00 30.00           H
ATOM   1195  N   SER A  73      91.807 107.201 113.617  1.00265.91           N
ATOM   1196  CA  SER A  73      90.959 105.964 113.629  1.00265.91           C
ATOM   1197  C   SER A  73      90.210 105.729 114.967  1.00265.91           C
ATOM   1198  O   SER A  73      89.072 105.244 114.965  1.00265.91           O
ATOM   1199  CB  SER A  73      91.772 104.711 113.259  1.00265.91           C
ATOM   1200  OG  SER A  73      92.267 104.791 111.959  1.00265.91           O
ATOM   1201  H   SER A  73      92.758 107.144 113.281  1.00265.91           H
ATOM   1202  HA  SER A  73      90.171 106.058 112.882  1.00265.91           H
ATOM   1203  HB2 SER A  73      92.582 104.516 113.962  1.00265.91           H
ATOM   1204  HB3 SER A  73      91.110 103.850 113.348  1.00265.91           H
ATOM   1205  HG  SER A  73      92.914 105.497 111.895  1.00265.91           H
ATOM   1206  N   GLN A  74      90.786 106.098 116.086  1.00271.13           N
ATOM   1207  CA  GLN A  74      90.198 106.048 117.432  1.00271.13           C
ATOM   1208  C   GLN A  74      89.245 107.223 117.746  1.00271.13           C
ATOM   1209  O   GLN A  74      88.197 107.027 118.342  1.00271.13           O
ATOM   1210  CB  GLN A  74      91.313 105.862 118.494  1.00271.13           C
ATOM   1211  CG  GLN A  74      92.050 107.110 118.968  1.00271.13           C
ATOM   1212  CD  GLN A  74      91.281 108.006 119.963  1.00271.13           C
ATOM   1213  OE1 GLN A  74      90.196 107.707 120.409  1.00271.13           O
ATOM   1214  NE2 GLN A  74      91.719 109.126 120.435  1.00271.13           N
ATOM   1215  H   GLN A  74      91.743 106.420 116.097  1.00271.13           H
ATOM   1216  HA  GLN A  74      89.581 105.150 117.465  1.00271.13           H
ATOM   1217  HB2 GLN A  74      90.912 105.323 119.352  1.00271.13           H
ATOM   1218  HB3 GLN A  74      92.117 105.278 118.046  1.00271.13           H
ATOM   1219  HG2 GLN A  74      92.980 106.830 119.464  1.00271.13           H
ATOM   1220  HG3 GLN A  74      92.272 107.738 118.105  1.00271.13           H
ATOM   1221 HE21 GLN A  74      92.624 109.480 120.160  1.00271.13           H
ATOM   1222 HE22 GLN A  74      91.199 109.660 121.117  1.00271.13           H
ATOM   1223  N   ASP A  75      89.551 108.441 117.250  1.00275.98           N
ATOM   1224  CA  ASP A  75      88.580 109.513 117.219  1.00275.98           C
ATOM   1225  C   ASP A  75      87.319 109.103 116.373  1.00275.98           C
ATOM   1226  O   ASP A  75      86.189 109.073 116.837  1.00275.98           O
ATOM   1227  CB  ASP A  75      89.089 110.891 116.802  1.00275.98           C
ATOM   1228  CG  ASP A  75      88.017 111.975 116.908  1.00275.98           C
ATOM   1229  OD2 ASP A  75      88.074 112.828 117.794  1.00275.98           O
ATOM   1230  OD1 ASP A  75      87.060 111.889 116.067  1.00275.98           O
ATOM   1231  H   ASP A  75      90.414 108.579 116.743  1.00275.98           H
ATOM   1232  HA  ASP A  75      88.199 109.642 118.232  1.00275.98           H
ATOM   1233  HB2 ASP A  75      89.503 110.875 115.793  1.00275.98           H
ATOM   1234  HB3 ASP A  75      89.888 111.190 117.480  1.00275.98           H
ATOM   1235  N   PHE A  76      87.524 108.594 115.179  1.00268.37           N
ATOM   1236  CA  PHE A  76      86.429 108.063 114.361  1.00268.37           C
ATOM   1237  C   PHE A  76      85.594 107.024 115.101  1.00268.37           C
ATOM   1238  O   PHE A  76      84.368 107.140 115.169  1.00268.37           O
ATOM   1239  CB  PHE A  76      86.989 107.458 113.060  1.00268.37           C
ATOM   1240  CG  PHE A  76      87.011 108.361 111.845  1.00268.37           C
ATOM   1241  CD2 PHE A  76      86.137 108.120 110.775  1.00268.37           C
ATOM   1242  CD1 PHE A  76      87.915 109.431 111.735  1.00268.37           C
ATOM   1243  CE2 PHE A  76      86.124 108.983 109.661  1.00268.37           C
ATOM   1244  CE1 PHE A  76      87.962 110.307 110.630  1.00268.37           C
ATOM   1245  CZ  PHE A  76      87.040 110.084 109.579  1.00268.37           C
ATOM   1246  H   PHE A  76      88.490 108.592 114.883  1.00268.37           H
ATOM   1247  HA  PHE A  76      85.791 108.910 114.111  1.00268.37           H
ATOM   1248  HB2 PHE A  76      88.023 107.152 113.218  1.00268.37           H
ATOM   1249  HB3 PHE A  76      86.487 106.520 112.823  1.00268.37           H
ATOM   1250  HD2 PHE A  76      85.403 107.329 110.804  1.00268.37           H
ATOM   1251  HD1 PHE A  76      88.589 109.622 112.557  1.00268.37           H
ATOM   1252  HE2 PHE A  76      85.406 108.847 108.865  1.00268.37           H
ATOM   1253  HE1 PHE A  76      88.641 111.146 110.592  1.00268.37           H
ATOM   1254  HZ  PHE A  76      87.027 110.769 108.744  1.00268.37           H
ATOM   1255  N   ALA A  77      86.260 106.040 115.743  1.00265.45           N
ATOM   1256  CA  ALA A  77      85.558 105.064 116.575  1.00265.45           C
ATOM   1257  C   ALA A  77      84.749 105.728 117.699  1.00265.45           C
ATOM   1258  O   ALA A  77      83.553 105.382 117.886  1.00265.45           O
ATOM   1259  CB  ALA A  77      86.590 104.079 117.114  1.00265.45           C
ATOM   1260  H   ALA A  77      87.266 105.969 115.684  1.00265.45           H
ATOM   1261  HA  ALA A  77      84.872 104.492 115.950  1.00265.45           H
ATOM   1262  HB1 ALA A  77      86.113 103.343 117.762  1.00265.45           H
ATOM   1263  HB2 ALA A  77      87.081 103.614 116.259  1.00265.45           H
ATOM   1264  HB3 ALA A  77      87.339 104.642 117.670  1.00265.45           H
ATOM   1265  N   ASN A  78      85.289 106.706 118.430  1.00281.88           N
ATOM   1266  CA  ASN A  78      84.530 107.480 119.417  1.00281.88           C
ATOM   1267  C   ASN A  78      83.379 108.347 118.800  1.00281.88           C
ATOM   1268  O   ASN A  78      82.253 108.256 119.259  1.00281.88           O
ATOM   1269  CB  ASN A  78      85.488 108.365 120.255  1.00281.88           C
ATOM   1270  CG  ASN A  78      86.222 107.552 121.291  1.00281.88           C
ATOM   1271  OD1 ASN A  78      85.661 107.090 122.263  1.00281.88           O
ATOM   1272  ND2 ASN A  78      87.505 107.353 121.173  1.00281.88           N
ATOM   1273  H   ASN A  78      86.242 106.942 118.191  1.00281.88           H
ATOM   1274  HA  ASN A  78      84.001 106.801 120.086  1.00281.88           H
ATOM   1275  HB2 ASN A  78      86.124 108.888 119.541  1.00281.88           H
ATOM   1276  HB3 ASN A  78      84.905 109.128 120.771  1.00281.88           H
ATOM   1277 HD21 ASN A  78      88.070 107.723 120.422  1.00281.88           H
ATOM   1278 HD22 ASN A  78      87.989 106.889 121.929  1.00281.88           H
ATOM   1279  N   SER A  79      83.654 109.105 117.756  1.00286.19           N
ATOM   1280  CA  SER A  79      82.740 109.994 117.073  1.00286.19           C
ATOM   1281  C   SER A  79      81.548 109.231 116.446  1.00286.19           C
ATOM   1282  O   SER A  79      80.424 109.672 116.509  1.00286.19           O
ATOM   1283  CB  SER A  79      83.539 110.782 115.991  1.00286.19           C
ATOM   1284  OG  SER A  79      84.295 111.764 116.686  1.00286.19           O
ATOM   1285  H   SER A  79      84.624 109.187 117.486  1.00286.19           H
ATOM   1286  HA  SER A  79      82.360 110.733 117.778  1.00286.19           H
ATOM   1287  HB2 SER A  79      82.829 111.268 115.322  1.00286.19           H
ATOM   1288  HB3 SER A  79      84.187 110.107 115.432  1.00286.19           H
ATOM   1289  HG  SER A  79      85.229 111.641 116.498  1.00286.19           H
ATOM   1290  N   VAL A  80      81.763 108.033 115.891  1.00279.84           N
ATOM   1291  CA  VAL A  80      80.740 107.075 115.466  1.00279.84           C
ATOM   1292  C   VAL A  80      80.040 106.491 116.702  1.00279.84           C
ATOM   1293  O   VAL A  80      78.814 106.519 116.720  1.00279.84           O
ATOM   1294  CB  VAL A  80      81.274 105.966 114.581  1.00279.84           C
ATOM   1295  CG1 VAL A  80      80.231 104.878 114.268  1.00279.84           C
ATOM   1296  CG2 VAL A  80      81.771 106.515 113.242  1.00279.84           C
ATOM   1297  H   VAL A  80      82.728 107.744 115.821  1.00279.84           H
ATOM   1298  HA  VAL A  80      80.012 107.661 114.904  1.00279.84           H
ATOM   1299  HB  VAL A  80      82.090 105.476 115.111  1.00279.84           H
ATOM   1300 HG11 VAL A  80      79.962 104.350 115.182  1.00279.84           H
ATOM   1301 HG12 VAL A  80      80.646 104.153 113.568  1.00279.84           H
ATOM   1302 HG13 VAL A  80      79.397 105.390 113.788  1.00279.84           H
ATOM   1303 HG21 VAL A  80      82.518 107.300 113.360  1.00279.84           H
ATOM   1304 HG22 VAL A  80      80.962 106.883 112.612  1.00279.84           H
ATOM   1305 HG23 VAL A  80      82.244 105.719 112.667  1.00279.84           H
ATOM   1306  N   LEU A  81      80.746 106.009 117.762  1.00277.78           N
ATOM   1307  CA  LEU A  81      80.163 105.405 118.989  1.00277.78           C
ATOM   1308  C   LEU A  81      79.072 106.292 119.563  1.00277.78           C
ATOM   1309  O   LEU A  81      77.902 105.909 119.681  1.00277.78           O
ATOM   1310  CB  LEU A  81      81.204 105.105 120.073  1.00277.78           C
ATOM   1311  CG  LEU A  81      81.944 103.726 119.980  1.00277.78           C
ATOM   1312  CD1 LEU A  81      83.130 103.649 120.973  1.00277.78           C
ATOM   1313  CD2 LEU A  81      80.949 102.608 120.345  1.00277.78           C
ATOM   1314  H   LEU A  81      81.755 106.030 117.726  1.00277.78           H
ATOM   1315  HA  LEU A  81      79.675 104.456 118.765  1.00277.78           H
ATOM   1316  HB2 LEU A  81      80.696 105.164 121.035  1.00277.78           H
ATOM   1317  HB3 LEU A  81      81.900 105.944 120.062  1.00277.78           H
ATOM   1318  HG  LEU A  81      82.217 103.567 118.937  1.00277.78           H
ATOM   1319 HD11 LEU A  81      83.890 104.358 120.645  1.00277.78           H
ATOM   1320 HD12 LEU A  81      83.578 102.656 120.987  1.00277.78           H
ATOM   1321 HD13 LEU A  81      82.799 103.882 121.985  1.00277.78           H
ATOM   1322 HD21 LEU A  81      81.499 101.667 120.353  1.00277.78           H
ATOM   1323 HD22 LEU A  81      80.124 102.557 119.635  1.00277.78           H
ATOM   1324 HD23 LEU A  81      80.547 102.759 121.346  1.00277.78           H
ATOM   1325  N   TYR A  82      79.430 107.519 119.937  1.00292.39           N
ATOM   1326  CA  TYR A  82      78.514 108.476 120.569  1.00292.39           C
ATOM   1327  C   TYR A  82      77.587 109.164 119.578  1.00292.39           C
ATOM   1328  O   TYR A  82      76.392 109.353 119.839  1.00292.39           O
ATOM   1329  CB  TYR A  82      79.281 109.476 121.414  1.00292.39           C
ATOM   1330  CG  TYR A  82      80.456 108.916 122.226  1.00292.39           C
ATOM   1331  CD1 TYR A  82      80.243 107.766 123.038  1.00292.39           C
ATOM   1332  CD2 TYR A  82      81.747 109.479 122.109  1.00292.39           C
ATOM   1333  CE1 TYR A  82      81.349 107.135 123.643  1.00292.39           C
ATOM   1334  CE2 TYR A  82      82.809 108.878 122.821  1.00292.39           C
ATOM   1335  CZ  TYR A  82      82.624 107.707 123.574  1.00292.39           C
ATOM   1336  OH  TYR A  82      83.689 107.094 124.160  1.00292.39           O
ATOM   1337  H   TYR A  82      80.400 107.767 119.808  1.00292.39           H
ATOM   1338  HA  TYR A  82      77.837 107.976 121.261  1.00292.39           H
ATOM   1339  HB2 TYR A  82      79.699 110.262 120.785  1.00292.39           H
ATOM   1340  HB3 TYR A  82      78.619 110.016 122.091  1.00292.39           H
ATOM   1341  HD1 TYR A  82      79.252 107.359 123.176  1.00292.39           H
ATOM   1342  HD2 TYR A  82      81.910 110.343 121.481  1.00292.39           H
ATOM   1343  HE1 TYR A  82      81.197 106.224 124.204  1.00292.39           H
ATOM   1344  HE2 TYR A  82      83.799 109.309 122.788  1.00292.39           H
ATOM   1345  HH  TYR A  82      84.453 107.158 123.582  1.00292.39           H
ATOM   1346  N   GLY A  83      78.122 109.448 118.396  1.00297.53           N
ATOM   1347  CA  GLY A  83      77.447 110.144 117.296  1.00297.53           C
ATOM   1348  C   GLY A  83      77.023 109.228 116.142  1.00297.53           C
ATOM   1349  O   GLY A  83      76.210 108.320 116.332  1.00297.53           O
ATOM   1350  H   GLY A  83      79.059 109.126 118.202  1.00297.53           H
ATOM   1351  HA2 GLY A  83      78.149 110.871 116.887  1.00297.53           H
ATOM   1352  HA3 GLY A  83      76.553 110.666 117.636  1.00297.53           H
ATOM   1353  N   GLU A  84      77.444 109.549 114.895  1.00295.82           N
ATOM   1354  CA  GLU A  84      76.881 108.985 113.658  1.00295.82           C
ATOM   1355  C   GLU A  84      77.936 108.645 112.569  1.00295.82           C
ATOM   1356  O   GLU A  84      78.376 107.504 112.505  1.00295.82           O
ATOM   1357  CB  GLU A  84      75.688 109.854 113.138  1.00295.82           C
ATOM   1358  CG  GLU A  84      75.698 111.403 113.437  1.00295.82           C
ATOM   1359  CD  GLU A  84      77.029 112.070 113.078  1.00295.82           C
ATOM   1360  OE1 GLU A  84      77.368 112.207 111.888  1.00295.82           O
ATOM   1361  OE2 GLU A  84      77.864 112.364 114.013  1.00295.82           O
ATOM   1362  H   GLU A  84      78.013 110.379 114.814  1.00295.82           H
ATOM   1363  HA  GLU A  84      76.465 108.008 113.906  1.00295.82           H
ATOM   1364  HB2 GLU A  84      75.635 109.753 112.054  1.00295.82           H
ATOM   1365  HB3 GLU A  84      74.783 109.491 113.625  1.00295.82           H
ATOM   1366  HG2 GLU A  84      74.856 111.810 112.878  1.00295.82           H
ATOM   1367  HG3 GLU A  84      75.468 111.584 114.486  1.00295.82           H
ATOM   1368  N   LYS A  85      78.319 109.611 111.730  1.00286.57           N
ATOM   1369  CA  LYS A  85      79.377 109.658 110.691  1.00286.57           C
ATOM   1370  C   LYS A  85      79.202 108.660 109.530  1.00286.57           C
ATOM   1371  O   LYS A  85      79.441 109.103 108.400  1.00286.57           O
ATOM   1372  CB  LYS A  85      80.803 109.731 111.328  1.00286.57           C
ATOM   1373  CG  LYS A  85      81.708 110.835 110.783  1.00286.57           C
ATOM   1374  CD  LYS A  85      81.148 112.262 110.745  1.00286.57           C
ATOM   1375  CE  LYS A  85      80.732 112.800 112.118  1.00286.57           C
ATOM   1376  NZ  LYS A  85      79.534 113.674 112.033  1.00286.57           N
ATOM   1377  H   LYS A  85      77.838 110.492 111.845  1.00286.57           H
ATOM   1378  HA  LYS A  85      79.180 110.621 110.219  1.00286.57           H
ATOM   1379  HB2 LYS A  85      80.731 109.875 112.406  1.00286.57           H
ATOM   1380  HB3 LYS A  85      81.302 108.777 111.155  1.00286.57           H
ATOM   1381  HG2 LYS A  85      82.602 110.835 111.408  1.00286.57           H
ATOM   1382  HG3 LYS A  85      82.058 110.581 109.783  1.00286.57           H
ATOM   1383  HD2 LYS A  85      81.925 112.899 110.323  1.00286.57           H
ATOM   1384  HD3 LYS A  85      80.307 112.344 110.057  1.00286.57           H
ATOM   1385  HE2 LYS A  85      81.569 113.329 112.573  1.00286.57           H
ATOM   1386  HE3 LYS A  85      80.471 111.979 112.786  1.00286.57           H
ATOM   1387  HZ1 LYS A  85      79.196 113.877 112.963  1.00286.57           H
ATOM   1388  HZ2 LYS A  85      78.761 113.218 111.569  1.00286.57           H
ATOM   1389  HZ3 LYS A  85      79.696 114.559 111.573  1.00286.57           H
ATOM   1390  N   GLU A  86      78.697 107.456 109.748  1.00272.90           N
ATOM   1391  CA  GLU A  86      78.104 106.649 108.682  1.00272.90           C
ATOM   1392  C   GLU A  86      76.829 105.924 109.082  1.00272.90           C
ATOM   1393  O   GLU A  86      75.758 106.364 108.645  1.00272.90           O
ATOM   1394  CB  GLU A  86      79.143 105.762 107.906  1.00272.90           C
ATOM   1395  CG  GLU A  86      79.948 104.672 108.604  1.00272.90           C
ATOM   1396  CD  GLU A  86      79.137 103.430 109.001  1.00272.90           C
ATOM   1397  OE1 GLU A  86      78.431 102.848 108.149  1.00272.90           O
ATOM   1398  OE2 GLU A  86      79.120 103.101 110.197  1.00272.90           O
ATOM   1399  H   GLU A  86      78.552 107.164 110.704  1.00272.90           H
ATOM   1400  HA  GLU A  86      77.766 107.320 107.894  1.00272.90           H
ATOM   1401  HB2 GLU A  86      78.670 105.317 107.030  1.00272.90           H
ATOM   1402  HB3 GLU A  86      79.871 106.457 107.486  1.00272.90           H
ATOM   1403  HG2 GLU A  86      80.752 104.358 107.937  1.00272.90           H
ATOM   1404  HG3 GLU A  86      80.382 105.144 109.485  1.00272.90           H
ATOM   1405  N   LEU A  87      76.853 104.840 109.844  1.00268.50           N
ATOM   1406  CA  LEU A  87      75.770 103.880 110.068  1.00268.50           C
ATOM   1407  C   LEU A  87      75.082 103.339 108.790  1.00268.50           C
ATOM   1408  O   LEU A  87      73.958 102.834 108.882  1.00268.50           O
ATOM   1409  CB  LEU A  87      74.779 104.437 111.113  1.00268.50           C
ATOM   1410  CG  LEU A  87      75.468 105.031 112.391  1.00268.50           C
ATOM   1411  CD1 LEU A  87      74.413 105.462 113.390  1.00268.50           C
ATOM   1412  CD2 LEU A  87      76.382 104.063 113.146  1.00268.50           C
ATOM   1413  H   LEU A  87      77.759 104.523 110.160  1.00268.50           H
ATOM   1414  HA  LEU A  87      76.190 103.003 110.560  1.00268.50           H
ATOM   1415  HB2 LEU A  87      74.263 105.249 110.601  1.00268.50           H
ATOM   1416  HB3 LEU A  87      74.074 103.658 111.402  1.00268.50           H
ATOM   1417  HG  LEU A  87      76.046 105.905 112.090  1.00268.50           H
ATOM   1418 HD11 LEU A  87      73.747 106.199 112.942  1.00268.50           H
ATOM   1419 HD12 LEU A  87      73.821 104.613 113.732  1.00268.50           H
ATOM   1420 HD13 LEU A  87      74.915 105.936 114.233  1.00268.50           H
ATOM   1421 HD21 LEU A  87      77.153 103.695 112.469  1.00268.50           H
ATOM   1422 HD22 LEU A  87      75.780 103.226 113.501  1.00268.50           H
ATOM   1423 HD23 LEU A  87      76.841 104.595 113.980  1.00268.50           H
ATOM   1424  N   VAL A  88      75.745 103.432 107.603  1.00261.30           N
ATOM   1425  CA  VAL A  88      75.189 102.971 106.313  1.00261.30           C
ATOM   1426  C   VAL A  88      75.508 101.482 106.082  1.00261.30           C
ATOM   1427  O   VAL A  88      74.785 100.870 105.289  1.00261.30           O
ATOM   1428  CB  VAL A  88      75.730 103.811 105.112  1.00261.30           C
ATOM   1429  CG1 VAL A  88      75.393 105.299 105.285  1.00261.30           C
ATOM   1430  CG2 VAL A  88      77.207 103.596 104.812  1.00261.30           C
ATOM   1431  H   VAL A  88      76.718 103.687 107.694  1.00261.30           H
ATOM   1432  HA  VAL A  88      74.104 103.065 106.333  1.00261.30           H
ATOM   1433  HB  VAL A  88      75.210 103.467 104.218  1.00261.30           H
ATOM   1434 HG11 VAL A  88      75.676 105.891 104.414  1.00261.30           H
ATOM   1435 HG12 VAL A  88      74.322 105.380 105.468  1.00261.30           H
ATOM   1436 HG13 VAL A  88      75.914 105.699 106.155  1.00261.30           H
ATOM   1437 HG21 VAL A  88      77.519 104.201 103.961  1.00261.30           H
ATOM   1438 HG22 VAL A  88      77.429 102.559 104.558  1.00261.30           H
ATOM   1439 HG23 VAL A  88      77.800 103.844 105.692  1.00261.30           H
ATOM   1440  N   PHE A  89      76.544 100.901 106.676  1.00233.02           N
ATOM   1441  CA  PHE A  89      76.809  99.468 106.547  1.00233.02           C
ATOM   1442  C   PHE A  89      75.814  98.618 107.374  1.00233.02           C
ATOM   1443  O   PHE A  89      75.921  98.567 108.604  1.00233.02           O
ATOM   1444  CB  PHE A  89      78.239  99.168 106.956  1.00233.02           C
ATOM   1445  CG  PHE A  89      79.245  99.548 105.897  1.00233.02           C
ATOM   1446  CD1 PHE A  89      79.455  98.715 104.792  1.00233.02           C
ATOM   1447  CD2 PHE A  89      79.947 100.748 105.971  1.00233.02           C
ATOM   1448  CE1 PHE A  89      80.419  99.057 103.800  1.00233.02           C
ATOM   1449  CE2 PHE A  89      80.830 101.168 104.956  1.00233.02           C
ATOM   1450  CZ  PHE A  89      81.095 100.291 103.883  1.00233.02           C
ATOM   1451  H   PHE A  89      77.095 101.469 107.304  1.00233.02           H
ATOM   1452  HA  PHE A  89      76.707  99.230 105.488  1.00233.02           H
ATOM   1453  HB2 PHE A  89      78.511  99.614 107.912  1.00233.02           H
ATOM   1454  HB3 PHE A  89      78.288  98.085 107.067  1.00233.02           H
ATOM   1455  HD1 PHE A  89      78.851  97.825 104.698  1.00233.02           H
ATOM   1456  HD2 PHE A  89      79.805 101.388 106.830  1.00233.02           H
ATOM   1457  HE1 PHE A  89      80.579  98.390 102.965  1.00233.02           H
ATOM   1458  HE2 PHE A  89      81.291 102.141 105.031  1.00233.02           H
ATOM   1459  HZ  PHE A  89      81.784 100.627 103.123  1.00233.02           H
ATOM   1460  N   PRO A  90      74.877  97.913 106.732  1.00214.94           N
ATOM   1461  CA  PRO A  90      73.691  97.346 107.423  1.00214.94           C
ATOM   1462  C   PRO A  90      74.017  96.380 108.539  1.00214.94           C
ATOM   1463  O   PRO A  90      74.488  95.259 108.326  1.00214.94           O
ATOM   1464  CB  PRO A  90      72.874  96.710 106.284  1.00214.94           C
ATOM   1465  CG  PRO A  90      73.887  96.414 105.174  1.00214.94           C
ATOM   1466  CD  PRO A  90      74.820  97.606 105.304  1.00214.94           C
ATOM   1467  HA  PRO A  90      73.109  98.186 107.801  1.00214.94           H
ATOM   1468  HB2 PRO A  90      72.372  95.800 106.614  1.00214.94           H
ATOM   1469  HB3 PRO A  90      72.106  97.419 105.975  1.00214.94           H
ATOM   1470  HG2 PRO A  90      74.434  95.495 105.383  1.00214.94           H
ATOM   1471  HG3 PRO A  90      73.404  96.391 104.197  1.00214.94           H
ATOM   1472  HD2 PRO A  90      74.411  98.527 104.888  1.00214.94           H
ATOM   1473  HD3 PRO A  90      75.782  97.339 104.868  1.00214.94           H
ATOM   1474  N   THR A  91      73.690  96.766 109.779  1.00191.56           N
ATOM   1475  CA  THR A  91      74.022  96.109 111.057  1.00191.56           C
ATOM   1476  C   THR A  91      73.789  94.600 111.088  1.00191.56           C
ATOM   1477  O   THR A  91      74.687  93.823 111.417  1.00191.56           O
ATOM   1478  CB  THR A  91      73.214  96.752 112.211  1.00191.56           C
ATOM   1479  OG1 THR A  91      71.815  96.663 111.932  1.00191.56           O
ATOM   1480  CG2 THR A  91      73.616  98.227 112.375  1.00191.56           C
ATOM   1481  H   THR A  91      73.312  97.697 109.877  1.00191.56           H
ATOM   1482  HA  THR A  91      75.081  96.267 111.258  1.00191.56           H
ATOM   1483  HB  THR A  91      73.455  96.209 113.125  1.00191.56           H
ATOM   1484  HG1 THR A  91      71.363  97.150 112.625  1.00191.56           H
ATOM   1485 HG21 THR A  91      73.154  98.657 113.264  1.00191.56           H
ATOM   1486 HG22 THR A  91      73.330  98.828 111.512  1.00191.56           H
ATOM   1487 HG23 THR A  91      74.693  98.318 112.517  1.00191.56           H
ATOM   1488  N   LYS A  92      72.630  94.156 110.595  1.00200.00           N
ATOM   1489  CA  LYS A  92      72.238  92.737 110.532  1.00200.00           C
ATOM   1490  C   LYS A  92      73.172  91.922 109.660  1.00200.00           C
ATOM   1491  O   LYS A  92      73.412  90.752 109.979  1.00200.00           O
ATOM   1492  CB  LYS A  92      70.766  92.568 110.081  1.00200.00           C
ATOM   1493  CG  LYS A  92      69.903  93.812 109.816  1.00200.00           C
ATOM   1494  CD  LYS A  92      70.133  94.503 108.479  1.00200.00           C
ATOM   1495  CE  LYS A  92      69.271  95.742 108.241  1.00200.00           C
ATOM   1496  NZ  LYS A  92      67.809  95.541 108.402  1.00200.00           N
ATOM   1497  H   LYS A  92      71.934  94.880 110.482  1.00200.00           H
ATOM   1498  HA  LYS A  92      72.292  92.272 111.517  1.00200.00           H
ATOM   1499  HB2 LYS A  92      70.721  91.922 109.205  1.00200.00           H
ATOM   1500  HB3 LYS A  92      70.265  91.974 110.845  1.00200.00           H
ATOM   1501  HG2 LYS A  92      68.855  93.517 109.867  1.00200.00           H
ATOM   1502  HG3 LYS A  92      70.035  94.525 110.630  1.00200.00           H
ATOM   1503  HD2 LYS A  92      71.188  94.762 108.384  1.00200.00           H
ATOM   1504  HD3 LYS A  92      69.922  93.782 107.689  1.00200.00           H
ATOM   1505  HE2 LYS A  92      69.601  96.518 108.931  1.00200.00           H
ATOM   1506  HE3 LYS A  92      69.453  96.107 107.230  1.00200.00           H
ATOM   1507  HZ1 LYS A  92      67.301  96.311 107.992  1.00200.00           H
ATOM   1508  HZ2 LYS A  92      67.499  94.669 107.997  1.00200.00           H
ATOM   1509  HZ3 LYS A  92      67.513  95.484 109.366  1.00200.00           H
ATOM   1510  N   ARG A  93      73.720  92.525 108.599  1.00184.27           N
ATOM   1511  CA  ARG A  93      74.736  91.888 107.754  1.00184.27           C
ATOM   1512  C   ARG A  93      76.129  91.862 108.348  1.00184.27           C
ATOM   1513  O   ARG A  93      76.865  90.942 108.035  1.00184.27           O
ATOM   1514  CB  ARG A  93      74.685  92.454 106.323  1.00184.27           C
ATOM   1515  CG  ARG A  93      75.458  91.610 105.283  1.00184.27           C
ATOM   1516  CD  ARG A  93      76.918  92.090 105.056  1.00184.27           C
ATOM   1517  NE  ARG A  93      77.001  93.219 104.095  1.00184.27           N
ATOM   1518  CZ  ARG A  93      76.975  94.507 104.293  1.00184.27           C
ATOM   1519  NH1 ARG A  93      77.009  95.043 105.507  1.00184.27           N
ATOM   1520  NH2 ARG A  93      76.904  95.329 103.303  1.00184.27           N
ATOM   1521  H   ARG A  93      73.503  93.500 108.448  1.00184.27           H
ATOM   1522  HA  ARG A  93      74.433  90.846 107.653  1.00184.27           H
ATOM   1523  HB2 ARG A  93      73.637  92.471 106.025  1.00184.27           H
ATOM   1524  HB3 ARG A  93      75.065  93.475 106.311  1.00184.27           H
ATOM   1525  HG2 ARG A  93      75.514  90.566 105.591  1.00184.27           H
ATOM   1526  HG3 ARG A  93      74.936  91.651 104.326  1.00184.27           H
ATOM   1527  HD2 ARG A  93      77.509  91.261 104.666  1.00184.27           H
ATOM   1528  HD3 ARG A  93      77.374  92.437 105.984  1.00184.27           H
ATOM   1529  HE  ARG A  93      77.029  92.979 103.114  1.00184.27           H
ATOM   1530 HH11 ARG A  93      76.962  94.429 106.308  1.00184.27           H
ATOM   1531 HH12 ARG A  93      77.060  96.039 105.662  1.00184.27           H
ATOM   1532 HH21 ARG A  93      76.895  94.891 102.394  1.00184.27           H
ATOM   1533 HH22 ARG A  93      76.793  96.330 103.376  1.00184.27           H
ATOM   1534  N   THR A  94      76.457  92.806 109.220  1.00184.64           N
ATOM   1535  CA  THR A  94      77.653  92.720 110.104  1.00184.64           C
ATOM   1536  C   THR A  94      77.575  91.516 111.058  1.00184.64           C
ATOM   1537  O   THR A  94      78.578  90.806 111.178  1.00184.64           O
ATOM   1538  CB  THR A  94      77.974  94.032 110.859  1.00184.64           C
ATOM   1539  OG1 THR A  94      77.190  94.257 111.998  1.00184.64           O
ATOM   1540  CG2 THR A  94      77.832  95.225 109.944  1.00184.64           C
ATOM   1541  H   THR A  94      75.739  93.472 109.466  1.00184.64           H
ATOM   1542  HA  THR A  94      78.509  92.509 109.463  1.00184.64           H
ATOM   1543  HB  THR A  94      79.025  94.001 111.148  1.00184.64           H
ATOM   1544  HG1 THR A  94      76.255  94.155 111.805  1.00184.64           H
ATOM   1545 HG21 THR A  94      78.137  96.117 110.492  1.00184.64           H
ATOM   1546 HG22 THR A  94      78.466  95.146 109.060  1.00184.64           H
ATOM   1547 HG23 THR A  94      76.817  95.349 109.567  1.00184.64           H
ATOM   1548  N   GLU A  95      76.411  91.201 111.642  1.00187.84           N
ATOM   1549  CA  GLU A  95      76.147  89.989 112.457  1.00187.84           C
ATOM   1550  C   GLU A  95      76.216  88.737 111.601  1.00187.84           C
ATOM   1551  O   GLU A  95      76.900  87.757 111.909  1.00187.84           O
ATOM   1552  CB  GLU A  95      74.753  90.066 113.104  1.00187.84           C
ATOM   1553  CG  GLU A  95      74.724  90.774 114.473  1.00187.84           C
ATOM   1554  CD  GLU A  95      74.785  89.831 115.685  1.00187.84           C
ATOM   1555  OE1 GLU A  95      75.068  88.639 115.490  1.00187.84           O
ATOM   1556  OE2 GLU A  95      74.548  90.261 116.824  1.00187.84           O
ATOM   1557  H   GLU A  95      75.632  91.840 111.571  1.00187.84           H
ATOM   1558  HA  GLU A  95      76.896  89.908 113.245  1.00187.84           H
ATOM   1559  HB2 GLU A  95      74.080  90.638 112.466  1.00187.84           H
ATOM   1560  HB3 GLU A  95      74.309  89.075 113.194  1.00187.84           H
ATOM   1561  HG2 GLU A  95      75.551  91.484 114.504  1.00187.84           H
ATOM   1562  HG3 GLU A  95      73.819  91.381 114.514  1.00187.84           H
ATOM   1563  N   ASN A  96      75.567  88.756 110.413  1.00190.86           N
ATOM   1564  CA  ASN A  96      75.571  87.715 109.405  1.00190.86           C
ATOM   1565  C   ASN A  96      76.978  87.317 108.998  1.00190.86           C
ATOM   1566  O   ASN A  96      77.179  86.118 108.803  1.00190.86           O
ATOM   1567  CB  ASN A  96      74.746  88.228 108.222  1.00190.86           C
ATOM   1568  CG  ASN A  96      74.431  87.156 107.180  1.00190.86           C
ATOM   1569  OD1 ASN A  96      75.329  86.671 106.500  1.00190.86           O
ATOM   1570  ND2 ASN A  96      73.196  86.766 107.001  1.00190.86           N
ATOM   1571  H   ASN A  96      74.948  89.548 110.313  1.00190.86           H
ATOM   1572  HA  ASN A  96      75.092  86.828 109.819  1.00190.86           H
ATOM   1573  HB2 ASN A  96      75.309  88.990 107.682  1.00190.86           H
ATOM   1574  HB3 ASN A  96      73.803  88.683 108.523  1.00190.86           H
ATOM   1575 HD21 ASN A  96      72.439  87.264 107.448  1.00190.86           H
ATOM   1576 HD22 ASN A  96      73.079  86.074 106.276  1.00190.86           H
ATOM   1577  N   LEU A  97      77.975  88.220 108.943  1.00185.99           N
ATOM   1578  CA  LEU A  97      79.410  87.836 108.951  1.00185.99           C
ATOM   1579  C   LEU A  97      79.877  87.362 110.344  1.00185.99           C
ATOM   1580  O   LEU A  97      80.173  86.175 110.521  1.00185.99           O
ATOM   1581  CB  LEU A  97      80.319  89.009 108.473  1.00185.99           C
ATOM   1582  CG  LEU A  97      80.546  89.105 106.946  1.00185.99           C
ATOM   1583  CD1 LEU A  97      81.400  87.988 106.383  1.00185.99           C
ATOM   1584  CD2 LEU A  97      79.235  89.140 106.183  1.00185.99           C
ATOM   1585  H   LEU A  97      77.713  89.177 109.130  1.00185.99           H
ATOM   1586  HA  LEU A  97      79.539  86.999 108.265  1.00185.99           H
ATOM   1587  HB2 LEU A  97      79.843  89.938 108.786  1.00185.99           H
ATOM   1588  HB3 LEU A  97      81.291  88.909 108.955  1.00185.99           H
ATOM   1589  HG  LEU A  97      81.080  90.046 106.817  1.00185.99           H
ATOM   1590 HD11 LEU A  97      82.282  87.863 107.012  1.00185.99           H
ATOM   1591 HD12 LEU A  97      80.816  87.070 106.445  1.00185.99           H
ATOM   1592 HD13 LEU A  97      81.650  88.291 105.366  1.00185.99           H
ATOM   1593 HD21 LEU A  97      78.598  89.946 106.547  1.00185.99           H
ATOM   1594 HD22 LEU A  97      78.755  88.185 106.396  1.00185.99           H
ATOM   1595 HD23 LEU A  97      79.428  89.279 105.119  1.00185.99           H
ATOM   1596  N   MET A  98      80.041  88.269 111.335  1.00179.13           N
ATOM   1597  CA  MET A  98      80.918  88.012 112.481  1.00179.13           C
ATOM   1598  C   MET A  98      80.384  86.918 113.425  1.00179.13           C
ATOM   1599  O   MET A  98      81.181  86.175 113.992  1.00179.13           O
ATOM   1600  CB  MET A  98      81.313  89.339 113.174  1.00179.13           C
ATOM   1601  CG  MET A  98      80.864  89.510 114.647  1.00179.13           C
ATOM   1602  SD  MET A  98      79.120  89.720 114.930  1.00179.13           S
ATOM   1603  CE  MET A  98      78.939  91.487 114.567  1.00179.13           C
ATOM   1604  H   MET A  98      79.675  89.200 111.197  1.00179.13           H
ATOM   1605  HA  MET A  98      81.823  87.592 112.041  1.00179.13           H
ATOM   1606  HB2 MET A  98      82.400  89.430 113.164  1.00179.13           H
ATOM   1607  HB3 MET A  98      80.984  90.226 112.634  1.00179.13           H
ATOM   1608  HG2 MET A  98      81.235  88.652 115.207  1.00179.13           H
ATOM   1609  HG3 MET A  98      81.387  90.375 115.057  1.00179.13           H
ATOM   1610  HE1 MET A  98      79.280  91.631 113.542  1.00179.13           H
ATOM   1611  HE2 MET A  98      77.876  91.700 114.678  1.00179.13           H
ATOM   1612  HE3 MET A  98      79.548  92.086 115.244  1.00179.13           H
ATOM   1613  N   ARG A  99      79.054  86.761 113.611  1.00183.17           N
ATOM   1614  CA  ARG A  99      78.451  85.722 114.479  1.00183.17           C
ATOM   1615  C   ARG A  99      78.720  84.286 113.954  1.00183.17           C
ATOM   1616  O   ARG A  99      78.690  83.338 114.758  1.00183.17           O
ATOM   1617  CB  ARG A  99      76.942  86.027 114.636  1.00183.17           C
ATOM   1618  CG  ARG A  99      76.263  85.289 115.835  1.00183.17           C
ATOM   1619  CD  ARG A  99      76.609  85.820 117.210  1.00183.17           C
ATOM   1620  NE  ARG A  99      75.762  86.971 117.563  1.00183.17           N
ATOM   1621  CZ  ARG A  99      75.040  87.175 118.659  1.00183.17           C
ATOM   1622  NH1 ARG A  99      75.040  86.363 119.664  1.00183.17           N
ATOM   1623  NH2 ARG A  99      74.330  88.248 118.777  1.00183.17           N
ATOM   1624  H   ARG A  99      78.415  87.406 113.167  1.00183.17           H
ATOM   1625  HA  ARG A  99      78.955  85.776 115.444  1.00183.17           H
ATOM   1626  HB2 ARG A  99      76.874  87.099 114.818  1.00183.17           H
ATOM   1627  HB3 ARG A  99      76.395  85.835 113.712  1.00183.17           H
ATOM   1628  HG2 ARG A  99      76.541  84.235 115.866  1.00183.17           H
ATOM   1629  HG3 ARG A  99      75.180  85.294 115.708  1.00183.17           H
ATOM   1630  HD2 ARG A  99      76.479  85.015 117.933  1.00183.17           H
ATOM   1631  HD3 ARG A  99      77.663  86.097 117.200  1.00183.17           H
ATOM   1632  HE  ARG A  99      75.601  87.667 116.849  1.00183.17           H
ATOM   1633 HH11 ARG A  99      75.503  85.470 119.577  1.00183.17           H
ATOM   1634 HH12 ARG A  99      74.382  86.569 120.403  1.00183.17           H
ATOM   1635 HH21 ARG A  99      74.372  88.939 118.040  1.00183.17           H
ATOM   1636 HH22 ARG A  99      73.685  88.311 119.551  1.00183.17           H
ATOM   1637  N   LYS A 100      79.051  84.134 112.659  1.00186.38           N
ATOM   1638  CA  LYS A 100      79.489  82.858 112.018  1.00186.38           C
ATOM   1639  C   LYS A 100      80.994  82.557 112.279  1.00186.38           C
ATOM   1640  O   LYS A 100      81.460  81.463 111.991  1.00186.38           O
ATOM   1641  CB  LYS A 100      79.090  82.813 110.521  1.00186.38           C
ATOM   1642  CG  LYS A 100      77.593  83.070 110.252  1.00186.38           C
ATOM   1643  CD  LYS A 100      77.240  83.099 108.739  1.00186.38           C
ATOM   1644  CE  LYS A 100      75.736  83.431 108.583  1.00186.38           C
ATOM   1645  NZ  LYS A 100      75.429  84.003 107.263  1.00186.38           N
ATOM   1646  H   LYS A 100      79.040  84.951 112.065  1.00186.38           H
ATOM   1647  HA  LYS A 100      78.995  82.024 112.517  1.00186.38           H
ATOM   1648  HB2 LYS A 100      79.662  83.584 110.004  1.00186.38           H
ATOM   1649  HB3 LYS A 100      79.357  81.845 110.096  1.00186.38           H
ATOM   1650  HG2 LYS A 100      77.386  84.031 110.724  1.00186.38           H
ATOM   1651  HG3 LYS A 100      76.960  82.340 110.757  1.00186.38           H
ATOM   1652  HD2 LYS A 100      77.848  83.846 108.227  1.00186.38           H
ATOM   1653  HD3 LYS A 100      77.434  82.129 108.280  1.00186.38           H
ATOM   1654  HE2 LYS A 100      75.423  84.190 109.299  1.00186.38           H
ATOM   1655  HE3 LYS A 100      75.095  82.563 108.737  1.00186.38           H
ATOM   1656  HZ1 LYS A 100      75.689  83.405 106.493  1.00186.38           H
ATOM   1657  HZ2 LYS A 100      74.457  84.228 107.107  1.00186.38           H
ATOM   1658  HZ3 LYS A 100      75.874  84.888 107.066  1.00186.38           H
ATOM   1659  N   ASN A 101      81.763  83.470 112.878  1.00186.94           N
ATOM   1660  CA  ASN A 101      83.182  83.302 113.222  1.00186.94           C
ATOM   1661  C   ASN A 101      83.508  83.947 114.571  1.00186.94           C
ATOM   1662  O   ASN A 101      84.462  84.709 114.726  1.00186.94           O
ATOM   1663  CB  ASN A 101      84.090  83.759 112.058  1.00186.94           C
ATOM   1664  CG  ASN A 101      85.510  83.243 112.224  1.00186.94           C
ATOM   1665  OD1 ASN A 101      85.769  82.235 112.887  1.00186.94           O
ATOM   1666  ND2 ASN A 101      86.504  83.895 111.674  1.00186.94           N
ATOM   1667  H   ASN A 101      81.378  84.384 113.068  1.00186.94           H
ATOM   1668  HA  ASN A 101      83.264  82.217 113.283  1.00186.94           H
ATOM   1669  HB2 ASN A 101      84.089  84.849 112.048  1.00186.94           H
ATOM   1670  HB3 ASN A 101      83.715  83.376 111.109  1.00186.94           H
ATOM   1671 HD21 ASN A 101      86.416  84.733 111.118  1.00186.94           H
ATOM   1672 HD22 ASN A 101      87.437  83.516 111.751  1.00186.94           H
ATOM   1673  N   THR A 102      82.661  83.716 115.606  1.00183.50           N
ATOM   1674  CA  THR A 102      82.874  84.249 116.946  1.00183.50           C
ATOM   1675  C   THR A 102      82.204  83.314 117.976  1.00183.50           C
ATOM   1676  O   THR A 102      81.010  83.082 117.871  1.00183.50           O
ATOM   1677  CB  THR A 102      82.339  85.683 117.108  1.00183.50           C
ATOM   1678  OG1 THR A 102      83.348  86.568 116.590  1.00183.50           O
ATOM   1679  CG2 THR A 102      82.223  86.185 118.555  1.00183.50           C
ATOM   1680  H   THR A 102      81.857  83.115 115.492  1.00183.50           H
ATOM   1681  HA  THR A 102      83.934  84.213 117.195  1.00183.50           H
ATOM   1682  HB  THR A 102      81.353  85.844 116.673  1.00183.50           H
ATOM   1683  HG1 THR A 102      83.750  86.144 115.828  1.00183.50           H
ATOM   1684 HG21 THR A 102      82.067  87.259 118.456  1.00183.50           H
ATOM   1685 HG22 THR A 102      81.402  85.695 119.079  1.00183.50           H
ATOM   1686 HG23 THR A 102      83.190  86.019 119.030  1.00183.50           H
ATOM   1687  N   CYS A 103      82.954  82.812 118.951  1.00181.55           N
ATOM   1688  CA  CYS A 103      82.444  81.850 119.943  1.00181.55           C
ATOM   1689  C   CYS A 103      82.246  82.464 121.340  1.00181.55           C
ATOM   1690  O   CYS A 103      82.211  81.733 122.350  1.00181.55           O
ATOM   1691  CB  CYS A 103      83.357  80.608 119.983  1.00181.55           C
ATOM   1692  SG  CYS A 103      83.516  79.864 118.328  1.00181.55           S
ATOM   1693  H   CYS A 103      83.919  83.106 118.999  1.00181.55           H
ATOM   1694  HA  CYS A 103      81.449  81.548 119.615  1.00181.55           H
ATOM   1695  HB2 CYS A 103      84.338  80.881 120.371  1.00181.55           H
ATOM   1696  HB3 CYS A 103      82.914  79.843 120.620  1.00181.55           H
ATOM   1697  HG  CYS A 103      82.248  79.445 118.285  1.00181.55           H
ATOM   1698  N   LEU A 104      82.092  83.803 121.384  1.00200.04           N
ATOM   1699  CA  LEU A 104      81.969  84.603 122.619  1.00200.04           C
ATOM   1700  C   LEU A 104      80.667  85.444 122.626  1.00200.04           C
ATOM   1701  O   LEU A 104      80.118  85.857 121.617  1.00200.04           O
ATOM   1702  CB  LEU A 104      83.275  85.430 122.729  1.00200.04           C
ATOM   1703  CG  LEU A 104      83.523  86.012 124.163  1.00200.04           C
ATOM   1704  CD1 LEU A 104      83.658  84.884 125.178  1.00200.04           C
ATOM   1705  CD2 LEU A 104      84.755  86.862 124.127  1.00200.04           C
ATOM   1706  H   LEU A 104      82.119  84.320 120.517  1.00200.04           H
ATOM   1707  HA  LEU A 104      81.938  83.937 123.481  1.00200.04           H
ATOM   1708  HB2 LEU A 104      83.157  86.244 122.014  1.00200.04           H
ATOM   1709  HB3 LEU A 104      84.105  84.804 122.401  1.00200.04           H
ATOM   1710  HG  LEU A 104      82.722  86.686 124.466  1.00200.04           H
ATOM   1711 HD11 LEU A 104      84.048  85.362 126.076  1.00200.04           H
ATOM   1712 HD12 LEU A 104      82.682  84.460 125.413  1.00200.04           H
ATOM   1713 HD13 LEU A 104      84.410  84.165 124.851  1.00200.04           H
ATOM   1714 HD21 LEU A 104      84.895  87.228 125.144  1.00200.04           H
ATOM   1715 HD22 LEU A 104      84.643  87.724 123.470  1.00200.04           H
ATOM   1716 HD23 LEU A 104      85.630  86.257 123.891  1.00200.04           H
ATOM   1717  N   ARG A 105      80.230  85.750 123.846  1.00232.04           N
ATOM   1718  CA  ARG A 105      79.102  86.673 124.101  1.00232.04           C
ATOM   1719  C   ARG A 105      79.482  88.115 123.726  1.00232.04           C
ATOM   1720  O   ARG A 105      80.002  88.854 124.559  1.00232.04           O
ATOM   1721  CB  ARG A 105      78.691  86.502 125.559  1.00232.04           C
ATOM   1722  CG  ARG A 105      77.768  87.498 126.263  1.00232.04           C
ATOM   1723  CD  ARG A 105      76.317  87.582 125.811  1.00232.04           C
ATOM   1724  NE  ARG A 105      75.665  88.513 126.778  1.00232.04           N
ATOM   1725  CZ  ARG A 105      75.487  89.800 126.678  1.00232.04           C
ATOM   1726  NH1 ARG A 105      75.697  90.505 125.599  1.00232.04           N
ATOM   1727  NH2 ARG A 105      75.122  90.428 127.735  1.00232.04           N
ATOM   1728  H   ARG A 105      80.689  85.331 124.642  1.00232.04           H
ATOM   1729  HA  ARG A 105      78.233  86.396 123.503  1.00232.04           H
ATOM   1730  HB2 ARG A 105      79.614  86.561 126.137  1.00232.04           H
ATOM   1731  HB3 ARG A 105      78.318  85.489 125.711  1.00232.04           H
ATOM   1732  HG2 ARG A 105      77.758  87.187 127.307  1.00232.04           H
ATOM   1733  HG3 ARG A 105      78.212  88.492 126.209  1.00232.04           H
ATOM   1734  HD2 ARG A 105      76.272  87.983 124.798  1.00232.04           H
ATOM   1735  HD3 ARG A 105      75.872  86.588 125.870  1.00232.04           H
ATOM   1736  HE  ARG A 105      75.600  88.183 127.730  1.00232.04           H
ATOM   1737 HH11 ARG A 105      76.059  90.052 124.773  1.00232.04           H
ATOM   1738 HH12 ARG A 105      75.225  91.396 125.529  1.00232.04           H
ATOM   1739 HH21 ARG A 105      75.197  89.884 128.583  1.00232.04           H
ATOM   1740 HH22 ARG A 105      74.740  91.359 127.648  1.00232.04           H
ATOM   1741  N   ILE A 106      79.250  88.496 122.473  1.00226.39           N
ATOM   1742  CA  ILE A 106      79.305  89.902 122.030  1.00226.39           C
ATOM   1743  C   ILE A 106      78.186  90.734 122.703  1.00226.39           C
ATOM   1744  O   ILE A 106      77.328  90.196 123.406  1.00226.39           O
ATOM   1745  CB  ILE A 106      79.285  89.987 120.468  1.00226.39           C
ATOM   1746  CG1 ILE A 106      77.918  89.541 119.852  1.00226.39           C
ATOM   1747  CG2 ILE A 106      80.522  89.229 119.854  1.00226.39           C
ATOM   1748  CD1 ILE A 106      77.916  89.663 118.318  1.00226.39           C
ATOM   1749  H   ILE A 106      78.861  87.804 121.848  1.00226.39           H
ATOM   1750  HA  ILE A 106      80.247  90.325 122.379  1.00226.39           H
ATOM   1751  HB  ILE A 106      79.363  91.042 120.206  1.00226.39           H
ATOM   1752 HG12 ILE A 106      77.655  88.500 120.040  1.00226.39           H
ATOM   1753 HG13 ILE A 106      77.127  90.143 120.299  1.00226.39           H
ATOM   1754 HG21 ILE A 106      81.414  89.459 120.436  1.00226.39           H
ATOM   1755 HG22 ILE A 106      80.733  89.544 118.832  1.00226.39           H
ATOM   1756 HG23 ILE A 106      80.337  88.155 119.859  1.00226.39           H
ATOM   1757 HD11 ILE A 106      76.919  89.440 117.938  1.00226.39           H
ATOM   1758 HD12 ILE A 106      78.170  90.671 117.991  1.00226.39           H
ATOM   1759 HD13 ILE A 106      78.593  88.966 117.824  1.00226.39           H
ATOM   1760  N   SER A 107      78.170  92.042 122.486  1.00204.28           N
ATOM   1761  CA  SER A 107      77.150  92.993 122.858  1.00204.28           C
ATOM   1762  C   SER A 107      76.869  94.012 121.744  1.00204.28           C
ATOM   1763  O   SER A 107      77.724  94.226 120.877  1.00204.28           O
ATOM   1764  CB  SER A 107      77.549  93.715 124.129  1.00204.28           C
ATOM   1765  OG  SER A 107      78.764  94.409 123.990  1.00204.28           O
ATOM   1766  H   SER A 107      78.898  92.432 121.905  1.00204.28           H
ATOM   1767  HA  SER A 107      76.203  92.490 123.052  1.00204.28           H
ATOM   1768  HB2 SER A 107      76.779  94.428 124.424  1.00204.28           H
ATOM   1769  HB3 SER A 107      77.673  92.995 124.938  1.00204.28           H
ATOM   1770  HG  SER A 107      79.500  93.807 124.126  1.00204.28           H
ATOM   1771  N   GLN A 108      75.682  94.645 121.770  1.00200.17           N
ATOM   1772  CA  GLN A 108      75.208  95.609 120.784  1.00200.17           C
ATOM   1773  C   GLN A 108      76.244  96.683 120.407  1.00200.17           C
ATOM   1774  O   GLN A 108      76.288  97.107 119.237  1.00200.17           O
ATOM   1775  CB  GLN A 108      73.908  96.283 121.316  1.00200.17           C
ATOM   1776  CG  GLN A 108      73.969  97.182 122.562  1.00200.17           C
ATOM   1777  CD  GLN A 108      74.782  96.614 123.723  1.00200.17           C
ATOM   1778  OE1 GLN A 108      75.958  96.900 123.861  1.00200.17           O
ATOM   1779  NE2 GLN A 108      74.236  95.712 124.536  1.00200.17           N
ATOM   1780  H   GLN A 108      75.063  94.444 122.542  1.00200.17           H
ATOM   1781  HA  GLN A 108      74.987  95.061 119.869  1.00200.17           H
ATOM   1782  HB2 GLN A 108      73.439  96.863 120.521  1.00200.17           H
ATOM   1783  HB3 GLN A 108      73.161  95.511 121.500  1.00200.17           H
ATOM   1784  HG2 GLN A 108      74.375  98.150 122.268  1.00200.17           H
ATOM   1785  HG3 GLN A 108      72.951  97.352 122.909  1.00200.17           H
ATOM   1786 HE21 GLN A 108      73.273  95.417 124.465  1.00200.17           H
ATOM   1787 HE22 GLN A 108      74.778  95.339 125.302  1.00200.17           H
ATOM   1788  N   SER A 109      77.114  97.117 121.314  1.00199.19           N
ATOM   1789  CA  SER A 109      78.149  98.159 121.094  1.00199.19           C
ATOM   1790  C   SER A 109      79.172  97.871 119.970  1.00199.19           C
ATOM   1791  O   SER A 109      79.664  98.783 119.326  1.00199.19           O
ATOM   1792  CB  SER A 109      78.878  98.460 122.430  1.00199.19           C
ATOM   1793  OG  SER A 109      79.536  97.343 122.965  1.00199.19           O
ATOM   1794  H   SER A 109      76.936  96.776 122.248  1.00199.19           H
ATOM   1795  HA  SER A 109      77.617  99.055 120.774  1.00199.19           H
ATOM   1796  HB2 SER A 109      79.646  99.221 122.296  1.00199.19           H
ATOM   1797  HB3 SER A 109      78.174  98.806 123.186  1.00199.19           H
ATOM   1798  HG  SER A 109      78.902  96.743 123.365  1.00199.19           H
ATOM   1799  N   ALA A 110      79.494  96.585 119.744  1.00196.03           N
ATOM   1800  CA  ALA A 110      80.603  96.166 118.900  1.00196.03           C
ATOM   1801  C   ALA A 110      80.470  96.650 117.446  1.00196.03           C
ATOM   1802  O   ALA A 110      81.490  97.053 116.831  1.00196.03           O
ATOM   1803  CB  ALA A 110      80.616  94.626 118.938  1.00196.03           C
ATOM   1804  H   ALA A 110      79.069  95.860 120.305  1.00196.03           H
ATOM   1805  HA  ALA A 110      81.578  96.512 119.243  1.00196.03           H
ATOM   1806  HB1 ALA A 110      79.617  94.234 118.747  1.00196.03           H
ATOM   1807  HB2 ALA A 110      80.900  94.324 119.946  1.00196.03           H
ATOM   1808  HB3 ALA A 110      81.301  94.222 118.193  1.00196.03           H
ATOM   1809  N   VAL A 111      79.243  96.634 116.916  1.00197.49           N
ATOM   1810  CA  VAL A 111      78.953  96.935 115.508  1.00197.49           C
ATOM   1811  C   VAL A 111      79.287  98.387 115.168  1.00197.49           C
ATOM   1812  O   VAL A 111      79.763  98.616 114.063  1.00197.49           O
ATOM   1813  CB  VAL A 111      77.514  96.555 115.141  1.00197.49           C
ATOM   1814  CG1 VAL A 111      77.211  95.083 115.526  1.00197.49           C
ATOM   1815  CG2 VAL A 111      76.408  97.520 115.639  1.00197.49           C
ATOM   1816  H   VAL A 111      78.473  96.297 117.475  1.00197.49           H
ATOM   1817  HA  VAL A 111      79.623  96.297 114.931  1.00197.49           H
ATOM   1818  HB  VAL A 111      77.471  96.639 114.055  1.00197.49           H
ATOM   1819 HG11 VAL A 111      77.970  94.402 115.140  1.00197.49           H
ATOM   1820 HG12 VAL A 111      76.253  94.817 115.079  1.00197.49           H
ATOM   1821 HG13 VAL A 111      77.122  94.917 116.599  1.00197.49           H
ATOM   1822 HG21 VAL A 111      75.443  97.116 115.331  1.00197.49           H
ATOM   1823 HG22 VAL A 111      76.500  98.500 115.171  1.00197.49           H
ATOM   1824 HG23 VAL A 111      76.430  97.663 116.719  1.00197.49           H
ATOM   1825  N   LYS A 112      79.170  99.343 116.107  1.00198.02           N
ATOM   1826  CA  LYS A 112      79.624 100.715 115.824  1.00198.02           C
ATOM   1827  C   LYS A 112      81.174 100.856 115.710  1.00198.02           C
ATOM   1828  O   LYS A 112      81.651 101.501 114.786  1.00198.02           O
ATOM   1829  CB  LYS A 112      79.142 101.719 116.866  1.00198.02           C
ATOM   1830  CG  LYS A 112      77.695 102.271 116.563  1.00198.02           C
ATOM   1831  CD  LYS A 112      77.469 103.566 117.420  1.00198.02           C
ATOM   1832  CE  LYS A 112      76.213 104.307 117.019  1.00198.02           C
ATOM   1833  NZ  LYS A 112      76.271 105.736 117.450  1.00198.02           N
ATOM   1834  H   LYS A 112      78.841  99.079 117.024  1.00198.02           H
ATOM   1835  HA  LYS A 112      79.259 101.044 114.851  1.00198.02           H
ATOM   1836  HB2 LYS A 112      79.219 101.263 117.853  1.00198.02           H
ATOM   1837  HB3 LYS A 112      79.812 102.578 116.889  1.00198.02           H
ATOM   1838  HG2 LYS A 112      77.619 102.447 115.490  1.00198.02           H
ATOM   1839  HG3 LYS A 112      76.942 101.508 116.760  1.00198.02           H
ATOM   1840  HD2 LYS A 112      78.333 104.192 117.198  1.00198.02           H
ATOM   1841  HD3 LYS A 112      77.486 103.430 118.502  1.00198.02           H
ATOM   1842  HE2 LYS A 112      76.074 104.241 115.940  1.00198.02           H
ATOM   1843  HE3 LYS A 112      75.347 103.837 117.485  1.00198.02           H
ATOM   1844  HZ1 LYS A 112      75.449 106.274 117.214  1.00198.02           H
ATOM   1845  HZ2 LYS A 112      77.033 106.200 116.976  1.00198.02           H
ATOM   1846  HZ3 LYS A 112      76.507 105.825 118.428  1.00198.02           H
ATOM   1847  N   THR A 113      81.922 100.174 116.567  1.00210.44           N
ATOM   1848  CA  THR A 113      83.387 100.218 116.512  1.00210.44           C
ATOM   1849  C   THR A 113      83.948  99.600 115.204  1.00210.44           C
ATOM   1850  O   THR A 113      85.000 100.078 114.746  1.00210.44           O
ATOM   1851  CB  THR A 113      84.010  99.451 117.686  1.00210.44           C
ATOM   1852  OG1 THR A 113      83.107  98.691 118.395  1.00210.44           O
ATOM   1853  CG2 THR A 113      84.579 100.379 118.767  1.00210.44           C
ATOM   1854  H   THR A 113      81.497  99.609 117.289  1.00210.44           H
ATOM   1855  HA  THR A 113      83.751 101.243 116.576  1.00210.44           H
ATOM   1856  HB  THR A 113      84.796  98.775 117.348  1.00210.44           H
ATOM   1857  HG1 THR A 113      82.728  98.026 117.816  1.00210.44           H
ATOM   1858 HG21 THR A 113      84.921  99.788 119.617  1.00210.44           H
ATOM   1859 HG22 THR A 113      83.809 101.076 119.096  1.00210.44           H
ATOM   1860 HG23 THR A 113      85.439 100.919 118.369  1.00210.44           H
ATOM   1861  N   LEU A 114      83.288  98.570 114.653  1.00207.71           N
ATOM   1862  CA  LEU A 114      83.816  97.899 113.469  1.00207.71           C
ATOM   1863  C   LEU A 114      83.412  98.597 112.140  1.00207.71           C
ATOM   1864  O   LEU A 114      84.228  98.721 111.227  1.00207.71           O
ATOM   1865  CB  LEU A 114      83.532  96.384 113.567  1.00207.71           C
ATOM   1866  CG  LEU A 114      82.072  95.975 113.347  1.00207.71           C
ATOM   1867  CD1 LEU A 114      81.733  95.688 111.878  1.00207.71           C
ATOM   1868  CD2 LEU A 114      81.784  94.675 114.057  1.00207.71           C
ATOM   1869  H   LEU A 114      82.422  98.228 115.044  1.00207.71           H
ATOM   1870  HA  LEU A 114      84.904  97.963 113.452  1.00207.71           H
ATOM   1871  HB2 LEU A 114      83.846  96.085 114.567  1.00207.71           H
ATOM   1872  HB3 LEU A 114      84.150  95.848 112.846  1.00207.71           H
ATOM   1873  HG  LEU A 114      81.380  96.728 113.724  1.00207.71           H
ATOM   1874 HD11 LEU A 114      81.903  96.591 111.291  1.00207.71           H
ATOM   1875 HD12 LEU A 114      80.689  95.377 111.839  1.00207.71           H
ATOM   1876 HD13 LEU A 114      82.392  94.931 111.454  1.00207.71           H
ATOM   1877 HD21 LEU A 114      80.726  94.448 113.932  1.00207.71           H
ATOM   1878 HD22 LEU A 114      82.429  93.847 113.764  1.00207.71           H
ATOM   1879 HD23 LEU A 114      81.931  94.777 115.133  1.00207.71           H
ATOM   1880  N   THR A 115      82.193  99.163 112.028  1.00206.55           N
ATOM   1881  CA  THR A 115      81.835  99.970 110.859  1.00206.55           C
ATOM   1882  C   THR A 115      82.664 101.229 110.730  1.00206.55           C
ATOM   1883  O   THR A 115      83.269 101.442 109.665  1.00206.55           O
ATOM   1884  CB  THR A 115      80.327 100.253 110.723  1.00206.55           C
ATOM   1885  OG1 THR A 115      79.914 101.114 111.771  1.00206.55           O
ATOM   1886  CG2 THR A 115      79.465  98.982 110.682  1.00206.55           C
ATOM   1887  H   THR A 115      81.536  99.129 112.795  1.00206.55           H
ATOM   1888  HA  THR A 115      82.077  99.362 109.987  1.00206.55           H
ATOM   1889  HB  THR A 115      80.146 100.787 109.789  1.00206.55           H
ATOM   1890  HG1 THR A 115      79.474 101.832 111.312  1.00206.55           H
ATOM   1891 HG21 THR A 115      79.781  98.303 109.890  1.00206.55           H
ATOM   1892 HG22 THR A 115      79.488  98.428 111.621  1.00206.55           H
ATOM   1893 HG23 THR A 115      78.425  99.265 110.521  1.00206.55           H
ATOM   1894  N   ALA A 116      82.900 101.959 111.849  1.00208.39           N
ATOM   1895  CA  ALA A 116      83.730 103.187 111.906  1.00208.39           C
ATOM   1896  C   ALA A 116      85.189 103.033 111.363  1.00208.39           C
ATOM   1897  O   ALA A 116      85.865 104.023 111.047  1.00208.39           O
ATOM   1898  CB  ALA A 116      83.779 103.623 113.382  1.00208.39           C
ATOM   1899  H   ALA A 116      82.351 101.702 112.657  1.00208.39           H
ATOM   1900  HA  ALA A 116      83.284 103.955 111.274  1.00208.39           H
ATOM   1901  HB1 ALA A 116      84.197 104.626 113.461  1.00208.39           H
ATOM   1902  HB2 ALA A 116      82.787 103.607 113.834  1.00208.39           H
ATOM   1903  HB3 ALA A 116      84.415 102.936 113.941  1.00208.39           H
ATOM   1904  N   ILE A 117      85.682 101.773 111.303  1.00201.47           N
ATOM   1905  CA  ILE A 117      87.058 101.547 110.823  1.00201.47           C
ATOM   1906  C   ILE A 117      87.107 100.797 109.472  1.00201.47           C
ATOM   1907  O   ILE A 117      87.959 101.189 108.700  1.00201.47           O
ATOM   1908  CB  ILE A 117      87.881 100.820 111.926  1.00201.47           C
ATOM   1909  CG1 ILE A 117      87.347  99.391 112.206  1.00201.47           C
ATOM   1910  CG2 ILE A 117      87.904 101.679 113.184  1.00201.47           C
ATOM   1911  CD1 ILE A 117      88.139  98.634 113.278  1.00201.47           C
ATOM   1912  H   ILE A 117      85.096 101.030 111.657  1.00201.47           H
ATOM   1913  HA  ILE A 117      87.550 102.504 110.651  1.00201.47           H
ATOM   1914  HB  ILE A 117      88.877 100.723 111.495  1.00201.47           H
ATOM   1915 HG12 ILE A 117      86.331  99.485 112.590  1.00201.47           H
ATOM   1916 HG13 ILE A 117      87.271  98.808 111.288  1.00201.47           H
ATOM   1917 HG21 ILE A 117      88.212 102.697 112.947  1.00201.47           H
ATOM   1918 HG22 ILE A 117      88.659 101.289 113.867  1.00201.47           H
ATOM   1919 HG23 ILE A 117      86.948 101.730 113.704  1.00201.47           H
ATOM   1920 HD11 ILE A 117      87.829  97.590 113.312  1.00201.47           H
ATOM   1921 HD12 ILE A 117      87.894  99.067 114.248  1.00201.47           H
ATOM   1922 HD13 ILE A 117      89.217  98.719 113.139  1.00201.47           H
ATOM   1923  N   LEU A 118      86.179  99.877 109.187  1.00209.16           N
ATOM   1924  CA  LEU A 118      86.111  99.360 107.784  1.00209.16           C
ATOM   1925  C   LEU A 118      85.736 100.466 106.767  1.00209.16           C
ATOM   1926  O   LEU A 118      86.229 100.414 105.646  1.00209.16           O
ATOM   1927  CB  LEU A 118      85.254  98.095 107.769  1.00209.16           C
ATOM   1928  CG  LEU A 118      83.698  98.283 107.693  1.00209.16           C
ATOM   1929  CD1 LEU A 118      83.166  98.402 106.243  1.00209.16           C
ATOM   1930  CD2 LEU A 118      83.090  97.031 108.322  1.00209.16           C
ATOM   1931  H   LEU A 118      85.471  99.547 109.828  1.00209.16           H
ATOM   1932  HA  LEU A 118      87.119  99.061 107.495  1.00209.16           H
ATOM   1933  HB2 LEU A 118      85.516  97.519 108.656  1.00209.16           H
ATOM   1934  HB3 LEU A 118      85.534  97.559 106.862  1.00209.16           H
ATOM   1935  HG  LEU A 118      83.303  99.131 108.252  1.00209.16           H
ATOM   1936 HD11 LEU A 118      83.485  99.330 105.768  1.00209.16           H
ATOM   1937 HD12 LEU A 118      82.077  98.427 106.285  1.00209.16           H
ATOM   1938 HD13 LEU A 118      83.517  97.569 105.634  1.00209.16           H
ATOM   1939 HD21 LEU A 118      82.013  97.172 108.236  1.00209.16           H
ATOM   1940 HD22 LEU A 118      83.389  96.921 109.364  1.00209.16           H
ATOM   1941 HD23 LEU A 118      83.358  96.143 107.750  1.00209.16           H
ATOM   1942  N   GLU A 119      85.015 101.531 107.185  1.00223.43           N
ATOM   1943  CA  GLU A 119      84.909 102.808 106.413  1.00223.43           C
ATOM   1944  C   GLU A 119      86.209 103.592 106.325  1.00223.43           C
ATOM   1945  O   GLU A 119      86.648 103.874 105.207  1.00223.43           O
ATOM   1946  CB  GLU A 119      83.652 103.612 106.832  1.00223.43           C
ATOM   1947  CG  GLU A 119      83.835 104.315 108.201  1.00223.43           C
ATOM   1948  CD  GLU A 119      84.120 105.827 108.120  1.00223.43           C
ATOM   1949  OE1 GLU A 119      84.821 106.204 107.162  1.00223.43           O
ATOM   1950  OE2 GLU A 119      83.654 106.587 108.981  1.00223.43           O
ATOM   1951  H   GLU A 119      84.644 101.523 108.124  1.00223.43           H
ATOM   1952  HA  GLU A 119      84.698 102.516 105.385  1.00223.43           H
ATOM   1953  HB2 GLU A 119      83.384 104.327 106.054  1.00223.43           H
ATOM   1954  HB3 GLU A 119      82.838 102.889 106.890  1.00223.43           H
ATOM   1955  HG2 GLU A 119      82.943 104.177 108.812  1.00223.43           H
ATOM   1956  HG3 GLU A 119      84.661 103.845 108.734  1.00223.43           H
ATOM   1957  N   TYR A 120      86.923 103.903 107.405  1.00222.58           N
ATOM   1958  CA  TYR A 120      88.160 104.662 107.406  1.00222.58           C
ATOM   1959  C   TYR A 120      89.288 103.989 106.656  1.00222.58           C
ATOM   1960  O   TYR A 120      89.988 104.622 105.877  1.00222.58           O
ATOM   1961  CB  TYR A 120      88.526 104.929 108.848  1.00222.58           C
ATOM   1962  CG  TYR A 120      89.770 105.804 109.025  1.00222.58           C
ATOM   1963  CD1 TYR A 120      89.617 107.183 109.279  1.00222.58           C
ATOM   1964  CD2 TYR A 120      91.071 105.275 108.926  1.00222.58           C
ATOM   1965  CE1 TYR A 120      90.771 107.994 109.412  1.00222.58           C
ATOM   1966  CE2 TYR A 120      92.221 106.110 108.991  1.00222.58           C
ATOM   1967  CZ  TYR A 120      92.079 107.500 109.214  1.00222.58           C
ATOM   1968  OH  TYR A 120      93.173 108.308 109.397  1.00222.58           O
ATOM   1969  H   TYR A 120      86.558 103.638 108.309  1.00222.58           H
ATOM   1970  HA  TYR A 120      88.001 105.626 106.924  1.00222.58           H
ATOM   1971  HB2 TYR A 120      87.745 105.429 109.421  1.00222.58           H
ATOM   1972  HB3 TYR A 120      88.656 103.954 109.317  1.00222.58           H
ATOM   1973  HD1 TYR A 120      88.640 107.610 109.451  1.00222.58           H
ATOM   1974  HD2 TYR A 120      91.206 104.220 108.739  1.00222.58           H
ATOM   1975  HE1 TYR A 120      90.641 109.043 109.636  1.00222.58           H
ATOM   1976  HE2 TYR A 120      93.217 105.708 108.879  1.00222.58           H
ATOM   1977  HH  TYR A 120      92.965 109.243 109.456  1.00222.58           H
ATOM   1978  N   PHE A 121      89.443 102.666 106.840  1.00199.54           N
ATOM   1979  CA  PHE A 121      90.421 101.887 106.096  1.00199.54           C
ATOM   1980  C   PHE A 121      90.063 101.817 104.616  1.00199.54           C
ATOM   1981  O   PHE A 121      90.959 101.791 103.801  1.00199.54           O
ATOM   1982  CB  PHE A 121      90.589 100.505 106.729  1.00199.54           C
ATOM   1983  CG  PHE A 121      91.140 100.445 108.181  1.00199.54           C
ATOM   1984  CD1 PHE A 121      92.324 101.072 108.494  1.00199.54           C
ATOM   1985  CD2 PHE A 121      90.492  99.622 109.144  1.00199.54           C
ATOM   1986  CE1 PHE A 121      92.873 100.962 109.793  1.00199.54           C
ATOM   1987  CE2 PHE A 121      91.033  99.513 110.451  1.00199.54           C
ATOM   1988  CZ  PHE A 121      92.197 100.195 110.781  1.00199.54           C
ATOM   1989  H   PHE A 121      88.925 102.173 107.553  1.00199.54           H
ATOM   1990  HA  PHE A 121      91.388 102.389 106.129  1.00199.54           H
ATOM   1991  HB2 PHE A 121      89.628  99.991 106.710  1.00199.54           H
ATOM   1992  HB3 PHE A 121      91.282  99.923 106.122  1.00199.54           H
ATOM   1993  HD1 PHE A 121      92.871 101.681 107.789  1.00199.54           H
ATOM   1994  HD2 PHE A 121      89.563  99.109 108.946  1.00199.54           H
ATOM   1995  HE1 PHE A 121      93.782 101.477 110.065  1.00199.54           H
ATOM   1996  HE2 PHE A 121      90.603  98.859 111.194  1.00199.54           H
ATOM   1997  HZ  PHE A 121      92.613 100.101 111.773  1.00199.54           H
ATOM   1998  N   CYS A 122      88.793 101.672 104.245  1.00205.63           N
ATOM   1999  CA  CYS A 122      88.321 101.945 102.850  1.00205.63           C
ATOM   2000  C   CYS A 122      88.709 103.355 102.390  1.00205.63           C
ATOM   2001  O   CYS A 122      89.179 103.540 101.258  1.00205.63           O
ATOM   2002  CB  CYS A 122      86.822 101.641 102.715  1.00205.63           C
ATOM   2003  SG  CYS A 122      86.391 101.770 100.956  1.00205.63           S
ATOM   2004  H   CYS A 122      88.079 101.614 104.957  1.00205.63           H
ATOM   2005  HA  CYS A 122      88.851 101.240 102.209  1.00205.63           H
ATOM   2006  HB2 CYS A 122      86.546 100.641 103.048  1.00205.63           H
ATOM   2007  HB3 CYS A 122      86.304 102.394 103.308  1.00205.63           H
ATOM   2008  HG  CYS A 122      86.607 103.085 100.862  1.00205.63           H
ATOM   2009  N   GLY A 123      88.604 104.356 103.267  1.00216.84           N
ATOM   2010  CA  GLY A 123      89.005 105.767 103.028  1.00216.84           C
ATOM   2011  C   GLY A 123      90.496 105.955 102.696  1.00216.84           C
ATOM   2012  O   GLY A 123      90.824 106.605 101.697  1.00216.84           O
ATOM   2013  H   GLY A 123      88.152 104.133 104.142  1.00216.84           H
ATOM   2014  HA2 GLY A 123      88.427 106.204 102.214  1.00216.84           H
ATOM   2015  HA3 GLY A 123      88.755 106.289 103.952  1.00216.84           H
ATOM   2016  N   GLN A 124      91.393 105.321 103.468  1.00216.97           N
ATOM   2017  CA  GLN A 124      92.842 105.310 103.172  1.00216.97           C
ATOM   2018  C   GLN A 124      93.091 104.779 101.755  1.00216.97           C
ATOM   2019  O   GLN A 124      93.655 105.464 100.917  1.00216.97           O
ATOM   2020  CB  GLN A 124      93.572 104.376 104.120  1.00216.97           C
ATOM   2021  CG  GLN A 124      93.616 104.691 105.644  1.00216.97           C
ATOM   2022  CD  GLN A 124      94.292 103.501 106.334  1.00216.97           C
ATOM   2023  OE1 GLN A 124      94.099 102.344 105.953  1.00216.97           O
ATOM   2024  NE2 GLN A 124      95.128 103.718 107.334  1.00216.97           N
ATOM   2025  H   GLN A 124      91.028 104.913 104.317  1.00216.97           H
ATOM   2026  HA  GLN A 124      93.210 106.335 103.226  1.00216.97           H
ATOM   2027  HB2 GLN A 124      93.126 103.388 104.006  1.00216.97           H
ATOM   2028  HB3 GLN A 124      94.600 104.312 103.762  1.00216.97           H
ATOM   2029  HG2 GLN A 124      94.192 105.594 105.846  1.00216.97           H
ATOM   2030  HG3 GLN A 124      92.619 104.782 106.077  1.00216.97           H
ATOM   2031 HE21 GLN A 124      95.479 104.657 107.456  1.00216.97           H
ATOM   2032 HE22 GLN A 124      95.682 102.967 107.719  1.00216.97           H
ATOM   2033  N   ILE A 125      92.607 103.545 101.440  1.00205.24           N
ATOM   2034  CA  ILE A 125      92.905 102.878 100.159  1.00205.24           C
ATOM   2035  C   ILE A 125      92.186 103.547  98.983  1.00205.24           C
ATOM   2036  O   ILE A 125      92.667 103.463  97.845  1.00205.24           O
ATOM   2037  CB  ILE A 125      92.621 101.370 100.226  1.00205.24           C
ATOM   2038  CG1 ILE A 125      91.098 101.033 100.379  1.00205.24           C
ATOM   2039  CG2 ILE A 125      93.466 100.769 101.349  1.00205.24           C
ATOM   2040  CD1 ILE A 125      90.774  99.538 100.551  1.00205.24           C
ATOM   2041  H   ILE A 125      92.122 103.009 102.146  1.00205.24           H
ATOM   2042  HA  ILE A 125      93.972 103.039 100.003  1.00205.24           H
ATOM   2043  HB  ILE A 125      92.947 100.928  99.284  1.00205.24           H
ATOM   2044 HG12 ILE A 125      90.747 101.510 101.294  1.00205.24           H
ATOM   2045 HG13 ILE A 125      90.560 101.409  99.508  1.00205.24           H
ATOM   2046 HG21 ILE A 125      94.503 101.085 101.243  1.00205.24           H
ATOM   2047 HG22 ILE A 125      93.096 101.102 102.319  1.00205.24           H
ATOM   2048 HG23 ILE A 125      93.458  99.686 101.226  1.00205.24           H
ATOM   2049 HD11 ILE A 125      89.696  99.388 100.602  1.00205.24           H
ATOM   2050 HD12 ILE A 125      91.187  99.189 101.497  1.00205.24           H
ATOM   2051 HD13 ILE A 125      91.195  99.025  99.686  1.00205.24           H
ATOM   2052  N   MET A 126      91.048 104.195  99.235  1.00213.22           N
ATOM   2053  CA  MET A 126      90.350 105.041  98.276  1.00213.22           C
ATOM   2054  C   MET A 126      91.115 106.358  97.983  1.00213.22           C
ATOM   2055  O   MET A 126      91.223 106.682  96.822  1.00213.22           O
ATOM   2056  CB  MET A 126      88.907 105.282  98.768  1.00213.22           C
ATOM   2057  CG  MET A 126      88.060 106.107  97.772  1.00213.22           C
ATOM   2058  SD  MET A 126      86.308 106.215  98.159  1.00213.22           S
ATOM   2059  CE  MET A 126      86.351 107.562  99.355  1.00213.22           C
ATOM   2060  H   MET A 126      90.671 104.143 100.171  1.00213.22           H
ATOM   2061  HA  MET A 126      90.317 104.494  97.334  1.00213.22           H
ATOM   2062  HB2 MET A 126      88.369 104.348  98.927  1.00213.22           H
ATOM   2063  HB3 MET A 126      88.908 105.812  99.720  1.00213.22           H
ATOM   2064  HG2 MET A 126      88.464 107.116  97.683  1.00213.22           H
ATOM   2065  HG3 MET A 126      88.164 105.634  96.796  1.00213.22           H
ATOM   2066  HE1 MET A 126      85.304 107.770  99.573  1.00213.22           H
ATOM   2067  HE2 MET A 126      86.825 107.315 100.305  1.00213.22           H
ATOM   2068  HE3 MET A 126      86.664 108.454  98.813  1.00213.22           H
ATOM   2069  N   GLU A 127      91.670 107.044  98.971  1.00223.45           N
ATOM   2070  CA  GLU A 127      92.583 108.189  98.788  1.00223.45           C
ATOM   2071  C   GLU A 127      93.824 107.713  98.012  1.00223.45           C
ATOM   2072  O   GLU A 127      94.022 108.154  96.897  1.00223.45           O
ATOM   2073  CB  GLU A 127      92.841 108.929 100.132  1.00223.45           C
ATOM   2074  CG  GLU A 127      94.314 109.228 100.520  1.00223.45           C
ATOM   2075  CD  GLU A 127      95.063 110.022  99.413  1.00223.45           C
ATOM   2076  OE1 GLU A 127      94.590 111.107  99.037  1.00223.45           O
ATOM   2077  OE2 GLU A 127      96.084 109.498  98.915  1.00223.45           O
ATOM   2078  H   GLU A 127      91.595 106.716  99.923  1.00223.45           H
ATOM   2079  HA  GLU A 127      92.015 108.858  98.141  1.00223.45           H
ATOM   2080  HB2 GLU A 127      92.300 109.872 100.052  1.00223.45           H
ATOM   2081  HB3 GLU A 127      92.407 108.423 100.995  1.00223.45           H
ATOM   2082  HG2 GLU A 127      94.271 109.878 101.394  1.00223.45           H
ATOM   2083  HG3 GLU A 127      94.810 108.299 100.801  1.00223.45           H
ATOM   2084  N   ALA A 128      94.518 106.720  98.539  1.00208.52           N
ATOM   2085  CA  ALA A 128      95.791 106.218  97.994  1.00208.52           C
ATOM   2086  C   ALA A 128      95.631 105.642  96.569  1.00208.52           C
ATOM   2087  O   ALA A 128      96.609 105.499  95.870  1.00208.52           O
ATOM   2088  CB  ALA A 128      96.369 105.172  98.954  1.00208.52           C
ATOM   2089  H   ALA A 128      94.233 106.431  99.463  1.00208.52           H
ATOM   2090  HA  ALA A 128      96.509 107.036  97.943  1.00208.52           H
ATOM   2091  HB1 ALA A 128      97.366 104.876  98.626  1.00208.52           H
ATOM   2092  HB2 ALA A 128      96.456 105.617  99.945  1.00208.52           H
ATOM   2093  HB3 ALA A 128      95.755 104.272  98.984  1.00208.52           H
ATOM   2094  N   SER A 129      94.424 105.247  96.141  1.00212.04           N
ATOM   2095  CA  SER A 129      94.155 104.954  94.693  1.00212.04           C
ATOM   2096  C   SER A 129      93.710 106.207  93.913  1.00212.04           C
ATOM   2097  O   SER A 129      94.054 106.385  92.759  1.00212.04           O
ATOM   2098  CB  SER A 129      93.169 103.811  94.529  1.00212.04           C
ATOM   2099  OG  SER A 129      92.003 103.968  95.296  1.00212.04           O
ATOM   2100  H   SER A 129      93.661 105.341  96.796  1.00212.04           H
ATOM   2101  HA  SER A 129      95.085 104.651  94.211  1.00212.04           H
ATOM   2102  HB2 SER A 129      92.883 103.658  93.488  1.00212.04           H
ATOM   2103  HB3 SER A 129      93.646 102.857  94.755  1.00212.04           H
ATOM   2104  HG  SER A 129      92.295 103.924  96.210  1.00212.04           H
ATOM   2105  N   PHE A 130      92.925 107.115  94.493  1.00209.97           N
ATOM   2106  CA  PHE A 130      92.432 108.297  93.812  1.00209.97           C
ATOM   2107  C   PHE A 130      93.543 109.354  93.534  1.00209.97           C
ATOM   2108  O   PHE A 130      93.709 109.783  92.401  1.00209.97           O
ATOM   2109  CB  PHE A 130      91.379 108.934  94.729  1.00209.97           C
ATOM   2110  CG  PHE A 130      90.885 110.260  94.197  1.00209.97           C
ATOM   2111  CD1 PHE A 130      89.827 110.210  93.260  1.00209.97           C
ATOM   2112  CD2 PHE A 130      91.366 111.502  94.685  1.00209.97           C
ATOM   2113  CE1 PHE A 130      89.265 111.435  92.827  1.00209.97           C
ATOM   2114  CE2 PHE A 130      90.789 112.692  94.199  1.00209.97           C
ATOM   2115  CZ  PHE A 130      89.740 112.650  93.278  1.00209.97           C
ATOM   2116  H   PHE A 130      92.616 106.968  95.443  1.00209.97           H
ATOM   2117  HA  PHE A 130      91.981 108.022  92.858  1.00209.97           H
ATOM   2118  HB2 PHE A 130      91.814 109.095  95.715  1.00209.97           H
ATOM   2119  HB3 PHE A 130      90.569 108.216  94.858  1.00209.97           H
ATOM   2120  HD1 PHE A 130      89.508 109.255  92.870  1.00209.97           H
ATOM   2121  HD2 PHE A 130      92.152 111.531  95.425  1.00209.97           H
ATOM   2122  HE1 PHE A 130      88.420 111.373  92.157  1.00209.97           H
ATOM   2123  HE2 PHE A 130      91.175 113.635  94.559  1.00209.97           H
ATOM   2124  HZ  PHE A 130      89.302 113.579  92.942  1.00209.97           H
ATOM   2125  N   SER A 131      94.330 109.730  94.545  1.00210.13           N
ATOM   2126  CA  SER A 131      95.514 110.661  94.501  1.00210.13           C
ATOM   2127  C   SER A 131      96.605 110.145  93.566  1.00210.13           C
ATOM   2128  O   SER A 131      97.370 110.939  93.047  1.00210.13           O
ATOM   2129  CB  SER A 131      96.086 110.902  95.922  1.00210.13           C
ATOM   2130  OG  SER A 131      96.830 109.834  96.416  1.00210.13           O
ATOM   2131  H   SER A 131      94.210 109.279  95.441  1.00210.13           H
ATOM   2132  HA  SER A 131      95.172 111.618  94.109  1.00210.13           H
ATOM   2133  HB2 SER A 131      96.713 111.791  95.876  1.00210.13           H
ATOM   2134  HB3 SER A 131      95.294 111.070  96.653  1.00210.13           H
ATOM   2135  HG  SER A 131      96.620 109.691  97.342  1.00210.13           H
ATOM   2136  N   GLN A 132      96.639 108.831  93.337  1.00208.70           N
ATOM   2137  CA  GLN A 132      97.518 108.070  92.471  1.00208.70           C
ATOM   2138  C   GLN A 132      96.935 107.956  91.037  1.00208.70           C
ATOM   2139  O   GLN A 132      97.582 108.381  90.068  1.00208.70           O
ATOM   2140  CB  GLN A 132      97.803 106.736  93.159  1.00208.70           C
ATOM   2141  CG  GLN A 132      99.136 106.078  92.769  1.00208.70           C
ATOM   2142  CD  GLN A 132     100.311 106.493  93.635  1.00208.70           C
ATOM   2143  OE1 GLN A 132     100.612 107.665  93.756  1.00208.70           O
ATOM   2144  NE2 GLN A 132     100.977 105.562  94.273  1.00208.70           N
ATOM   2145  H   GLN A 132      96.034 108.264  93.913  1.00208.70           H
ATOM   2146  HA  GLN A 132      98.450 108.621  92.348  1.00208.70           H
ATOM   2147  HB2 GLN A 132      97.860 106.928  94.230  1.00208.70           H
ATOM   2148  HB3 GLN A 132      96.973 106.065  92.936  1.00208.70           H
ATOM   2149  HG2 GLN A 132      99.003 105.001  92.873  1.00208.70           H
ATOM   2150  HG3 GLN A 132      99.371 106.330  91.734  1.00208.70           H
ATOM   2151 HE21 GLN A 132     100.673 104.600  94.223  1.00208.70           H
ATOM   2152 HE22 GLN A 132     101.502 105.848  95.087  1.00208.70           H
ATOM   2153  N   ALA A 133      95.640 107.695  90.913  1.00217.11           N
ATOM   2154  CA  ALA A 133      94.932 107.699  89.624  1.00217.11           C
ATOM   2155  C   ALA A 133      94.994 109.044  88.860  1.00217.11           C
ATOM   2156  O   ALA A 133      95.155 109.105  87.613  1.00217.11           O
ATOM   2157  CB  ALA A 133      93.482 107.308  89.867  1.00217.11           C
ATOM   2158  H   ALA A 133      95.216 107.192  91.679  1.00217.11           H
ATOM   2159  HA  ALA A 133      95.375 106.928  88.993  1.00217.11           H
ATOM   2160  HB1 ALA A 133      92.929 107.321  88.928  1.00217.11           H
ATOM   2161  HB2 ALA A 133      93.013 108.005  90.563  1.00217.11           H
ATOM   2162  HB3 ALA A 133      93.495 106.297  90.273  1.00217.11           H
ATOM   2163  N   LYS A 134      94.994 110.187  89.577  1.00217.34           N
ATOM   2164  CA  LYS A 134      95.223 111.507  88.949  1.00217.34           C
ATOM   2165  C   LYS A 134      96.663 111.737  88.430  1.00217.34           C
ATOM   2166  O   LYS A 134      96.906 112.648  87.630  1.00217.34           O
ATOM   2167  CB  LYS A 134      94.749 112.674  89.865  1.00217.34           C
ATOM   2168  CG  LYS A 134      93.315 112.521  90.398  1.00217.34           C
ATOM   2169  CD  LYS A 134      92.276 112.051  89.366  1.00217.34           C
ATOM   2170  CE  LYS A 134      90.965 111.806  90.086  1.00217.34           C
ATOM   2171  NZ  LYS A 134      89.925 111.376  89.146  1.00217.34           N
ATOM   2172  H   LYS A 134      94.860 110.069  90.571  1.00217.34           H
ATOM   2173  HA  LYS A 134      94.574 111.527  88.073  1.00217.34           H
ATOM   2174  HB2 LYS A 134      95.414 112.741  90.726  1.00217.34           H
ATOM   2175  HB3 LYS A 134      94.795 113.580  89.261  1.00217.34           H
ATOM   2176  HG2 LYS A 134      93.026 113.461  90.867  1.00217.34           H
ATOM   2177  HG3 LYS A 134      93.304 111.780  91.198  1.00217.34           H
ATOM   2178  HD2 LYS A 134      92.102 112.822  88.615  1.00217.34           H
ATOM   2179  HD3 LYS A 134      92.570 111.104  88.912  1.00217.34           H
ATOM   2180  HE2 LYS A 134      91.129 111.021  90.825  1.00217.34           H
ATOM   2181  HE3 LYS A 134      90.708 112.718  90.625  1.00217.34           H
ATOM   2182  HZ1 LYS A 134      89.047 111.203  89.615  1.00217.34           H
ATOM   2183  HZ2 LYS A 134      90.146 110.563  88.589  1.00217.34           H
ATOM   2184  HZ3 LYS A 134      89.648 112.140  88.548  1.00217.34           H
ATOM   2185  N   LYS A 135      97.614 110.881  88.827  1.00210.85           N
ATOM   2186  CA  LYS A 135      98.996 110.820  88.284  1.00210.85           C
ATOM   2187  C   LYS A 135      98.927 110.063  86.950  1.00210.85           C
ATOM   2188  O   LYS A 135      99.067 110.663  85.898  1.00210.85           O
ATOM   2189  CB  LYS A 135      99.954 110.261  89.344  1.00210.85           C
ATOM   2190  CG  LYS A 135      99.845 110.935  90.704  1.00210.85           C
ATOM   2191  CD  LYS A 135     100.984 110.417  91.617  1.00210.85           C
ATOM   2192  CE  LYS A 135     100.967 110.923  93.057  1.00210.85           C
ATOM   2193  NZ  LYS A 135      99.934 110.305  93.920  1.00210.85           N
ATOM   2194  H   LYS A 135      97.331 110.179  89.497  1.00210.85           H
ATOM   2195  HA  LYS A 135      99.315 111.843  88.085  1.00210.85           H
ATOM   2196  HB2 LYS A 135      99.750 109.199  89.482  1.00210.85           H
ATOM   2197  HB3 LYS A 135     100.982 110.342  88.990  1.00210.85           H
ATOM   2198  HG2 LYS A 135      98.874 110.721  91.150  1.00210.85           H
ATOM   2199  HG3 LYS A 135      99.989 111.993  90.486  1.00210.85           H
ATOM   2200  HD2 LYS A 135     100.928 109.329  91.585  1.00210.85           H
ATOM   2201  HD3 LYS A 135     101.928 110.703  91.151  1.00210.85           H
ATOM   2202  HE2 LYS A 135     101.946 110.683  93.471  1.00210.85           H
ATOM   2203  HE3 LYS A 135     100.848 112.006  93.073  1.00210.85           H
ATOM   2204  HZ1 LYS A 135      99.985 109.300  93.842  1.00210.85           H
ATOM   2205  HZ2 LYS A 135     100.075 110.537  94.893  1.00210.85           H
ATOM   2206  HZ3 LYS A 135      99.033 110.647  93.618  1.00210.85           H
ATOM   2207  N   SER A 136      98.474 108.835  86.912  1.00209.91           N
ATOM   2208  CA  SER A 136      98.343 107.983  85.713  1.00209.91           C
ATOM   2209  C   SER A 136      97.207 108.434  84.775  1.00209.91           C
ATOM   2210  O   SER A 136      96.986 107.833  83.712  1.00209.91           O
ATOM   2211  CB  SER A 136      98.040 106.556  86.246  1.00209.91           C
ATOM   2212  OG  SER A 136      96.733 106.511  86.788  1.00209.91           O
ATOM   2213  H   SER A 136      98.282 108.392  87.799  1.00209.91           H
ATOM   2214  HA  SER A 136      99.263 107.886  85.136  1.00209.91           H
ATOM   2215  HB2 SER A 136      98.054 105.844  85.420  1.00209.91           H
ATOM   2216  HB3 SER A 136      98.825 106.275  86.948  1.00209.91           H
ATOM   2217  HG  SER A 136      96.714 105.761  87.388  1.00209.91           H
ATOM   2218  N   LYS A 137      96.433 109.468  85.144  1.00208.33           N
ATOM   2219  CA  LYS A 137      95.252 110.060  84.454  1.00208.33           C
ATOM   2220  C   LYS A 137      94.006 109.162  84.359  1.00208.33           C
ATOM   2221  O   LYS A 137      93.252 109.258  83.398  1.00208.33           O
ATOM   2222  CB  LYS A 137      95.694 110.714  83.096  1.00208.33           C
ATOM   2223  CG  LYS A 137      97.043 111.469  83.027  1.00208.33           C
ATOM   2224  CD  LYS A 137      97.248 112.566  84.062  1.00208.33           C
ATOM   2225  CE  LYS A 137      98.690 112.930  84.124  1.00208.33           C
ATOM   2226  NZ  LYS A 137      98.974 113.509  85.509  1.00208.33           N
ATOM   2227  H   LYS A 137      96.624 109.824  86.070  1.00208.33           H
ATOM   2228  HA  LYS A 137      94.925 110.864  85.113  1.00208.33           H
ATOM   2229  HB2 LYS A 137      95.669 109.919  82.350  1.00208.33           H
ATOM   2230  HB3 LYS A 137      94.886 111.376  82.787  1.00208.33           H
ATOM   2231  HG2 LYS A 137      97.213 111.919  82.049  1.00208.33           H
ATOM   2232  HG3 LYS A 137      97.878 110.800  83.236  1.00208.33           H
ATOM   2233  HD2 LYS A 137      96.627 113.419  83.789  1.00208.33           H
ATOM   2234  HD3 LYS A 137      96.903 112.178  85.020  1.00208.33           H
ATOM   2235  HE2 LYS A 137      98.938 113.611  83.310  1.00208.33           H
ATOM   2236  HE3 LYS A 137      99.329 112.052  84.033  1.00208.33           H
ATOM   2237  HZ1 LYS A 137      99.969 113.473  85.677  1.00208.33           H
ATOM   2238  HZ2 LYS A 137      98.616 114.449  85.602  1.00208.33           H
ATOM   2239  HZ3 LYS A 137      98.535 112.887  86.173  1.00208.33           H
ATOM   2240  N   ARG A 138      93.760 108.274  85.355  1.00198.12           N
ATOM   2241  CA  ARG A 138      92.538 107.468  85.479  1.00198.12           C
ATOM   2242  C   ARG A 138      91.303 108.213  86.056  1.00198.12           C
ATOM   2243  O   ARG A 138      91.375 108.990  87.003  1.00198.12           O
ATOM   2244  CB  ARG A 138      92.736 106.122  86.246  1.00198.12           C
ATOM   2245  CG  ARG A 138      93.079 104.869  85.405  1.00198.12           C
ATOM   2246  CD  ARG A 138      94.558 104.840  84.938  1.00198.12           C
ATOM   2247  NE  ARG A 138      94.961 105.831  83.905  1.00198.12           N
ATOM   2248  CZ  ARG A 138      94.529 105.873  82.641  1.00198.12           C
ATOM   2249  NH1 ARG A 138      93.729 105.010  82.150  1.00198.12           N
ATOM   2250  NH2 ARG A 138      94.966 106.829  81.872  1.00198.12           N
ATOM   2251  H   ARG A 138      94.410 108.239  86.127  1.00198.12           H
ATOM   2252  HA  ARG A 138      92.246 107.163  84.474  1.00198.12           H
ATOM   2253  HB2 ARG A 138      91.797 105.835  86.721  1.00198.12           H
ATOM   2254  HB3 ARG A 138      93.469 106.190  87.050  1.00198.12           H
ATOM   2255  HG2 ARG A 138      92.892 103.984  86.013  1.00198.12           H
ATOM   2256  HG3 ARG A 138      92.441 104.870  84.522  1.00198.12           H
ATOM   2257  HD2 ARG A 138      95.190 104.983  85.815  1.00198.12           H
ATOM   2258  HD3 ARG A 138      94.808 103.870  84.508  1.00198.12           H
ATOM   2259  HE  ARG A 138      95.673 106.485  84.196  1.00198.12           H
ATOM   2260 HH11 ARG A 138      93.493 104.216  82.727  1.00198.12           H
ATOM   2261 HH12 ARG A 138      93.479 105.049  81.172  1.00198.12           H
ATOM   2262 HH21 ARG A 138      95.657 107.476  82.223  1.00198.12           H
ATOM   2263 HH22 ARG A 138      94.595 106.961  80.942  1.00198.12           H
ATOM   2264  N   LYS A 139      90.172 107.847  85.429  1.00186.32           N
ATOM   2265  CA  LYS A 139      88.796 108.126  85.853  1.00186.32           C
ATOM   2266  C   LYS A 139      87.853 106.893  85.799  1.00186.32           C
ATOM   2267  O   LYS A 139      86.742 106.981  86.327  1.00186.32           O
ATOM   2268  CB  LYS A 139      88.228 109.310  85.045  1.00186.32           C
ATOM   2269  CG  LYS A 139      89.104 110.588  85.172  1.00186.32           C
ATOM   2270  CD  LYS A 139      88.262 111.886  84.932  1.00186.32           C
ATOM   2271  CE  LYS A 139      89.140 113.128  85.100  1.00186.32           C
ATOM   2272  NZ  LYS A 139      88.423 114.253  85.664  1.00186.32           N
ATOM   2273  H   LYS A 139      90.265 107.247  84.622  1.00186.32           H
ATOM   2274  HA  LYS A 139      88.875 108.381  86.910  1.00186.32           H
ATOM   2275  HB2 LYS A 139      88.167 109.066  83.984  1.00186.32           H
ATOM   2276  HB3 LYS A 139      87.239 109.597  85.402  1.00186.32           H
ATOM   2277  HG2 LYS A 139      89.920 110.546  84.450  1.00186.32           H
ATOM   2278  HG3 LYS A 139      89.505 110.663  86.183  1.00186.32           H
ATOM   2279  HD2 LYS A 139      87.875 111.876  83.913  1.00186.32           H
ATOM   2280  HD3 LYS A 139      87.433 111.924  85.639  1.00186.32           H
ATOM   2281  HE2 LYS A 139      89.908 112.886  85.835  1.00186.32           H
ATOM   2282  HE3 LYS A 139      89.621 113.345  84.146  1.00186.32           H
ATOM   2283  HZ1 LYS A 139      88.987 115.090  85.671  1.00186.32           H
ATOM   2284  HZ2 LYS A 139      88.170 114.052  86.621  1.00186.32           H
ATOM   2285  HZ3 LYS A 139      87.572 114.480  85.169  1.00186.32           H
ATOM   2286  N   ARG A 140      88.316 105.756  85.256  1.00185.85           N
ATOM   2287  CA  ARG A 140      87.775 104.374  85.455  1.00185.85           C
ATOM   2288  C   ARG A 140      88.883 103.563  86.151  1.00185.85           C
ATOM   2289  O   ARG A 140      90.043 103.731  85.785  1.00185.85           O
ATOM   2290  CB  ARG A 140      87.396 103.743  84.079  1.00185.85           C
ATOM   2291  CG  ARG A 140      86.144 104.320  83.408  1.00185.85           C
ATOM   2292  CD  ARG A 140      84.892 104.163  84.296  1.00185.85           C
ATOM   2293  NE  ARG A 140      83.719 104.025  83.398  1.00185.85           N
ATOM   2294  CZ  ARG A 140      82.525 103.536  83.637  1.00185.85           C
ATOM   2295  NH1 ARG A 140      82.122 103.250  84.829  1.00185.85           N
ATOM   2296  NH2 ARG A 140      81.642 103.347  82.702  1.00185.85           N
ATOM   2297  H   ARG A 140      89.262 105.822  84.909  1.00185.85           H
ATOM   2298  HA  ARG A 140      86.909 104.407  86.117  1.00185.85           H
ATOM   2299  HB2 ARG A 140      88.228 103.839  83.381  1.00185.85           H
ATOM   2300  HB3 ARG A 140      87.192 102.680  84.212  1.00185.85           H
ATOM   2301  HG2 ARG A 140      85.980 103.844  82.441  1.00185.85           H
ATOM   2302  HG3 ARG A 140      86.289 105.384  83.218  1.00185.85           H
ATOM   2303  HD2 ARG A 140      85.022 103.287  84.930  1.00185.85           H
ATOM   2304  HD3 ARG A 140      84.802 105.033  84.947  1.00185.85           H
ATOM   2305  HE  ARG A 140      83.899 104.280  82.438  1.00185.85           H
ATOM   2306 HH11 ARG A 140      82.722 103.343  85.635  1.00185.85           H
ATOM   2307 HH12 ARG A 140      81.157 102.999  84.992  1.00185.85           H
ATOM   2308 HH21 ARG A 140      81.901 103.478  81.734  1.00185.85           H
ATOM   2309 HH22 ARG A 140      80.709 103.013  82.893  1.00185.85           H
ATOM   2310  N   ILE A 141      88.506 102.650  87.035  1.00175.45           N
ATOM   2311  CA  ILE A 141      89.414 101.856  87.902  1.00175.45           C
ATOM   2312  C   ILE A 141      89.735 100.471  87.255  1.00175.45           C
ATOM   2313  O   ILE A 141      89.083 100.058  86.298  1.00175.45           O
ATOM   2314  CB  ILE A 141      88.814 101.797  89.365  1.00175.45           C
ATOM   2315  CG1 ILE A 141      89.201 103.048  90.174  1.00175.45           C
ATOM   2316  CG2 ILE A 141      89.187 100.565  90.200  1.00175.45           C
ATOM   2317  CD1 ILE A 141      88.924 104.404  89.493  1.00175.45           C
ATOM   2318  H   ILE A 141      87.530 102.694  87.293  1.00175.45           H
ATOM   2319  HA  ILE A 141      90.364 102.388  87.953  1.00175.45           H
ATOM   2320  HB  ILE A 141      87.733 101.737  89.236  1.00175.45           H
ATOM   2321 HG12 ILE A 141      88.641 102.999  91.108  1.00175.45           H
ATOM   2322 HG13 ILE A 141      90.252 103.064  90.460  1.00175.45           H
ATOM   2323 HG21 ILE A 141      88.599 100.520  91.117  1.00175.45           H
ATOM   2324 HG22 ILE A 141      88.955  99.652  89.652  1.00175.45           H
ATOM   2325 HG23 ILE A 141      90.243 100.530  90.467  1.00175.45           H
ATOM   2326 HD11 ILE A 141      89.056 105.190  90.237  1.00175.45           H
ATOM   2327 HD12 ILE A 141      87.895 104.435  89.135  1.00175.45           H
ATOM   2328 HD13 ILE A 141      89.641 104.551  88.685  1.00175.45           H
ATOM   2329  N   ARG A 142      90.766  99.793  87.767  1.00188.80           N
ATOM   2330  CA  ARG A 142      91.040  98.321  87.686  1.00188.80           C
ATOM   2331  C   ARG A 142      91.896  97.847  88.896  1.00188.80           C
ATOM   2332  O   ARG A 142      92.302  98.693  89.686  1.00188.80           O
ATOM   2333  CB  ARG A 142      91.581  97.998  86.270  1.00188.80           C
ATOM   2334  CG  ARG A 142      92.576  98.977  85.588  1.00188.80           C
ATOM   2335  CD  ARG A 142      92.276  99.175  84.083  1.00188.80           C
ATOM   2336  NE  ARG A 142      90.957  99.795  83.887  1.00188.80           N
ATOM   2337  CZ  ARG A 142      90.478 100.135  82.702  1.00188.80           C
ATOM   2338  NH1 ARG A 142      91.228 100.193  81.642  1.00188.80           N
ATOM   2339  NH2 ARG A 142      89.206 100.421  82.626  1.00188.80           N
ATOM   2340  H   ARG A 142      91.354 100.286  88.424  1.00188.80           H
ATOM   2341  HA  ARG A 142      90.094  97.800  87.840  1.00188.80           H
ATOM   2342  HB2 ARG A 142      92.035  97.007  86.241  1.00188.80           H
ATOM   2343  HB3 ARG A 142      90.707  97.885  85.629  1.00188.80           H
ATOM   2344  HG2 ARG A 142      93.588  98.574  85.619  1.00188.80           H
ATOM   2345  HG3 ARG A 142      92.608  99.962  86.054  1.00188.80           H
ATOM   2346  HD2 ARG A 142      93.046  99.820  83.661  1.00188.80           H
ATOM   2347  HD3 ARG A 142      92.297  98.198  83.600  1.00188.80           H
ATOM   2348  HE  ARG A 142      90.361  99.837  84.701  1.00188.80           H
ATOM   2349 HH11 ARG A 142      92.195  99.901  81.666  1.00188.80           H
ATOM   2350 HH12 ARG A 142      90.785 100.446  80.770  1.00188.80           H
ATOM   2351 HH21 ARG A 142      88.647 100.303  83.459  1.00188.80           H
ATOM   2352 HH22 ARG A 142      88.835 100.400  81.687  1.00188.80           H
ATOM   2353  N   PRO A 143      92.187  96.578  89.118  1.00194.94           N
ATOM   2354  CA  PRO A 143      93.092  96.162  90.181  1.00194.94           C
ATOM   2355  C   PRO A 143      94.486  96.775  90.103  1.00194.94           C
ATOM   2356  O   PRO A 143      95.005  97.098  91.208  1.00194.94           O
ATOM   2357  CB  PRO A 143      93.157  94.639  90.108  1.00194.94           C
ATOM   2358  CG  PRO A 143      92.649  94.292  88.744  1.00194.94           C
ATOM   2359  CD  PRO A 143      91.609  95.375  88.500  1.00194.94           C
ATOM   2360  HA  PRO A 143      92.625  96.437  91.127  1.00194.94           H
ATOM   2361  HB2 PRO A 143      94.161  94.232  90.228  1.00194.94           H
ATOM   2362  HB3 PRO A 143      92.492  94.202  90.852  1.00194.94           H
ATOM   2363  HG2 PRO A 143      92.158  93.320  88.704  1.00194.94           H
ATOM   2364  HG3 PRO A 143      93.428  94.307  87.981  1.00194.94           H
ATOM   2365  HD2 PRO A 143      91.387  95.416  87.434  1.00194.94           H
ATOM   2366  HD3 PRO A 143      90.707  95.183  89.081  1.00194.94           H
ATOM   2367  N   ILE A 144      95.057  97.084  88.942  1.00202.48           N
ATOM   2368  CA  ILE A 144      96.369  97.779  88.911  1.00202.48           C
ATOM   2369  C   ILE A 144      96.304  99.239  89.479  1.00202.48           C
ATOM   2370  O   ILE A 144      97.181  99.592  90.278  1.00202.48           O
ATOM   2371  CB  ILE A 144      97.134  97.589  87.571  1.00202.48           C
ATOM   2372  CG1 ILE A 144      98.497  98.345  87.509  1.00202.48           C
ATOM   2373  CG2 ILE A 144      96.313  97.981  86.356  1.00202.48           C
ATOM   2374  CD1 ILE A 144      99.522  97.858  88.487  1.00202.48           C
ATOM   2375  H   ILE A 144      94.713  96.647  88.099  1.00202.48           H
ATOM   2376  HA  ILE A 144      96.975  97.219  89.623  1.00202.48           H
ATOM   2377  HB  ILE A 144      97.395  96.531  87.576  1.00202.48           H
ATOM   2378 HG12 ILE A 144      98.916  98.226  86.510  1.00202.48           H
ATOM   2379 HG13 ILE A 144      98.304  99.403  87.683  1.00202.48           H
ATOM   2380 HG21 ILE A 144      96.844  97.707  85.444  1.00202.48           H
ATOM   2381 HG22 ILE A 144      96.130  99.054  86.315  1.00202.48           H
ATOM   2382 HG23 ILE A 144      95.333  97.510  86.282  1.00202.48           H
ATOM   2383 HD11 ILE A 144      99.175  97.984  89.512  1.00202.48           H
ATOM   2384 HD12 ILE A 144     100.446  98.406  88.305  1.00202.48           H
ATOM   2385 HD13 ILE A 144      99.734  96.798  88.352  1.00202.48           H
ATOM   2386  N   ASP A 145      95.223  99.980  89.205  1.00206.77           N
ATOM   2387  CA  ASP A 145      94.842 101.249  89.869  1.00206.77           C
ATOM   2388  C   ASP A 145      94.661 101.154  91.414  1.00206.77           C
ATOM   2389  O   ASP A 145      94.325 102.160  92.044  1.00206.77           O
ATOM   2390  CB  ASP A 145      93.523 101.770  89.223  1.00206.77           C
ATOM   2391  CG  ASP A 145      93.484 103.259  88.781  1.00206.77           C
ATOM   2392  OD1 ASP A 145      94.539 103.843  88.388  1.00206.77           O
ATOM   2393  OD2 ASP A 145      92.326 103.788  88.730  1.00206.77           O
ATOM   2394  H   ASP A 145      94.658  99.717  88.410  1.00206.77           H
ATOM   2395  HA  ASP A 145      95.627 101.968  89.635  1.00206.77           H
ATOM   2396  HB2 ASP A 145      93.282 101.206  88.322  1.00206.77           H
ATOM   2397  HB3 ASP A 145      92.701 101.642  89.928  1.00206.77           H
ATOM   2398  N   ILE A 146      94.808  99.944  92.024  1.00200.55           N
ATOM   2399  CA  ILE A 146      94.908  99.786  93.493  1.00200.55           C
ATOM   2400  C   ILE A 146      96.135  98.937  93.909  1.00200.55           C
ATOM   2401  O   ILE A 146      96.621  99.127  95.022  1.00200.55           O
ATOM   2402  CB  ILE A 146      93.561  99.328  94.122  1.00200.55           C
ATOM   2403  CG1 ILE A 146      93.624  99.246  95.708  1.00200.55           C
ATOM   2404  CG2 ILE A 146      93.071  97.990  93.527  1.00200.55           C
ATOM   2405  CD1 ILE A 146      92.263  99.119  96.383  1.00200.55           C
ATOM   2406  H   ILE A 146      95.003  99.161  91.416  1.00200.55           H
ATOM   2407  HA  ILE A 146      95.048 100.774  93.931  1.00200.55           H
ATOM   2408  HB  ILE A 146      92.826 100.084  93.848  1.00200.55           H
ATOM   2409 HG12 ILE A 146      94.222  98.384  96.005  1.00200.55           H
ATOM   2410 HG13 ILE A 146      94.059 100.172  96.085  1.00200.55           H
ATOM   2411 HG21 ILE A 146      92.128  97.709  93.995  1.00200.55           H
ATOM   2412 HG22 ILE A 146      92.900  98.195  92.470  1.00200.55           H
ATOM   2413 HG23 ILE A 146      93.825  97.220  93.690  1.00200.55           H
ATOM   2414 HD11 ILE A 146      92.409  99.277  97.452  1.00200.55           H
ATOM   2415 HD12 ILE A 146      91.602  99.899  96.003  1.00200.55           H
ATOM   2416 HD13 ILE A 146      91.857  98.120  96.226  1.00200.55           H
ATOM   2417  N   GLU A 147      96.813  98.157  93.052  1.00207.93           N
ATOM   2418  CA  GLU A 147      98.115  97.538  93.370  1.00207.93           C
ATOM   2419  C   GLU A 147      99.216  98.563  93.616  1.00207.93           C
ATOM   2420  O   GLU A 147      99.918  98.421  94.632  1.00207.93           O
ATOM   2421  CB  GLU A 147      98.538  96.588  92.215  1.00207.93           C
ATOM   2422  CG  GLU A 147      97.864  95.252  92.204  1.00207.93           C
ATOM   2423  CD  GLU A 147      98.222  94.407  91.004  1.00207.93           C
ATOM   2424  OE1 GLU A 147      99.142  93.551  91.165  1.00207.93           O
ATOM   2425  OE2 GLU A 147      97.667  94.654  89.936  1.00207.93           O
ATOM   2426  H   GLU A 147      96.466  98.013  92.115  1.00207.93           H
ATOM   2427  HA  GLU A 147      97.920  96.888  94.223  1.00207.93           H
ATOM   2428  HB2 GLU A 147      98.321  97.060  91.257  1.00207.93           H
ATOM   2429  HB3 GLU A 147      99.617  96.446  92.284  1.00207.93           H
ATOM   2430  HG2 GLU A 147      98.151  94.721  93.112  1.00207.93           H
ATOM   2431  HG3 GLU A 147      96.782  95.382  92.227  1.00207.93           H
ATOM   2432  N   ALA A 148      99.365  99.541  92.750  1.00210.24           N
ATOM   2433  CA  ALA A 148     100.311 100.644  92.942  1.00210.24           C
ATOM   2434  C   ALA A 148      99.920 101.688  94.063  1.00210.24           C
ATOM   2435  O   ALA A 148     100.606 102.665  94.326  1.00210.24           O
ATOM   2436  CB  ALA A 148     100.621 101.260  91.572  1.00210.24           C
ATOM   2437  H   ALA A 148      98.721  99.563  91.972  1.00210.24           H
ATOM   2438  HA  ALA A 148     101.231 100.207  93.332  1.00210.24           H
ATOM   2439  HB1 ALA A 148     101.072 100.475  90.965  1.00210.24           H
ATOM   2440  HB2 ALA A 148      99.686 101.577  91.109  1.00210.24           H
ATOM   2441  HB3 ALA A 148     101.311 102.103  91.583  1.00210.24           H
ATOM   2442  N   ALA A 149      98.807 101.378  94.757  1.00211.03           N
ATOM   2443  CA  ALA A 149      98.476 101.935  96.078  1.00211.03           C
ATOM   2444  C   ALA A 149      98.844 100.986  97.218  1.00211.03           C
ATOM   2445  O   ALA A 149      99.615 101.288  98.088  1.00211.03           O
ATOM   2446  CB  ALA A 149      97.014 102.373  96.122  1.00211.03           C
ATOM   2447  H   ALA A 149      98.343 100.550  94.410  1.00211.03           H
ATOM   2448  HA  ALA A 149      99.087 102.828  96.204  1.00211.03           H
ATOM   2449  HB1 ALA A 149      96.851 102.988  97.007  1.00211.03           H
ATOM   2450  HB2 ALA A 149      96.328 101.526  96.105  1.00211.03           H
ATOM   2451  HB3 ALA A 149      96.845 102.969  95.226  1.00211.03           H
ATOM   2452  N   ILE A 150      98.273  99.799  97.207  1.00207.88           N
ATOM   2453  CA  ILE A 150      98.365  98.806  98.282  1.00207.88           C
ATOM   2454  C   ILE A 150      99.760  98.323  98.527  1.00207.88           C
ATOM   2455  O   ILE A 150     100.061  97.878  99.637  1.00207.88           O
ATOM   2456  CB  ILE A 150      97.440  97.586  98.049  1.00207.88           C
ATOM   2457  CG1 ILE A 150      97.087  96.774  99.285  1.00207.88           C
ATOM   2458  CG2 ILE A 150      97.960  96.622  96.990  1.00207.88           C
ATOM   2459  CD1 ILE A 150      96.091  95.637  99.043  1.00207.88           C
ATOM   2460  H   ILE A 150      97.673  99.554  96.433  1.00207.88           H
ATOM   2461  HA  ILE A 150      97.996  99.282  99.191  1.00207.88           H
ATOM   2462  HB  ILE A 150      96.497  97.997  97.687  1.00207.88           H
ATOM   2463 HG12 ILE A 150      98.013  96.375  99.698  1.00207.88           H
ATOM   2464 HG13 ILE A 150      96.622  97.496  99.957  1.00207.88           H
ATOM   2465 HG21 ILE A 150      98.398  97.217  96.188  1.00207.88           H
ATOM   2466 HG22 ILE A 150      98.703  95.922  97.372  1.00207.88           H
ATOM   2467 HG23 ILE A 150      97.168  96.054  96.503  1.00207.88           H
ATOM   2468 HD11 ILE A 150      95.240  95.973  98.450  1.00207.88           H
ATOM   2469 HD12 ILE A 150      96.560  94.812  98.508  1.00207.88           H
ATOM   2470 HD13 ILE A 150      95.767  95.239 100.005  1.00207.88           H
ATOM   2471  N   SER A 151     100.620  98.335  97.515  1.00206.58           N
ATOM   2472  CA  SER A 151     102.031  98.006  97.605  1.00206.58           C
ATOM   2473  C   SER A 151     102.970  99.223  97.832  1.00206.58           C
ATOM   2474  O   SER A 151     104.136  98.998  98.097  1.00206.58           O
ATOM   2475  CB  SER A 151     102.515  97.307  96.344  1.00206.58           C
ATOM   2476  OG  SER A 151     102.468  98.130  95.187  1.00206.58           O
ATOM   2477  H   SER A 151     100.258  98.580  96.605  1.00206.58           H
ATOM   2478  HA  SER A 151     102.146  97.317  98.441  1.00206.58           H
ATOM   2479  HB2 SER A 151     103.529  96.952  96.524  1.00206.58           H
ATOM   2480  HB3 SER A 151     101.887  96.424  96.225  1.00206.58           H
ATOM   2481  HG  SER A 151     101.562  98.297  94.918  1.00206.58           H
ATOM   2482  N   GLN A 152     102.492 100.437  97.710  1.00219.01           N
ATOM   2483  CA  GLN A 152     103.326 101.647  97.727  1.00219.01           C
ATOM   2484  C   GLN A 152     103.409 102.344  99.121  1.00219.01           C
ATOM   2485  O   GLN A 152     104.504 102.795  99.448  1.00219.01           O
ATOM   2486  CB  GLN A 152     102.842 102.614  96.611  1.00219.01           C
ATOM   2487  CG  GLN A 152     103.523 103.988  96.629  1.00219.01           C
ATOM   2488  CD  GLN A 152     102.662 105.054  97.357  1.00219.01           C
ATOM   2489  OE1 GLN A 152     101.500 105.253  97.035  1.00219.01           O
ATOM   2490  NE2 GLN A 152     103.148 105.725  98.350  1.00219.01           N
ATOM   2491  H   GLN A 152     101.512 100.577  97.509  1.00219.01           H
ATOM   2492  HA  GLN A 152     104.351 101.380  97.472  1.00219.01           H
ATOM   2493  HB2 GLN A 152     103.012 102.117  95.656  1.00219.01           H
ATOM   2494  HB3 GLN A 152     101.774 102.784  96.748  1.00219.01           H
ATOM   2495  HG2 GLN A 152     104.501 103.952  97.110  1.00219.01           H
ATOM   2496  HG3 GLN A 152     103.691 104.266  95.588  1.00219.01           H
ATOM   2497 HE21 GLN A 152     104.122 105.673  98.612  1.00219.01           H
ATOM   2498 HE22 GLN A 152     102.611 106.486  98.740  1.00219.01           H
ATOM   2499  N   ASP A 153     102.340 102.385  99.931  1.00222.22           N
ATOM   2500  CA  ASP A 153     102.386 103.011 101.253  1.00222.22           C
ATOM   2501  C   ASP A 153     102.507 102.019 102.440  1.00222.22           C
ATOM   2502  O   ASP A 153     102.111 100.854 102.395  1.00222.22           O
ATOM   2503  CB  ASP A 153     101.224 104.012 101.462  1.00222.22           C
ATOM   2504  CG  ASP A 153     101.456 104.660 102.836  1.00222.22           C
ATOM   2505  OD1 ASP A 153     102.581 105.205 103.000  1.00222.22           O
ATOM   2506  OD2 ASP A 153     100.670 104.368 103.752  1.00222.22           O
ATOM   2507  H   ASP A 153     101.480 102.028  99.539  1.00222.22           H
ATOM   2508  HA  ASP A 153     103.282 103.632 101.241  1.00222.22           H
ATOM   2509  HB2 ASP A 153     100.296 103.443 101.423  1.00222.22           H
ATOM   2510  HB3 ASP A 153     101.243 104.770 100.678  1.00222.22           H
ATOM   2511  N   LYS A 154     103.204 102.488 103.497  1.00225.80           N
ATOM   2512  CA  LYS A 154     103.938 101.671 104.470  1.00225.80           C
ATOM   2513  C   LYS A 154     103.057 101.074 105.571  1.00225.80           C
ATOM   2514  O   LYS A 154     103.205  99.896 105.831  1.00225.80           O
ATOM   2515  CB  LYS A 154     105.147 102.478 104.971  1.00225.80           C
ATOM   2516  CG  LYS A 154     105.986 103.092 103.813  1.00225.80           C
ATOM   2517  CD  LYS A 154     107.273 103.738 104.286  1.00225.80           C
ATOM   2518  CE  LYS A 154     108.038 104.431 103.141  1.00225.80           C
ATOM   2519  NZ  LYS A 154     109.461 103.972 103.063  1.00225.80           N
ATOM   2520  H   LYS A 154     103.241 103.495 103.563  1.00225.80           H
ATOM   2521  HA  LYS A 154     104.335 100.810 103.932  1.00225.80           H
ATOM   2522  HB2 LYS A 154     104.762 103.267 105.617  1.00225.80           H
ATOM   2523  HB3 LYS A 154     105.799 101.833 105.560  1.00225.80           H
ATOM   2524  HG2 LYS A 154     105.463 103.863 103.246  1.00225.80           H
ATOM   2525  HG3 LYS A 154     106.239 102.271 103.144  1.00225.80           H
ATOM   2526  HD2 LYS A 154     107.063 104.452 105.082  1.00225.80           H
ATOM   2527  HD3 LYS A 154     107.927 102.969 104.698  1.00225.80           H
ATOM   2528  HE2 LYS A 154     107.552 104.140 102.210  1.00225.80           H
ATOM   2529  HE3 LYS A 154     107.920 105.509 103.244  1.00225.80           H
ATOM   2530  HZ1 LYS A 154     110.010 104.417 102.341  1.00225.80           H
ATOM   2531  HZ2 LYS A 154     109.436 102.990 102.827  1.00225.80           H
ATOM   2532  HZ3 LYS A 154     109.952 104.130 103.931  1.00225.80           H
ATOM   2533  N   GLU A 155     102.103 101.811 106.174  1.00219.85           N
ATOM   2534  CA  GLU A 155     101.082 101.189 107.011  1.00219.85           C
ATOM   2535  C   GLU A 155     100.098 100.343 106.207  1.00219.85           C
ATOM   2536  O   GLU A 155      99.790  99.229 106.625  1.00219.85           O
ATOM   2537  CB  GLU A 155     100.402 102.182 107.995  1.00219.85           C
ATOM   2538  CG  GLU A 155      99.076 102.855 107.623  1.00219.85           C
ATOM   2539  CD  GLU A 155      98.067 102.712 108.740  1.00219.85           C
ATOM   2540  OE1 GLU A 155      98.279 103.355 109.768  1.00219.85           O
ATOM   2541  OE2 GLU A 155      97.022 102.044 108.529  1.00219.85           O
ATOM   2542  H   GLU A 155     102.006 102.795 105.969  1.00219.85           H
ATOM   2543  HA  GLU A 155     101.612 100.512 107.681  1.00219.85           H
ATOM   2544  HB2 GLU A 155     100.103 101.523 108.810  1.00219.85           H
ATOM   2545  HB3 GLU A 155     101.083 102.859 108.511  1.00219.85           H
ATOM   2546  HG2 GLU A 155      99.218 103.916 107.418  1.00219.85           H
ATOM   2547  HG3 GLU A 155      98.640 102.438 106.715  1.00219.85           H
ATOM   2548  N   LEU A 156      99.687 100.773 104.978  1.00212.92           N
ATOM   2549  CA  LEU A 156      98.757 100.011 104.142  1.00212.92           C
ATOM   2550  C   LEU A 156      99.301  98.672 103.705  1.00212.92           C
ATOM   2551  O   LEU A 156      98.575  97.654 103.740  1.00212.92           O
ATOM   2552  CB  LEU A 156      98.350 100.873 102.895  1.00212.92           C
ATOM   2553  CG  LEU A 156      97.206 101.885 103.019  1.00212.92           C
ATOM   2554  CD1 LEU A 156      96.024 101.181 103.679  1.00212.92           C
ATOM   2555  CD2 LEU A 156      97.578 103.196 103.665  1.00212.92           C
ATOM   2556  H   LEU A 156      99.965 101.701 104.692  1.00212.92           H
ATOM   2557  HA  LEU A 156      97.878  99.844 104.764  1.00212.92           H
ATOM   2558  HB2 LEU A 156      99.231 101.405 102.537  1.00212.92           H
ATOM   2559  HB3 LEU A 156      98.033 100.154 102.140  1.00212.92           H
ATOM   2560  HG  LEU A 156      96.885 102.138 102.009  1.00212.92           H
ATOM   2561 HD11 LEU A 156      95.145 101.817 103.572  1.00212.92           H
ATOM   2562 HD12 LEU A 156      96.215 101.089 104.748  1.00212.92           H
ATOM   2563 HD13 LEU A 156      95.868 100.189 103.256  1.00212.92           H
ATOM   2564 HD21 LEU A 156      98.140 103.775 102.933  1.00212.92           H
ATOM   2565 HD22 LEU A 156      98.167 103.050 104.571  1.00212.92           H
ATOM   2566 HD23 LEU A 156      96.697 103.786 103.915  1.00212.92           H
ATOM   2567  N   HIS A 157     100.602  98.587 103.349  1.00217.14           N
ATOM   2568  CA  HIS A 157     101.263  97.307 102.990  1.00217.14           C
ATOM   2569  C   HIS A 157     101.208  96.332 104.185  1.00217.14           C
ATOM   2570  O   HIS A 157     100.808  95.210 104.041  1.00217.14           O
ATOM   2571  CB  HIS A 157     102.706  97.570 102.495  1.00217.14           C
ATOM   2572  CG  HIS A 157     103.271  96.447 101.666  1.00217.14           C
ATOM   2573  ND1 HIS A 157     103.374  95.101 102.033  1.00217.14           N
ATOM   2574  CD2 HIS A 157     103.894  96.624 100.478  1.00217.14           C
ATOM   2575  CE1 HIS A 157     104.103  94.516 101.057  1.00217.14           C
ATOM   2576  NE2 HIS A 157     104.440  95.413 100.114  1.00217.14           N
ATOM   2577  H   HIS A 157     101.179  99.415 103.303  1.00217.14           H
ATOM   2578  HA  HIS A 157     100.711  96.839 102.175  1.00217.14           H
ATOM   2579  HB2 HIS A 157     102.738  98.460 101.867  1.00217.14           H
ATOM   2580  HB3 HIS A 157     103.364  97.762 103.342  1.00217.14           H
ATOM   2581  HD2 HIS A 157     104.061  97.583 100.010  1.00217.14           H
ATOM   2582  HE1 HIS A 157     104.464  93.499 101.077  1.00217.14           H
ATOM   2583  HE2 HIS A 157     105.141  95.272  99.401  1.00217.14           H
ATOM   2584  N   SER A 158     101.498  96.848 105.406  1.00207.20           N
ATOM   2585  CA  SER A 158     101.392  96.036 106.669  1.00207.20           C
ATOM   2586  C   SER A 158      99.987  95.461 106.904  1.00207.20           C
ATOM   2587  O   SER A 158      99.842  94.392 107.505  1.00207.20           O
ATOM   2588  CB  SER A 158     101.869  96.892 107.888  1.00207.20           C
ATOM   2589  OG  SER A 158     100.785  97.554 108.491  1.00207.20           O
ATOM   2590  H   SER A 158     101.666  97.840 105.497  1.00207.20           H
ATOM   2591  HA  SER A 158     102.060  95.178 106.595  1.00207.20           H
ATOM   2592  HB2 SER A 158     102.307  96.170 108.576  1.00207.20           H
ATOM   2593  HB3 SER A 158     102.628  97.619 107.598  1.00207.20           H
ATOM   2594  HG  SER A 158     100.451  98.246 107.915  1.00207.20           H
ATOM   2595  N   MET A 159      98.927  96.120 106.412  1.00202.94           N
ATOM   2596  CA  MET A 159      97.542  95.641 106.607  1.00202.94           C
ATOM   2597  C   MET A 159      97.210  94.404 105.734  1.00202.94           C
ATOM   2598  O   MET A 159      96.556  93.501 106.258  1.00202.94           O
ATOM   2599  CB  MET A 159      96.619  96.838 106.408  1.00202.94           C
ATOM   2600  CG  MET A 159      95.147  96.449 106.665  1.00202.94           C
ATOM   2601  SD  MET A 159      94.733  95.926 108.367  1.00202.94           S
ATOM   2602  CE  MET A 159      94.719  97.496 109.284  1.00202.94           C
ATOM   2603  H   MET A 159      99.065  97.069 106.093  1.00202.94           H
ATOM   2604  HA  MET A 159      97.415  95.392 107.660  1.00202.94           H
ATOM   2605  HB2 MET A 159      96.967  97.637 107.063  1.00202.94           H
ATOM   2606  HB3 MET A 159      96.711  97.130 105.362  1.00202.94           H
ATOM   2607  HG2 MET A 159      94.486  97.278 106.413  1.00202.94           H
ATOM   2608  HG3 MET A 159      94.822  95.649 106.000  1.00202.94           H
ATOM   2609  HE1 MET A 159      94.475  97.207 110.306  1.00202.94           H
ATOM   2610  HE2 MET A 159      95.670  98.028 109.258  1.00202.94           H
ATOM   2611  HE3 MET A 159      93.885  98.097 108.922  1.00202.94           H
ATOM   2612  N   PHE A 160      97.708  94.356 104.507  1.00185.88           N
ATOM   2613  CA  PHE A 160      97.255  93.444 103.485  1.00185.88           C
ATOM   2614  C   PHE A 160      98.360  92.585 102.750  1.00185.88           C
ATOM   2615  O   PHE A 160      98.106  91.444 102.340  1.00185.88           O
ATOM   2616  CB  PHE A 160      96.512  94.250 102.364  1.00185.88           C
ATOM   2617  CG  PHE A 160      95.322  95.058 102.813  1.00185.88           C
ATOM   2618  CD2 PHE A 160      95.408  96.458 103.091  1.00185.88           C
ATOM   2619  CD1 PHE A 160      94.072  94.425 102.957  1.00185.88           C
ATOM   2620  CE2 PHE A 160      94.280  97.141 103.574  1.00185.88           C
ATOM   2621  CE1 PHE A 160      92.955  95.153 103.366  1.00185.88           C
ATOM   2622  CZ  PHE A 160      93.062  96.499 103.747  1.00185.88           C
ATOM   2623  H   PHE A 160      98.287  95.119 104.187  1.00185.88           H
ATOM   2624  HA  PHE A 160      96.588  92.704 103.928  1.00185.88           H
ATOM   2625  HB2 PHE A 160      97.228  94.937 101.913  1.00185.88           H
ATOM   2626  HB3 PHE A 160      96.239  93.535 101.588  1.00185.88           H
ATOM   2627  HD2 PHE A 160      96.363  96.946 102.964  1.00185.88           H
ATOM   2628  HD1 PHE A 160      93.953  93.380 102.713  1.00185.88           H
ATOM   2629  HE2 PHE A 160      94.365  98.189 103.821  1.00185.88           H
ATOM   2630  HE1 PHE A 160      92.009  94.655 103.519  1.00185.88           H
ATOM   2631  HZ  PHE A 160      92.173  97.028 104.058  1.00185.88           H
ATOM   2632  N   GLY A 161      99.582  93.094 102.574  1.00186.25           N
ATOM   2633  CA  GLY A 161     100.483  92.750 101.459  1.00186.25           C
ATOM   2634  C   GLY A 161     101.102  91.361 101.477  1.00186.25           C
ATOM   2635  O   GLY A 161     101.614  90.900 100.446  1.00186.25           O
ATOM   2636  H   GLY A 161      99.812  93.934 103.086  1.00186.25           H
ATOM   2637  HA2 GLY A 161     101.320  93.448 101.470  1.00186.25           H
ATOM   2638  HA3 GLY A 161      99.955  92.900 100.518  1.00186.25           H
ATOM   2639  N   LYS A 162     100.996  90.619 102.577  1.00182.34           N
ATOM   2640  CA  LYS A 162     101.385  89.185 102.608  1.00182.34           C
ATOM   2641  C   LYS A 162     100.369  88.278 101.880  1.00182.34           C
ATOM   2642  O   LYS A 162     100.666  87.091 101.702  1.00182.34           O
ATOM   2643  CB  LYS A 162     101.715  88.729 104.031  1.00182.34           C
ATOM   2644  CG  LYS A 162     102.829  87.684 104.060  1.00182.34           C
ATOM   2645  CD  LYS A 162     102.525  86.462 104.908  1.00182.34           C
ATOM   2646  CE  LYS A 162     101.393  85.629 104.322  1.00182.34           C
ATOM   2647  NZ  LYS A 162     101.204  84.363 105.064  1.00182.34           N
ATOM   2648  H   LYS A 162     100.401  90.995 103.301  1.00182.34           H
ATOM   2649  HA  LYS A 162     102.293  89.088 102.012  1.00182.34           H
ATOM   2650  HB2 LYS A 162     102.057  89.609 104.575  1.00182.34           H
ATOM   2651  HB3 LYS A 162     100.794  88.397 104.509  1.00182.34           H
ATOM   2652  HG2 LYS A 162     103.737  88.128 104.468  1.00182.34           H
ATOM   2653  HG3 LYS A 162     103.070  87.355 103.049  1.00182.34           H
ATOM   2654  HD2 LYS A 162     103.433  85.864 104.983  1.00182.34           H
ATOM   2655  HD3 LYS A 162     102.228  86.767 105.911  1.00182.34           H
ATOM   2656  HE2 LYS A 162     100.485  86.231 104.353  1.00182.34           H
ATOM   2657  HE3 LYS A 162     101.638  85.482 103.270  1.00182.34           H
ATOM   2658  HZ1 LYS A 162     100.362  83.913 104.734  1.00182.34           H
ATOM   2659  HZ2 LYS A 162     101.979  83.747 104.861  1.00182.34           H
ATOM   2660  HZ3 LYS A 162     101.014  84.565 106.035  1.00182.34           H
ATOM   2661  N   GLY A 163      99.210  88.817 101.503  1.00183.65           N
ATOM   2662  CA  GLY A 163      98.219  88.184 100.621  1.00183.65           C
ATOM   2663  C   GLY A 163      98.603  88.305  99.129  1.00183.65           C
ATOM   2664  O   GLY A 163      99.756  88.558  98.785  1.00183.65           O
ATOM   2665  H   GLY A 163      99.031  89.781 101.745  1.00183.65           H
ATOM   2666  HA2 GLY A 163      98.109  87.130 100.873  1.00183.65           H
ATOM   2667  HA3 GLY A 163      97.244  88.659 100.738  1.00183.65           H
ATOM   2668  N   VAL A 164      97.637  88.083  98.223  1.00161.52           N
ATOM   2669  CA  VAL A 164      97.867  88.045  96.795  1.00161.52           C
ATOM   2670  C   VAL A 164      96.634  88.584  96.014  1.00161.52           C
ATOM   2671  O   VAL A 164      95.508  88.508  96.520  1.00161.52           O
ATOM   2672  CB  VAL A 164      98.271  86.647  96.357  1.00161.52           C
ATOM   2673  CG1 VAL A 164      97.231  85.538  96.669  1.00161.52           C
ATOM   2674  CG2 VAL A 164      98.605  86.573  94.850  1.00161.52           C
ATOM   2675  H   VAL A 164      96.709  87.869  98.559  1.00161.52           H
ATOM   2676  HA  VAL A 164      98.661  88.739  96.517  1.00161.52           H
ATOM   2677  HB  VAL A 164      99.176  86.319  96.868  1.00161.52           H
ATOM   2678 HG11 VAL A 164      96.960  85.633  97.721  1.00161.52           H
ATOM   2679 HG12 VAL A 164      97.685  84.559  96.517  1.00161.52           H
ATOM   2680 HG13 VAL A 164      96.393  85.701  95.991  1.00161.52           H
ATOM   2681 HG21 VAL A 164      99.307  87.355  94.559  1.00161.52           H
ATOM   2682 HG22 VAL A 164      97.689  86.610  94.259  1.00161.52           H
ATOM   2683 HG23 VAL A 164      99.064  85.601  94.671  1.00161.52           H
ATOM   2684  N   ILE A 165      96.847  89.149  94.836  1.00162.57           N
ATOM   2685  CA  ILE A 165      95.805  89.730  93.966  1.00162.57           C
ATOM   2686  C   ILE A 165      96.084  89.353  92.494  1.00162.57           C
ATOM   2687  O   ILE A 165      97.247  89.231  92.092  1.00162.57           O
ATOM   2688  CB  ILE A 165      95.737  91.260  94.159  1.00162.57           C
ATOM   2689  CG1 ILE A 165      94.558  91.931  93.398  1.00162.57           C
ATOM   2690  CG2 ILE A 165      97.075  91.963  93.781  1.00162.57           C
ATOM   2691  CD1 ILE A 165      93.126  91.608  93.837  1.00162.57           C
ATOM   2692  H   ILE A 165      97.770  89.133  94.427  1.00162.57           H
ATOM   2693  HA  ILE A 165      94.836  89.312  94.237  1.00162.57           H
ATOM   2694  HB  ILE A 165      95.517  91.483  95.203  1.00162.57           H
ATOM   2695 HG12 ILE A 165      94.641  93.018  93.421  1.00162.57           H
ATOM   2696 HG13 ILE A 165      94.615  91.701  92.334  1.00162.57           H
ATOM   2697 HG21 ILE A 165      97.916  91.558  94.343  1.00162.57           H
ATOM   2698 HG22 ILE A 165      97.245  91.825  92.713  1.00162.57           H
ATOM   2699 HG23 ILE A 165      96.988  93.033  93.973  1.00162.57           H
ATOM   2700 HD11 ILE A 165      92.378  92.072  93.193  1.00162.57           H
ATOM   2701 HD12 ILE A 165      92.977  92.062  94.816  1.00162.57           H
ATOM   2702 HD13 ILE A 165      92.923  90.540  93.912  1.00162.57           H
ATOM   2703  N   SER A 166      95.041  89.193  91.704  1.00 75.31           N
ATOM   2704  CA  SER A 166      95.159  88.962  90.267  1.00 75.31           C
ATOM   2705  C   SER A 166      95.534  90.267  89.590  1.00 75.31           C
ATOM   2706  CB  SER A 166      93.878  88.379  89.684  1.00 75.31           C
ATOM   2707  O   SER A 166      94.669  91.124  89.334  1.00 75.31           O
ATOM   2708  OG  SER A 166      94.182  87.615  88.552  1.00 75.31           O
ATOM   2709  H   SER A 166      94.135  89.300  92.139  1.00 75.31           H
ATOM   2710  HA  SER A 166      95.966  88.249  90.099  1.00 75.31           H
ATOM   2711  HB2 SER A 166      93.366  87.794  90.448  1.00 75.31           H
ATOM   2712  HB3 SER A 166      93.198  89.169  89.366  1.00 75.31           H
ATOM   2713  HG  SER A 166      94.288  86.715  88.869  1.00 75.31           H
ATOM   2714  N   GLY A 167      96.847  90.497  89.355  1.00 59.22           N
ATOM   2715  CA  GLY A 167      97.358  91.641  88.653  1.00 59.22           C
ATOM   2716  C   GLY A 167      96.831  91.643  87.230  1.00 59.22           C
ATOM   2717  O   GLY A 167      97.110  90.751  86.454  1.00 59.22           O
ATOM   2718  H   GLY A 167      97.540  89.825  89.653  1.00 59.22           H
ATOM   2719  HA2 GLY A 167      97.020  92.540  89.169  1.00 59.22           H
ATOM   2720  HA3 GLY A 167      98.447  91.666  88.671  1.00 59.22           H
ATOM   2721  N   ARG A 168      96.051  92.663  86.864  1.00 47.72           N
ATOM   2722  CA  ARG A 168      95.361  92.893  85.555  1.00 47.72           C
ATOM   2723  C   ARG A 168      95.317  94.394  85.376  1.00 47.72           C
ATOM   2724  CB  ARG A 168      93.942  92.244  85.462  1.00 47.72           C
ATOM   2725  O   ARG A 168      94.372  95.022  85.936  1.00 47.72           O
ATOM   2726  CG  ARG A 168      93.868  90.720  85.727  1.00 47.72           C
ATOM   2727  CD  ARG A 168      92.507  90.130  85.326  1.00 47.72           C
ATOM   2728  NE  ARG A 168      92.335  88.729  85.799  1.00 47.72           N
ATOM   2729  NH1 ARG A 168      90.857  89.158  87.610  1.00 47.72           N
ATOM   2730  NH2 ARG A 168      91.460  87.102  87.148  1.00 47.72           N
ATOM   2731  CZ  ARG A 168      91.563  88.357  86.832  1.00 47.72           C
ATOM   2732  HA  ARG A 168      96.007  92.522  84.760  1.00 47.72           H
ATOM   2733  HB2 ARG A 168      93.279  92.749  86.165  1.00 47.72           H
ATOM   2734  HB3 ARG A 168      93.578  92.453  84.456  1.00 47.72           H
ATOM   2735  HG2 ARG A 168      94.690  90.238  85.197  1.00 47.72           H
ATOM   2736  HG3 ARG A 168      94.014  90.510  86.787  1.00 47.72           H
ATOM   2737  HD2 ARG A 168      92.405  90.076  84.242  1.00 47.72           H
ATOM   2738  HD3 ARG A 168      91.659  90.663  85.754  1.00 47.72           H
ATOM   2739  HE  ARG A 168      92.745  87.966  85.280  1.00 47.72           H
ATOM   2740 HH11 ARG A 168      90.431  89.902  87.076  1.00 47.72           H
ATOM   2741 HH12 ARG A 168      90.189  88.727  88.233  1.00 47.72           H
ATOM   2742 HH21 ARG A 168      91.892  86.393  86.572  1.00 47.72           H
ATOM   2743 HH22 ARG A 168      90.894  86.801  87.928  1.00 47.72           H
ATOM   2744  H   ARG A 168      95.971  93.380  87.570  1.00 47.72           H
ATOM   2745  OXT ARG A 168      96.251  94.940  84.737  1.00 47.72           O
TER    2746      ARG A 168
ATOM   2747  N   MET B   1      90.916  72.074 139.893  1.00 37.31           N
ATOM   2748  CA  MET B   1      91.346  72.872 138.711  1.00 37.31           C
ATOM   2749  C   MET B   1      90.765  72.262 137.423  1.00 37.31           C
ATOM   2750  CB  MET B   1      92.891  72.965 138.650  1.00 37.31           C
ATOM   2751  O   MET B   1      90.406  71.092 137.467  1.00 37.31           O
ATOM   2752  CG  MET B   1      93.438  73.951 137.624  1.00 37.31           C
ATOM   2753  SD  MET B   1      95.261  73.834 137.475  1.00 37.31           S
ATOM   2754  CE  MET B   1      95.892  73.984 139.171  1.00 37.31           C
ATOM   2755  HA  MET B   1      90.997  73.898 138.829  1.00 37.31           H
ATOM   2756  HB2 MET B   1      93.244  73.302 139.625  1.00 37.31           H
ATOM   2757  HB3 MET B   1      93.321  71.987 138.433  1.00 37.31           H
ATOM   2758  HG2 MET B   1      93.044  73.740 136.630  1.00 37.31           H
ATOM   2759  HG3 MET B   1      93.182  74.969 137.920  1.00 37.31           H
ATOM   2760  H1  MET B   1      89.970  72.285 140.178  1.00 37.31           H
ATOM   2761  H2  MET B   1      90.992  71.085 139.702  1.00 37.31           H
ATOM   2762  H3  MET B   1      91.514  72.213 140.695  1.00 37.31           H
ATOM   2763  HE1 MET B   1      96.981  73.945 139.145  1.00 37.31           H
ATOM   2764  HE2 MET B   1      95.512  73.135 139.739  1.00 37.31           H
ATOM   2765  HE3 MET B   1      95.518  74.899 139.632  1.00 37.31           H
ATOM   2766  N   ASP B   2      90.650  73.040 136.346  1.00 48.91           N
ATOM   2767  CA  ASP B   2      90.344  72.544 135.003  1.00 48.91           C
ATOM   2768  C   ASP B   2      91.503  71.739 134.411  1.00 48.91           C
ATOM   2769  CB  ASP B   2      89.918  73.726 134.083  1.00 48.91           C
ATOM   2770  O   ASP B   2      92.673  72.010 134.659  1.00 48.91           O
ATOM   2771  CG  ASP B   2      89.454  73.366 132.671  1.00 48.91           C
ATOM   2772  OD1 ASP B   2      89.228  72.162 132.303  1.00 48.91           O
ATOM   2773  OD2 ASP B   2      89.318  74.286 131.853  1.00 48.91           O
ATOM   2774  H   ASP B   2      90.946  74.004 136.391  1.00 48.91           H
ATOM   2775  HA  ASP B   2      89.449  71.921 135.007  1.00 48.91           H
ATOM   2776  HB2 ASP B   2      89.081  74.235 134.561  1.00 48.91           H
ATOM   2777  HB3 ASP B   2      90.754  74.419 133.996  1.00 48.91           H
ATOM   2778  N   ARG B   3      91.122  70.718 133.600  1.00 67.25           N
ATOM   2779  CA  ARG B   3      91.988  69.577 133.270  1.00 67.25           C
ATOM   2780  C   ARG B   3      92.304  69.585 131.782  1.00 67.25           C
ATOM   2781  CB  ARG B   3      91.313  68.301 133.871  1.00 67.25           C
ATOM   2782  O   ARG B   3      91.996  68.630 131.040  1.00 67.25           O
ATOM   2783  CG  ARG B   3      91.090  68.479 135.389  1.00 67.25           C
ATOM   2784  CD  ARG B   3      90.375  67.338 136.071  1.00 67.25           C
ATOM   2785  NE  ARG B   3      89.713  67.814 137.319  1.00 67.25           N
ATOM   2786  NH1 ARG B   3      89.400  68.223 139.514  1.00 67.25           N
ATOM   2787  NH2 ARG B   3      91.205  67.131 138.838  1.00 67.25           N
ATOM   2788  CZ  ARG B   3      90.130  67.739 138.531  1.00 67.25           C
ATOM   2789  H   ARG B   3      90.140  70.727 133.361  1.00 67.25           H
ATOM   2790  HA  ARG B   3      92.961  69.690 133.747  1.00 67.25           H
ATOM   2791  HB2 ARG B   3      90.344  68.138 133.399  1.00 67.25           H
ATOM   2792  HB3 ARG B   3      91.933  67.415 133.733  1.00 67.25           H
ATOM   2793  HG2 ARG B   3      92.039  68.703 135.876  1.00 67.25           H
ATOM   2794  HG3 ARG B   3      90.421  69.327 135.541  1.00 67.25           H
ATOM   2795  HD2 ARG B   3      91.101  66.545 136.254  1.00 67.25           H
ATOM   2796  HD3 ARG B   3      89.631  66.931 135.386  1.00 67.25           H
ATOM   2797  HE  ARG B   3      88.877  68.367 137.194  1.00 67.25           H
ATOM   2798 HH11 ARG B   3      88.545  68.717 139.302  1.00 67.25           H
ATOM   2799 HH12 ARG B   3      89.776  68.202 140.451  1.00 67.25           H
ATOM   2800 HH21 ARG B   3      91.799  66.781 138.100  1.00 67.25           H
ATOM   2801 HH22 ARG B   3      91.530  66.967 139.780  1.00 67.25           H
ATOM   2802  N   VAL B   4      92.794  70.728 131.300  1.00 74.19           N
ATOM   2803  CA  VAL B   4      93.080  70.953 129.880  1.00 74.19           C
ATOM   2804  C   VAL B   4      94.335  70.183 129.439  1.00 74.19           C
ATOM   2805  CB  VAL B   4      93.193  72.479 129.601  1.00 74.19           C
ATOM   2806  O   VAL B   4      95.442  70.527 129.845  1.00 74.19           O
ATOM   2807  CG1 VAL B   4      93.690  72.789 128.163  1.00 74.19           C
ATOM   2808  CG2 VAL B   4      91.804  73.158 129.785  1.00 74.19           C
ATOM   2809  H   VAL B   4      93.063  71.438 131.966  1.00 74.19           H
ATOM   2810  HA  VAL B   4      92.264  70.575 129.264  1.00 74.19           H
ATOM   2811  HB  VAL B   4      93.908  72.902 130.306  1.00 74.19           H
ATOM   2812 HG11 VAL B   4      94.755  72.572 128.083  1.00 74.19           H
ATOM   2813 HG12 VAL B   4      93.198  72.231 127.367  1.00 74.19           H
ATOM   2814 HG13 VAL B   4      93.593  73.866 128.030  1.00 74.19           H
ATOM   2815 HG21 VAL B   4      91.104  72.590 129.172  1.00 74.19           H
ATOM   2816 HG22 VAL B   4      91.816  74.203 129.475  1.00 74.19           H
ATOM   2817 HG23 VAL B   4      91.519  73.101 130.836  1.00 74.19           H
ATOM   2818  N   GLY B   5      94.108  69.122 128.633  1.00178.06           N
ATOM   2819  CA  GLY B   5      95.166  68.395 127.898  1.00178.06           C
ATOM   2820  C   GLY B   5      96.385  68.051 128.729  1.00178.06           C
ATOM   2821  O   GLY B   5      97.507  68.196 128.253  1.00178.06           O
ATOM   2822  H   GLY B   5      93.161  68.781 128.547  1.00178.06           H
ATOM   2823  HA2 GLY B   5      95.512  69.002 127.062  1.00178.06           H
ATOM   2824  HA3 GLY B   5      94.717  67.494 127.481  1.00178.06           H
ATOM   2825  N   LYS B   6      96.177  67.625 129.973  1.00183.63           N
ATOM   2826  CA  LYS B   6      97.265  67.379 130.934  1.00183.63           C
ATOM   2827  C   LYS B   6      97.726  65.948 130.908  1.00183.63           C
ATOM   2828  O   LYS B   6      96.972  65.030 131.110  1.00183.63           O
ATOM   2829  CB  LYS B   6      96.804  67.804 132.371  1.00183.63           C
ATOM   2830  CG  LYS B   6      97.890  68.607 133.056  1.00183.63           C
ATOM   2831  CD  LYS B   6      97.897  70.047 132.532  1.00183.63           C
ATOM   2832  CE  LYS B   6      99.219  70.816 132.807  1.00183.63           C
ATOM   2833  NZ  LYS B   6     100.333  70.178 132.062  1.00183.63           N
ATOM   2834  H   LYS B   6      95.211  67.565 130.263  1.00183.63           H
ATOM   2835  HA  LYS B   6      98.121  67.977 130.620  1.00183.63           H
ATOM   2836  HB2 LYS B   6      96.575  66.912 132.955  1.00183.63           H
ATOM   2837  HB3 LYS B   6      95.870  68.363 132.303  1.00183.63           H
ATOM   2838  HG2 LYS B   6      97.731  68.631 134.134  1.00183.63           H
ATOM   2839  HG3 LYS B   6      98.860  68.136 132.897  1.00183.63           H
ATOM   2840  HD2 LYS B   6      97.043  70.564 132.969  1.00183.63           H
ATOM   2841  HD3 LYS B   6      97.693  70.053 131.462  1.00183.63           H
ATOM   2842  HE2 LYS B   6      99.397  70.764 133.881  1.00183.63           H
ATOM   2843  HE3 LYS B   6      99.110  71.853 132.489  1.00183.63           H
ATOM   2844  HZ1 LYS B   6     101.160  70.757 132.068  1.00183.63           H
ATOM   2845  HZ2 LYS B   6     100.580  69.290 132.476  1.00183.63           H
ATOM   2846  HZ3 LYS B   6     100.240  69.933 131.087  1.00183.63           H
ATOM   2847  N   TYR B   7      99.023  65.710 130.655  1.00185.30           N
ATOM   2848  CA  TYR B   7      99.552  64.393 130.251  1.00185.30           C
ATOM   2849  C   TYR B   7     100.890  63.966 130.880  1.00185.30           C
ATOM   2850  O   TYR B   7     101.313  62.853 130.672  1.00185.30           O
ATOM   2851  CB  TYR B   7      99.613  64.267 128.709  1.00185.30           C
ATOM   2852  CG  TYR B   7      98.302  64.539 128.023  1.00185.30           C
ATOM   2853  CD1 TYR B   7      97.156  63.802 128.384  1.00185.30           C
ATOM   2854  CD2 TYR B   7      98.215  65.488 126.991  1.00185.30           C
ATOM   2855  CE1 TYR B   7      95.938  64.081 127.733  1.00185.30           C
ATOM   2856  CE2 TYR B   7      97.025  65.710 126.289  1.00185.30           C
ATOM   2857  CZ  TYR B   7      95.867  65.009 126.670  1.00185.30           C
ATOM   2858  OH  TYR B   7      94.712  65.253 126.005  1.00185.30           O
ATOM   2859  H   TYR B   7      99.568  66.520 130.394  1.00185.30           H
ATOM   2860  HA  TYR B   7      98.851  63.635 130.600  1.00185.30           H
ATOM   2861  HB2 TYR B   7     100.332  65.004 128.351  1.00185.30           H
ATOM   2862  HB3 TYR B   7      99.924  63.256 128.446  1.00185.30           H
ATOM   2863  HD1 TYR B   7      97.127  63.109 129.212  1.00185.30           H
ATOM   2864  HD2 TYR B   7      99.073  66.089 126.729  1.00185.30           H
ATOM   2865  HE1 TYR B   7      95.027  63.590 128.043  1.00185.30           H
ATOM   2866  HE2 TYR B   7      97.021  66.402 125.459  1.00185.30           H
ATOM   2867  HH  TYR B   7      94.900  65.673 125.162  1.00185.30           H
ATOM   2868  N   GLY B   8     101.601  64.797 131.651  1.00195.56           N
ATOM   2869  CA  GLY B   8     102.988  64.494 132.065  1.00195.56           C
ATOM   2870  C   GLY B   8     103.269  63.157 132.744  1.00195.56           C
ATOM   2871  O   GLY B   8     104.297  62.514 132.480  1.00195.56           O
ATOM   2872  H   GLY B   8     101.219  65.707 131.867  1.00195.56           H
ATOM   2873  HA2 GLY B   8     103.260  65.280 132.770  1.00195.56           H
ATOM   2874  HA3 GLY B   8     103.661  64.562 131.210  1.00195.56           H
ATOM   2875  N   LEU B   9     102.309  62.671 133.525  1.00205.18           N
ATOM   2876  CA  LEU B   9     102.375  61.316 134.134  1.00205.18           C
ATOM   2877  C   LEU B   9     102.190  60.181 133.101  1.00205.18           C
ATOM   2878  O   LEU B   9     102.869  59.170 133.168  1.00205.18           O
ATOM   2879  CB  LEU B   9     101.304  61.173 135.240  1.00205.18           C
ATOM   2880  CG  LEU B   9     101.631  61.750 136.632  1.00205.18           C
ATOM   2881  CD1 LEU B   9     101.847  63.248 136.562  1.00205.18           C
ATOM   2882  CD2 LEU B   9     100.420  61.476 137.507  1.00205.18           C
ATOM   2883  H   LEU B   9     101.527  63.281 133.713  1.00205.18           H
ATOM   2884  HA  LEU B   9     103.356  61.193 134.592  1.00205.18           H
ATOM   2885  HB2 LEU B   9     101.054  60.117 135.338  1.00205.18           H
ATOM   2886  HB3 LEU B   9     100.408  61.685 134.891  1.00205.18           H
ATOM   2887  HG  LEU B   9     102.522  61.289 137.057  1.00205.18           H
ATOM   2888 HD11 LEU B   9     102.741  63.501 135.993  1.00205.18           H
ATOM   2889 HD12 LEU B   9     100.967  63.711 136.114  1.00205.18           H
ATOM   2890 HD13 LEU B   9     101.944  63.648 137.571  1.00205.18           H
ATOM   2891 HD21 LEU B   9     100.613  61.938 138.475  1.00205.18           H
ATOM   2892 HD22 LEU B   9     100.309  60.399 137.631  1.00205.18           H
ATOM   2893 HD23 LEU B   9      99.507  61.880 137.068  1.00205.18           H
ATOM   2894  N   PHE B  10     101.332  60.394 132.118  1.00196.11           N
ATOM   2895  CA  PHE B  10     101.249  59.524 130.954  1.00196.11           C
ATOM   2896  C   PHE B  10     102.475  59.587 130.047  1.00196.11           C
ATOM   2897  O   PHE B  10     102.943  58.540 129.551  1.00196.11           O
ATOM   2898  CB  PHE B  10      99.974  59.778 130.137  1.00196.11           C
ATOM   2899  CG  PHE B  10      98.698  59.520 130.892  1.00196.11           C
ATOM   2900  CD2 PHE B  10      98.064  58.277 130.851  1.00196.11           C
ATOM   2901  CD1 PHE B  10      98.156  60.503 131.725  1.00196.11           C
ATOM   2902  CE2 PHE B  10      96.935  57.991 131.656  1.00196.11           C
ATOM   2903  CE1 PHE B  10      96.969  60.319 132.468  1.00196.11           C
ATOM   2904  CZ  PHE B  10      96.379  59.043 132.466  1.00196.11           C
ATOM   2905  H   PHE B  10     100.922  61.312 132.023  1.00196.11           H
ATOM   2906  HA  PHE B  10     101.139  58.495 131.296  1.00196.11           H
ATOM   2907  HB2 PHE B  10     100.015  60.791 129.736  1.00196.11           H
ATOM   2908  HB3 PHE B  10      99.964  59.119 129.269  1.00196.11           H
ATOM   2909  HD2 PHE B  10      98.479  57.511 130.213  1.00196.11           H
ATOM   2910  HD1 PHE B  10      98.611  61.481 131.771  1.00196.11           H
ATOM   2911  HE2 PHE B  10      96.459  57.022 131.651  1.00196.11           H
ATOM   2912  HE1 PHE B  10      96.587  61.144 133.051  1.00196.11           H
ATOM   2913  HZ  PHE B  10      95.489  58.843 133.044  1.00196.11           H
ATOM   2914  N   ILE B  11     103.140  60.769 129.910  1.00198.59           N
ATOM   2915  CA  ILE B  11     104.378  60.876 129.144  1.00198.59           C
ATOM   2916  C   ILE B  11     105.492  59.993 129.727  1.00198.59           C
ATOM   2917  O   ILE B  11     106.105  59.215 128.990  1.00198.59           O
ATOM   2918  CB  ILE B  11     104.755  62.395 128.978  1.00198.59           C
ATOM   2919  CG1 ILE B  11     103.652  63.158 128.183  1.00198.59           C
ATOM   2920  CG2 ILE B  11     106.118  62.552 128.288  1.00198.59           C
ATOM   2921  CD1 ILE B  11     103.400  62.758 126.703  1.00198.59           C
ATOM   2922  H   ILE B  11     102.726  61.616 130.273  1.00198.59           H
ATOM   2923  HA  ILE B  11     104.258  60.532 128.117  1.00198.59           H
ATOM   2924  HB  ILE B  11     104.811  62.887 129.949  1.00198.59           H
ATOM   2925 HG12 ILE B  11     102.700  63.093 128.710  1.00198.59           H
ATOM   2926 HG13 ILE B  11     103.961  64.203 128.198  1.00198.59           H
ATOM   2927 HG21 ILE B  11     106.339  63.576 127.986  1.00198.59           H
ATOM   2928 HG22 ILE B  11     106.894  62.194 128.965  1.00198.59           H
ATOM   2929 HG23 ILE B  11     106.141  61.909 127.408  1.00198.59           H
ATOM   2930 HD11 ILE B  11     102.651  63.440 126.301  1.00198.59           H
ATOM   2931 HD12 ILE B  11     104.341  62.891 126.169  1.00198.59           H
ATOM   2932 HD13 ILE B  11     103.044  61.730 126.649  1.00198.59           H
ATOM   2933  N   LYS B  12     105.701  60.045 131.057  1.00212.60           N
ATOM   2934  CA  LYS B  12     106.679  59.213 131.791  1.00212.60           C
ATOM   2935  C   LYS B  12     106.351  57.721 131.847  1.00212.60           C
ATOM   2936  O   LYS B  12     107.206  56.874 132.094  1.00212.60           O
ATOM   2937  CB  LYS B  12     106.902  59.881 133.163  1.00212.60           C
ATOM   2938  CG  LYS B  12     108.207  59.427 133.876  1.00212.60           C
ATOM   2939  CD  LYS B  12     108.347  60.052 135.273  1.00212.60           C
ATOM   2940  CE  LYS B  12     109.385  59.327 136.156  1.00212.60           C
ATOM   2941  NZ  LYS B  12     110.742  59.833 135.965  1.00212.60           N
ATOM   2942  H   LYS B  12     105.196  60.756 131.568  1.00212.60           H
ATOM   2943  HA  LYS B  12     107.636  59.226 131.269  1.00212.60           H
ATOM   2944  HB2 LYS B  12     106.022  59.766 133.795  1.00212.60           H
ATOM   2945  HB3 LYS B  12     107.014  60.946 132.956  1.00212.60           H
ATOM   2946  HG2 LYS B  12     108.210  58.340 133.956  1.00212.60           H
ATOM   2947  HG3 LYS B  12     109.076  59.727 133.291  1.00212.60           H
ATOM   2948  HD2 LYS B  12     107.390  59.926 135.778  1.00212.60           H
ATOM   2949  HD3 LYS B  12     108.583  61.115 135.214  1.00212.60           H
ATOM   2950  HE2 LYS B  12     109.138  59.451 137.211  1.00212.60           H
ATOM   2951  HE3 LYS B  12     109.387  58.258 135.944  1.00212.60           H
ATOM   2952  HZ1 LYS B  12     111.429  59.209 136.365  1.00212.60           H
ATOM   2953  HZ2 LYS B  12     110.921  60.737 136.379  1.00212.60           H
ATOM   2954  HZ3 LYS B  12     111.037  59.823 134.999  1.00212.60           H
ATOM   2955  N   ARG B  13     105.043  57.391 131.608  1.00215.14           N
ATOM   2956  CA  ARG B  13     104.506  56.028 131.593  1.00215.14           C
ATOM   2957  C   ARG B  13     104.731  55.235 130.322  1.00215.14           C
ATOM   2958  O   ARG B  13     105.076  54.079 130.389  1.00215.14           O
ATOM   2959  CB  ARG B  13     103.054  56.032 132.007  1.00215.14           C
ATOM   2960  CG  ARG B  13     102.402  54.630 132.060  1.00215.14           C
ATOM   2961  CD  ARG B  13     103.042  53.617 132.994  1.00215.14           C
ATOM   2962  NE  ARG B  13     103.455  54.121 134.301  1.00215.14           N
ATOM   2963  CZ  ARG B  13     102.742  54.340 135.383  1.00215.14           C
ATOM   2964  NH1 ARG B  13     101.443  54.206 135.382  1.00215.14           N
ATOM   2965  NH2 ARG B  13     103.348  54.659 136.473  1.00215.14           N
ATOM   2966  H   ARG B  13     104.404  58.165 131.495  1.00215.14           H
ATOM   2967  HA  ARG B  13     105.101  55.512 132.347  1.00215.14           H
ATOM   2968  HB2 ARG B  13     102.945  56.490 132.991  1.00215.14           H
ATOM   2969  HB3 ARG B  13     102.441  56.664 131.365  1.00215.14           H
ATOM   2970  HG2 ARG B  13     101.364  54.739 132.377  1.00215.14           H
ATOM   2971  HG3 ARG B  13     102.388  54.206 131.056  1.00215.14           H
ATOM   2972  HD2 ARG B  13     102.348  52.782 133.088  1.00215.14           H
ATOM   2973  HD3 ARG B  13     103.908  53.195 132.484  1.00215.14           H
ATOM   2974  HE  ARG B  13     104.426  54.346 134.467  1.00215.14           H
ATOM   2975 HH11 ARG B  13     100.979  53.977 134.514  1.00215.14           H
ATOM   2976 HH12 ARG B  13     100.867  54.335 136.201  1.00215.14           H
ATOM   2977 HH21 ARG B  13     104.351  54.781 136.485  1.00215.14           H
ATOM   2978 HH22 ARG B  13     102.885  54.869 137.346  1.00215.14           H
ATOM   2979  N   ILE B  14     104.575  55.903 129.178  1.00201.86           N
ATOM   2980  CA  ILE B  14     104.831  55.341 127.799  1.00201.86           C
ATOM   2981  C   ILE B  14     106.318  55.325 127.404  1.00201.86           C
ATOM   2982  O   ILE B  14     106.620  54.832 126.335  1.00201.86           O
ATOM   2983  CB  ILE B  14     103.904  56.049 126.795  1.00201.86           C
ATOM   2984  CG1 ILE B  14     103.728  55.388 125.429  1.00201.86           C
ATOM   2985  CG2 ILE B  14     104.345  57.509 126.576  1.00201.86           C
ATOM   2986  CD1 ILE B  14     102.981  54.068 125.511  1.00201.86           C
ATOM   2987  H   ILE B  14     104.198  56.835 129.275  1.00201.86           H
ATOM   2988  HA  ILE B  14     104.554  54.289 127.864  1.00201.86           H
ATOM   2989  HB  ILE B  14     102.940  56.179 127.286  1.00201.86           H
ATOM   2990 HG12 ILE B  14     103.172  56.044 124.759  1.00201.86           H
ATOM   2991 HG13 ILE B  14     104.681  55.285 124.910  1.00201.86           H
ATOM   2992 HG21 ILE B  14     103.601  58.071 126.011  1.00201.86           H
ATOM   2993 HG22 ILE B  14     105.284  57.550 126.024  1.00201.86           H
ATOM   2994 HG23 ILE B  14     104.469  58.057 127.510  1.00201.86           H
ATOM   2995 HD11 ILE B  14     102.862  53.628 124.521  1.00201.86           H
ATOM   2996 HD12 ILE B  14     102.007  54.197 125.983  1.00201.86           H
ATOM   2997 HD13 ILE B  14     103.545  53.348 126.103  1.00201.86           H
ATOM   2998  N   SER B  15     107.229  55.818 128.250  1.00214.24           N
ATOM   2999  CA  SER B  15     108.666  56.002 127.958  1.00214.24           C
ATOM   3000  C   SER B  15     109.584  55.097 128.838  1.00214.24           C
ATOM   3001  O   SER B  15     110.325  55.612 129.685  1.00214.24           O
ATOM   3002  CB  SER B  15     109.009  57.495 128.142  1.00214.24           C
ATOM   3003  OG  SER B  15     108.842  57.980 129.443  1.00214.24           O
ATOM   3004  H   SER B  15     106.879  56.283 129.076  1.00214.24           H
ATOM   3005  HA  SER B  15     108.863  55.748 126.917  1.00214.24           H
ATOM   3006  HB2 SER B  15     108.404  58.096 127.463  1.00214.24           H
ATOM   3007  HB3 SER B  15     110.058  57.654 127.889  1.00214.24           H
ATOM   3008  HG  SER B  15     109.259  57.367 130.053  1.00214.24           H
ATOM   3009  N   PRO B  16     109.644  53.783 128.636  1.00216.03           N
ATOM   3010  CA  PRO B  16     110.367  52.852 129.526  1.00216.03           C
ATOM   3011  C   PRO B  16     111.927  52.821 129.352  1.00216.03           C
ATOM   3012  O   PRO B  16     112.517  51.751 129.114  1.00216.03           O
ATOM   3013  CB  PRO B  16     109.698  51.520 129.203  1.00216.03           C
ATOM   3014  CG  PRO B  16     109.314  51.600 127.719  1.00216.03           C
ATOM   3015  CD  PRO B  16     108.840  53.049 127.654  1.00216.03           C
ATOM   3016  HA  PRO B  16     110.176  53.044 130.582  1.00216.03           H
ATOM   3017  HB2 PRO B  16     110.354  50.667 129.374  1.00216.03           H
ATOM   3018  HB3 PRO B  16     108.793  51.392 129.797  1.00216.03           H
ATOM   3019  HG2 PRO B  16     108.473  50.952 127.472  1.00216.03           H
ATOM   3020  HG3 PRO B  16     110.167  51.467 127.054  1.00216.03           H
ATOM   3021  HD2 PRO B  16     107.812  53.130 128.008  1.00216.03           H
ATOM   3022  HD3 PRO B  16     108.974  53.464 126.656  1.00216.03           H
ATOM   3023  N   LYS B  17     112.591  53.965 129.466  1.00217.75           N
ATOM   3024  CA  LYS B  17     113.936  54.200 128.962  1.00217.75           C
ATOM   3025  C   LYS B  17     114.912  55.024 129.847  1.00217.75           C
ATOM   3026  O   LYS B  17     115.432  56.040 129.374  1.00217.75           O
ATOM   3027  CB  LYS B  17     113.893  54.667 127.500  1.00217.75           C
ATOM   3028  CG  LYS B  17     113.703  53.499 126.480  1.00217.75           C
ATOM   3029  CD  LYS B  17     115.008  52.654 126.288  1.00217.75           C
ATOM   3030  CE  LYS B  17     114.932  51.156 126.632  1.00217.75           C
ATOM   3031  NZ  LYS B  17     114.969  50.908 128.116  1.00217.75           N
ATOM   3032  H   LYS B  17     112.107  54.792 129.785  1.00217.75           H
ATOM   3033  HA  LYS B  17     114.469  53.249 128.990  1.00217.75           H
ATOM   3034  HB2 LYS B  17     113.095  55.397 127.366  1.00217.75           H
ATOM   3035  HB3 LYS B  17     114.812  55.213 127.288  1.00217.75           H
ATOM   3036  HG2 LYS B  17     112.869  52.837 126.714  1.00217.75           H
ATOM   3037  HG3 LYS B  17     113.468  53.918 125.502  1.00217.75           H
ATOM   3038  HD2 LYS B  17     115.253  52.689 125.227  1.00217.75           H
ATOM   3039  HD3 LYS B  17     115.872  53.108 126.774  1.00217.75           H
ATOM   3040  HE2 LYS B  17     114.013  50.752 126.206  1.00217.75           H
ATOM   3041  HE3 LYS B  17     115.762  50.640 126.150  1.00217.75           H
ATOM   3042  HZ1 LYS B  17     115.158  49.943 128.348  1.00217.75           H
ATOM   3043  HZ2 LYS B  17     115.693  51.442 128.575  1.00217.75           H
ATOM   3044  HZ3 LYS B  17     114.123  51.209 128.578  1.00217.75           H
ATOM   3045  N   ASP B  18     115.137  54.592 131.108  1.00229.02           N
ATOM   3046  CA  ASP B  18     116.380  54.690 131.897  1.00229.02           C
ATOM   3047  C   ASP B  18     117.260  55.980 132.002  1.00229.02           C
ATOM   3048  O   ASP B  18     117.621  56.371 133.126  1.00229.02           O
ATOM   3049  CB  ASP B  18     117.276  53.410 131.618  1.00229.02           C
ATOM   3050  CG  ASP B  18     117.488  53.213 130.135  1.00229.02           C
ATOM   3051  OD1 ASP B  18     118.347  53.894 129.586  1.00229.02           O
ATOM   3052  OD2 ASP B  18     116.742  52.377 129.516  1.00229.02           O
ATOM   3053  H   ASP B  18     114.523  53.864 131.443  1.00229.02           H
ATOM   3054  HA  ASP B  18     116.002  54.560 132.911  1.00229.02           H
ATOM   3055  HB2 ASP B  18     118.231  53.513 132.133  1.00229.02           H
ATOM   3056  HB3 ASP B  18     116.747  52.550 132.030  1.00229.02           H
ATOM   3057  N   ALA B  19     117.584  56.635 130.902  1.00221.59           N
ATOM   3058  CA  ALA B  19     118.046  58.029 130.873  1.00221.59           C
ATOM   3059  C   ALA B  19     116.868  58.955 131.174  1.00221.59           C
ATOM   3060  O   ALA B  19     116.426  59.785 130.382  1.00221.59           O
ATOM   3061  CB  ALA B  19     118.715  58.284 129.527  1.00221.59           C
ATOM   3062  H   ALA B  19     117.180  56.261 130.055  1.00221.59           H
ATOM   3063  HA  ALA B  19     118.802  58.137 131.651  1.00221.59           H
ATOM   3064  HB1 ALA B  19     119.130  59.292 129.527  1.00221.59           H
ATOM   3065  HB2 ALA B  19     119.523  57.571 129.367  1.00221.59           H
ATOM   3066  HB3 ALA B  19     117.984  58.252 128.718  1.00221.59           H
ATOM   3067  N   ASP B  20     116.322  58.791 132.369  1.00211.96           N
ATOM   3068  CA  ASP B  20     115.058  59.420 132.818  1.00211.96           C
ATOM   3069  C   ASP B  20     114.985  60.946 132.729  1.00211.96           C
ATOM   3070  O   ASP B  20     115.985  61.663 132.817  1.00211.96           O
ATOM   3071  CB  ASP B  20     114.830  58.964 134.247  1.00211.96           C
ATOM   3072  CG  ASP B  20     113.342  58.939 134.629  1.00211.96           C
ATOM   3073  OD1 ASP B  20     112.475  59.470 133.888  1.00211.96           O
ATOM   3074  OD2 ASP B  20     112.979  58.399 135.704  1.00211.96           O
ATOM   3075  H   ASP B  20     116.667  58.038 132.947  1.00211.96           H
ATOM   3076  HA  ASP B  20     114.268  59.013 132.187  1.00211.96           H
ATOM   3077  HB2 ASP B  20     115.207  57.951 134.385  1.00211.96           H
ATOM   3078  HB3 ASP B  20     115.405  59.585 134.935  1.00211.96           H
ATOM   3079  N   ILE B  21     113.799  61.501 132.582  1.00204.10           N
ATOM   3080  CA  ILE B  21     113.542  62.829 132.034  1.00204.10           C
ATOM   3081  C   ILE B  21     113.532  63.914 133.147  1.00204.10           C
ATOM   3082  O   ILE B  21     112.955  63.693 134.198  1.00204.10           O
ATOM   3083  CB  ILE B  21     112.276  62.774 131.199  1.00204.10           C
ATOM   3084  CG1 ILE B  21     112.253  61.568 130.198  1.00204.10           C
ATOM   3085  CG2 ILE B  21     112.131  64.074 130.397  1.00204.10           C
ATOM   3086  CD1 ILE B  21     111.336  60.414 130.661  1.00204.10           C
ATOM   3087  H   ILE B  21     113.031  60.849 132.653  1.00204.10           H
ATOM   3088  HA  ILE B  21     114.348  63.084 131.346  1.00204.10           H
ATOM   3089  HB  ILE B  21     111.421  62.647 131.863  1.00204.10           H
ATOM   3090 HG12 ILE B  21     111.818  61.862 129.243  1.00204.10           H
ATOM   3091 HG13 ILE B  21     113.258  61.170 130.059  1.00204.10           H
ATOM   3092 HG21 ILE B  21     112.005  64.886 131.114  1.00204.10           H
ATOM   3093 HG22 ILE B  21     111.231  64.011 129.786  1.00204.10           H
ATOM   3094 HG23 ILE B  21     112.997  64.256 129.760  1.00204.10           H
ATOM   3095 HD11 ILE B  21     111.289  59.659 129.876  1.00204.10           H
ATOM   3096 HD12 ILE B  21     110.326  60.798 130.805  1.00204.10           H
ATOM   3097 HD13 ILE B  21     111.743  59.938 131.553  1.00204.10           H
ATOM   3098  N   THR B  22     114.100  65.100 132.911  1.00192.75           N
ATOM   3099  CA  THR B  22     113.996  66.253 133.859  1.00192.75           C
ATOM   3100  C   THR B  22     112.665  67.039 133.806  1.00192.75           C
ATOM   3101  O   THR B  22     111.977  66.981 132.794  1.00192.75           O
ATOM   3102  CB  THR B  22     115.167  67.256 133.750  1.00192.75           C
ATOM   3103  OG1 THR B  22     115.315  67.751 132.431  1.00192.75           O
ATOM   3104  CG2 THR B  22     116.516  66.644 134.125  1.00192.75           C
ATOM   3105  H   THR B  22     114.483  65.280 131.994  1.00192.75           H
ATOM   3106  HA  THR B  22     114.097  65.849 134.866  1.00192.75           H
ATOM   3107  HB  THR B  22     114.944  68.107 134.394  1.00192.75           H
ATOM   3108  HG1 THR B  22     114.640  68.410 132.253  1.00192.75           H
ATOM   3109 HG21 THR B  22     117.269  67.412 133.948  1.00192.75           H
ATOM   3110 HG22 THR B  22     116.514  66.342 135.173  1.00192.75           H
ATOM   3111 HG23 THR B  22     116.704  65.778 133.490  1.00192.75           H
ATOM   3112  N   LYS B  23     112.361  67.789 134.867  1.00191.83           N
ATOM   3113  CA  LYS B  23     111.107  68.475 135.131  1.00191.83           C
ATOM   3114  C   LYS B  23     110.400  69.117 133.902  1.00191.83           C
ATOM   3115  O   LYS B  23     109.385  68.560 133.435  1.00191.83           O
ATOM   3116  CB  LYS B  23     111.324  69.456 136.319  1.00191.83           C
ATOM   3117  CG  LYS B  23     110.078  70.152 136.921  1.00191.83           C
ATOM   3118  CD  LYS B  23     109.003  69.163 137.480  1.00191.83           C
ATOM   3119  CE  LYS B  23     109.389  68.387 138.733  1.00191.83           C
ATOM   3120  NZ  LYS B  23     109.965  69.232 139.840  1.00191.83           N
ATOM   3121  H   LYS B  23     113.046  67.808 135.609  1.00191.83           H
ATOM   3122  HA  LYS B  23     110.439  67.682 135.466  1.00191.83           H
ATOM   3123  HB2 LYS B  23     111.805  68.957 137.161  1.00191.83           H
ATOM   3124  HB3 LYS B  23     112.018  70.250 136.041  1.00191.83           H
ATOM   3125  HG2 LYS B  23     110.405  70.796 137.738  1.00191.83           H
ATOM   3126  HG3 LYS B  23     109.619  70.775 136.154  1.00191.83           H
ATOM   3127  HD2 LYS B  23     108.127  69.770 137.712  1.00191.83           H
ATOM   3128  HD3 LYS B  23     108.647  68.499 136.692  1.00191.83           H
ATOM   3129  HE2 LYS B  23     108.492  67.901 139.117  1.00191.83           H
ATOM   3130  HE3 LYS B  23     110.135  67.648 138.439  1.00191.83           H
ATOM   3131  HZ1 LYS B  23     110.101  68.724 140.702  1.00191.83           H
ATOM   3132  HZ2 LYS B  23     109.362  70.033 139.958  1.00191.83           H
ATOM   3133  HZ3 LYS B  23     110.814  69.692 139.543  1.00191.83           H
ATOM   3134  N   GLU B  24     110.934  70.162 133.296  1.00183.79           N
ATOM   3135  CA  GLU B  24     110.438  70.795 132.085  1.00183.79           C
ATOM   3136  C   GLU B  24     110.268  69.823 130.845  1.00183.79           C
ATOM   3137  O   GLU B  24     109.399  69.980 130.059  1.00183.79           O
ATOM   3138  CB  GLU B  24     111.323  71.992 131.609  1.00183.79           C
ATOM   3139  CG  GLU B  24     112.835  71.874 131.784  1.00183.79           C
ATOM   3140  CD  GLU B  24     113.382  70.624 131.182  1.00183.79           C
ATOM   3141  OE1 GLU B  24     113.471  70.487 129.936  1.00183.79           O
ATOM   3142  OE2 GLU B  24     113.626  69.647 131.933  1.00183.79           O
ATOM   3143  H   GLU B  24     111.650  70.684 133.780  1.00183.79           H
ATOM   3144  HA  GLU B  24     109.417  71.146 132.236  1.00183.79           H
ATOM   3145  HB2 GLU B  24     111.046  72.177 130.571  1.00183.79           H
ATOM   3146  HB3 GLU B  24     110.876  72.834 132.139  1.00183.79           H
ATOM   3147  HG2 GLU B  24     113.295  72.746 131.320  1.00183.79           H
ATOM   3148  HG3 GLU B  24     113.108  71.900 132.839  1.00183.79           H
ATOM   3149  N   SER B  25     111.149  68.820 130.757  1.00175.70           N
ATOM   3150  CA  SER B  25     111.181  67.880 129.637  1.00175.70           C
ATOM   3151  C   SER B  25     110.050  66.828 129.726  1.00175.70           C
ATOM   3152  O   SER B  25     109.897  66.061 128.786  1.00175.70           O
ATOM   3153  CB  SER B  25     112.576  67.266 129.522  1.00175.70           C
ATOM   3154  OG  SER B  25     113.481  68.182 128.950  1.00175.70           O
ATOM   3155  H   SER B  25     111.887  68.753 131.444  1.00175.70           H
ATOM   3156  HA  SER B  25     111.013  68.442 128.719  1.00175.70           H
ATOM   3157  HB2 SER B  25     112.946  66.929 130.491  1.00175.70           H
ATOM   3158  HB3 SER B  25     112.549  66.407 128.851  1.00175.70           H
ATOM   3159  HG  SER B  25     113.530  69.008 129.437  1.00175.70           H
ATOM   3160  N   LEU B  26     109.178  66.882 130.758  1.00178.85           N
ATOM   3161  CA  LEU B  26     107.839  66.292 130.748  1.00178.85           C
ATOM   3162  C   LEU B  26     106.738  67.270 130.271  1.00178.85           C
ATOM   3163  O   LEU B  26     105.750  66.784 129.681  1.00178.85           O
ATOM   3164  CB  LEU B  26     107.479  65.772 132.181  1.00178.85           C
ATOM   3165  CG  LEU B  26     108.238  64.570 132.759  1.00178.85           C
ATOM   3166  CD1 LEU B  26     108.400  63.406 131.764  1.00178.85           C
ATOM   3167  CD2 LEU B  26     109.579  64.950 133.346  1.00178.85           C
ATOM   3168  H   LEU B  26     109.428  67.444 131.558  1.00178.85           H
ATOM   3169  HA  LEU B  26     107.764  65.422 130.095  1.00178.85           H
ATOM   3170  HB2 LEU B  26     106.427  65.489 132.155  1.00178.85           H
ATOM   3171  HB3 LEU B  26     107.578  66.627 132.850  1.00178.85           H
ATOM   3172  HG  LEU B  26     107.613  64.189 133.567  1.00178.85           H
ATOM   3173 HD11 LEU B  26     108.910  62.596 132.286  1.00178.85           H
ATOM   3174 HD12 LEU B  26     107.419  63.090 131.408  1.00178.85           H
ATOM   3175 HD13 LEU B  26     109.052  63.739 130.957  1.00178.85           H
ATOM   3176 HD21 LEU B  26     109.443  65.792 134.025  1.00178.85           H
ATOM   3177 HD22 LEU B  26     110.193  65.325 132.527  1.00178.85           H
ATOM   3178 HD23 LEU B  26     110.087  64.097 133.795  1.00178.85           H
ATOM   3179  N   GLU B  27     106.833  68.588 130.524  1.00179.01           N
ATOM   3180  CA  GLU B  27     105.717  69.548 130.429  1.00179.01           C
ATOM   3181  C   GLU B  27     105.873  70.448 129.211  1.00179.01           C
ATOM   3182  O   GLU B  27     104.843  70.835 128.605  1.00179.01           O
ATOM   3183  CB  GLU B  27     105.458  70.275 131.797  1.00179.01           C
ATOM   3184  CG  GLU B  27     104.683  69.331 132.778  1.00179.01           C
ATOM   3185  CD  GLU B  27     103.201  69.167 132.431  1.00179.01           C
ATOM   3186  OE1 GLU B  27     102.779  69.538 131.295  1.00179.01           O
ATOM   3187  OE2 GLU B  27     102.386  68.716 133.258  1.00179.01           O
ATOM   3188  H   GLU B  27     107.695  68.903 130.945  1.00179.01           H
ATOM   3189  HA  GLU B  27     104.813  68.964 130.255  1.00179.01           H
ATOM   3190  HB2 GLU B  27     106.402  70.582 132.248  1.00179.01           H
ATOM   3191  HB3 GLU B  27     104.794  71.116 131.602  1.00179.01           H
ATOM   3192  HG2 GLU B  27     105.212  68.383 132.880  1.00179.01           H
ATOM   3193  HG3 GLU B  27     104.760  69.909 133.699  1.00179.01           H
ATOM   3194  N   THR B  28     107.084  70.775 128.780  1.00168.29           N
ATOM   3195  CA  THR B  28     107.339  71.326 127.435  1.00168.29           C
ATOM   3196  C   THR B  28     106.918  70.397 126.318  1.00168.29           C
ATOM   3197  O   THR B  28     106.184  70.805 125.409  1.00168.29           O
ATOM   3198  CB  THR B  28     108.821  71.695 127.204  1.00168.29           C
ATOM   3199  OG1 THR B  28     109.618  70.584 127.429  1.00168.29           O
ATOM   3200  CG2 THR B  28     109.350  72.822 128.129  1.00168.29           C
ATOM   3201  H   THR B  28     107.902  70.420 129.255  1.00168.29           H
ATOM   3202  HA  THR B  28     106.755  72.242 127.348  1.00168.29           H
ATOM   3203  HB  THR B  28     109.002  71.996 126.172  1.00168.29           H
ATOM   3204  HG1 THR B  28     109.857  70.657 128.356  1.00168.29           H
ATOM   3205 HG21 THR B  28     110.388  73.038 127.878  1.00168.29           H
ATOM   3206 HG22 THR B  28     109.214  72.560 129.179  1.00168.29           H
ATOM   3207 HG23 THR B  28     108.739  73.693 127.896  1.00168.29           H
ATOM   3208  N   VAL B  29     107.215  69.083 126.437  1.00156.88           N
ATOM   3209  CA  VAL B  29     106.649  68.070 125.533  1.00156.88           C
ATOM   3210  C   VAL B  29     105.149  67.861 125.703  1.00156.88           C
ATOM   3211  O   VAL B  29     104.511  67.463 124.752  1.00156.88           O
ATOM   3212  CB  VAL B  29     107.415  66.732 125.583  1.00156.88           C
ATOM   3213  CG1 VAL B  29     108.926  66.882 125.341  1.00156.88           C
ATOM   3214  CG2 VAL B  29     107.192  65.971 126.869  1.00156.88           C
ATOM   3215  H   VAL B  29     107.864  68.753 127.138  1.00156.88           H
ATOM   3216  HA  VAL B  29     106.775  68.474 124.529  1.00156.88           H
ATOM   3217  HB  VAL B  29     107.072  66.096 124.767  1.00156.88           H
ATOM   3218 HG11 VAL B  29     109.397  65.899 125.317  1.00156.88           H
ATOM   3219 HG12 VAL B  29     109.063  67.329 124.357  1.00156.88           H
ATOM   3220 HG13 VAL B  29     109.392  67.509 126.101  1.00156.88           H
ATOM   3221 HG21 VAL B  29     106.137  65.739 127.013  1.00156.88           H
ATOM   3222 HG22 VAL B  29     107.808  65.072 126.855  1.00156.88           H
ATOM   3223 HG23 VAL B  29     107.514  66.572 127.719  1.00156.88           H
ATOM   3224  N   ASN B  30     104.523  68.191 126.865  1.00170.96           N
ATOM   3225  CA  ASN B  30     103.024  68.273 126.969  1.00170.96           C
ATOM   3226  C   ASN B  30     102.507  69.498 126.190  1.00170.96           C
ATOM   3227  O   ASN B  30     101.511  69.343 125.489  1.00170.96           O
ATOM   3228  CB  ASN B  30     102.589  68.247 128.443  1.00170.96           C
ATOM   3229  CG  ASN B  30     101.085  68.172 128.697  1.00170.96           C
ATOM   3230  OD1 ASN B  30     100.615  67.875 129.805  1.00170.96           O
ATOM   3231  ND2 ASN B  30     100.205  68.360 127.710  1.00170.96           N
ATOM   3232  H   ASN B  30     105.054  68.455 127.682  1.00170.96           H
ATOM   3233  HA  ASN B  30     102.588  67.390 126.502  1.00170.96           H
ATOM   3234  HB2 ASN B  30     103.076  67.441 128.992  1.00170.96           H
ATOM   3235  HB3 ASN B  30     102.947  69.162 128.914  1.00170.96           H
ATOM   3236 HD21 ASN B  30     100.484  68.576 126.764  1.00170.96           H
ATOM   3237 HD22 ASN B  30      99.218  68.302 127.914  1.00170.96           H
ATOM   3238  N   ASN B  31     103.134  70.682 126.255  1.00168.62           N
ATOM   3239  CA  ASN B  31     102.796  71.857 125.446  1.00168.62           C
ATOM   3240  C   ASN B  31     102.941  71.573 123.917  1.00168.62           C
ATOM   3241  O   ASN B  31     102.088  71.950 123.173  1.00168.62           O
ATOM   3242  CB  ASN B  31     103.731  73.023 125.807  1.00168.62           C
ATOM   3243  CG  ASN B  31     103.220  73.843 126.990  1.00168.62           C
ATOM   3244  OD1 ASN B  31     102.889  75.002 126.844  1.00168.62           O
ATOM   3245  ND2 ASN B  31     103.042  73.228 128.160  1.00168.62           N
ATOM   3246  H   ASN B  31     103.931  70.731 126.873  1.00168.62           H
ATOM   3247  HA  ASN B  31     101.775  72.177 125.655  1.00168.62           H
ATOM   3248  HB2 ASN B  31     103.779  73.727 124.976  1.00168.62           H
ATOM   3249  HB3 ASN B  31     104.743  72.688 126.036  1.00168.62           H
ATOM   3250 HD21 ASN B  31     103.402  72.293 128.287  1.00168.62           H
ATOM   3251 HD22 ASN B  31     102.684  73.766 128.936  1.00168.62           H
ATOM   3252  N   MET B  32     104.029  70.894 123.522  1.00160.20           N
ATOM   3253  CA  MET B  32     104.249  70.428 122.128  1.00160.20           C
ATOM   3254  C   MET B  32     103.149  69.446 121.678  1.00160.20           C
ATOM   3255  O   MET B  32     102.568  69.673 120.623  1.00160.20           O
ATOM   3256  CB  MET B  32     105.646  69.777 122.066  1.00160.20           C
ATOM   3257  CG  MET B  32     105.966  68.946 120.807  1.00160.20           C
ATOM   3258  SD  MET B  32     105.797  69.757 119.199  1.00160.20           S
ATOM   3259  CE  MET B  32     106.560  68.515 118.140  1.00160.20           C
ATOM   3260  H   MET B  32     104.714  70.740 124.248  1.00160.20           H
ATOM   3261  HA  MET B  32     104.256  71.301 121.476  1.00160.20           H
ATOM   3262  HB2 MET B  32     106.372  70.583 122.177  1.00160.20           H
ATOM   3263  HB3 MET B  32     105.768  69.080 122.895  1.00160.20           H
ATOM   3264  HG2 MET B  32     107.011  68.657 120.914  1.00160.20           H
ATOM   3265  HG3 MET B  32     105.357  68.041 120.820  1.00160.20           H
ATOM   3266  HE1 MET B  32     106.586  68.898 117.120  1.00160.20           H
ATOM   3267  HE2 MET B  32     105.981  67.591 118.157  1.00160.20           H
ATOM   3268  HE3 MET B  32     107.577  68.352 118.498  1.00160.20           H
ATOM   3269  N   LEU B  33     102.792  68.431 122.469  1.00151.49           N
ATOM   3270  CA  LEU B  33     101.777  67.473 122.097  1.00151.49           C
ATOM   3271  C   LEU B  33     100.315  68.012 122.127  1.00151.49           C
ATOM   3272  O   LEU B  33      99.480  67.642 121.338  1.00151.49           O
ATOM   3273  CB  LEU B  33     101.887  66.195 122.940  1.00151.49           C
ATOM   3274  CG  LEU B  33     103.108  65.336 122.467  1.00151.49           C
ATOM   3275  CD1 LEU B  33     103.384  64.287 123.538  1.00151.49           C
ATOM   3276  CD2 LEU B  33     102.818  64.590 121.144  1.00151.49           C
ATOM   3277  H   LEU B  33     103.354  68.258 123.291  1.00151.49           H
ATOM   3278  HA  LEU B  33     101.947  67.189 121.059  1.00151.49           H
ATOM   3279  HB2 LEU B  33     100.975  65.603 122.869  1.00151.49           H
ATOM   3280  HB3 LEU B  33     102.020  66.399 124.003  1.00151.49           H
ATOM   3281  HG  LEU B  33     103.973  65.993 122.379  1.00151.49           H
ATOM   3282 HD11 LEU B  33     104.140  63.598 123.161  1.00151.49           H
ATOM   3283 HD12 LEU B  33     103.705  64.751 124.470  1.00151.49           H
ATOM   3284 HD13 LEU B  33     102.452  63.760 123.745  1.00151.49           H
ATOM   3285 HD21 LEU B  33     103.676  63.970 120.885  1.00151.49           H
ATOM   3286 HD22 LEU B  33     102.644  65.309 120.344  1.00151.49           H
ATOM   3287 HD23 LEU B  33     101.960  63.918 121.148  1.00151.49           H
ATOM   3288  N   VAL B  34     100.046  68.947 123.052  1.00148.14           N
ATOM   3289  CA  VAL B  34      98.754  69.675 122.960  1.00148.14           C
ATOM   3290  C   VAL B  34      98.696  70.696 121.803  1.00148.14           C
ATOM   3291  O   VAL B  34      97.627  70.835 121.213  1.00148.14           O
ATOM   3292  CB  VAL B  34      98.330  70.253 124.350  1.00148.14           C
ATOM   3293  CG1 VAL B  34      98.966  71.626 124.691  1.00148.14           C
ATOM   3294  CG2 VAL B  34      96.797  70.435 124.409  1.00148.14           C
ATOM   3295  H   VAL B  34     100.747  69.204 123.732  1.00148.14           H
ATOM   3296  HA  VAL B  34      98.005  68.928 122.699  1.00148.14           H
ATOM   3297  HB  VAL B  34      98.671  69.599 125.153  1.00148.14           H
ATOM   3298 HG11 VAL B  34     100.054  71.559 124.664  1.00148.14           H
ATOM   3299 HG12 VAL B  34      98.615  72.358 123.964  1.00148.14           H
ATOM   3300 HG13 VAL B  34      98.700  71.905 125.710  1.00148.14           H
ATOM   3301 HG21 VAL B  34      96.269  69.491 124.274  1.00148.14           H
ATOM   3302 HG22 VAL B  34      96.511  70.813 125.390  1.00148.14           H
ATOM   3303 HG23 VAL B  34      96.455  71.185 123.695  1.00148.14           H
ATOM   3304  N   PHE B  35      99.829  71.359 121.486  1.00146.36           N
ATOM   3305  CA  PHE B  35      99.933  72.061 120.207  1.00146.36           C
ATOM   3306  C   PHE B  35      99.834  71.206 118.962  1.00146.36           C
ATOM   3307  O   PHE B  35      99.150  71.574 118.011  1.00146.36           O
ATOM   3308  CB  PHE B  35     101.223  72.862 120.157  1.00146.36           C
ATOM   3309  CG  PHE B  35     101.440  73.581 118.824  1.00146.36           C
ATOM   3310  CD1 PHE B  35     100.470  74.476 118.344  1.00146.36           C
ATOM   3311  CD2 PHE B  35     102.624  73.412 118.090  1.00146.36           C
ATOM   3312  CE1 PHE B  35     100.596  75.133 117.113  1.00146.36           C
ATOM   3313  CE2 PHE B  35     102.734  74.031 116.817  1.00146.36           C
ATOM   3314  CZ  PHE B  35     101.748  74.930 116.335  1.00146.36           C
ATOM   3315  H   PHE B  35     100.684  71.191 121.998  1.00146.36           H
ATOM   3316  HA  PHE B  35      99.136  72.805 120.204  1.00146.36           H
ATOM   3317  HB2 PHE B  35     101.217  73.603 120.957  1.00146.36           H
ATOM   3318  HB3 PHE B  35     102.073  72.203 120.335  1.00146.36           H
ATOM   3319  HD1 PHE B  35      99.555  74.625 118.898  1.00146.36           H
ATOM   3320  HD2 PHE B  35     103.456  72.862 118.505  1.00146.36           H
ATOM   3321  HE1 PHE B  35      99.801  75.791 116.794  1.00146.36           H
ATOM   3322  HE2 PHE B  35     103.627  73.910 116.222  1.00146.36           H
ATOM   3323  HZ  PHE B  35     101.905  75.532 115.452  1.00146.36           H
ATOM   3324  N   LEU B  36     100.338  69.986 118.965  1.00140.51           N
ATOM   3325  CA  LEU B  36     100.061  68.988 117.890  1.00140.51           C
ATOM   3326  C   LEU B  36      98.553  68.766 117.687  1.00140.51           C
ATOM   3327  O   LEU B  36      98.096  68.799 116.538  1.00140.51           O
ATOM   3328  CB  LEU B  36     100.851  67.690 118.242  1.00140.51           C
ATOM   3329  CG  LEU B  36     101.070  66.793 117.005  1.00140.51           C
ATOM   3330  CD1 LEU B  36     102.402  66.042 117.117  1.00140.51           C
ATOM   3331  CD2 LEU B  36      99.982  65.750 116.872  1.00140.51           C
ATOM   3332  H   LEU B  36     101.045  69.771 119.653  1.00140.51           H
ATOM   3333  HA  LEU B  36     100.420  69.398 116.946  1.00140.51           H
ATOM   3334  HB2 LEU B  36     101.828  67.970 118.637  1.00140.51           H
ATOM   3335  HB3 LEU B  36     100.280  67.119 118.974  1.00140.51           H
ATOM   3336  HG  LEU B  36     101.077  67.374 116.083  1.00140.51           H
ATOM   3337 HD11 LEU B  36     103.197  66.734 117.392  1.00140.51           H
ATOM   3338 HD12 LEU B  36     102.653  65.620 116.144  1.00140.51           H
ATOM   3339 HD13 LEU B  36     102.327  65.250 117.862  1.00140.51           H
ATOM   3340 HD21 LEU B  36      98.982  66.177 116.802  1.00140.51           H
ATOM   3341 HD22 LEU B  36      99.982  65.085 117.736  1.00140.51           H
ATOM   3342 HD23 LEU B  36     100.139  65.166 115.965  1.00140.51           H
ATOM   3343  N   ALA B  37      97.800  68.637 118.780  1.00135.52           N
ATOM   3344  CA  ALA B  37      96.316  68.603 118.654  1.00135.52           C
ATOM   3345  C   ALA B  37      95.640  69.960 118.288  1.00135.52           C
ATOM   3346  O   ALA B  37      94.706  69.959 117.484  1.00135.52           O
ATOM   3347  CB  ALA B  37      95.738  68.089 119.988  1.00135.52           C
ATOM   3348  H   ALA B  37      98.281  68.684 119.667  1.00135.52           H
ATOM   3349  HA  ALA B  37      96.034  67.888 117.881  1.00135.52           H
ATOM   3350  HB1 ALA B  37      94.680  67.885 119.824  1.00135.52           H
ATOM   3351  HB2 ALA B  37      95.782  68.850 120.767  1.00135.52           H
ATOM   3352  HB3 ALA B  37      96.198  67.140 120.266  1.00135.52           H
ATOM   3353  N   GLU B  38      96.089  71.098 118.804  1.00154.01           N
ATOM   3354  CA  GLU B  38      95.623  72.430 118.447  1.00154.01           C
ATOM   3355  C   GLU B  38      95.828  72.736 116.942  1.00154.01           C
ATOM   3356  O   GLU B  38      94.881  73.176 116.300  1.00154.01           O
ATOM   3357  CB  GLU B  38      96.367  73.435 119.343  1.00154.01           C
ATOM   3358  CG  GLU B  38      95.906  74.896 119.394  1.00154.01           C
ATOM   3359  CD  GLU B  38      96.262  75.675 118.113  1.00154.01           C
ATOM   3360  OE1 GLU B  38      97.277  75.358 117.445  1.00154.01           O
ATOM   3361  OE2 GLU B  38      95.499  76.615 117.779  1.00154.01           O
ATOM   3362  H   GLU B  38      96.818  71.000 119.496  1.00154.01           H
ATOM   3363  HA  GLU B  38      94.563  72.449 118.699  1.00154.01           H
ATOM   3364  HB2 GLU B  38      96.302  73.042 120.358  1.00154.01           H
ATOM   3365  HB3 GLU B  38      97.432  73.420 119.115  1.00154.01           H
ATOM   3366  HG2 GLU B  38      94.827  74.886 119.544  1.00154.01           H
ATOM   3367  HG3 GLU B  38      96.343  75.365 120.276  1.00154.01           H
ATOM   3368  N   LYS B  39      96.993  72.361 116.405  1.00148.21           N
ATOM   3369  CA  LYS B  39      97.375  72.455 115.027  1.00148.21           C
ATOM   3370  C   LYS B  39      96.460  71.583 114.137  1.00148.21           C
ATOM   3371  O   LYS B  39      95.894  72.098 113.186  1.00148.21           O
ATOM   3372  CB  LYS B  39      98.859  72.029 114.964  1.00148.21           C
ATOM   3373  CG  LYS B  39      99.559  71.712 113.625  1.00148.21           C
ATOM   3374  CD  LYS B  39     101.060  71.547 113.814  1.00148.21           C
ATOM   3375  CE  LYS B  39     101.699  70.911 112.560  1.00148.21           C
ATOM   3376  NZ  LYS B  39     103.167  70.768 112.732  1.00148.21           N
ATOM   3377  H   LYS B  39      97.700  72.027 117.044  1.00148.21           H
ATOM   3378  HA  LYS B  39      97.310  73.503 114.736  1.00148.21           H
ATOM   3379  HB2 LYS B  39      99.408  72.845 115.434  1.00148.21           H
ATOM   3380  HB3 LYS B  39      98.966  71.142 115.588  1.00148.21           H
ATOM   3381  HG2 LYS B  39      99.116  70.812 113.198  1.00148.21           H
ATOM   3382  HG3 LYS B  39      99.369  72.547 112.950  1.00148.21           H
ATOM   3383  HD2 LYS B  39     101.547  72.497 114.031  1.00148.21           H
ATOM   3384  HD3 LYS B  39     101.247  70.863 114.642  1.00148.21           H
ATOM   3385  HE2 LYS B  39     101.209  69.962 112.344  1.00148.21           H
ATOM   3386  HE3 LYS B  39     101.472  71.595 111.742  1.00148.21           H
ATOM   3387  HZ1 LYS B  39     103.594  70.140 112.066  1.00148.21           H
ATOM   3388  HZ2 LYS B  39     103.686  71.634 112.687  1.00148.21           H
ATOM   3389  HZ3 LYS B  39     103.404  70.415 113.649  1.00148.21           H
ATOM   3390  N   LEU B  40      96.288  70.289 114.450  1.00134.66           N
ATOM   3391  CA  LEU B  40      95.510  69.425 113.560  1.00134.66           C
ATOM   3392  C   LEU B  40      93.978  69.680 113.647  1.00134.66           C
ATOM   3393  O   LEU B  40      93.245  69.546 112.664  1.00134.66           O
ATOM   3394  CB  LEU B  40      95.914  67.960 113.772  1.00134.66           C
ATOM   3395  CG  LEU B  40      95.247  67.061 112.730  1.00134.66           C
ATOM   3396  CD1 LEU B  40      96.172  65.954 112.250  1.00134.66           C
ATOM   3397  CD2 LEU B  40      94.011  66.327 113.273  1.00134.66           C
ATOM   3398  H   LEU B  40      96.793  69.895 115.231  1.00134.66           H
ATOM   3399  HA  LEU B  40      95.839  69.649 112.546  1.00134.66           H
ATOM   3400  HB2 LEU B  40      96.998  67.900 113.667  1.00134.66           H
ATOM   3401  HB3 LEU B  40      95.739  67.608 114.788  1.00134.66           H
ATOM   3402  HG  LEU B  40      94.947  67.633 111.852  1.00134.66           H
ATOM   3403 HD11 LEU B  40      97.037  66.360 111.726  1.00134.66           H
ATOM   3404 HD12 LEU B  40      96.516  65.379 113.109  1.00134.66           H
ATOM   3405 HD13 LEU B  40      95.639  65.324 111.538  1.00134.66           H
ATOM   3406 HD21 LEU B  40      93.275  67.034 113.655  1.00134.66           H
ATOM   3407 HD22 LEU B  40      93.537  65.725 112.497  1.00134.66           H
ATOM   3408 HD23 LEU B  40      94.340  65.690 114.094  1.00134.66           H
ATOM   3409  N   THR B  41      93.451  70.096 114.830  1.00145.71           N
ATOM   3410  CA  THR B  41      92.038  70.483 114.929  1.00145.71           C
ATOM   3411  C   THR B  41      91.737  71.798 114.220  1.00145.71           C
ATOM   3412  O   THR B  41      90.706  71.949 113.576  1.00145.71           O
ATOM   3413  CB  THR B  41      91.577  70.458 116.394  1.00145.71           C
ATOM   3414  OG1 THR B  41      90.170  70.432 116.447  1.00145.71           O
ATOM   3415  CG2 THR B  41      91.944  71.701 117.178  1.00145.71           C
ATOM   3416  H   THR B  41      94.052  70.195 115.636  1.00145.71           H
ATOM   3417  HA  THR B  41      91.455  69.702 114.442  1.00145.71           H
ATOM   3418  HB  THR B  41      91.958  69.566 116.892  1.00145.71           H
ATOM   3419  HG1 THR B  41      89.894  69.517 116.529  1.00145.71           H
ATOM   3420 HG21 THR B  41      91.647  71.625 118.224  1.00145.71           H
ATOM   3421 HG22 THR B  41      91.465  72.570 116.725  1.00145.71           H
ATOM   3422 HG23 THR B  41      93.023  71.859 117.180  1.00145.71           H
ATOM   3423  N   LYS B  42      92.704  72.747 114.207  1.00142.78           N
ATOM   3424  CA  LYS B  42      92.672  73.942 113.347  1.00142.78           C
ATOM   3425  C   LYS B  42      92.617  73.531 111.851  1.00142.78           C
ATOM   3426  O   LYS B  42      91.727  74.000 111.172  1.00142.78           O
ATOM   3427  CB  LYS B  42      93.843  74.913 113.643  1.00142.78           C
ATOM   3428  CG  LYS B  42      93.432  76.358 113.963  1.00142.78           C
ATOM   3429  CD  LYS B  42      92.275  76.645 114.926  1.00142.78           C
ATOM   3430  CE  LYS B  42      92.054  75.656 116.080  1.00142.78           C
ATOM   3431  NZ  LYS B  42      93.289  75.400 116.909  1.00142.78           N
ATOM   3432  H   LYS B  42      93.556  72.589 114.724  1.00142.78           H
ATOM   3433  HA  LYS B  42      91.732  74.461 113.534  1.00142.78           H
ATOM   3434  HB2 LYS B  42      94.480  74.614 114.475  1.00142.78           H
ATOM   3435  HB3 LYS B  42      94.454  74.917 112.740  1.00142.78           H
ATOM   3436  HG2 LYS B  42      93.217  76.840 113.009  1.00142.78           H
ATOM   3437  HG3 LYS B  42      94.331  76.847 114.339  1.00142.78           H
ATOM   3438  HD2 LYS B  42      92.460  77.623 115.370  1.00142.78           H
ATOM   3439  HD3 LYS B  42      91.341  76.654 114.364  1.00142.78           H
ATOM   3440  HE2 LYS B  42      91.266  76.029 116.734  1.00142.78           H
ATOM   3441  HE3 LYS B  42      91.680  74.703 115.704  1.00142.78           H
ATOM   3442  HZ1 LYS B  42      93.071  74.967 117.794  1.00142.78           H
ATOM   3443  HZ2 LYS B  42      93.807  76.236 117.141  1.00142.78           H
ATOM   3444  HZ3 LYS B  42      93.959  74.814 116.431  1.00142.78           H
ATOM   3445  N   GLN B  43      93.497  72.656 111.409  1.00143.56           N
ATOM   3446  CA  GLN B  43      93.442  72.066 110.064  1.00143.56           C
ATOM   3447  C   GLN B  43      92.078  71.394 109.757  1.00143.56           C
ATOM   3448  O   GLN B  43      91.459  71.713 108.720  1.00143.56           O
ATOM   3449  CB  GLN B  43      94.687  71.137 109.960  1.00143.56           C
ATOM   3450  CG  GLN B  43      94.687  69.937 109.001  1.00143.56           C
ATOM   3451  CD  GLN B  43      95.012  70.298 107.547  1.00143.56           C
ATOM   3452  OE1 GLN B  43      94.599  71.323 107.037  1.00143.56           O
ATOM   3453  NE2 GLN B  43      95.792  69.498 106.872  1.00143.56           N
ATOM   3454  H   GLN B  43      94.262  72.449 112.036  1.00143.56           H
ATOM   3455  HA  GLN B  43      93.644  72.883 109.372  1.00143.56           H
ATOM   3456  HB2 GLN B  43      95.559  71.772 109.804  1.00143.56           H
ATOM   3457  HB3 GLN B  43      94.841  70.679 110.937  1.00143.56           H
ATOM   3458  HG2 GLN B  43      95.474  69.278 109.368  1.00143.56           H
ATOM   3459  HG3 GLN B  43      93.726  69.425 109.043  1.00143.56           H
ATOM   3460 HE21 GLN B  43      96.082  68.614 107.266  1.00143.56           H
ATOM   3461 HE22 GLN B  43      96.052  69.752 105.930  1.00143.56           H
ATOM   3462  N   ALA B  44      91.478  70.614 110.667  1.00149.05           N
ATOM   3463  CA  ALA B  44      90.129  70.069 110.482  1.00149.05           C
ATOM   3464  C   ALA B  44      89.003  71.126 110.408  1.00149.05           C
ATOM   3465  O   ALA B  44      88.042  70.905 109.645  1.00149.05           O
ATOM   3466  CB  ALA B  44      89.838  69.010 111.566  1.00149.05           C
ATOM   3467  H   ALA B  44      91.999  70.349 111.491  1.00149.05           H
ATOM   3468  HA  ALA B  44      90.071  69.558 109.521  1.00149.05           H
ATOM   3469  HB1 ALA B  44      88.890  68.532 111.317  1.00149.05           H
ATOM   3470  HB2 ALA B  44      90.666  68.302 111.592  1.00149.05           H
ATOM   3471  HB3 ALA B  44      89.734  69.492 112.538  1.00149.05           H
ATOM   3472  N   ASN B  45      89.073  72.280 111.041  1.00151.73           N
ATOM   3473  CA  ASN B  45      87.994  73.263 110.945  1.00151.73           C
ATOM   3474  C   ASN B  45      88.087  74.178 109.718  1.00151.73           C
ATOM   3475  O   ASN B  45      87.064  74.740 109.326  1.00151.73           O
ATOM   3476  CB  ASN B  45      87.929  73.998 112.281  1.00151.73           C
ATOM   3477  CG  ASN B  45      86.555  74.511 112.678  1.00151.73           C
ATOM   3478  OD1 ASN B  45      86.099  74.349 113.796  1.00151.73           O
ATOM   3479  ND2 ASN B  45      85.791  75.079 111.766  1.00151.73           N
ATOM   3480  H   ASN B  45      89.844  72.411 111.680  1.00151.73           H
ATOM   3481  HA  ASN B  45      87.053  72.722 110.844  1.00151.73           H
ATOM   3482  HB2 ASN B  45      88.210  73.293 113.063  1.00151.73           H
ATOM   3483  HB3 ASN B  45      88.637  74.826 112.332  1.00151.73           H
ATOM   3484 HD21 ASN B  45      86.127  75.246 110.828  1.00151.73           H
ATOM   3485 HD22 ASN B  45      84.899  75.437 112.075  1.00151.73           H
ATOM   3486  N   ILE B  46      89.253  74.344 109.100  1.00151.34           N
ATOM   3487  CA  ILE B  46      89.370  75.156 107.891  1.00151.34           C
ATOM   3488  C   ILE B  46      89.087  74.373 106.566  1.00151.34           C
ATOM   3489  O   ILE B  46      88.419  74.892 105.671  1.00151.34           O
ATOM   3490  CB  ILE B  46      90.718  75.868 107.736  1.00151.34           C
ATOM   3491  CG1 ILE B  46      90.785  76.778 106.456  1.00151.34           C
ATOM   3492  CG2 ILE B  46      91.956  74.926 107.629  1.00151.34           C
ATOM   3493  CD1 ILE B  46      89.696  77.835 106.300  1.00151.34           C
ATOM   3494  H   ILE B  46      90.082  73.876 109.437  1.00151.34           H
ATOM   3495  HA  ILE B  46      88.593  75.920 107.868  1.00151.34           H
ATOM   3496  HB  ILE B  46      90.798  76.501 108.619  1.00151.34           H
ATOM   3497 HG12 ILE B  46      91.717  77.342 106.457  1.00151.34           H
ATOM   3498 HG13 ILE B  46      90.761  76.142 105.572  1.00151.34           H
ATOM   3499 HG21 ILE B  46      92.084  74.460 108.607  1.00151.34           H
ATOM   3500 HG22 ILE B  46      91.783  74.142 106.892  1.00151.34           H
ATOM   3501 HG23 ILE B  46      92.869  75.478 107.407  1.00151.34           H
ATOM   3502 HD11 ILE B  46      89.821  78.327 105.335  1.00151.34           H
ATOM   3503 HD12 ILE B  46      89.788  78.580 107.090  1.00151.34           H
ATOM   3504 HD13 ILE B  46      88.686  77.426 106.340  1.00151.34           H
ATOM   3505  N   ILE B  47      89.563  73.132 106.529  1.00157.92           N
ATOM   3506  CA  ILE B  47      89.307  72.273 105.349  1.00157.92           C
ATOM   3507  C   ILE B  47      87.846  71.852 105.145  1.00157.92           C
ATOM   3508  O   ILE B  47      87.383  71.773 104.026  1.00157.92           O
ATOM   3509  CB  ILE B  47      90.260  71.092 105.465  1.00157.92           C
ATOM   3510  CG1 ILE B  47      90.430  70.400 104.097  1.00157.92           C
ATOM   3511  CG2 ILE B  47      89.767  70.097 106.536  1.00157.92           C
ATOM   3512  CD1 ILE B  47      91.568  71.006 103.256  1.00157.92           C
ATOM   3513  H   ILE B  47      90.075  72.819 107.341  1.00157.92           H
ATOM   3514  HA  ILE B  47      89.580  72.835 104.456  1.00157.92           H
ATOM   3515  HB  ILE B  47      91.222  71.494 105.782  1.00157.92           H
ATOM   3516 HG12 ILE B  47      90.669  69.353 104.286  1.00157.92           H
ATOM   3517 HG13 ILE B  47      89.486  70.441 103.553  1.00157.92           H
ATOM   3518 HG21 ILE B  47      90.618  69.530 106.913  1.00157.92           H
ATOM   3519 HG22 ILE B  47      88.978  69.454 106.146  1.00157.92           H
ATOM   3520 HG23 ILE B  47      89.362  70.636 107.392  1.00157.92           H
ATOM   3521 HD11 ILE B  47      91.653  70.425 102.338  1.00157.92           H
ATOM   3522 HD12 ILE B  47      92.515  70.925 103.790  1.00157.92           H
ATOM   3523 HD13 ILE B  47      91.351  72.049 103.026  1.00157.92           H
ATOM   3524  N   ILE B  48      87.115  71.709 106.257  1.00173.61           N
ATOM   3525  CA  ILE B  48      85.774  71.106 106.293  1.00173.61           C
ATOM   3526  C   ILE B  48      84.688  71.952 105.626  1.00173.61           C
ATOM   3527  O   ILE B  48      84.780  73.178 105.529  1.00173.61           O
ATOM   3528  CB  ILE B  48      85.421  70.632 107.742  1.00173.61           C
ATOM   3529  CG1 ILE B  48      84.219  69.724 107.970  1.00173.61           C
ATOM   3530  CG2 ILE B  48      85.201  71.847 108.675  1.00173.61           C
ATOM   3531  CD1 ILE B  48      84.358  68.370 107.241  1.00173.61           C
ATOM   3532  H   ILE B  48      87.597  71.831 107.136  1.00173.61           H
ATOM   3533  HA  ILE B  48      85.847  70.215 105.669  1.00173.61           H
ATOM   3534  HB  ILE B  48      86.282  70.091 108.133  1.00173.61           H
ATOM   3535 HG12 ILE B  48      84.117  69.512 109.035  1.00173.61           H
ATOM   3536 HG13 ILE B  48      83.317  70.243 107.647  1.00173.61           H
ATOM   3537 HG21 ILE B  48      86.061  72.505 108.552  1.00173.61           H
ATOM   3538 HG22 ILE B  48      84.311  72.404 108.381  1.00173.61           H
ATOM   3539 HG23 ILE B  48      85.131  71.549 109.721  1.00173.61           H
ATOM   3540 HD11 ILE B  48      83.479  67.761 107.451  1.00173.61           H
ATOM   3541 HD12 ILE B  48      85.242  67.813 107.550  1.00173.61           H
ATOM   3542 HD13 ILE B  48      84.392  68.518 106.162  1.00173.61           H
ATOM   3543  N   ASP B  49      83.664  71.251 105.167  1.00181.27           N
ATOM   3544  CA  ASP B  49      82.371  71.734 104.669  1.00181.27           C
ATOM   3545  C   ASP B  49      81.211  71.199 105.568  1.00181.27           C
ATOM   3546  O   ASP B  49      80.282  71.932 105.940  1.00181.27           O
ATOM   3547  CB  ASP B  49      82.194  71.308 103.212  1.00181.27           C
ATOM   3548  CG  ASP B  49      82.391  69.789 102.953  1.00181.27           C
ATOM   3549  OD1 ASP B  49      82.767  69.062 103.910  1.00181.27           O
ATOM   3550  OD2 ASP B  49      82.185  69.373 101.818  1.00181.27           O
ATOM   3551  H   ASP B  49      83.787  70.251 105.092  1.00181.27           H
ATOM   3552  HA  ASP B  49      82.345  72.823 104.697  1.00181.27           H
ATOM   3553  HB2 ASP B  49      81.205  71.578 102.842  1.00181.27           H
ATOM   3554  HB3 ASP B  49      82.837  71.878 102.541  1.00181.27           H
ATOM   3555  N   GLN B  50      81.283  69.927 105.966  1.00187.84           N
ATOM   3556  CA  GLN B  50      80.258  69.137 106.666  1.00187.84           C
ATOM   3557  C   GLN B  50      80.227  69.365 108.202  1.00187.84           C
ATOM   3558  O   GLN B  50      81.211  69.537 108.934  1.00187.84           O
ATOM   3559  CB  GLN B  50      80.459  67.659 106.218  1.00187.84           C
ATOM   3560  CG  GLN B  50      79.758  66.610 107.111  1.00187.84           C
ATOM   3561  CD  GLN B  50      78.244  66.742 107.318  1.00187.84           C
ATOM   3562  OE1 GLN B  50      77.564  67.624 106.802  1.00187.84           O
ATOM   3563  NE2 GLN B  50      77.703  65.894 108.141  1.00187.84           N
ATOM   3564  H   GLN B  50      82.031  69.383 105.559  1.00187.84           H
ATOM   3565  HA  GLN B  50      79.287  69.465 106.295  1.00187.84           H
ATOM   3566  HB2 GLN B  50      80.068  67.547 105.207  1.00187.84           H
ATOM   3567  HB3 GLN B  50      81.510  67.378 106.153  1.00187.84           H
ATOM   3568  HG2 GLN B  50      79.939  65.635 106.658  1.00187.84           H
ATOM   3569  HG3 GLN B  50      80.234  66.577 108.091  1.00187.84           H
ATOM   3570 HE21 GLN B  50      78.267  65.239 108.663  1.00187.84           H
ATOM   3571 HE22 GLN B  50      76.710  65.960 108.314  1.00187.84           H
ATOM   3572  N   LYS B  51      79.021  69.223 108.764  1.00193.07           N
ATOM   3573  CA  LYS B  51      78.585  69.411 110.158  1.00193.07           C
ATOM   3574  C   LYS B  51      79.213  68.482 111.210  1.00193.07           C
ATOM   3575  O   LYS B  51      78.800  68.533 112.373  1.00193.07           O
ATOM   3576  CB  LYS B  51      77.031  69.249 110.163  1.00193.07           C
ATOM   3577  CG  LYS B  51      76.281  70.203 109.223  1.00193.07           C
ATOM   3578  CD  LYS B  51      74.805  69.772 109.093  1.00193.07           C
ATOM   3579  CE  LYS B  51      74.338  69.594 107.637  1.00193.07           C
ATOM   3580  NZ  LYS B  51      74.934  68.390 106.993  1.00193.07           N
ATOM   3581  H   LYS B  51      78.308  69.020 108.078  1.00193.07           H
ATOM   3582  HA  LYS B  51      78.782  70.451 110.420  1.00193.07           H
ATOM   3583  HB2 LYS B  51      76.726  69.381 111.201  1.00193.07           H
ATOM   3584  HB3 LYS B  51      76.818  68.230 109.842  1.00193.07           H
ATOM   3585  HG2 LYS B  51      76.305  71.230 109.588  1.00193.07           H
ATOM   3586  HG3 LYS B  51      76.722  70.172 108.227  1.00193.07           H
ATOM   3587  HD2 LYS B  51      74.603  68.825 109.594  1.00193.07           H
ATOM   3588  HD3 LYS B  51      74.158  70.507 109.573  1.00193.07           H
ATOM   3589  HE2 LYS B  51      73.252  69.537 107.711  1.00193.07           H
ATOM   3590  HE3 LYS B  51      74.605  70.495 107.084  1.00193.07           H
ATOM   3591  HZ1 LYS B  51      74.551  68.136 106.093  1.00193.07           H
ATOM   3592  HZ2 LYS B  51      74.615  67.575 107.496  1.00193.07           H
ATOM   3593  HZ3 LYS B  51      75.943  68.350 106.996  1.00193.07           H
ATOM   3594  N   THR B  52      80.100  67.566 110.777  1.00185.71           N
ATOM   3595  CA  THR B  52      80.552  66.375 111.573  1.00185.71           C
ATOM   3596  C   THR B  52      82.038  66.087 111.324  1.00185.71           C
ATOM   3597  O   THR B  52      82.395  65.606 110.254  1.00185.71           O
ATOM   3598  CB  THR B  52      79.708  65.108 111.312  1.00185.71           C
ATOM   3599  OG1 THR B  52      79.793  64.738 109.941  1.00185.71           O
ATOM   3600  CG2 THR B  52      78.223  65.273 111.615  1.00185.71           C
ATOM   3601  H   THR B  52      80.409  67.637 109.818  1.00185.71           H
ATOM   3602  HA  THR B  52      80.432  66.597 112.633  1.00185.71           H
ATOM   3603  HB  THR B  52      80.123  64.322 111.942  1.00185.71           H
ATOM   3604  HG1 THR B  52      80.715  64.910 109.737  1.00185.71           H
ATOM   3605 HG21 THR B  52      77.679  64.347 111.429  1.00185.71           H
ATOM   3606 HG22 THR B  52      77.773  66.040 110.985  1.00185.71           H
ATOM   3607 HG23 THR B  52      78.108  65.533 112.667  1.00185.71           H
ATOM   3608  N   LEU B  53      82.871  66.268 112.354  1.00154.89           N
ATOM   3609  CA  LEU B  53      84.260  65.776 112.336  1.00154.89           C
ATOM   3610  C   LEU B  53      84.351  64.283 112.607  1.00154.89           C
ATOM   3611  O   LEU B  53      83.674  63.793 113.495  1.00154.89           O
ATOM   3612  CB  LEU B  53      85.153  66.575 113.312  1.00154.89           C
ATOM   3613  CG  LEU B  53      85.729  67.905 112.837  1.00154.89           C
ATOM   3614  CD1 LEU B  53      84.709  68.870 112.264  1.00154.89           C
ATOM   3615  CD2 LEU B  53      86.507  68.564 113.967  1.00154.89           C
ATOM   3616  H   LEU B  53      82.458  66.576 113.223  1.00154.89           H
ATOM   3617  HA  LEU B  53      84.670  65.926 111.337  1.00154.89           H
ATOM   3618  HB2 LEU B  53      86.000  65.956 113.611  1.00154.89           H
ATOM   3619  HB3 LEU B  53      84.591  66.756 114.228  1.00154.89           H
ATOM   3620  HG  LEU B  53      86.454  67.737 112.041  1.00154.89           H
ATOM   3621 HD11 LEU B  53      84.356  68.466 111.315  1.00154.89           H
ATOM   3622 HD12 LEU B  53      85.192  69.833 112.095  1.00154.89           H
ATOM   3623 HD13 LEU B  53      83.885  68.995 112.966  1.00154.89           H
ATOM   3624 HD21 LEU B  53      86.885  69.548 113.688  1.00154.89           H
ATOM   3625 HD22 LEU B  53      87.333  67.919 114.268  1.00154.89           H
ATOM   3626 HD23 LEU B  53      85.850  68.711 114.824  1.00154.89           H
ATOM   3627  N   ARG B  54      85.212  63.578 111.872  1.00153.66           N
ATOM   3628  CA  ARG B  54      85.196  62.100 111.702  1.00153.66           C
ATOM   3629  C   ARG B  54      86.623  61.584 111.525  1.00153.66           C
ATOM   3630  O   ARG B  54      87.547  62.367 111.174  1.00153.66           O
ATOM   3631  CB  ARG B  54      84.419  61.823 110.423  1.00153.66           C
ATOM   3632  CG  ARG B  54      82.864  62.010 110.543  1.00153.66           C
ATOM   3633  CD  ARG B  54      82.222  62.173 109.160  1.00153.66           C
ATOM   3634  NE  ARG B  54      82.365  60.918 108.302  1.00153.66           N
ATOM   3635  CZ  ARG B  54      81.433  60.448 107.513  1.00153.66           C
ATOM   3636  NH1 ARG B  54      80.213  60.893 107.495  1.00153.66           N
ATOM   3637  NH2 ARG B  54      81.775  59.517 106.657  1.00153.66           N
ATOM   3638  H   ARG B  54      85.858  64.090 111.288  1.00153.66           H
ATOM   3639  HA  ARG B  54      84.708  61.718 112.598  1.00153.66           H
ATOM   3640  HB2 ARG B  54      84.552  60.816 110.029  1.00153.66           H
ATOM   3641  HB3 ARG B  54      84.901  62.477 109.696  1.00153.66           H
ATOM   3642  HG2 ARG B  54      82.353  61.195 111.055  1.00153.66           H
ATOM   3643  HG3 ARG B  54      82.618  62.878 111.155  1.00153.66           H
ATOM   3644  HD2 ARG B  54      81.167  62.328 109.385  1.00153.66           H
ATOM   3645  HD3 ARG B  54      82.640  63.027 108.627  1.00153.66           H
ATOM   3646  HE  ARG B  54      83.307  60.592 108.139  1.00153.66           H
ATOM   3647 HH11 ARG B  54      79.891  61.573 108.170  1.00153.66           H
ATOM   3648 HH12 ARG B  54      79.501  60.535 106.875  1.00153.66           H
ATOM   3649 HH21 ARG B  54      82.715  59.150 106.688  1.00153.66           H
ATOM   3650 HH22 ARG B  54      81.121  59.106 106.006  1.00153.66           H
ATOM   3651  N   HIS B  55      86.771  60.263 111.711  1.00153.03           N
ATOM   3652  CA  HIS B  55      87.960  59.428 111.423  1.00153.03           C
ATOM   3653  C   HIS B  55      88.468  59.497 109.980  1.00153.03           C
ATOM   3654  O   HIS B  55      89.654  59.607 109.784  1.00153.03           O
ATOM   3655  CB  HIS B  55      87.656  57.949 111.809  1.00153.03           C
ATOM   3656  CG  HIS B  55      86.436  57.447 111.068  1.00153.03           C
ATOM   3657  ND1 HIS B  55      85.100  57.784 111.330  1.00153.03           N
ATOM   3658  CD2 HIS B  55      86.462  56.858 109.826  1.00153.03           C
ATOM   3659  CE1 HIS B  55      84.393  57.426 110.243  1.00153.03           C
ATOM   3660  NE2 HIS B  55      85.189  56.900 109.305  1.00153.03           N
ATOM   3661  H   HIS B  55      85.928  59.752 111.928  1.00153.03           H
ATOM   3662  HA  HIS B  55      88.793  59.778 112.034  1.00153.03           H
ATOM   3663  HB2 HIS B  55      88.494  57.329 111.491  1.00153.03           H
ATOM   3664  HB3 HIS B  55      87.543  57.887 112.891  1.00153.03           H
ATOM   3665  HD2 HIS B  55      87.343  56.589 109.262  1.00153.03           H
ATOM   3666  HE1 HIS B  55      83.337  57.618 110.115  1.00153.03           H
ATOM   3667  HE2 HIS B  55      84.893  56.782 108.347  1.00153.03           H
ATOM   3668  N   ASP B  56      87.574  59.500 108.983  1.00158.79           N
ATOM   3669  CA  ASP B  56      87.932  59.554 107.574  1.00158.79           C
ATOM   3670  C   ASP B  56      88.511  60.952 107.133  1.00158.79           C
ATOM   3671  O   ASP B  56      89.521  61.067 106.405  1.00158.79           O
ATOM   3672  CB  ASP B  56      86.769  59.107 106.664  1.00158.79           C
ATOM   3673  CG  ASP B  56      85.370  59.543 107.137  1.00158.79           C
ATOM   3674  OD2 ASP B  56      84.445  58.711 107.083  1.00158.79           O
ATOM   3675  OD1 ASP B  56      85.229  60.705 107.630  1.00158.79           O
ATOM   3676  H   ASP B  56      86.586  59.449 109.185  1.00158.79           H
ATOM   3677  HA  ASP B  56      88.741  58.844 107.407  1.00158.79           H
ATOM   3678  HB2 ASP B  56      86.937  59.370 105.619  1.00158.79           H
ATOM   3679  HB3 ASP B  56      86.786  58.017 106.691  1.00158.79           H
ATOM   3680  N   ALA B  57      87.928  62.038 107.654  1.00155.99           N
ATOM   3681  CA  ALA B  57      88.554  63.356 107.575  1.00155.99           C
ATOM   3682  C   ALA B  57      89.935  63.386 108.271  1.00155.99           C
ATOM   3683  O   ALA B  57      90.942  63.809 107.682  1.00155.99           O
ATOM   3684  CB  ALA B  57      87.605  64.431 108.135  1.00155.99           C
ATOM   3685  H   ALA B  57      87.152  61.876 108.280  1.00155.99           H
ATOM   3686  HA  ALA B  57      88.772  63.616 106.540  1.00155.99           H
ATOM   3687  HB1 ALA B  57      87.367  64.252 109.184  1.00155.99           H
ATOM   3688  HB2 ALA B  57      86.625  64.441 107.657  1.00155.99           H
ATOM   3689  HB3 ALA B  57      88.045  65.416 107.980  1.00155.99           H
ATOM   3690  N   PHE B  58      90.013  62.948 109.548  1.00147.85           N
ATOM   3691  CA  PHE B  58      91.251  62.784 110.308  1.00147.85           C
ATOM   3692  C   PHE B  58      92.341  62.007 109.592  1.00147.85           C
ATOM   3693  O   PHE B  58      93.505  62.311 109.739  1.00147.85           O
ATOM   3694  CB  PHE B  58      90.960  62.183 111.693  1.00147.85           C
ATOM   3695  CG  PHE B  58      90.999  63.169 112.862  1.00147.85           C
ATOM   3696  CD1 PHE B  58      89.995  64.120 113.066  1.00147.85           C
ATOM   3697  CD2 PHE B  58      92.083  63.141 113.768  1.00147.85           C
ATOM   3698  CE1 PHE B  58      90.027  65.022 114.121  1.00147.85           C
ATOM   3699  CE2 PHE B  58      92.096  64.005 114.874  1.00147.85           C
ATOM   3700  CZ  PHE B  58      91.093  64.992 115.051  1.00147.85           C
ATOM   3701  H   PHE B  58      89.161  62.660 110.007  1.00147.85           H
ATOM   3702  HA  PHE B  58      91.641  63.790 110.465  1.00147.85           H
ATOM   3703  HB2 PHE B  58      90.014  61.647 111.764  1.00147.85           H
ATOM   3704  HB3 PHE B  58      91.735  61.444 111.897  1.00147.85           H
ATOM   3705  HD1 PHE B  58      89.188  64.132 112.348  1.00147.85           H
ATOM   3706  HD2 PHE B  58      92.852  62.404 113.587  1.00147.85           H
ATOM   3707  HE1 PHE B  58      89.280  65.801 114.172  1.00147.85           H
ATOM   3708  HE2 PHE B  58      92.915  63.917 115.573  1.00147.85           H
ATOM   3709  HZ  PHE B  58      91.125  65.676 115.886  1.00147.85           H
ATOM   3710  N   LEU B  59      91.976  60.987 108.802  1.00161.06           N
ATOM   3711  CA  LEU B  59      92.912  60.221 107.979  1.00161.06           C
ATOM   3712  C   LEU B  59      93.469  61.098 106.864  1.00161.06           C
ATOM   3713  O   LEU B  59      94.676  61.284 106.755  1.00161.06           O
ATOM   3714  CB  LEU B  59      92.221  58.939 107.477  1.00161.06           C
ATOM   3715  CG  LEU B  59      92.945  58.203 106.345  1.00161.06           C
ATOM   3716  CD1 LEU B  59      94.219  57.577 106.886  1.00161.06           C
ATOM   3717  CD2 LEU B  59      92.102  57.091 105.754  1.00161.06           C
ATOM   3718  H   LEU B  59      91.030  60.632 108.814  1.00161.06           H
ATOM   3719  HA  LEU B  59      93.754  59.971 108.625  1.00161.06           H
ATOM   3720  HB2 LEU B  59      92.080  58.267 108.323  1.00161.06           H
ATOM   3721  HB3 LEU B  59      91.231  59.176 107.087  1.00161.06           H
ATOM   3722  HG  LEU B  59      93.199  58.898 105.545  1.00161.06           H
ATOM   3723 HD11 LEU B  59      94.905  58.309 107.313  1.00161.06           H
ATOM   3724 HD12 LEU B  59      94.780  57.103 106.080  1.00161.06           H
ATOM   3725 HD13 LEU B  59      93.950  56.855 107.656  1.00161.06           H
ATOM   3726 HD21 LEU B  59      91.206  57.522 105.306  1.00161.06           H
ATOM   3727 HD22 LEU B  59      92.664  56.611 104.953  1.00161.06           H
ATOM   3728 HD23 LEU B  59      91.848  56.344 106.505  1.00161.06           H
ATOM   3729  N   TRP B  60      92.572  61.644 106.031  1.00156.08           N
ATOM   3730  CA  TRP B  60      93.032  62.440 104.853  1.00156.08           C
ATOM   3731  C   TRP B  60      93.830  63.696 105.268  1.00156.08           C
ATOM   3732  O   TRP B  60      94.714  64.157 104.527  1.00156.08           O
ATOM   3733  CB  TRP B  60      91.794  62.838 104.057  1.00156.08           C
ATOM   3734  CG  TRP B  60      91.067  61.706 103.340  1.00156.08           C
ATOM   3735  CD1 TRP B  60      91.659  60.657 102.726  1.00156.08           C
ATOM   3736  CD2 TRP B  60      89.655  61.571 103.067  1.00156.08           C
ATOM   3737  NE1 TRP B  60      90.683  59.885 102.161  1.00156.08           N
ATOM   3738  CE2 TRP B  60      89.437  60.423 102.292  1.00156.08           C
ATOM   3739  CE3 TRP B  60      88.526  62.337 103.410  1.00156.08           C
ATOM   3740  CZ2 TRP B  60      88.143  60.023 101.826  1.00156.08           C
ATOM   3741  CZ3 TRP B  60      87.252  61.949 103.010  1.00156.08           C
ATOM   3742  CH2 TRP B  60      87.039  60.814 102.183  1.00156.08           C
ATOM   3743  H   TRP B  60      91.592  61.446 106.173  1.00156.08           H
ATOM   3744  HA  TRP B  60      93.697  61.782 104.295  1.00156.08           H
ATOM   3745  HB2 TRP B  60      91.057  63.338 104.685  1.00156.08           H
ATOM   3746  HB3 TRP B  60      92.095  63.517 103.259  1.00156.08           H
ATOM   3747  HD1 TRP B  60      92.727  60.504 102.677  1.00156.08           H
ATOM   3748  HE3 TRP B  60      88.614  63.224 104.020  1.00156.08           H
ATOM   3749  HZ2 TRP B  60      88.034  59.118 101.247  1.00156.08           H
ATOM   3750  HZ3 TRP B  60      86.419  62.557 103.331  1.00156.08           H
ATOM   3751  HH2 TRP B  60      86.041  60.558 101.860  1.00156.08           H
ATOM   3752  HE1 TRP B  60      90.867  59.047 101.627  1.00156.08           H
ATOM   3753  N   LEU B  61      93.521  64.259 106.425  1.00149.85           N
ATOM   3754  CA  LEU B  61      94.289  65.360 107.061  1.00149.85           C
ATOM   3755  C   LEU B  61      95.616  64.944 107.751  1.00149.85           C
ATOM   3756  O   LEU B  61      96.226  65.758 108.451  1.00149.85           O
ATOM   3757  CB  LEU B  61      93.376  66.101 108.036  1.00149.85           C
ATOM   3758  CG  LEU B  61      92.151  66.712 107.312  1.00149.85           C
ATOM   3759  CD1 LEU B  61      91.163  67.117 108.383  1.00149.85           C
ATOM   3760  CD2 LEU B  61      92.498  67.880 106.415  1.00149.85           C
ATOM   3761  H   LEU B  61      92.739  63.872 106.935  1.00149.85           H
ATOM   3762  HA  LEU B  61      94.591  66.080 106.300  1.00149.85           H
ATOM   3763  HB2 LEU B  61      93.011  65.340 108.726  1.00149.85           H
ATOM   3764  HB3 LEU B  61      93.907  66.885 108.575  1.00149.85           H
ATOM   3765  HG  LEU B  61      91.614  66.021 106.663  1.00149.85           H
ATOM   3766 HD11 LEU B  61      90.243  67.487 107.928  1.00149.85           H
ATOM   3767 HD12 LEU B  61      90.925  66.238 108.981  1.00149.85           H
ATOM   3768 HD13 LEU B  61      91.577  67.868 109.055  1.00149.85           H
ATOM   3769 HD21 LEU B  61      93.382  67.661 105.816  1.00149.85           H
ATOM   3770 HD22 LEU B  61      92.703  68.791 106.978  1.00149.85           H
ATOM   3771 HD23 LEU B  61      91.677  68.015 105.711  1.00149.85           H
ATOM   3772  N   LEU B  62      96.007  63.715 107.538  1.00168.46           N
ATOM   3773  CA  LEU B  62      97.343  63.191 107.710  1.00168.46           C
ATOM   3774  C   LEU B  62      97.639  62.108 106.628  1.00168.46           C
ATOM   3775  O   LEU B  62      98.013  60.967 106.938  1.00168.46           O
ATOM   3776  CB  LEU B  62      97.476  62.719 109.166  1.00168.46           C
ATOM   3777  CG  LEU B  62      98.919  62.701 109.670  1.00168.46           C
ATOM   3778  CD1 LEU B  62      99.600  64.075 109.743  1.00168.46           C
ATOM   3779  CD2 LEU B  62      98.945  62.157 111.115  1.00168.46           C
ATOM   3780  H   LEU B  62      95.364  63.128 107.028  1.00168.46           H
ATOM   3781  HA  LEU B  62      98.041  64.017 107.571  1.00168.46           H
ATOM   3782  HB2 LEU B  62      97.052  61.720 109.266  1.00168.46           H
ATOM   3783  HB3 LEU B  62      96.954  63.432 109.804  1.00168.46           H
ATOM   3784  HG  LEU B  62      99.475  62.015 109.031  1.00168.46           H
ATOM   3785 HD11 LEU B  62      99.699  64.471 108.732  1.00168.46           H
ATOM   3786 HD12 LEU B  62      98.998  64.793 110.299  1.00168.46           H
ATOM   3787 HD13 LEU B  62     100.590  63.955 110.184  1.00168.46           H
ATOM   3788 HD21 LEU B  62      98.379  61.225 111.115  1.00168.46           H
ATOM   3789 HD22 LEU B  62      99.959  61.911 111.431  1.00168.46           H
ATOM   3790 HD23 LEU B  62      98.470  62.885 111.772  1.00168.46           H
ATOM   3791  N   THR B  63      97.359  62.490 105.376  1.00173.99           N
ATOM   3792  CA  THR B  63      97.671  61.786 104.122  1.00173.99           C
ATOM   3793  C   THR B  63      98.032  62.850 103.102  1.00173.99           C
ATOM   3794  O   THR B  63      97.512  62.871 101.960  1.00173.99           O
ATOM   3795  CB  THR B  63      96.545  60.859 103.631  1.00173.99           C
ATOM   3796  OG1 THR B  63      96.046  60.079 104.683  1.00173.99           O
ATOM   3797  CG2 THR B  63      96.953  59.839 102.550  1.00173.99           C
ATOM   3798  H   THR B  63      97.100  63.457 105.238  1.00173.99           H
ATOM   3799  HA  THR B  63      98.509  61.119 104.327  1.00173.99           H
ATOM   3800  HB  THR B  63      95.726  61.459 103.233  1.00173.99           H
ATOM   3801  HG1 THR B  63      95.967  60.631 105.465  1.00173.99           H
ATOM   3802 HG21 THR B  63      96.062  59.278 102.269  1.00173.99           H
ATOM   3803 HG22 THR B  63      97.234  60.375 101.643  1.00173.99           H
ATOM   3804 HG23 THR B  63      97.751  59.164 102.859  1.00173.99           H
ATOM   3805  N   ASP B  64      98.804  63.858 103.548  1.00187.26           N
ATOM   3806  CA  ASP B  64      99.199  65.021 102.750  1.00187.26           C
ATOM   3807  C   ASP B  64     100.566  65.660 103.103  1.00187.26           C
ATOM   3808  O   ASP B  64     101.004  66.607 102.464  1.00187.26           O
ATOM   3809  CB  ASP B  64      98.047  65.990 102.825  1.00187.26           C
ATOM   3810  CG  ASP B  64      98.015  66.938 104.021  1.00187.26           C
ATOM   3811  OD1 ASP B  64      97.275  66.697 105.010  1.00187.26           O
ATOM   3812  OD2 ASP B  64      98.651  68.009 103.929  1.00187.26           O
ATOM   3813  H   ASP B  64      99.242  63.687 104.441  1.00187.26           H
ATOM   3814  HA  ASP B  64      99.292  64.693 101.715  1.00187.26           H
ATOM   3815  HB2 ASP B  64      98.096  66.558 101.896  1.00187.26           H
ATOM   3816  HB3 ASP B  64      97.094  65.460 102.839  1.00187.26           H
ATOM   3817  N   ILE B  65     101.268  65.191 104.191  1.00202.35           N
ATOM   3818  CA  ILE B  65     102.730  65.382 104.393  1.00202.35           C
ATOM   3819  C   ILE B  65     103.542  64.525 103.418  1.00202.35           C
ATOM   3820  O   ILE B  65     103.017  63.789 102.596  1.00202.35           O
ATOM   3821  CB  ILE B  65     103.105  65.219 105.891  1.00202.35           C
ATOM   3822  CG1 ILE B  65     102.225  66.066 106.860  1.00202.35           C
ATOM   3823  CG2 ILE B  65     104.564  65.509 106.216  1.00202.35           C
ATOM   3824  CD1 ILE B  65     102.291  67.579 106.629  1.00202.35           C
ATOM   3825  H   ILE B  65     100.887  64.362 104.624  1.00202.35           H
ATOM   3826  HA  ILE B  65     102.935  66.408 104.085  1.00202.35           H
ATOM   3827  HB  ILE B  65     102.886  64.164 106.061  1.00202.35           H
ATOM   3828 HG12 ILE B  65     101.190  65.733 106.783  1.00202.35           H
ATOM   3829 HG13 ILE B  65     102.530  65.841 107.882  1.00202.35           H
ATOM   3830 HG21 ILE B  65     104.753  65.629 107.282  1.00202.35           H
ATOM   3831 HG22 ILE B  65     105.236  64.696 105.941  1.00202.35           H
ATOM   3832 HG23 ILE B  65     104.913  66.424 105.737  1.00202.35           H
ATOM   3833 HD11 ILE B  65     101.790  68.107 107.440  1.00202.35           H
ATOM   3834 HD12 ILE B  65     101.819  67.867 105.690  1.00202.35           H
ATOM   3835 HD13 ILE B  65     103.321  67.935 106.671  1.00202.35           H
ATOM   3836  N   GLU B  66     104.870  64.640 103.422  1.00229.27           N
ATOM   3837  CA  GLU B  66     105.782  64.115 102.387  1.00229.27           C
ATOM   3838  C   GLU B  66     106.494  62.736 102.648  1.00229.27           C
ATOM   3839  O   GLU B  66     107.236  62.294 101.766  1.00229.27           O
ATOM   3840  H   GLU B  66     105.279  65.283 104.085  1.00229.27           H
ATOM   3841  HA  GLU B  66     105.177  63.847 101.520  1.00229.27           H
ATOM   3842  CB  GLU B  66     106.737  65.212 101.884  1.00 30.00           C
ATOM   3843  CG  GLU B  66     106.052  66.283 100.975  1.00 30.00           C
ATOM   3844  CD  GLU B  66     106.450  67.740 101.240  1.00 30.00           C
ATOM   3845  OE1 GLU B  66     107.645  68.084 101.339  1.00 30.00           O
ATOM   3846  OE2 GLU B  66     105.541  68.627 101.278  1.00 30.00           O
ATOM   3847  HB2 GLU B  66     107.241  65.684 102.727  1.00 30.00           H
ATOM   3848  HB3 GLU B  66     107.541  64.780 101.287  1.00 30.00           H
ATOM   3849  HG2 GLU B  66     106.241  66.028  99.932  1.00 30.00           H
ATOM   3850  HG3 GLU B  66     104.974  66.224 101.129  1.00 30.00           H
ATOM   3851  N   GLU B  67     106.253  62.001 103.735  1.00229.44           N
ATOM   3852  CA  GLU B  67     106.937  60.730 104.031  1.00229.44           C
ATOM   3853  C   GLU B  67     106.056  59.695 104.803  1.00229.44           C
ATOM   3854  O   GLU B  67     105.013  59.993 105.378  1.00229.44           O
ATOM   3855  H   GLU B  67     105.498  62.252 104.357  1.00229.44           H
ATOM   3856  HA  GLU B  67     107.186  60.249 103.086  1.00229.44           H
ATOM   3857  CB  GLU B  67     108.343  61.034 104.682  1.00 30.00           C
ATOM   3858  CG  GLU B  67     109.195  59.751 104.911  1.00 30.00           C
ATOM   3859  CD  GLU B  67     110.704  59.943 105.029  1.00 30.00           C
ATOM   3860  OE1 GLU B  67     111.169  61.064 104.825  1.00 30.00           O
ATOM   3861  OE2 GLU B  67     111.387  58.945 105.273  1.00 30.00           O
ATOM   3862  HB2 GLU B  67     108.891  61.697 104.012  1.00 30.00           H
ATOM   3863  HB3 GLU B  67     108.226  61.570 105.624  1.00 30.00           H
ATOM   3864  HG2 GLU B  67     108.804  59.202 105.768  1.00 30.00           H
ATOM   3865  HG3 GLU B  67     109.101  59.149 104.007  1.00 30.00           H
ATOM   3866  N   GLU B  68     106.487  58.415 104.746  1.00232.86           N
ATOM   3867  CA  GLU B  68     105.961  57.166 105.319  1.00232.86           C
ATOM   3868  C   GLU B  68     105.323  57.291 106.692  1.00232.86           C
ATOM   3869  O   GLU B  68     104.388  56.544 106.964  1.00232.86           O
ATOM   3870  CB  GLU B  68     107.203  56.235 105.439  1.00232.86           C
ATOM   3871  CG  GLU B  68     107.037  54.804 105.986  1.00232.86           C
ATOM   3872  CD  GLU B  68     106.398  53.802 105.068  1.00232.86           C
ATOM   3873  OE1 GLU B  68     106.185  54.124 103.882  1.00232.86           O
ATOM   3874  OE2 GLU B  68     106.213  52.667 105.527  1.00232.86           O
ATOM   3875  H   GLU B  68     107.299  58.245 104.170  1.00232.86           H
ATOM   3876  HA  GLU B  68     105.251  56.722 104.621  1.00232.86           H
ATOM   3877  HB2 GLU B  68     107.645  56.212 104.443  1.00232.86           H
ATOM   3878  HB3 GLU B  68     107.919  56.731 106.094  1.00232.86           H
ATOM   3879  HG2 GLU B  68     108.042  54.458 106.225  1.00232.86           H
ATOM   3880  HG3 GLU B  68     106.503  54.886 106.933  1.00232.86           H
ATOM   3881  N   GLU B  69     105.778  58.179 107.581  1.00218.81           N
ATOM   3882  CA  GLU B  69     105.235  58.351 108.928  1.00218.81           C
ATOM   3883  C   GLU B  69     103.746  58.692 108.917  1.00218.81           C
ATOM   3884  O   GLU B  69     103.072  58.469 109.889  1.00218.81           O
ATOM   3885  H   GLU B  69     106.555  58.736 107.255  1.00218.81           H
ATOM   3886  HA  GLU B  69     105.338  57.391 109.432  1.00218.81           H
ATOM   3887  CB  GLU B  69     106.072  59.361 109.679  1.00 30.00           C
ATOM   3888  CG  GLU B  69     107.515  58.847 109.925  1.00 30.00           C
ATOM   3889  CD  GLU B  69     108.485  59.965 110.256  1.00 30.00           C
ATOM   3890  OE1 GLU B  69     108.811  60.731 109.335  1.00 30.00           O
ATOM   3891  OE2 GLU B  69     108.839  60.090 111.461  1.00 30.00           O
ATOM   3892  HB2 GLU B  69     106.116  60.316 109.156  1.00 30.00           H
ATOM   3893  HB3 GLU B  69     105.618  59.589 110.644  1.00 30.00           H
ATOM   3894  HG2 GLU B  69     107.508  58.068 110.688  1.00 30.00           H
ATOM   3895  HG3 GLU B  69     107.886  58.403 109.002  1.00 30.00           H
ATOM   3896  N   GLU B  70     103.167  59.168 107.799  1.00221.40           N
ATOM   3897  CA  GLU B  70     101.723  59.362 107.732  1.00221.40           C
ATOM   3898  C   GLU B  70     101.022  57.997 107.659  1.00221.40           C
ATOM   3899  O   GLU B  70     100.004  57.788 108.326  1.00221.40           O
ATOM   3900  H   GLU B  70     103.710  59.514 107.021  1.00221.40           H
ATOM   3901  HA  GLU B  70     101.400  59.878 108.636  1.00221.40           H
ATOM   3902  CB  GLU B  70     101.362  60.137 106.460  1.00 30.00           C
ATOM   3903  CG  GLU B  70     101.630  61.604 106.688  1.00 30.00           C
ATOM   3904  CD  GLU B  70     100.839  62.477 105.714  1.00 30.00           C
ATOM   3905  OE1 GLU B  70     100.924  62.242 104.508  1.00 30.00           O
ATOM   3906  OE2 GLU B  70     100.170  63.453 106.138  1.00 30.00           O
ATOM   3907  HB2 GLU B  70     101.932  59.784 105.600  1.00 30.00           H
ATOM   3908  HB3 GLU B  70     100.307  60.008 106.219  1.00 30.00           H
ATOM   3909  HG2 GLU B  70     101.365  61.860 107.714  1.00 30.00           H
ATOM   3910  HG3 GLU B  70     102.697  61.803 106.591  1.00 30.00           H
ATOM   3911  N   GLU B  71     101.542  57.078 106.879  1.00228.10           N
ATOM   3912  CA  GLU B  71     101.007  55.731 106.781  1.00228.10           C
ATOM   3913  C   GLU B  71     101.276  54.932 108.044  1.00228.10           C
ATOM   3914  O   GLU B  71     100.362  54.271 108.563  1.00228.10           O
ATOM   3915  H   GLU B  71     102.407  57.251 106.387  1.00228.10           H
ATOM   3916  HA  GLU B  71      99.927  55.802 106.654  1.00228.10           H
ATOM   3917  CB  GLU B  71     101.542  55.090 105.470  1.00 30.00           C
ATOM   3918  CG  GLU B  71     100.991  55.865 104.245  1.00 30.00           C
ATOM   3919  CD  GLU B  71     101.176  55.139 102.883  1.00 30.00           C
ATOM   3920  OE1 GLU B  71     101.197  53.874 102.830  1.00 30.00           O
ATOM   3921  OE2 GLU B  71     101.180  55.876 101.876  1.00 30.00           O
ATOM   3922  HB2 GLU B  71     102.631  55.132 105.439  1.00 30.00           H
ATOM   3923  HB3 GLU B  71     101.248  54.040 105.477  1.00 30.00           H
ATOM   3924  HG2 GLU B  71      99.928  56.059 104.393  1.00 30.00           H
ATOM   3925  HG3 GLU B  71     101.510  56.822 104.183  1.00 30.00           H
ATOM   3926  N   GLU B  72     102.442  55.094 108.669  1.00220.88           N
ATOM   3927  CA  GLU B  72     102.615  54.610 110.052  1.00220.88           C
ATOM   3928  C   GLU B  72     101.602  55.220 111.020  1.00220.88           C
ATOM   3929  O   GLU B  72     101.040  54.489 111.850  1.00220.88           O
ATOM   3930  H   GLU B  72     103.136  55.659 108.202  1.00220.88           H
ATOM   3931  HA  GLU B  72     102.490  53.529 110.127  1.00220.88           H
ATOM   3932  CB  GLU B  72     104.024  54.903 110.564  1.00 30.00           C
ATOM   3933  CG  GLU B  72     105.132  54.013 110.041  1.00 30.00           C
ATOM   3934  CD  GLU B  72     106.405  54.135 110.922  1.00 30.00           C
ATOM   3935  OE1 GLU B  72     106.369  54.932 111.921  1.00 30.00           O
ATOM   3936  OE2 GLU B  72     107.384  53.416 110.690  1.00 30.00           O
ATOM   3937  HB2 GLU B  72     104.301  55.931 110.330  1.00 30.00           H
ATOM   3938  HB3 GLU B  72     103.932  54.787 111.644  1.00 30.00           H
ATOM   3939  HG2 GLU B  72     104.825  52.969 110.109  1.00 30.00           H
ATOM   3940  HG3 GLU B  72     105.390  54.273 109.014  1.00 30.00           H
ATOM   3941  N   SER B  73     101.236  56.501 110.898  1.00219.97           N
ATOM   3942  CA  SER B  73     100.171  57.102 111.726  1.00219.97           C
ATOM   3943  C   SER B  73      98.833  56.413 111.460  1.00219.97           C
ATOM   3944  O   SER B  73      98.060  56.203 112.379  1.00219.97           O
ATOM   3945  CB  SER B  73      99.995  58.618 111.431  1.00219.97           C
ATOM   3946  OG  SER B  73     101.200  59.313 111.628  1.00219.97           O
ATOM   3947  H   SER B  73     101.718  57.091 110.236  1.00219.97           H
ATOM   3948  HA  SER B  73     100.396  57.004 112.788  1.00219.97           H
ATOM   3949  HB2 SER B  73      99.638  58.723 110.406  1.00219.97           H
ATOM   3950  HB3 SER B  73      99.193  58.986 112.070  1.00219.97           H
ATOM   3951  HG  SER B  73     101.889  58.994 111.040  1.00219.97           H
ATOM   3952  N   GLN B  74      98.534  56.061 110.203  1.00233.45           N
ATOM   3953  CA  GLN B  74      97.306  55.387 109.782  1.00233.45           C
ATOM   3954  C   GLN B  74      97.221  53.937 110.224  1.00233.45           C
ATOM   3955  O   GLN B  74      96.171  53.524 110.707  1.00233.45           O
ATOM   3956  CB  GLN B  74      97.045  55.647 108.279  1.00233.45           C
ATOM   3957  CG  GLN B  74      97.263  54.512 107.280  1.00233.45           C
ATOM   3958  CD  GLN B  74      96.165  53.454 107.182  1.00233.45           C
ATOM   3959  OE1 GLN B  74      94.976  53.732 107.090  1.00233.45           O
ATOM   3960  NE2 GLN B  74      96.469  52.180 107.259  1.00233.45           N
ATOM   3961  H   GLN B  74      99.251  56.264 109.521  1.00233.45           H
ATOM   3962  HA  GLN B  74      96.506  55.919 110.297  1.00233.45           H
ATOM   3963  HB2 GLN B  74      95.988  55.904 108.215  1.00233.45           H
ATOM   3964  HB3 GLN B  74      97.522  56.573 107.960  1.00233.45           H
ATOM   3965  HG2 GLN B  74      97.402  54.952 106.292  1.00233.45           H
ATOM   3966  HG3 GLN B  74      98.198  53.997 107.498  1.00233.45           H
ATOM   3967 HE21 GLN B  74      97.424  51.908 107.442  1.00233.45           H
ATOM   3968 HE22 GLN B  74      95.746  51.494 107.096  1.00233.45           H
ATOM   3969  N   ASP B  75      98.336  53.217 110.221  1.00242.03           N
ATOM   3970  CA  ASP B  75      98.438  51.881 110.835  1.00242.03           C
ATOM   3971  C   ASP B  75      98.221  51.920 112.365  1.00242.03           C
ATOM   3972  O   ASP B  75      97.417  51.171 112.873  1.00242.03           O
ATOM   3973  CB  ASP B  75      99.733  51.132 110.466  1.00242.03           C
ATOM   3974  CG  ASP B  75      99.799  50.750 108.963  1.00242.03           C
ATOM   3975  OD1 ASP B  75      98.858  51.108 108.232  1.00242.03           O
ATOM   3976  OD2 ASP B  75     100.698  49.960 108.675  1.00242.03           O
ATOM   3977  H   ASP B  75      99.148  53.562 109.729  1.00242.03           H
ATOM   3978  HA  ASP B  75      97.632  51.283 110.411  1.00242.03           H
ATOM   3979  HB2 ASP B  75      99.786  50.223 111.066  1.00242.03           H
ATOM   3980  HB3 ASP B  75     100.579  51.748 110.769  1.00242.03           H
ATOM   3981  N   PHE B  76      98.815  52.886 113.093  1.00228.43           N
ATOM   3982  CA  PHE B  76      98.489  53.111 114.507  1.00228.43           C
ATOM   3983  C   PHE B  76      97.009  53.442 114.687  1.00228.43           C
ATOM   3984  O   PHE B  76      96.360  52.925 115.597  1.00228.43           O
ATOM   3985  CB  PHE B  76      99.437  54.206 115.008  1.00228.43           C
ATOM   3986  CG  PHE B  76      99.724  54.062 116.501  1.00228.43           C
ATOM   3987  CD2 PHE B  76     101.033  53.694 116.926  1.00228.43           C
ATOM   3988  CD1 PHE B  76      98.718  54.244 117.471  1.00228.43           C
ATOM   3989  CE2 PHE B  76     101.303  53.485 118.294  1.00228.43           C
ATOM   3990  CE1 PHE B  76      98.992  54.061 118.838  1.00228.43           C
ATOM   3991  CZ  PHE B  76     100.316  53.739 119.232  1.00228.43           C
ATOM   3992  H   PHE B  76      99.480  53.501 112.646  1.00228.43           H
ATOM   3993  HA  PHE B  76      98.689  52.174 115.027  1.00228.43           H
ATOM   3994  HB2 PHE B  76      98.993  55.170 114.758  1.00228.43           H
ATOM   3995  HB3 PHE B  76     100.419  54.154 114.538  1.00228.43           H
ATOM   3996  HD2 PHE B  76     101.780  53.538 116.162  1.00228.43           H
ATOM   3997  HD1 PHE B  76      97.748  54.574 117.130  1.00228.43           H
ATOM   3998  HE2 PHE B  76     102.298  53.180 118.582  1.00228.43           H
ATOM   3999  HE1 PHE B  76      98.259  54.295 119.596  1.00228.43           H
ATOM   4000  HZ  PHE B  76     100.554  53.669 120.283  1.00228.43           H
ATOM   4001  N   ALA B  77      96.452  54.286 113.799  1.00234.80           N
ATOM   4002  CA  ALA B  77      94.991  54.556 113.898  1.00234.80           C
ATOM   4003  C   ALA B  77      94.136  53.289 113.713  1.00234.80           C
ATOM   4004  O   ALA B  77      93.224  53.065 114.491  1.00234.80           O
ATOM   4005  CB  ALA B  77      94.646  55.680 112.938  1.00234.80           C
ATOM   4006  H   ALA B  77      97.032  54.703 113.085  1.00234.80           H
ATOM   4007  HA  ALA B  77      94.859  54.928 114.914  1.00234.80           H
ATOM   4008  HB1 ALA B  77      93.583  55.898 113.042  1.00234.80           H
ATOM   4009  HB2 ALA B  77      94.828  55.393 111.903  1.00234.80           H
ATOM   4010  HB3 ALA B  77      95.182  56.587 113.216  1.00234.80           H
ATOM   4011  N   ASN B  78      94.483  52.375 112.745  1.00245.66           N
ATOM   4012  CA  ASN B  78      93.837  51.118 112.570  1.00245.66           C
ATOM   4013  C   ASN B  78      93.933  50.233 113.824  1.00245.66           C
ATOM   4014  O   ASN B  78      92.944  49.630 114.218  1.00245.66           O
ATOM   4015  CB  ASN B  78      94.369  50.400 111.320  1.00245.66           C
ATOM   4016  CG  ASN B  78      93.735  50.868 109.995  1.00245.66           C
ATOM   4017  OD1 ASN B  78      92.813  50.265 109.450  1.00245.66           O
ATOM   4018  ND2 ASN B  78      94.161  51.963 109.443  1.00245.66           N
ATOM   4019  H   ASN B  78      95.253  52.597 112.130  1.00245.66           H
ATOM   4020  HA  ASN B  78      92.777  51.308 112.406  1.00245.66           H
ATOM   4021  HB2 ASN B  78      95.444  50.533 111.197  1.00245.66           H
ATOM   4022  HB3 ASN B  78      94.097  49.346 111.370  1.00245.66           H
ATOM   4023 HD21 ASN B  78      94.981  52.455 109.769  1.00245.66           H
ATOM   4024 HD22 ASN B  78      93.759  52.304 108.582  1.00245.66           H
ATOM   4025  N   SER B  79      95.141  50.188 114.429  1.00253.91           N
ATOM   4026  CA  SER B  79      95.394  49.346 115.615  1.00253.91           C
ATOM   4027  C   SER B  79      94.443  49.706 116.778  1.00253.91           C
ATOM   4028  O   SER B  79      93.845  48.826 117.370  1.00253.91           O
ATOM   4029  CB  SER B  79      96.870  49.389 116.021  1.00253.91           C
ATOM   4030  OG  SER B  79      97.215  50.611 116.666  1.00253.91           O
ATOM   4031  H   SER B  79      95.925  50.625 113.967  1.00253.91           H
ATOM   4032  HA  SER B  79      95.223  48.323 115.281  1.00253.91           H
ATOM   4033  HB2 SER B  79      97.495  49.226 115.143  1.00253.91           H
ATOM   4034  HB3 SER B  79      97.039  48.575 116.725  1.00253.91           H
ATOM   4035  HG  SER B  79      96.971  51.328 116.077  1.00253.91           H
ATOM   4036  N   VAL B  80      94.226  51.000 117.083  1.00253.94           N
ATOM   4037  CA  VAL B  80      93.289  51.457 118.152  1.00253.94           C
ATOM   4038  C   VAL B  80      91.811  51.492 117.741  1.00253.94           C
ATOM   4039  O   VAL B  80      90.921  51.490 118.576  1.00253.94           O
ATOM   4040  CB  VAL B  80      93.684  52.761 118.773  1.00253.94           C
ATOM   4041  CG1 VAL B  80      95.077  52.697 119.402  1.00253.94           C
ATOM   4042  CG2 VAL B  80      93.615  53.957 117.801  1.00253.94           C
ATOM   4043  H   VAL B  80      94.745  51.700 116.572  1.00253.94           H
ATOM   4044  HA  VAL B  80      93.328  50.707 118.942  1.00253.94           H
ATOM   4045  HB  VAL B  80      93.020  52.955 119.615  1.00253.94           H
ATOM   4046 HG11 VAL B  80      95.284  53.688 119.807  1.00253.94           H
ATOM   4047 HG12 VAL B  80      95.844  52.439 118.672  1.00253.94           H
ATOM   4048 HG13 VAL B  80      95.099  51.993 120.234  1.00253.94           H
ATOM   4049 HG21 VAL B  80      92.675  54.014 117.252  1.00253.94           H
ATOM   4050 HG22 VAL B  80      94.411  53.833 117.066  1.00253.94           H
ATOM   4051 HG23 VAL B  80      93.780  54.902 118.317  1.00253.94           H
ATOM   4052  N   LEU B  81      91.520  51.558 116.436  1.00239.93           N
ATOM   4053  CA  LEU B  81      90.159  51.608 115.892  1.00239.93           C
ATOM   4054  C   LEU B  81      89.436  50.294 116.123  1.00239.93           C
ATOM   4055  O   LEU B  81      88.397  50.310 116.798  1.00239.93           O
ATOM   4056  CB  LEU B  81      90.204  51.994 114.400  1.00239.93           C
ATOM   4057  CG  LEU B  81      88.826  52.115 113.712  1.00239.93           C
ATOM   4058  CD1 LEU B  81      87.934  53.186 114.331  1.00239.93           C
ATOM   4059  CD2 LEU B  81      89.078  52.535 112.266  1.00239.93           C
ATOM   4060  H   LEU B  81      92.296  51.743 115.816  1.00239.93           H
ATOM   4061  HA  LEU B  81      89.591  52.399 116.382  1.00239.93           H
ATOM   4062  HB2 LEU B  81      90.698  52.960 114.296  1.00239.93           H
ATOM   4063  HB3 LEU B  81      90.813  51.263 113.868  1.00239.93           H
ATOM   4064  HG  LEU B  81      88.284  51.169 113.724  1.00239.93           H
ATOM   4065 HD11 LEU B  81      87.759  52.998 115.391  1.00239.93           H
ATOM   4066 HD12 LEU B  81      88.395  54.167 114.215  1.00239.93           H
ATOM   4067 HD13 LEU B  81      86.974  53.184 113.814  1.00239.93           H
ATOM   4068 HD21 LEU B  81      88.133  52.459 111.728  1.00239.93           H
ATOM   4069 HD22 LEU B  81      89.759  51.804 111.832  1.00239.93           H
ATOM   4070 HD23 LEU B  81      89.534  53.521 112.176  1.00239.93           H
ATOM   4071  N   TYR B  82      90.004  49.195 115.647  1.00249.99           N
ATOM   4072  CA  TYR B  82      89.349  47.882 115.642  1.00249.99           C
ATOM   4073  C   TYR B  82      90.388  46.730 115.777  1.00249.99           C
ATOM   4074  O   TYR B  82      90.145  45.608 115.304  1.00249.99           O
ATOM   4075  CB  TYR B  82      88.413  47.748 114.420  1.00249.99           C
ATOM   4076  CG  TYR B  82      88.913  48.198 113.033  1.00249.99           C
ATOM   4077  CD2 TYR B  82      87.984  48.736 112.118  1.00249.99           C
ATOM   4078  CD1 TYR B  82      90.272  48.116 112.649  1.00249.99           C
ATOM   4079  CE2 TYR B  82      88.388  49.195 110.849  1.00249.99           C
ATOM   4080  CE1 TYR B  82      90.664  48.572 111.363  1.00249.99           C
ATOM   4081  CZ  TYR B  82      89.733  49.131 110.468  1.00249.99           C
ATOM   4082  OH  TYR B  82      90.132  49.563 109.255  1.00249.99           O
ATOM   4083  H   TYR B  82      90.908  49.267 115.204  1.00249.99           H
ATOM   4084  HA  TYR B  82      88.727  47.749 116.528  1.00249.99           H
ATOM   4085  HB2 TYR B  82      88.115  46.708 114.290  1.00249.99           H
ATOM   4086  HB3 TYR B  82      87.489  48.284 114.638  1.00249.99           H
ATOM   4087  HD2 TYR B  82      86.958  48.810 112.447  1.00249.99           H
ATOM   4088  HD1 TYR B  82      91.013  47.660 113.289  1.00249.99           H
ATOM   4089  HE2 TYR B  82      87.677  49.667 110.188  1.00249.99           H
ATOM   4090  HE1 TYR B  82      91.695  48.454 111.062  1.00249.99           H
ATOM   4091  HH  TYR B  82      91.087  49.656 109.247  1.00249.99           H
ATOM   4092  N   GLY B  83      91.596  47.004 116.265  1.00260.91           N
ATOM   4093  CA  GLY B  83      92.754  46.136 116.245  1.00260.91           C
ATOM   4094  C   GLY B  83      93.355  45.822 117.653  1.00260.91           C
ATOM   4095  O   GLY B  83      92.674  45.881 118.681  1.00260.91           O
ATOM   4096  H   GLY B  83      91.749  47.904 116.699  1.00260.91           H
ATOM   4097  HA2 GLY B  83      93.558  46.591 115.668  1.00260.91           H
ATOM   4098  HA3 GLY B  83      92.490  45.179 115.793  1.00260.91           H
ATOM   4099  N   GLU B  84      94.631  45.426 117.661  1.00268.56           N
ATOM   4100  CA  GLU B  84      95.326  44.878 118.794  1.00268.56           C
ATOM   4101  C   GLU B  84      95.764  45.919 119.827  1.00268.56           C
ATOM   4102  O   GLU B  84      96.191  45.521 120.917  1.00268.56           O
ATOM   4103  CB  GLU B  84      96.543  44.069 118.286  1.00268.56           C
ATOM   4104  CG  GLU B  84      97.674  44.931 117.644  1.00268.56           C
ATOM   4105  CD  GLU B  84      97.369  45.601 116.278  1.00268.56           C
ATOM   4106  OE1 GLU B  84      96.390  45.245 115.629  1.00268.56           O
ATOM   4107  OE2 GLU B  84      98.150  46.517 115.900  1.00268.56           O
ATOM   4108  H   GLU B  84      95.116  45.420 116.775  1.00268.56           H
ATOM   4109  HA  GLU B  84      94.631  44.183 119.265  1.00268.56           H
ATOM   4110  HB2 GLU B  84      96.961  43.562 119.155  1.00268.56           H
ATOM   4111  HB3 GLU B  84      96.251  43.298 117.573  1.00268.56           H
ATOM   4112  HG2 GLU B  84      98.509  44.252 117.473  1.00268.56           H
ATOM   4113  HG3 GLU B  84      97.996  45.681 118.366  1.00268.56           H
ATOM   4114  N   LYS B  85      95.654  47.225 119.556  1.00258.37           N
ATOM   4115  CA  LYS B  85      96.239  48.263 120.436  1.00258.37           C
ATOM   4116  C   LYS B  85      95.202  48.981 121.311  1.00258.37           C
ATOM   4117  O   LYS B  85      94.150  49.424 120.848  1.00258.37           O
ATOM   4118  CB  LYS B  85      97.000  49.268 119.545  1.00258.37           C
ATOM   4119  CG  LYS B  85      97.765  50.374 120.204  1.00258.37           C
ATOM   4120  CD  LYS B  85      98.953  49.885 121.037  1.00258.37           C
ATOM   4121  CE  LYS B  85      99.721  51.042 121.755  1.00258.37           C
ATOM   4122  NZ  LYS B  85      98.879  51.668 122.810  1.00258.37           N
ATOM   4123  H   LYS B  85      95.176  47.575 118.737  1.00258.37           H
ATOM   4124  HA  LYS B  85      96.972  47.783 121.084  1.00258.37           H
ATOM   4125  HB2 LYS B  85      97.713  48.674 118.972  1.00258.37           H
ATOM   4126  HB3 LYS B  85      96.241  49.685 118.883  1.00258.37           H
ATOM   4127  HG2 LYS B  85      97.078  50.951 120.823  1.00258.37           H
ATOM   4128  HG3 LYS B  85      98.140  51.016 119.407  1.00258.37           H
ATOM   4129  HD2 LYS B  85      98.605  49.102 121.712  1.00258.37           H
ATOM   4130  HD3 LYS B  85      99.700  49.433 120.384  1.00258.37           H
ATOM   4131  HE2 LYS B  85      99.920  51.836 121.035  1.00258.37           H
ATOM   4132  HE3 LYS B  85     100.633  50.618 122.174  1.00258.37           H
ATOM   4133  HZ1 LYS B  85      97.925  51.780 122.499  1.00258.37           H
ATOM   4134  HZ2 LYS B  85      99.213  52.590 123.052  1.00258.37           H
ATOM   4135  HZ3 LYS B  85      98.758  51.026 123.580  1.00258.37           H
ATOM   4136  N   GLU B  86      95.523  49.200 122.610  1.00242.19           N
ATOM   4137  CA  GLU B  86      94.794  50.070 123.546  1.00242.19           C
ATOM   4138  C   GLU B  86      95.082  51.546 123.287  1.00242.19           C
ATOM   4139  O   GLU B  86      96.209  51.868 122.920  1.00242.19           O
ATOM   4140  CB  GLU B  86      95.092  49.718 125.052  1.00242.19           C
ATOM   4141  CG  GLU B  86      96.053  48.542 125.371  1.00242.19           C
ATOM   4142  CD  GLU B  86      97.525  48.892 125.213  1.00242.19           C
ATOM   4143  OE1 GLU B  86      97.888  49.412 124.131  1.00242.19           O
ATOM   4144  OE2 GLU B  86      98.318  48.622 126.153  1.00242.19           O
ATOM   4145  H   GLU B  86      96.458  48.955 122.902  1.00242.19           H
ATOM   4146  HA  GLU B  86      93.735  49.895 123.355  1.00242.19           H
ATOM   4147  HB2 GLU B  86      95.496  50.615 125.522  1.00242.19           H
ATOM   4148  HB3 GLU B  86      94.128  49.468 125.494  1.00242.19           H
ATOM   4149  HG2 GLU B  86      95.822  48.169 126.368  1.00242.19           H
ATOM   4150  HG3 GLU B  86      95.801  47.725 124.694  1.00242.19           H
ATOM   4151  N   LEU B  87      94.086  52.469 123.402  1.00208.08           N
ATOM   4152  CA  LEU B  87      94.296  53.923 123.388  1.00208.08           C
ATOM   4153  C   LEU B  87      94.615  54.369 124.827  1.00208.08           C
ATOM   4154  O   LEU B  87      93.741  54.394 125.710  1.00208.08           O
ATOM   4155  CB  LEU B  87      93.095  54.593 122.705  1.00208.08           C
ATOM   4156  CG  LEU B  87      91.706  54.610 123.409  1.00208.08           C
ATOM   4157  CD1 LEU B  87      90.710  55.172 122.397  1.00208.08           C
ATOM   4158  CD2 LEU B  87      91.137  53.253 123.819  1.00208.08           C
ATOM   4159  H   LEU B  87      93.152  52.167 123.638  1.00208.08           H
ATOM   4160  HA  LEU B  87      95.187  54.104 122.787  1.00208.08           H
ATOM   4161  HB2 LEU B  87      93.366  55.629 122.502  1.00208.08           H
ATOM   4162  HB3 LEU B  87      93.003  54.118 121.728  1.00208.08           H
ATOM   4163  HG  LEU B  87      91.721  55.253 124.289  1.00208.08           H
ATOM   4164 HD11 LEU B  87      91.046  56.167 122.103  1.00208.08           H
ATOM   4165 HD12 LEU B  87      90.672  54.569 121.491  1.00208.08           H
ATOM   4166 HD13 LEU B  87      89.717  55.304 122.825  1.00208.08           H
ATOM   4167 HD21 LEU B  87      91.752  52.866 124.631  1.00208.08           H
ATOM   4168 HD22 LEU B  87      91.120  52.554 122.983  1.00208.08           H
ATOM   4169 HD23 LEU B  87      90.129  53.384 124.213  1.00208.08           H
ATOM   4170  N   VAL B  88      95.897  54.656 125.120  1.00194.59           N
ATOM   4171  CA  VAL B  88      96.345  55.002 126.511  1.00194.59           C
ATOM   4172  C   VAL B  88      95.966  56.413 126.943  1.00194.59           C
ATOM   4173  O   VAL B  88      96.099  56.686 128.146  1.00194.59           O
ATOM   4174  CB  VAL B  88      97.870  54.753 126.715  1.00194.59           C
ATOM   4175  CG1 VAL B  88      98.262  53.390 126.168  1.00194.59           C
ATOM   4176  CG2 VAL B  88      98.754  55.846 126.103  1.00194.59           C
ATOM   4177  H   VAL B  88      96.548  54.576 124.352  1.00194.59           H
ATOM   4178  HA  VAL B  88      95.764  54.329 127.141  1.00194.59           H
ATOM   4179  HB  VAL B  88      98.075  54.779 127.786  1.00194.59           H
ATOM   4180 HG11 VAL B  88      97.565  52.659 126.577  1.00194.59           H
ATOM   4181 HG12 VAL B  88      99.294  53.110 126.381  1.00194.59           H
ATOM   4182 HG13 VAL B  88      98.119  53.386 125.087  1.00194.59           H
ATOM   4183 HG21 VAL B  88      98.596  56.801 126.604  1.00194.59           H
ATOM   4184 HG22 VAL B  88      98.562  55.908 125.032  1.00194.59           H
ATOM   4185 HG23 VAL B  88      99.799  55.554 126.204  1.00194.59           H
ATOM   4186  N   PHE B  89      95.592  57.319 126.031  1.00192.45           N
ATOM   4187  CA  PHE B  89      95.268  58.690 126.400  1.00192.45           C
ATOM   4188  C   PHE B  89      93.827  58.802 126.958  1.00192.45           C
ATOM   4189  O   PHE B  89      92.898  58.396 126.266  1.00192.45           O
ATOM   4190  CB  PHE B  89      95.465  59.587 125.174  1.00192.45           C
ATOM   4191  CG  PHE B  89      96.863  60.170 125.063  1.00192.45           C
ATOM   4192  CD1 PHE B  89      97.868  59.320 124.640  1.00192.45           C
ATOM   4193  CD2 PHE B  89      97.179  61.477 125.450  1.00192.45           C
ATOM   4194  CE1 PHE B  89      99.239  59.717 124.654  1.00192.45           C
ATOM   4195  CE2 PHE B  89      98.509  61.920 125.408  1.00192.45           C
ATOM   4196  CZ  PHE B  89      99.567  61.027 125.010  1.00192.45           C
ATOM   4197  H   PHE B  89      95.445  57.007 125.082  1.00192.45           H
ATOM   4198  HA  PHE B  89      95.972  58.976 127.181  1.00192.45           H
ATOM   4199  HB2 PHE B  89      95.135  59.161 124.227  1.00192.45           H
ATOM   4200  HB3 PHE B  89      94.805  60.441 125.329  1.00192.45           H
ATOM   4201  HD1 PHE B  89      97.607  58.311 124.358  1.00192.45           H
ATOM   4202  HD2 PHE B  89      96.403  62.111 125.851  1.00192.45           H
ATOM   4203  HE1 PHE B  89     100.009  59.024 124.350  1.00192.45           H
ATOM   4204  HE2 PHE B  89      98.774  62.912 125.743  1.00192.45           H
ATOM   4205  HZ  PHE B  89     100.582  61.397 125.018  1.00192.45           H
ATOM   4206  N   PRO B  90      93.611  59.508 128.088  1.00184.00           N
ATOM   4207  CA  PRO B  90      92.299  59.641 128.709  1.00184.00           C
ATOM   4208  C   PRO B  90      91.261  60.360 127.834  1.00184.00           C
ATOM   4209  O   PRO B  90      91.294  61.596 127.684  1.00184.00           O
ATOM   4210  CB  PRO B  90      92.532  60.357 130.058  1.00184.00           C
ATOM   4211  CG  PRO B  90      93.953  59.949 130.382  1.00184.00           C
ATOM   4212  CD  PRO B  90      94.616  59.978 129.025  1.00184.00           C
ATOM   4213  HA  PRO B  90      91.927  58.649 128.968  1.00184.00           H
ATOM   4214  HB2 PRO B  90      91.854  60.055 130.856  1.00184.00           H
ATOM   4215  HB3 PRO B  90      92.463  61.431 129.887  1.00184.00           H
ATOM   4216  HG2 PRO B  90      94.426  60.668 131.052  1.00184.00           H
ATOM   4217  HG3 PRO B  90      93.976  58.936 130.783  1.00184.00           H
ATOM   4218  HD2 PRO B  90      95.464  59.297 129.089  1.00184.00           H
ATOM   4219  HD3 PRO B  90      94.889  61.004 128.779  1.00184.00           H
ATOM   4220  N   THR B  91      90.321  59.575 127.310  1.00175.13           N
ATOM   4221  CA  THR B  91      89.550  59.994 126.163  1.00175.13           C
ATOM   4222  C   THR B  91      88.728  61.253 126.311  1.00175.13           C
ATOM   4223  O   THR B  91      88.558  61.976 125.316  1.00175.13           O
ATOM   4224  CB  THR B  91      88.621  58.882 125.615  1.00175.13           C
ATOM   4225  OG1 THR B  91      87.658  58.468 126.549  1.00175.13           O
ATOM   4226  CG2 THR B  91      89.422  57.649 125.133  1.00175.13           C
ATOM   4227  H   THR B  91      90.445  58.579 127.423  1.00175.13           H
ATOM   4228  HA  THR B  91      90.295  60.156 125.383  1.00175.13           H
ATOM   4229  HB  THR B  91      88.090  59.235 124.731  1.00175.13           H
ATOM   4230  HG1 THR B  91      88.040  57.859 127.185  1.00175.13           H
ATOM   4231 HG21 THR B  91      88.700  56.957 124.698  1.00175.13           H
ATOM   4232 HG22 THR B  91      90.184  57.862 124.384  1.00175.13           H
ATOM   4233 HG23 THR B  91      89.869  57.115 125.971  1.00175.13           H
ATOM   4234  N   LYS B  92      88.205  61.548 127.521  1.00192.05           N
ATOM   4235  CA  LYS B  92      87.521  62.805 127.830  1.00192.05           C
ATOM   4236  C   LYS B  92      88.412  64.050 127.798  1.00192.05           C
ATOM   4237  O   LYS B  92      87.952  65.115 127.421  1.00192.05           O
ATOM   4238  CB  LYS B  92      86.775  62.764 129.170  1.00192.05           C
ATOM   4239  CG  LYS B  92      85.356  62.161 129.101  1.00192.05           C
ATOM   4240  CD  LYS B  92      85.301  60.710 128.634  1.00192.05           C
ATOM   4241  CE  LYS B  92      83.871  60.177 128.665  1.00192.05           C
ATOM   4242  NZ  LYS B  92      83.791  58.725 128.506  1.00192.05           N
ATOM   4243  H   LYS B  92      88.278  60.874 128.269  1.00192.05           H
ATOM   4244  HA  LYS B  92      86.759  63.005 127.077  1.00192.05           H
ATOM   4245  HB2 LYS B  92      87.329  62.202 129.922  1.00192.05           H
ATOM   4246  HB3 LYS B  92      86.630  63.770 129.566  1.00192.05           H
ATOM   4247  HG2 LYS B  92      84.910  62.275 130.090  1.00192.05           H
ATOM   4248  HG3 LYS B  92      84.785  62.796 128.424  1.00192.05           H
ATOM   4249  HD2 LYS B  92      85.946  60.139 129.301  1.00192.05           H
ATOM   4250  HD3 LYS B  92      85.668  60.642 127.610  1.00192.05           H
ATOM   4251  HE2 LYS B  92      83.476  60.366 129.663  1.00192.05           H
ATOM   4252  HE3 LYS B  92      83.255  60.633 127.890  1.00192.05           H
ATOM   4253  HZ1 LYS B  92      83.888  58.406 127.552  1.00192.05           H
ATOM   4254  HZ2 LYS B  92      82.983  58.369 128.996  1.00192.05           H
ATOM   4255  HZ3 LYS B  92      84.519  58.283 129.049  1.00192.05           H
ATOM   4256  N   ARG B  93      89.709  63.928 128.052  1.00168.57           N
ATOM   4257  CA  ARG B  93      90.674  64.997 127.930  1.00168.57           C
ATOM   4258  C   ARG B  93      90.960  65.312 126.461  1.00168.57           C
ATOM   4259  O   ARG B  93      90.990  66.500 126.082  1.00168.57           O
ATOM   4260  CB  ARG B  93      91.933  64.647 128.764  1.00168.57           C
ATOM   4261  CG  ARG B  93      91.694  64.166 130.196  1.00168.57           C
ATOM   4262  CD  ARG B  93      91.148  65.227 131.200  1.00168.57           C
ATOM   4263  NE  ARG B  93      89.664  65.295 131.236  1.00168.57           N
ATOM   4264  CZ  ARG B  93      88.897  66.284 130.892  1.00168.57           C
ATOM   4265  NH1 ARG B  93      89.296  67.478 130.551  1.00168.57           N
ATOM   4266  NH2 ARG B  93      87.660  66.090 130.752  1.00168.57           N
ATOM   4267  H   ARG B  93      90.042  63.000 128.269  1.00168.57           H
ATOM   4268  HA  ARG B  93      90.205  65.884 128.355  1.00168.57           H
ATOM   4269  HB2 ARG B  93      92.596  65.513 128.772  1.00168.57           H
ATOM   4270  HB3 ARG B  93      92.451  63.845 128.238  1.00168.57           H
ATOM   4271  HG2 ARG B  93      91.048  63.289 130.229  1.00168.57           H
ATOM   4272  HG3 ARG B  93      92.632  63.760 130.572  1.00168.57           H
ATOM   4273  HD2 ARG B  93      91.485  64.923 132.191  1.00168.57           H
ATOM   4274  HD3 ARG B  93      91.605  66.195 130.992  1.00168.57           H
ATOM   4275  HE  ARG B  93      89.186  64.537 131.702  1.00168.57           H
ATOM   4276 HH11 ARG B  93      90.260  67.744 130.693  1.00168.57           H
ATOM   4277 HH12 ARG B  93      88.562  68.135 130.327  1.00168.57           H
ATOM   4278 HH21 ARG B  93      87.262  65.306 131.248  1.00168.57           H
ATOM   4279 HH22 ARG B  93      87.026  66.844 130.528  1.00168.57           H
ATOM   4280  N   THR B  94      91.089  64.312 125.596  1.00160.48           N
ATOM   4281  CA  THR B  94      91.155  64.481 124.143  1.00160.48           C
ATOM   4282  C   THR B  94      89.798  64.918 123.476  1.00160.48           C
ATOM   4283  O   THR B  94      89.840  65.687 122.517  1.00160.48           O
ATOM   4284  CB  THR B  94      91.648  63.195 123.445  1.00160.48           C
ATOM   4285  OG1 THR B  94      91.058  62.035 123.995  1.00160.48           O
ATOM   4286  CG2 THR B  94      93.132  62.949 123.651  1.00160.48           C
ATOM   4287  H   THR B  94      90.904  63.399 125.987  1.00160.48           H
ATOM   4288  HA  THR B  94      91.826  65.289 123.849  1.00160.48           H
ATOM   4289  HB  THR B  94      91.420  63.232 122.380  1.00160.48           H
ATOM   4290  HG1 THR B  94      90.105  62.148 123.993  1.00160.48           H
ATOM   4291 HG21 THR B  94      93.384  61.973 123.235  1.00160.48           H
ATOM   4292 HG22 THR B  94      93.350  62.947 124.719  1.00160.48           H
ATOM   4293 HG23 THR B  94      93.669  63.755 123.150  1.00160.48           H
ATOM   4294  N   GLU B  95      88.633  64.589 124.063  1.00169.96           N
ATOM   4295  CA  GLU B  95      87.352  65.136 123.626  1.00169.96           C
ATOM   4296  C   GLU B  95      87.196  66.616 123.993  1.00169.96           C
ATOM   4297  O   GLU B  95      86.967  67.477 123.144  1.00169.96           O
ATOM   4298  CB  GLU B  95      86.205  64.288 124.193  1.00169.96           C
ATOM   4299  CG  GLU B  95      84.810  64.592 123.653  1.00169.96           C
ATOM   4300  CD  GLU B  95      84.072  65.778 124.248  1.00169.96           C
ATOM   4301  OE1 GLU B  95      84.499  66.316 125.318  1.00169.96           O
ATOM   4302  OE2 GLU B  95      83.061  66.187 123.614  1.00169.96           O
ATOM   4303  H   GLU B  95      88.618  63.852 124.752  1.00169.96           H
ATOM   4304  HA  GLU B  95      87.325  65.074 122.538  1.00169.96           H
ATOM   4305  HB2 GLU B  95      86.453  63.252 123.961  1.00169.96           H
ATOM   4306  HB3 GLU B  95      86.193  64.342 125.281  1.00169.96           H
ATOM   4307  HG2 GLU B  95      84.892  64.758 122.579  1.00169.96           H
ATOM   4308  HG3 GLU B  95      84.183  63.709 123.785  1.00169.96           H
ATOM   4309  N   ASN B  96      87.402  66.976 125.266  1.00168.40           N
ATOM   4310  CA  ASN B  96      87.262  68.332 125.795  1.00168.40           C
ATOM   4311  C   ASN B  96      88.187  69.335 125.131  1.00168.40           C
ATOM   4312  O   ASN B  96      87.760  70.481 124.952  1.00168.40           O
ATOM   4313  CB  ASN B  96      87.614  68.324 127.269  1.00168.40           C
ATOM   4314  CG  ASN B  96      86.464  67.938 128.239  1.00168.40           C
ATOM   4315  OD1 ASN B  96      86.582  68.301 129.406  1.00168.40           O
ATOM   4316  ND2 ASN B  96      85.418  67.294 127.827  1.00168.40           N
ATOM   4317  H   ASN B  96      87.577  66.240 125.935  1.00168.40           H
ATOM   4318  HA  ASN B  96      86.251  68.719 125.669  1.00168.40           H
ATOM   4319  HB2 ASN B  96      87.903  69.321 127.601  1.00168.40           H
ATOM   4320  HB3 ASN B  96      88.474  67.690 127.481  1.00168.40           H
ATOM   4321 HD21 ASN B  96      85.235  66.972 126.888  1.00168.40           H
ATOM   4322 HD22 ASN B  96      84.752  67.098 128.562  1.00168.40           H
ATOM   4323  N   LEU B  97      89.414  68.960 124.838  1.00161.86           N
ATOM   4324  CA  LEU B  97      90.323  69.854 124.121  1.00161.86           C
ATOM   4325  C   LEU B  97      89.786  70.190 122.706  1.00161.86           C
ATOM   4326  O   LEU B  97      89.954  71.307 122.219  1.00161.86           O
ATOM   4327  CB  LEU B  97      91.785  69.326 124.203  1.00161.86           C
ATOM   4328  CG  LEU B  97      92.239  68.241 123.174  1.00161.86           C
ATOM   4329  CD1 LEU B  97      92.647  68.805 121.804  1.00161.86           C
ATOM   4330  CD2 LEU B  97      93.489  67.519 123.718  1.00161.86           C
ATOM   4331  H   LEU B  97      89.666  68.005 125.048  1.00161.86           H
ATOM   4332  HA  LEU B  97      90.294  70.803 124.655  1.00161.86           H
ATOM   4333  HB2 LEU B  97      91.900  68.923 125.209  1.00161.86           H
ATOM   4334  HB3 LEU B  97      92.462  70.180 124.164  1.00161.86           H
ATOM   4335  HG  LEU B  97      91.434  67.521 123.032  1.00161.86           H
ATOM   4336 HD11 LEU B  97      91.841  69.365 121.330  1.00161.86           H
ATOM   4337 HD12 LEU B  97      92.819  67.982 121.110  1.00161.86           H
ATOM   4338 HD13 LEU B  97      93.530  69.443 121.793  1.00161.86           H
ATOM   4339 HD21 LEU B  97      93.745  66.741 122.999  1.00161.86           H
ATOM   4340 HD22 LEU B  97      93.179  67.067 124.660  1.00161.86           H
ATOM   4341 HD23 LEU B  97      94.338  68.175 123.912  1.00161.86           H
ATOM   4342  N   MET B  98      89.104  69.241 122.071  1.00163.61           N
ATOM   4343  CA  MET B  98      88.485  69.435 120.749  1.00163.61           C
ATOM   4344  C   MET B  98      87.220  70.302 120.845  1.00163.61           C
ATOM   4345  O   MET B  98      87.143  71.258 120.072  1.00163.61           O
ATOM   4346  CB  MET B  98      88.153  68.107 120.071  1.00163.61           C
ATOM   4347  CG  MET B  98      89.405  67.344 119.595  1.00163.61           C
ATOM   4348  SD  MET B  98      89.623  67.353 117.820  1.00163.61           S
ATOM   4349  CE  MET B  98      88.266  66.252 117.341  1.00163.61           C
ATOM   4350  H   MET B  98      88.923  68.358 122.527  1.00163.61           H
ATOM   4351  HA  MET B  98      89.147  70.010 120.101  1.00163.61           H
ATOM   4352  HB2 MET B  98      87.599  67.511 120.796  1.00163.61           H
ATOM   4353  HB3 MET B  98      87.553  68.333 119.189  1.00163.61           H
ATOM   4354  HG2 MET B  98      90.275  67.766 120.099  1.00163.61           H
ATOM   4355  HG3 MET B  98      89.262  66.328 119.963  1.00163.61           H
ATOM   4356  HE1 MET B  98      88.610  65.253 117.608  1.00163.61           H
ATOM   4357  HE2 MET B  98      88.312  66.163 116.255  1.00163.61           H
ATOM   4358  HE3 MET B  98      87.295  66.467 117.787  1.00163.61           H
ATOM   4359  N   ARG B  99      86.371  70.121 121.855  1.00171.03           N
ATOM   4360  CA  ARG B  99      85.222  71.053 122.059  1.00171.03           C
ATOM   4361  C   ARG B  99      85.674  72.455 122.492  1.00171.03           C
ATOM   4362  O   ARG B  99      85.052  73.421 122.087  1.00171.03           O
ATOM   4363  CB  ARG B  99      84.140  70.538 123.043  1.00171.03           C
ATOM   4364  CG  ARG B  99      83.724  69.054 122.865  1.00171.03           C
ATOM   4365  CD  ARG B  99      83.459  68.498 121.438  1.00171.03           C
ATOM   4366  NE  ARG B  99      82.066  68.681 120.925  1.00171.03           N
ATOM   4367  CZ  ARG B  99      80.986  67.926 121.120  1.00171.03           C
ATOM   4368  NH1 ARG B  99      80.953  67.006 122.055  1.00171.03           N
ATOM   4369  NH2 ARG B  99      79.955  68.041 120.353  1.00171.03           N
ATOM   4370  H   ARG B  99      86.540  69.307 122.429  1.00171.03           H
ATOM   4371  HA  ARG B  99      84.725  71.157 121.094  1.00171.03           H
ATOM   4372  HB2 ARG B  99      83.259  71.168 122.925  1.00171.03           H
ATOM   4373  HB3 ARG B  99      84.550  70.678 124.043  1.00171.03           H
ATOM   4374  HG2 ARG B  99      84.544  68.496 123.317  1.00171.03           H
ATOM   4375  HG3 ARG B  99      82.845  68.889 123.488  1.00171.03           H
ATOM   4376  HD2 ARG B  99      84.168  68.961 120.752  1.00171.03           H
ATOM   4377  HD3 ARG B  99      83.730  67.442 121.467  1.00171.03           H
ATOM   4378  HE  ARG B  99      81.985  69.358 120.180  1.00171.03           H
ATOM   4379 HH11 ARG B  99      81.759  66.801 122.627  1.00171.03           H
ATOM   4380 HH12 ARG B  99      80.101  66.481 122.189  1.00171.03           H
ATOM   4381 HH21 ARG B  99      79.931  68.680 119.571  1.00171.03           H
ATOM   4382 HH22 ARG B  99      79.154  67.441 120.494  1.00171.03           H
ATOM   4383  N   LYS B 100      86.773  72.572 123.230  1.00162.01           N
ATOM   4384  CA  LYS B 100      87.453  73.877 123.522  1.00162.01           C
ATOM   4385  C   LYS B 100      88.278  74.424 122.343  1.00162.01           C
ATOM   4386  O   LYS B 100      88.964  75.450 122.553  1.00162.01           O
ATOM   4387  CB  LYS B 100      88.255  73.758 124.844  1.00162.01           C
ATOM   4388  CG  LYS B 100      87.382  73.461 126.074  1.00162.01           C
ATOM   4389  CD  LYS B 100      88.210  73.363 127.349  1.00162.01           C
ATOM   4390  CE  LYS B 100      87.309  73.251 128.588  1.00162.01           C
ATOM   4391  NZ  LYS B 100      88.062  73.066 129.856  1.00162.01           N
ATOM   4392  H   LYS B 100      87.188  71.751 123.649  1.00162.01           H
ATOM   4393  HA  LYS B 100      86.684  74.629 123.700  1.00162.01           H
ATOM   4394  HB2 LYS B 100      88.754  74.716 124.994  1.00162.01           H
ATOM   4395  HB3 LYS B 100      88.971  72.954 124.676  1.00162.01           H
ATOM   4396  HG2 LYS B 100      86.665  74.275 126.176  1.00162.01           H
ATOM   4397  HG3 LYS B 100      86.779  72.561 125.947  1.00162.01           H
ATOM   4398  HD2 LYS B 100      88.819  72.467 127.228  1.00162.01           H
ATOM   4399  HD3 LYS B 100      88.868  74.229 127.418  1.00162.01           H
ATOM   4400  HE2 LYS B 100      86.612  72.420 128.479  1.00162.01           H
ATOM   4401  HE3 LYS B 100      86.786  74.205 128.659  1.00162.01           H
ATOM   4402  HZ1 LYS B 100      88.805  72.385 129.785  1.00162.01           H
ATOM   4403  HZ2 LYS B 100      87.492  72.689 130.599  1.00162.01           H
ATOM   4404  HZ3 LYS B 100      88.578  73.842 130.245  1.00162.01           H
ATOM   4405  N   ASN B 101      88.176  73.847 121.147  1.00154.98           N
ATOM   4406  CA  ASN B 101      88.679  74.349 119.851  1.00154.98           C
ATOM   4407  C   ASN B 101      87.556  74.497 118.768  1.00154.98           C
ATOM   4408  O   ASN B 101      87.683  75.365 117.911  1.00154.98           O
ATOM   4409  CB  ASN B 101      89.785  73.430 119.311  1.00154.98           C
ATOM   4410  CG  ASN B 101      91.131  73.863 119.838  1.00154.98           C
ATOM   4411  OD1 ASN B 101      91.872  74.574 119.174  1.00154.98           O
ATOM   4412  ND2 ASN B 101      91.555  73.324 120.954  1.00154.98           N
ATOM   4413  H   ASN B 101      87.615  73.007 121.172  1.00154.98           H
ATOM   4414  HA  ASN B 101      89.114  75.346 119.934  1.00154.98           H
ATOM   4415  HB2 ASN B 101      89.625  72.379 119.552  1.00154.98           H
ATOM   4416  HB3 ASN B 101      89.877  73.586 118.236  1.00154.98           H
ATOM   4417 HD21 ASN B 101      90.884  72.745 121.439  1.00154.98           H
ATOM   4418 HD22 ASN B 101      92.432  73.639 121.343  1.00154.98           H
ATOM   4419  N   THR B 102      86.488  73.694 118.825  1.00170.55           N
ATOM   4420  CA  THR B 102      85.359  73.745 117.883  1.00170.55           C
ATOM   4421  C   THR B 102      84.033  73.329 118.477  1.00170.55           C
ATOM   4422  O   THR B 102      83.940  72.375 119.239  1.00170.55           O
ATOM   4423  CB  THR B 102      85.692  72.949 116.617  1.00170.55           C
ATOM   4424  OG1 THR B 102      84.692  73.157 115.676  1.00170.55           O
ATOM   4425  CG2 THR B 102      85.838  71.448 116.777  1.00170.55           C
ATOM   4426  H   THR B 102      86.485  72.922 119.475  1.00170.55           H
ATOM   4427  HA  THR B 102      85.226  74.795 117.620  1.00170.55           H
ATOM   4428  HB  THR B 102      86.642  73.348 116.263  1.00170.55           H
ATOM   4429  HG1 THR B 102      85.077  73.690 114.977  1.00170.55           H
ATOM   4430 HG21 THR B 102      86.120  70.982 115.832  1.00170.55           H
ATOM   4431 HG22 THR B 102      86.573  71.227 117.551  1.00170.55           H
ATOM   4432 HG23 THR B 102      84.897  70.984 117.072  1.00170.55           H
ATOM   4433  N   CYS B 103      82.981  74.088 118.162  1.00165.78           N
ATOM   4434  CA  CYS B 103      81.612  73.801 118.663  1.00165.78           C
ATOM   4435  C   CYS B 103      80.857  72.709 117.885  1.00165.78           C
ATOM   4436  O   CYS B 103      79.678  72.456 118.124  1.00165.78           O
ATOM   4437  CB  CYS B 103      80.759  75.070 118.599  1.00165.78           C
ATOM   4438  SG  CYS B 103      81.559  76.404 119.554  1.00165.78           S
ATOM   4439  H   CYS B 103      83.151  74.906 117.595  1.00165.78           H
ATOM   4440  HA  CYS B 103      81.701  73.490 119.704  1.00165.78           H
ATOM   4441  HB2 CYS B 103      80.616  75.398 117.570  1.00165.78           H
ATOM   4442  HB3 CYS B 103      79.803  74.848 119.074  1.00165.78           H
ATOM   4443  HG  CYS B 103      82.718  76.445 118.889  1.00165.78           H
ATOM   4444  N   LEU B 104      81.520  72.047 116.941  1.00171.98           N
ATOM   4445  CA  LEU B 104      80.927  71.016 116.041  1.00171.98           C
ATOM   4446  C   LEU B 104      80.649  69.657 116.755  1.00171.98           C
ATOM   4447  O   LEU B 104      81.103  69.378 117.867  1.00171.98           O
ATOM   4448  CB  LEU B 104      81.898  70.901 114.848  1.00171.98           C
ATOM   4449  CG  LEU B 104      81.949  72.155 113.935  1.00171.98           C
ATOM   4450  CD1 LEU B 104      83.097  72.027 112.949  1.00171.98           C
ATOM   4451  CD2 LEU B 104      80.679  72.378 113.126  1.00171.98           C
ATOM   4452  H   LEU B 104      82.513  72.211 116.864  1.00171.98           H
ATOM   4453  HA  LEU B 104      79.951  71.312 115.655  1.00171.98           H
ATOM   4454  HB2 LEU B 104      82.872  70.658 115.272  1.00171.98           H
ATOM   4455  HB3 LEU B 104      81.583  70.088 114.193  1.00171.98           H
ATOM   4456  HG  LEU B 104      82.120  73.023 114.572  1.00171.98           H
ATOM   4457 HD11 LEU B 104      83.140  72.946 112.366  1.00171.98           H
ATOM   4458 HD12 LEU B 104      84.055  71.837 113.434  1.00171.98           H
ATOM   4459 HD13 LEU B 104      82.823  71.210 112.282  1.00171.98           H
ATOM   4460 HD21 LEU B 104      80.811  73.231 112.461  1.00171.98           H
ATOM   4461 HD22 LEU B 104      80.414  71.487 112.557  1.00171.98           H
ATOM   4462 HD23 LEU B 104      79.833  72.568 113.787  1.00171.98           H
ATOM   4463  N   ARG B 105      79.822  68.866 116.053  1.00187.05           N
ATOM   4464  CA  ARG B 105      79.595  67.426 116.307  1.00187.05           C
ATOM   4465  C   ARG B 105      80.870  66.621 115.936  1.00187.05           C
ATOM   4466  O   ARG B 105      81.387  66.799 114.844  1.00187.05           O
ATOM   4467  CB  ARG B 105      78.356  67.042 115.454  1.00187.05           C
ATOM   4468  CG  ARG B 105      77.050  67.754 115.942  1.00187.05           C
ATOM   4469  CD  ARG B 105      75.874  67.633 114.907  1.00187.05           C
ATOM   4470  NE  ARG B 105      75.168  66.347 114.852  1.00187.05           N
ATOM   4471  CZ  ARG B 105      74.046  66.016 115.518  1.00187.05           C
ATOM   4472  NH1 ARG B 105      73.414  66.788 116.338  1.00187.05           N
ATOM   4473  NH2 ARG B 105      73.522  64.873 115.385  1.00187.05           N
ATOM   4474  H   ARG B 105      79.489  69.230 115.172  1.00187.05           H
ATOM   4475  HA  ARG B 105      79.405  67.236 117.363  1.00187.05           H
ATOM   4476  HB2 ARG B 105      78.541  67.319 114.416  1.00187.05           H
ATOM   4477  HB3 ARG B 105      78.195  65.965 115.489  1.00187.05           H
ATOM   4478  HG2 ARG B 105      76.723  67.331 116.892  1.00187.05           H
ATOM   4479  HG3 ARG B 105      77.204  68.820 116.106  1.00187.05           H
ATOM   4480  HD2 ARG B 105      76.261  67.970 113.945  1.00187.05           H
ATOM   4481  HD3 ARG B 105      75.161  68.402 115.203  1.00187.05           H
ATOM   4482  HE  ARG B 105      75.454  65.671 114.159  1.00187.05           H
ATOM   4483 HH11 ARG B 105      73.288  67.733 116.006  1.00187.05           H
ATOM   4484 HH12 ARG B 105      72.520  66.459 116.673  1.00187.05           H
ATOM   4485 HH21 ARG B 105      74.005  64.177 114.835  1.00187.05           H
ATOM   4486 HH22 ARG B 105      72.658  64.579 115.816  1.00187.05           H
ATOM   4487  N   ILE B 106      81.355  65.712 116.779  1.00175.23           N
ATOM   4488  CA  ILE B 106      82.638  65.028 116.704  1.00175.23           C
ATOM   4489  C   ILE B 106      82.404  63.542 117.036  1.00175.23           C
ATOM   4490  O   ILE B 106      81.882  63.223 118.085  1.00175.23           O
ATOM   4491  CB  ILE B 106      83.698  65.683 117.664  1.00175.23           C
ATOM   4492  CG1 ILE B 106      84.268  66.991 117.062  1.00175.23           C
ATOM   4493  CG2 ILE B 106      84.881  64.768 117.957  1.00175.23           C
ATOM   4494  CD1 ILE B 106      84.681  67.973 118.151  1.00175.23           C
ATOM   4495  H   ILE B 106      80.910  65.607 117.680  1.00175.23           H
ATOM   4496  HA  ILE B 106      83.000  65.078 115.676  1.00175.23           H
ATOM   4497  HB  ILE B 106      83.179  65.884 118.601  1.00175.23           H
ATOM   4498 HG12 ILE B 106      85.165  66.767 116.485  1.00175.23           H
ATOM   4499 HG13 ILE B 106      83.560  67.483 116.395  1.00175.23           H
ATOM   4500 HG21 ILE B 106      84.516  63.856 118.430  1.00175.23           H
ATOM   4501 HG22 ILE B 106      85.427  64.570 117.034  1.00175.23           H
ATOM   4502 HG23 ILE B 106      85.503  65.290 118.685  1.00175.23           H
ATOM   4503 HD11 ILE B 106      85.271  68.775 117.707  1.00175.23           H
ATOM   4504 HD12 ILE B 106      85.293  67.472 118.901  1.00175.23           H
ATOM   4505 HD13 ILE B 106      83.800  68.408 118.622  1.00175.23           H
ATOM   4506  N   SER B 107      82.745  62.632 116.129  1.00156.32           N
ATOM   4507  CA  SER B 107      82.580  61.222 116.373  1.00156.32           C
ATOM   4508  C   SER B 107      83.540  60.637 117.397  1.00156.32           C
ATOM   4509  O   SER B 107      84.699  61.095 117.556  1.00156.32           O
ATOM   4510  CB  SER B 107      82.634  60.407 115.089  1.00156.32           C
ATOM   4511  OG  SER B 107      83.982  60.393 114.585  1.00156.32           O
ATOM   4512  H   SER B 107      83.181  62.937 115.271  1.00156.32           H
ATOM   4513  HA  SER B 107      81.566  61.067 116.740  1.00156.32           H
ATOM   4514  HB2 SER B 107      82.218  59.421 115.296  1.00156.32           H
ATOM   4515  HB3 SER B 107      81.938  60.827 114.364  1.00156.32           H
ATOM   4516  HG  SER B 107      84.196  59.505 114.290  1.00156.32           H
ATOM   4517  N   GLN B 108      83.106  59.534 118.054  1.00149.11           N
ATOM   4518  CA  GLN B 108      84.027  58.772 118.927  1.00149.11           C
ATOM   4519  C   GLN B 108      85.291  58.303 118.148  1.00149.11           C
ATOM   4520  O   GLN B 108      86.416  58.335 118.673  1.00149.11           O
ATOM   4521  CB  GLN B 108      83.274  57.640 119.656  1.00149.11           C
ATOM   4522  CG  GLN B 108      82.401  56.670 118.810  1.00149.11           C
ATOM   4523  CD  GLN B 108      83.214  55.759 117.936  1.00149.11           C
ATOM   4524  OE1 GLN B 108      84.364  55.422 118.127  1.00149.11           O
ATOM   4525  NE2 GLN B 108      82.664  55.201 116.867  1.00149.11           N
ATOM   4526  H   GLN B 108      82.134  59.262 118.076  1.00149.11           H
ATOM   4527  HA  GLN B 108      84.396  59.466 119.683  1.00149.11           H
ATOM   4528  HB2 GLN B 108      83.979  57.055 120.246  1.00149.11           H
ATOM   4529  HB3 GLN B 108      82.585  58.127 120.346  1.00149.11           H
ATOM   4530  HG2 GLN B 108      81.766  56.040 119.433  1.00149.11           H
ATOM   4531  HG3 GLN B 108      81.774  57.256 118.137  1.00149.11           H
ATOM   4532 HE21 GLN B 108      81.684  55.354 116.676  1.00149.11           H
ATOM   4533 HE22 GLN B 108      83.224  54.526 116.366  1.00149.11           H
ATOM   4534  N   SER B 109      85.148  58.041 116.838  1.00156.33           N
ATOM   4535  CA  SER B 109      86.235  57.592 116.003  1.00156.33           C
ATOM   4536  C   SER B 109      87.163  58.734 115.662  1.00156.33           C
ATOM   4537  O   SER B 109      88.337  58.463 115.461  1.00156.33           O
ATOM   4538  CB  SER B 109      85.661  56.935 114.761  1.00156.33           C
ATOM   4539  OG  SER B 109      84.899  57.834 113.994  1.00156.33           O
ATOM   4540  H   SER B 109      84.213  58.018 116.457  1.00156.33           H
ATOM   4541  HA  SER B 109      86.743  56.816 116.574  1.00156.33           H
ATOM   4542  HB2 SER B 109      86.509  56.580 114.174  1.00156.33           H
ATOM   4543  HB3 SER B 109      85.024  56.084 115.001  1.00156.33           H
ATOM   4544  HG  SER B 109      84.942  57.594 113.066  1.00156.33           H
ATOM   4545  N   ALA B 110      86.725  60.014 115.696  1.00159.66           N
ATOM   4546  CA  ALA B 110      87.602  61.148 115.538  1.00159.66           C
ATOM   4547  C   ALA B 110      88.499  61.288 116.773  1.00159.66           C
ATOM   4548  O   ALA B 110      89.703  61.550 116.698  1.00159.66           O
ATOM   4549  CB  ALA B 110      86.740  62.394 115.242  1.00159.66           C
ATOM   4550  H   ALA B 110      85.744  60.192 115.856  1.00159.66           H
ATOM   4551  HA  ALA B 110      88.211  60.971 114.651  1.00159.66           H
ATOM   4552  HB1 ALA B 110      87.402  63.257 115.171  1.00159.66           H
ATOM   4553  HB2 ALA B 110      86.157  62.289 114.327  1.00159.66           H
ATOM   4554  HB3 ALA B 110      85.998  62.578 116.019  1.00159.66           H
ATOM   4555  N   VAL B 111      87.928  61.088 117.982  1.00160.87           N
ATOM   4556  CA  VAL B 111      88.710  61.029 119.223  1.00160.87           C
ATOM   4557  C   VAL B 111      89.688  59.844 119.160  1.00160.87           C
ATOM   4558  O   VAL B 111      90.846  59.979 119.552  1.00160.87           O
ATOM   4559  CB  VAL B 111      87.810  61.036 120.485  1.00160.87           C
ATOM   4560  CG1 VAL B 111      88.667  61.176 121.776  1.00160.87           C
ATOM   4561  CG2 VAL B 111      86.930  62.296 120.437  1.00160.87           C
ATOM   4562  H   VAL B 111      86.945  60.856 118.017  1.00160.87           H
ATOM   4563  HA  VAL B 111      89.319  61.932 119.187  1.00160.87           H
ATOM   4564  HB  VAL B 111      87.171  60.154 120.511  1.00160.87           H
ATOM   4565 HG11 VAL B 111      87.989  61.182 122.629  1.00160.87           H
ATOM   4566 HG12 VAL B 111      89.237  62.105 121.735  1.00160.87           H
ATOM   4567 HG13 VAL B 111      89.350  60.330 121.846  1.00160.87           H
ATOM   4568 HG21 VAL B 111      86.254  62.318 121.292  1.00160.87           H
ATOM   4569 HG22 VAL B 111      87.485  63.233 120.419  1.00160.87           H
ATOM   4570 HG23 VAL B 111      86.246  62.259 119.589  1.00160.87           H
ATOM   4571  N   LYS B 112      89.302  58.676 118.654  1.00162.19           N
ATOM   4572  CA  LYS B 112      90.227  57.547 118.420  1.00162.19           C
ATOM   4573  C   LYS B 112      91.385  57.911 117.502  1.00162.19           C
ATOM   4574  O   LYS B 112      92.515  57.669 117.890  1.00162.19           O
ATOM   4575  CB  LYS B 112      89.547  56.296 117.881  1.00162.19           C
ATOM   4576  CG  LYS B 112      88.733  55.495 118.907  1.00162.19           C
ATOM   4577  CD  LYS B 112      88.701  54.028 118.490  1.00162.19           C
ATOM   4578  CE  LYS B 112      87.930  53.101 119.441  1.00162.19           C
ATOM   4579  NZ  LYS B 112      88.212  51.678 119.147  1.00162.19           N
ATOM   4580  H   LYS B 112      88.345  58.656 118.332  1.00162.19           H
ATOM   4581  HA  LYS B 112      90.675  57.358 119.396  1.00162.19           H
ATOM   4582  HB2 LYS B 112      88.895  56.571 117.052  1.00162.19           H
ATOM   4583  HB3 LYS B 112      90.260  55.591 117.452  1.00162.19           H
ATOM   4584  HG2 LYS B 112      87.706  55.850 118.995  1.00162.19           H
ATOM   4585  HG3 LYS B 112      89.259  55.486 119.862  1.00162.19           H
ATOM   4586  HD2 LYS B 112      88.249  53.952 117.501  1.00162.19           H
ATOM   4587  HD3 LYS B 112      89.737  53.692 118.459  1.00162.19           H
ATOM   4588  HE2 LYS B 112      88.276  53.337 120.447  1.00162.19           H
ATOM   4589  HE3 LYS B 112      86.863  53.312 119.375  1.00162.19           H
ATOM   4590  HZ1 LYS B 112      87.704  51.069 119.773  1.00162.19           H
ATOM   4591  HZ2 LYS B 112      89.206  51.500 119.141  1.00162.19           H
ATOM   4592  HZ3 LYS B 112      87.894  51.433 118.221  1.00162.19           H
ATOM   4593  N   THR B 113      91.176  58.510 116.325  1.00165.72           N
ATOM   4594  CA  THR B 113      92.269  59.018 115.474  1.00165.72           C
ATOM   4595  C   THR B 113      93.160  60.087 116.091  1.00165.72           C
ATOM   4596  O   THR B 113      94.351  60.003 115.897  1.00165.72           O
ATOM   4597  CB  THR B 113      91.727  59.513 114.114  1.00165.72           C
ATOM   4598  OG1 THR B 113      90.600  60.372 114.262  1.00165.72           O
ATOM   4599  CG2 THR B 113      91.354  58.309 113.254  1.00165.72           C
ATOM   4600  H   THR B 113      90.233  58.739 116.043  1.00165.72           H
ATOM   4601  HA  THR B 113      92.938  58.183 115.267  1.00165.72           H
ATOM   4602  HB  THR B 113      92.506  60.055 113.578  1.00165.72           H
ATOM   4603  HG1 THR B 113      90.877  61.111 114.808  1.00165.72           H
ATOM   4604 HG21 THR B 113      90.948  58.641 112.299  1.00165.72           H
ATOM   4605 HG22 THR B 113      90.645  57.657 113.764  1.00165.72           H
ATOM   4606 HG23 THR B 113      92.230  57.713 113.000  1.00165.72           H
ATOM   4607  N   LEU B 114      92.623  60.925 116.983  1.00152.57           N
ATOM   4608  CA  LEU B 114      93.425  61.834 117.804  1.00152.57           C
ATOM   4609  C   LEU B 114      94.281  61.122 118.884  1.00152.57           C
ATOM   4610  O   LEU B 114      95.479  61.409 118.990  1.00152.57           O
ATOM   4611  CB  LEU B 114      92.518  62.907 118.443  1.00152.57           C
ATOM   4612  CG  LEU B 114      93.220  64.031 119.258  1.00152.57           C
ATOM   4613  CD1 LEU B 114      94.168  64.854 118.393  1.00152.57           C
ATOM   4614  CD2 LEU B 114      92.199  65.016 119.847  1.00152.57           C
ATOM   4615  H   LEU B 114      91.625  60.941 117.135  1.00152.57           H
ATOM   4616  HA  LEU B 114      94.115  62.364 117.148  1.00152.57           H
ATOM   4617  HB2 LEU B 114      91.848  62.397 119.136  1.00152.57           H
ATOM   4618  HB3 LEU B 114      91.898  63.364 117.672  1.00152.57           H
ATOM   4619  HG  LEU B 114      93.785  63.572 120.069  1.00152.57           H
ATOM   4620 HD11 LEU B 114      94.544  65.718 118.942  1.00152.57           H
ATOM   4621 HD12 LEU B 114      94.995  64.211 118.093  1.00152.57           H
ATOM   4622 HD13 LEU B 114      93.697  65.276 117.505  1.00152.57           H
ATOM   4623 HD21 LEU B 114      92.755  65.678 120.512  1.00152.57           H
ATOM   4624 HD22 LEU B 114      91.481  64.458 120.448  1.00152.57           H
ATOM   4625 HD23 LEU B 114      91.684  65.544 119.045  1.00152.57           H
ATOM   4626  N   THR B 115      93.744  60.142 119.604  1.00164.16           N
ATOM   4627  CA  THR B 115      94.522  59.323 120.554  1.00164.16           C
ATOM   4628  C   THR B 115      95.700  58.588 119.881  1.00164.16           C
ATOM   4629  O   THR B 115      96.786  58.595 120.448  1.00164.16           O
ATOM   4630  CB  THR B 115      93.727  58.335 121.387  1.00164.16           C
ATOM   4631  OG1 THR B 115      93.104  57.312 120.646  1.00164.16           O
ATOM   4632  CG2 THR B 115      92.678  59.009 122.277  1.00164.16           C
ATOM   4633  H   THR B 115      92.753  59.980 119.491  1.00164.16           H
ATOM   4634  HA  THR B 115      94.962  60.021 121.267  1.00164.16           H
ATOM   4635  HB  THR B 115      94.447  57.883 122.069  1.00164.16           H
ATOM   4636  HG1 THR B 115      92.901  57.618 119.759  1.00164.16           H
ATOM   4637 HG21 THR B 115      92.197  58.245 122.887  1.00164.16           H
ATOM   4638 HG22 THR B 115      93.150  59.716 122.959  1.00164.16           H
ATOM   4639 HG23 THR B 115      91.929  59.503 121.658  1.00164.16           H
ATOM   4640  N   ALA B 116      95.474  58.073 118.668  1.00174.26           N
ATOM   4641  CA  ALA B 116      96.529  57.396 117.921  1.00174.26           C
ATOM   4642  C   ALA B 116      97.726  58.278 117.606  1.00174.26           C
ATOM   4643  O   ALA B 116      98.874  57.840 117.772  1.00174.26           O
ATOM   4644  CB  ALA B 116      95.918  56.885 116.614  1.00174.26           C
ATOM   4645  H   ALA B 116      94.565  58.147 118.233  1.00174.26           H
ATOM   4646  HA  ALA B 116      96.850  56.526 118.494  1.00174.26           H
ATOM   4647  HB1 ALA B 116      95.568  57.689 115.967  1.00174.26           H
ATOM   4648  HB2 ALA B 116      96.654  56.320 116.043  1.00174.26           H
ATOM   4649  HB3 ALA B 116      95.075  56.224 116.816  1.00174.26           H
ATOM   4650  N   ILE B 117      97.483  59.540 117.223  1.00161.25           N
ATOM   4651  CA  ILE B 117      98.561  60.400 116.759  1.00161.25           C
ATOM   4652  C   ILE B 117      99.314  61.062 117.955  1.00161.25           C
ATOM   4653  O   ILE B 117     100.475  61.421 117.855  1.00161.25           O
ATOM   4654  CB  ILE B 117      98.124  61.450 115.745  1.00161.25           C
ATOM   4655  CG1 ILE B 117      97.116  62.480 116.260  1.00161.25           C
ATOM   4656  CG2 ILE B 117      97.683  60.768 114.444  1.00161.25           C
ATOM   4657  CD1 ILE B 117      96.782  63.641 115.313  1.00161.25           C
ATOM   4658  H   ILE B 117      96.539  59.843 117.029  1.00161.25           H
ATOM   4659  HA  ILE B 117      99.309  59.770 116.278  1.00161.25           H
ATOM   4660  HB  ILE B 117      99.034  61.998 115.501  1.00161.25           H
ATOM   4661 HG12 ILE B 117      96.198  61.945 116.501  1.00161.25           H
ATOM   4662 HG13 ILE B 117      97.480  62.947 117.175  1.00161.25           H
ATOM   4663 HG21 ILE B 117      98.427  60.053 114.091  1.00161.25           H
ATOM   4664 HG22 ILE B 117      96.725  60.269 114.590  1.00161.25           H
ATOM   4665 HG23 ILE B 117      97.610  61.523 113.662  1.00161.25           H
ATOM   4666 HD11 ILE B 117      97.675  64.216 115.067  1.00161.25           H
ATOM   4667 HD12 ILE B 117      96.043  64.302 115.765  1.00161.25           H
ATOM   4668 HD13 ILE B 117      96.321  63.248 114.407  1.00161.25           H
ATOM   4669  N   LEU B 118      98.630  61.164 119.085  1.00156.99           N
ATOM   4670  CA  LEU B 118      99.254  61.522 120.328  1.00156.99           C
ATOM   4671  C   LEU B 118     100.238  60.456 120.788  1.00156.99           C
ATOM   4672  O   LEU B 118     101.414  60.796 121.049  1.00156.99           O
ATOM   4673  CB  LEU B 118      98.123  61.780 121.352  1.00156.99           C
ATOM   4674  CG  LEU B 118      97.746  63.251 121.509  1.00156.99           C
ATOM   4675  CD1 LEU B 118      98.845  64.065 122.180  1.00156.99           C
ATOM   4676  CD2 LEU B 118      97.432  63.929 120.195  1.00156.99           C
ATOM   4677  H   LEU B 118      97.656  60.896 119.076  1.00156.99           H
ATOM   4678  HA  LEU B 118      99.772  62.466 120.160  1.00156.99           H
ATOM   4679  HB2 LEU B 118      97.221  61.263 121.025  1.00156.99           H
ATOM   4680  HB3 LEU B 118      98.414  61.350 122.311  1.00156.99           H
ATOM   4681  HG  LEU B 118      96.869  63.346 122.150  1.00156.99           H
ATOM   4682 HD11 LEU B 118      98.451  65.025 122.510  1.00156.99           H
ATOM   4683 HD12 LEU B 118      99.195  63.621 123.112  1.00156.99           H
ATOM   4684 HD13 LEU B 118      99.663  64.204 121.473  1.00156.99           H
ATOM   4685 HD21 LEU B 118      96.544  63.471 119.761  1.00156.99           H
ATOM   4686 HD22 LEU B 118      98.275  63.942 119.504  1.00156.99           H
ATOM   4687 HD23 LEU B 118      97.155  64.956 120.436  1.00156.99           H
ATOM   4688  N   GLU B 119      99.863  59.189 120.858  1.00181.86           N
ATOM   4689  CA  GLU B 119     100.790  58.075 121.126  1.00181.86           C
ATOM   4690  C   GLU B 119     101.990  57.989 120.132  1.00181.86           C
ATOM   4691  O   GLU B 119     103.112  57.896 120.576  1.00181.86           O
ATOM   4692  CB  GLU B 119     100.110  56.711 121.161  1.00181.86           C
ATOM   4693  CG  GLU B 119      99.213  56.565 122.383  1.00181.86           C
ATOM   4694  CD  GLU B 119      98.842  55.095 122.643  1.00181.86           C
ATOM   4695  OE1 GLU B 119      99.734  54.206 122.690  1.00181.86           O
ATOM   4696  OE2 GLU B 119      97.655  54.827 122.913  1.00181.86           O
ATOM   4697  H   GLU B 119      98.882  59.026 120.682  1.00181.86           H
ATOM   4698  HA  GLU B 119     101.256  58.251 122.096  1.00181.86           H
ATOM   4699  HB2 GLU B 119      99.532  56.514 120.258  1.00181.86           H
ATOM   4700  HB3 GLU B 119     100.887  55.950 121.236  1.00181.86           H
ATOM   4701  HG2 GLU B 119      98.330  57.183 122.221  1.00181.86           H
ATOM   4702  HG3 GLU B 119      99.734  56.974 123.248  1.00181.86           H
ATOM   4703  N   TYR B 120     101.698  58.046 118.835  1.00185.04           N
ATOM   4704  CA  TYR B 120     102.706  57.891 117.809  1.00185.04           C
ATOM   4705  C   TYR B 120     103.785  58.972 117.837  1.00185.04           C
ATOM   4706  O   TYR B 120     104.970  58.656 117.981  1.00185.04           O
ATOM   4707  CB  TYR B 120     101.960  57.797 116.464  1.00185.04           C
ATOM   4708  CG  TYR B 120     102.917  57.685 115.288  1.00185.04           C
ATOM   4709  CD1 TYR B 120     103.774  56.570 115.218  1.00185.04           C
ATOM   4710  CD2 TYR B 120     102.934  58.677 114.306  1.00185.04           C
ATOM   4711  CE1 TYR B 120     104.667  56.465 114.140  1.00185.04           C
ATOM   4712  CE2 TYR B 120     103.832  58.570 113.225  1.00185.04           C
ATOM   4713  CZ  TYR B 120     104.691  57.450 113.130  1.00185.04           C
ATOM   4714  OH  TYR B 120     105.598  57.365 112.156  1.00185.04           O
ATOM   4715  H   TYR B 120     100.741  58.158 118.531  1.00185.04           H
ATOM   4716  HA  TYR B 120     103.195  56.932 117.980  1.00185.04           H
ATOM   4717  HB2 TYR B 120     101.330  56.908 116.452  1.00185.04           H
ATOM   4718  HB3 TYR B 120     101.367  58.702 116.327  1.00185.04           H
ATOM   4719  HD1 TYR B 120     103.843  55.877 116.044  1.00185.04           H
ATOM   4720  HD2 TYR B 120     102.266  59.520 114.401  1.00185.04           H
ATOM   4721  HE1 TYR B 120     105.386  55.661 114.078  1.00185.04           H
ATOM   4722  HE2 TYR B 120     103.912  59.369 112.503  1.00185.04           H
ATOM   4723  HH  TYR B 120     105.996  56.493 112.115  1.00185.04           H
ATOM   4724  N   PHE B 121     103.402  60.272 117.840  1.00167.04           N
ATOM   4725  CA  PHE B 121     104.414  61.346 117.890  1.00167.04           C
ATOM   4726  C   PHE B 121     105.001  61.547 119.313  1.00167.04           C
ATOM   4727  O   PHE B 121     106.129  62.038 119.408  1.00167.04           O
ATOM   4728  CB  PHE B 121     103.851  62.660 117.307  1.00167.04           C
ATOM   4729  CG  PHE B 121     103.638  62.658 115.808  1.00167.04           C
ATOM   4730  CD1 PHE B 121     104.761  62.730 114.958  1.00167.04           C
ATOM   4731  CD2 PHE B 121     102.343  62.536 115.226  1.00167.04           C
ATOM   4732  CE1 PHE B 121     104.643  62.613 113.564  1.00167.04           C
ATOM   4733  CE2 PHE B 121     102.218  62.495 113.836  1.00167.04           C
ATOM   4734  CZ  PHE B 121     103.354  62.487 113.011  1.00167.04           C
ATOM   4735  H   PHE B 121     102.428  60.533 117.769  1.00167.04           H
ATOM   4736  HA  PHE B 121     105.246  61.051 117.251  1.00167.04           H
ATOM   4737  HB2 PHE B 121     102.892  62.892 117.770  1.00167.04           H
ATOM   4738  HB3 PHE B 121     104.629  63.402 117.489  1.00167.04           H
ATOM   4739  HD1 PHE B 121     105.726  62.817 115.435  1.00167.04           H
ATOM   4740  HD2 PHE B 121     101.451  62.508 115.833  1.00167.04           H
ATOM   4741  HE1 PHE B 121     105.512  62.638 112.923  1.00167.04           H
ATOM   4742  HE2 PHE B 121     101.231  62.419 113.403  1.00167.04           H
ATOM   4743  HZ  PHE B 121     103.241  62.476 111.937  1.00167.04           H
ATOM   4744  N   CYS B 122     104.351  61.076 120.400  1.00174.15           N
ATOM   4745  CA  CYS B 122     105.030  60.855 121.675  1.00174.15           C
ATOM   4746  C   CYS B 122     106.189  59.855 121.620  1.00174.15           C
ATOM   4747  O   CYS B 122     107.213  60.081 122.234  1.00174.15           O
ATOM   4748  CB  CYS B 122     103.955  60.491 122.725  1.00174.15           C
ATOM   4749  SG  CYS B 122     104.676  60.307 124.399  1.00174.15           S
ATOM   4750  H   CYS B 122     103.391  60.766 120.366  1.00174.15           H
ATOM   4751  HA  CYS B 122     105.477  61.787 122.020  1.00174.15           H
ATOM   4752  HB2 CYS B 122     103.156  61.232 122.777  1.00174.15           H
ATOM   4753  HB3 CYS B 122     103.464  59.562 122.434  1.00174.15           H
ATOM   4754  HG  CYS B 122     105.117  61.555 124.583  1.00174.15           H
ATOM   4755  N   GLY B 123     106.038  58.766 120.818  1.00187.20           N
ATOM   4756  CA  GLY B 123     107.094  57.820 120.473  1.00187.20           C
ATOM   4757  C   GLY B 123     108.296  58.529 119.850  1.00187.20           C
ATOM   4758  O   GLY B 123     109.374  58.479 120.429  1.00187.20           O
ATOM   4759  H   GLY B 123     105.134  58.581 120.409  1.00187.20           H
ATOM   4760  HA2 GLY B 123     107.397  57.295 121.379  1.00187.20           H
ATOM   4761  HA3 GLY B 123     106.685  57.136 119.729  1.00187.20           H
ATOM   4762  N   GLN B 124     108.131  59.249 118.721  1.00186.03           N
ATOM   4763  CA  GLN B 124     109.272  59.960 118.096  1.00186.03           C
ATOM   4764  C   GLN B 124     109.986  60.920 119.048  1.00186.03           C
ATOM   4765  O   GLN B 124     111.211  60.913 119.111  1.00186.03           O
ATOM   4766  CB  GLN B 124     108.822  60.726 116.816  1.00186.03           C
ATOM   4767  CG  GLN B 124     108.622  59.883 115.528  1.00186.03           C
ATOM   4768  CD  GLN B 124     107.425  58.928 115.567  1.00186.03           C
ATOM   4769  OE1 GLN B 124     107.357  57.978 116.308  1.00186.03           O
ATOM   4770  NE2 GLN B 124     106.473  59.151 114.734  1.00186.03           N
ATOM   4771  H   GLN B 124     107.303  59.087 118.166  1.00186.03           H
ATOM   4772  HA  GLN B 124     110.062  59.265 117.811  1.00186.03           H
ATOM   4773  HB2 GLN B 124     109.501  61.545 116.577  1.00186.03           H
ATOM   4774  HB3 GLN B 124     107.882  61.245 117.003  1.00186.03           H
ATOM   4775  HG2 GLN B 124     108.526  60.577 114.694  1.00186.03           H
ATOM   4776  HG3 GLN B 124     109.516  59.300 115.307  1.00186.03           H
ATOM   4777 HE21 GLN B 124     106.599  59.822 113.990  1.00186.03           H
ATOM   4778 HE22 GLN B 124     105.704  58.497 114.768  1.00186.03           H
ATOM   4779  N   ILE B 125     109.265  61.730 119.813  1.00182.21           N
ATOM   4780  CA  ILE B 125     109.988  62.720 120.691  1.00182.21           C
ATOM   4781  C   ILE B 125     110.671  62.024 121.856  1.00182.21           C
ATOM   4782  O   ILE B 125     111.677  62.531 122.334  1.00182.21           O
ATOM   4783  CB  ILE B 125     109.079  63.891 121.107  1.00182.21           C
ATOM   4784  CG1 ILE B 125     109.843  65.053 121.780  1.00182.21           C
ATOM   4785  CG2 ILE B 125     107.938  63.482 122.037  1.00182.21           C
ATOM   4786  CD1 ILE B 125     110.885  65.739 120.866  1.00182.21           C
ATOM   4787  H   ILE B 125     108.260  61.692 119.725  1.00182.21           H
ATOM   4788  HA  ILE B 125     110.817  63.115 120.104  1.00182.21           H
ATOM   4789  HB  ILE B 125     108.649  64.289 120.188  1.00182.21           H
ATOM   4790 HG12 ILE B 125     109.108  65.809 122.056  1.00182.21           H
ATOM   4791 HG13 ILE B 125     110.339  64.748 122.702  1.00182.21           H
ATOM   4792 HG21 ILE B 125     107.234  64.313 122.079  1.00182.21           H
ATOM   4793 HG22 ILE B 125     108.358  63.280 123.022  1.00182.21           H
ATOM   4794 HG23 ILE B 125     107.464  62.580 121.650  1.00182.21           H
ATOM   4795 HD11 ILE B 125     111.148  66.728 121.240  1.00182.21           H
ATOM   4796 HD12 ILE B 125     110.439  65.851 119.877  1.00182.21           H
ATOM   4797 HD13 ILE B 125     111.769  65.111 120.758  1.00182.21           H
ATOM   4798  N   MET B 126     110.187  60.894 122.347  1.00206.42           N
ATOM   4799  CA  MET B 126     110.911  60.094 123.372  1.00206.42           C
ATOM   4800  C   MET B 126     112.075  59.269 122.824  1.00206.42           C
ATOM   4801  O   MET B 126     113.120  59.175 123.494  1.00206.42           O
ATOM   4802  CB  MET B 126     109.970  59.312 124.341  1.00206.42           C
ATOM   4803  CG  MET B 126     109.470  57.942 123.905  1.00206.42           C
ATOM   4804  SD  MET B 126     110.626  56.542 123.666  1.00206.42           S
ATOM   4805  CE  MET B 126     111.557  56.564 125.197  1.00206.42           C
ATOM   4806  H   MET B 126     109.365  60.482 121.927  1.00206.42           H
ATOM   4807  HA  MET B 126     111.373  60.811 124.051  1.00206.42           H
ATOM   4808  HB2 MET B 126     110.552  59.193 125.255  1.00206.42           H
ATOM   4809  HB3 MET B 126     109.099  59.926 124.567  1.00206.42           H
ATOM   4810  HG2 MET B 126     108.733  57.585 124.624  1.00206.42           H
ATOM   4811  HG3 MET B 126     108.959  58.056 122.948  1.00206.42           H
ATOM   4812  HE1 MET B 126     110.863  56.316 126.000  1.00206.42           H
ATOM   4813  HE2 MET B 126     112.337  55.804 125.147  1.00206.42           H
ATOM   4814  HE3 MET B 126     112.003  57.533 125.420  1.00206.42           H
ATOM   4815  N   GLU B 127     111.984  58.676 121.622  1.00206.85           N
ATOM   4816  CA  GLU B 127     113.136  57.951 121.075  1.00206.85           C
ATOM   4817  C   GLU B 127     114.234  58.937 120.621  1.00206.85           C
ATOM   4818  O   GLU B 127     115.420  58.686 120.912  1.00206.85           O
ATOM   4819  CB  GLU B 127     112.737  56.927 119.998  1.00206.85           C
ATOM   4820  CG  GLU B 127     112.357  57.468 118.618  1.00206.85           C
ATOM   4821  CD  GLU B 127     113.575  57.888 117.736  1.00206.85           C
ATOM   4822  OE1 GLU B 127     114.690  57.350 117.861  1.00206.85           O
ATOM   4823  OE2 GLU B 127     113.367  58.783 116.904  1.00206.85           O
ATOM   4824  H   GLU B 127     111.091  58.728 121.153  1.00206.85           H
ATOM   4825  HA  GLU B 127     113.543  57.363 121.897  1.00206.85           H
ATOM   4826  HB2 GLU B 127     111.861  56.382 120.350  1.00206.85           H
ATOM   4827  HB3 GLU B 127     113.527  56.189 119.857  1.00206.85           H
ATOM   4828  HG2 GLU B 127     111.784  56.698 118.102  1.00206.85           H
ATOM   4829  HG3 GLU B 127     111.691  58.313 118.791  1.00206.85           H
ATOM   4830  N   ALA B 128     113.867  60.049 119.963  1.00205.43           N
ATOM   4831  CA  ALA B 128     114.842  60.984 119.436  1.00205.43           C
ATOM   4832  C   ALA B 128     115.636  61.692 120.573  1.00205.43           C
ATOM   4833  O   ALA B 128     116.812  61.920 120.435  1.00205.43           O
ATOM   4834  CB  ALA B 128     114.166  61.999 118.519  1.00205.43           C
ATOM   4835  H   ALA B 128     112.926  60.123 119.603  1.00205.43           H
ATOM   4836  HA  ALA B 128     115.621  60.472 118.871  1.00205.43           H
ATOM   4837  HB1 ALA B 128     114.874  62.732 118.132  1.00205.43           H
ATOM   4838  HB2 ALA B 128     113.729  61.435 117.695  1.00205.43           H
ATOM   4839  HB3 ALA B 128     113.403  62.535 119.083  1.00205.43           H
ATOM   4840  N   SER B 129     114.952  61.985 121.690  1.00209.60           N
[truncated: 2,929,159 more chars]
