# Supplementary material for: Melbournevirus encodes a shorter H2B-H2A doublet histone variant that forms structurally distinct nucleosome structures
Source: Nat Commun. 2025 Jul 26;16:6903. doi: 10.1038/s41467-025-62031-2 (PMC12297534; doi:10.1038/s41467-025-62031-2)
Supplement: Supplementary file 4 — Source Data [file 41467_2025_62031_MOESM4_ESM.zip › SourceData/MD-initialmodel/MV-NLP-tailsevered-initialmodel.pdb]

SEQRES   1 A  269  MET ALA THR GLN LYS GLU THR THR ARG LYS ARG ASP LYS
SEQRES   2 A  269  SER VAL ASN PHE ARG LEU GLY LEU ARG ASN MET LEU ALA
SEQRES   3 A  269  GLN ILE HIS PRO ASP ILE SER VAL GLN THR GLU ALA LEU
SEQRES   4 A  269  SER GLU LEU SER ASN ILE ALA VAL PHE LEU GLY LYS LYS
SEQRES   5 A  269  ILE SER HIS GLY ALA VAL THR LEU LEU PRO GLU GLY THR
SEQRES   6 A  269  LYS THR ILE LYS SER SER ALA VAL LEU LEU ALA ALA GLY
SEQRES   7 A  269  ASP LEU TYR GLY LYS ASP LEU GLY ARG HIS ALA VAL GLY
SEQRES   8 A  269  GLU MET THR LYS ALA VAL THR ARG TYR GLY SER ALA LYS
SEQRES   9 A  269  GLU SER LYS GLU GLY SER ARG SER SER LYS ALA LYS LEU
SEQRES  10 A  269  GLN ILE SER VAL ALA ARG SER GLU ARG LEU LEU ARG GLU
SEQRES  11 A  269  HIS GLY GLY CYS SER ARG VAL SER GLU GLY ALA ALA VAL
SEQRES  12 A  269  ALA LEU ALA ALA ALA ILE GLU TYR PHE MET GLY GLU VAL
SEQRES  13 A  269  LEU GLU LEU ALA GLY ASN ALA ALA ARG ASP SER LYS LYS
SEQRES  14 A  269  VAL ARG ILE SER VAL LYS HIS ILE THR LEU ALA ILE GLN
SEQRES  15 A  269  ASN ASP ALA ALA LEU PHE ALA VAL VAL GLY LYS GLY VAL
SEQRES  16 A  269  PHE SER GLY ALA GLY VAL SER LEU ILE SER VAL PRO ILE
SEQRES  17 A  269  PRO ARG LYS LYS ALA ARG LYS THR THR GLU LYS GLU ALA
SEQRES  18 A  269  SER SER PRO LYS LYS LYS ALA ALA PRO LYS LYS LYS LYS
SEQRES  19 A  269  ALA ALA SER LYS GLN LYS LYS SER LEU SER ASP LYS GLU
SEQRES  20 A  269  LEU ALA LYS LEU THR LYS LYS GLU LEU ALA LYS TYR GLU
SEQRES  21 A  269  LYS GLU GLN GLY MET SER PRO GLY TYR
SEQRES   1 B  269  MET ALA THR GLN LYS GLU THR THR ARG LYS ARG ASP LYS
SEQRES   2 B  269  SER VAL ASN PHE ARG LEU GLY LEU ARG ASN MET LEU ALA
SEQRES   3 B  269  GLN ILE HIS PRO ASP ILE SER VAL GLN THR GLU ALA LEU
SEQRES   4 B  269  SER GLU LEU SER ASN ILE ALA VAL PHE LEU GLY LYS LYS
SEQRES   5 B  269  ILE SER HIS GLY ALA VAL THR LEU LEU PRO GLU GLY THR
SEQRES   6 B  269  LYS THR ILE LYS SER SER ALA VAL LEU LEU ALA ALA GLY
SEQRES   7 B  269  ASP LEU TYR GLY LYS ASP LEU GLY ARG HIS ALA VAL GLY
SEQRES   8 B  269  GLU MET THR LYS ALA VAL THR ARG TYR GLY SER ALA LYS
SEQRES   9 B  269  GLU SER LYS GLU GLY SER ARG SER SER LYS ALA LYS LEU
SEQRES  10 B  269  GLN ILE SER VAL ALA ARG SER GLU ARG LEU LEU ARG GLU
SEQRES  11 B  269  HIS GLY GLY CYS SER ARG VAL SER GLU GLY ALA ALA VAL
SEQRES  12 B  269  ALA LEU ALA ALA ALA ILE GLU TYR PHE MET GLY GLU VAL
SEQRES  13 B  269  LEU GLU LEU ALA GLY ASN ALA ALA ARG ASP SER LYS LYS
SEQRES  14 B  269  VAL ARG ILE SER VAL LYS HIS ILE THR LEU ALA ILE GLN
SEQRES  15 B  269  ASN ASP ALA ALA LEU PHE ALA VAL VAL GLY LYS GLY VAL
SEQRES  16 B  269  PHE SER GLY ALA GLY VAL SER LEU ILE SER VAL PRO ILE
SEQRES  17 B  269  PRO ARG LYS LYS ALA ARG LYS THR THR GLU LYS GLU ALA
SEQRES  18 B  269  SER SER PRO LYS LYS LYS ALA ALA PRO LYS LYS LYS LYS
SEQRES  19 B  269  ALA ALA SER LYS GLN LYS LYS SER LEU SER ASP LYS GLU
SEQRES  20 B  269  LEU ALA LYS LEU THR LYS LYS GLU LEU ALA LYS TYR GLU
SEQRES  21 B  269  LYS GLU GLN GLY MET SER PRO GLY TYR
SEQRES   1 C  216  MET SER LYS ALA GLY LYS LYS VAL LYS ALA GLN GLN HIS
SEQRES   2 C  216  GLY HIS LEU ALA ASP HIS VAL SER VAL GLY GLU THR GLN
SEQRES   3 C  216  ILE PRO LYS ALA SER THR GLN HIS LEU LEU ARG LYS ALA
SEQRES   4 C  216  GLY SER LEU SER ALA ALA GLY ASP THR GLU VAL PRO ILE
SEQRES   5 C  216  ARG GLY PHE VAL HIS MET LYS LEU HIS LYS LEU VAL GLN
SEQRES   6 C  216  LYS SER LEU LEU ALA MET GLN LEU ALA LYS ARG LYS THR
SEQRES   7 C  216  ILE MET LYS SER ASP VAL LYS LYS ALA ALA GLU LEU MET
SEQRES   8 C  216  HIS LEU PRO VAL PHE ALA ILE PRO THR LYS ASP SER GLY
SEQRES   9 C  216  ALA LYS GLY SER VAL PHE LEU SER CYS ARG GLN LYS GLY
SEQRES  10 C  216  ALA GLY SER ALA GLY THR GLY SER GLU THR ASN SER GLN
SEQRES  11 C  216  GLU VAL ARG SER GLN MET LYS SER THR CYS LEU ILE ILE
SEQRES  12 C  216  PRO LYS GLU ARG PHE ARG THR MET ALA LYS GLU ILE SER
SEQRES  13 C  216  LYS LYS GLU GLY HIS ASP VAL HIS ILE ALA GLU ALA ALA
SEQRES  14 C  216  LEU ASP MET LEU GLN VAL ILE VAL GLU SER CYS THR VAL
SEQRES  15 C  216  ARG LEU LEU GLU LYS ALA LEU VAL ILE THR TYR SER GLY
SEQRES  16 C  216  LYS ARG THR ARG VAL THR SER LYS ASP ILE GLU THR ALA
SEQRES  17 C  216  PHE MET LEU GLU HIS GLY PRO LEU
SEQRES   1 D  216  MET SER LYS ALA GLY LYS LYS VAL LYS ALA GLN GLN HIS
SEQRES   2 D  216  GLY HIS LEU ALA ASP HIS VAL SER VAL GLY GLU THR GLN
SEQRES   3 D  216  ILE PRO LYS ALA SER THR GLN HIS LEU LEU ARG LYS ALA
SEQRES   4 D  216  GLY SER LEU SER ALA ALA GLY ASP THR GLU VAL PRO ILE
SEQRES   5 D  216  ARG GLY PHE VAL HIS MET LYS LEU HIS LYS LEU VAL GLN
SEQRES   6 D  216  LYS SER LEU LEU ALA MET GLN LEU ALA LYS ARG LYS THR
SEQRES   7 D  216  ILE MET LYS SER ASP VAL LYS LYS ALA ALA GLU LEU MET
SEQRES   8 D  216  HIS LEU PRO VAL PHE ALA ILE PRO THR LYS ASP SER GLY
SEQRES   9 D  216  ALA LYS GLY SER VAL PHE LEU SER CYS ARG GLN LYS GLY
SEQRES  10 D  216  ALA GLY SER ALA GLY THR GLY SER GLU THR ASN SER GLN
SEQRES  11 D  216  GLU VAL ARG SER GLN MET LYS SER THR CYS LEU ILE ILE
SEQRES  12 D  216  PRO LYS GLU ARG PHE ARG THR MET ALA LYS GLU ILE SER
SEQRES  13 D  216  LYS LYS GLU GLY HIS ASP VAL HIS ILE ALA GLU ALA ALA
SEQRES  14 D  216  LEU ASP MET LEU GLN VAL ILE VAL GLU SER CYS THR VAL
SEQRES  15 D  216  ARG LEU LEU GLU LYS ALA LEU VAL ILE THR TYR SER GLY
SEQRES  16 D  216  LYS ARG THR ARG VAL THR SER LYS ASP ILE GLU THR ALA
SEQRES  17 D  216  PHE MET LEU GLU HIS GLY PRO LEU
SEQRES   1 E  269  MET ALA THR GLN LYS GLU THR THR ARG LYS ARG ASP LYS
SEQRES   2 E  269  SER VAL ASN PHE ARG LEU GLY LEU ARG ASN MET LEU ALA
SEQRES   3 E  269  GLN ILE HIS PRO ASP ILE SER VAL GLN THR GLU ALA LEU
SEQRES   4 E  269  SER GLU LEU SER ASN ILE ALA VAL PHE LEU GLY LYS LYS
SEQRES   5 E  269  ILE SER HIS GLY ALA VAL THR LEU LEU PRO GLU GLY THR
SEQRES   6 E  269  LYS THR ILE LYS SER SER ALA VAL LEU LEU ALA ALA GLY
SEQRES   7 E  269  ASP LEU TYR GLY LYS ASP LEU GLY ARG HIS ALA VAL GLY
SEQRES   8 E  269  GLU MET THR LYS ALA VAL THR ARG TYR GLY SER ALA LYS
SEQRES   9 E  269  GLU SER LYS GLU GLY SER ARG SER SER LYS ALA LYS LEU
SEQRES  10 E  269  GLN ILE SER VAL ALA ARG SER GLU ARG LEU LEU ARG GLU
SEQRES  11 E  269  HIS GLY GLY CYS SER ARG VAL SER GLU GLY ALA ALA VAL
SEQRES  12 E  269  ALA LEU ALA ALA ALA ILE GLU TYR PHE MET GLY GLU VAL
SEQRES  13 E  269  LEU GLU LEU ALA GLY ASN ALA ALA ARG ASP SER LYS LYS
SEQRES  14 E  269  VAL ARG ILE SER VAL LYS HIS ILE THR LEU ALA ILE GLN
SEQRES  15 E  269  ASN ASP ALA ALA LEU PHE ALA VAL VAL GLY LYS GLY VAL
SEQRES  16 E  269  PHE SER GLY ALA GLY VAL SER LEU ILE SER VAL PRO ILE
SEQRES  17 E  269  PRO ARG LYS LYS ALA ARG LYS THR THR GLU LYS GLU ALA
SEQRES  18 E  269  SER SER PRO LYS LYS LYS ALA ALA PRO LYS LYS LYS LYS
SEQRES  19 E  269  ALA ALA SER LYS GLN LYS LYS SER LEU SER ASP LYS GLU
SEQRES  20 E  269  LEU ALA LYS LEU THR LYS LYS GLU LEU ALA LYS TYR GLU
SEQRES  21 E  269  LYS GLU GLN GLY MET SER PRO GLY TYR
SEQRES   1 F  269  MET ALA THR GLN LYS GLU THR THR ARG LYS ARG ASP LYS
SEQRES   2 F  269  SER VAL ASN PHE ARG LEU GLY LEU ARG ASN MET LEU ALA
SEQRES   3 F  269  GLN ILE HIS PRO ASP ILE SER VAL GLN THR GLU ALA LEU
SEQRES   4 F  269  SER GLU LEU SER ASN ILE ALA VAL PHE LEU GLY LYS LYS
SEQRES   5 F  269  ILE SER HIS GLY ALA VAL THR LEU LEU PRO GLU GLY THR
SEQRES   6 F  269  LYS THR ILE LYS SER SER ALA VAL LEU LEU ALA ALA GLY
SEQRES   7 F  269  ASP LEU TYR GLY LYS ASP LEU GLY ARG HIS ALA VAL GLY
SEQRES   8 F  269  GLU MET THR LYS ALA VAL THR ARG TYR GLY SER ALA LYS
SEQRES   9 F  269  GLU SER LYS GLU GLY SER ARG SER SER LYS ALA LYS LEU
SEQRES  10 F  269  GLN ILE SER VAL ALA ARG SER GLU ARG LEU LEU ARG GLU
SEQRES  11 F  269  HIS GLY GLY CYS SER ARG VAL SER GLU GLY ALA ALA VAL
SEQRES  12 F  269  ALA LEU ALA ALA ALA ILE GLU TYR PHE MET GLY GLU VAL
SEQRES  13 F  269  LEU GLU LEU ALA GLY ASN ALA ALA ARG ASP SER LYS LYS
SEQRES  14 F  269  VAL ARG ILE SER VAL LYS HIS ILE THR LEU ALA ILE GLN
SEQRES  15 F  269  ASN ASP ALA ALA LEU PHE ALA VAL VAL GLY LYS GLY VAL
SEQRES  16 F  269  PHE SER GLY ALA GLY VAL SER LEU ILE SER VAL PRO ILE
SEQRES  17 F  269  PRO ARG LYS LYS ALA ARG LYS THR THR GLU LYS GLU ALA
SEQRES  18 F  269  SER SER PRO LYS LYS LYS ALA ALA PRO LYS LYS LYS LYS
SEQRES  19 F  269  ALA ALA SER LYS GLN LYS LYS SER LEU SER ASP LYS GLU
SEQRES  20 F  269  LEU ALA LYS LEU THR LYS LYS GLU LEU ALA LYS TYR GLU
SEQRES  21 F  269  LYS GLU GLN GLY MET SER PRO GLY TYR
SEQRES   1 G  216  MET SER LYS ALA GLY LYS LYS VAL LYS ALA GLN GLN HIS
SEQRES   2 G  216  GLY HIS LEU ALA ASP HIS VAL SER VAL GLY GLU THR GLN
SEQRES   3 G  216  ILE PRO LYS ALA SER THR GLN HIS LEU LEU ARG LYS ALA
SEQRES   4 G  216  GLY SER LEU SER ALA ALA GLY ASP THR GLU VAL PRO ILE
SEQRES   5 G  216  ARG GLY PHE VAL HIS MET LYS LEU HIS LYS LEU VAL GLN
SEQRES   6 G  216  LYS SER LEU LEU ALA MET GLN LEU ALA LYS ARG LYS THR
SEQRES   7 G  216  ILE MET LYS SER ASP VAL LYS LYS ALA ALA GLU LEU MET
SEQRES   8 G  216  HIS LEU PRO VAL PHE ALA ILE PRO THR LYS ASP SER GLY
SEQRES   9 G  216  ALA LYS GLY SER VAL PHE LEU SER CYS ARG GLN LYS GLY
SEQRES  10 G  216  ALA GLY SER ALA GLY THR GLY SER GLU THR ASN SER GLN
SEQRES  11 G  216  GLU VAL ARG SER GLN MET LYS SER THR CYS LEU ILE ILE
SEQRES  12 G  216  PRO LYS GLU ARG PHE ARG THR MET ALA LYS GLU ILE SER
SEQRES  13 G  216  LYS LYS GLU GLY HIS ASP VAL HIS ILE ALA GLU ALA ALA
SEQRES  14 G  216  LEU ASP MET LEU GLN VAL ILE VAL GLU SER CYS THR VAL
SEQRES  15 G  216  ARG LEU LEU GLU LYS ALA LEU VAL ILE THR TYR SER GLY
SEQRES  16 G  216  LYS ARG THR ARG VAL THR SER LYS ASP ILE GLU THR ALA
SEQRES  17 G  216  PHE MET LEU GLU HIS GLY PRO LEU
SEQRES   1 H  216  MET SER LYS ALA GLY LYS LYS VAL LYS ALA GLN GLN HIS
SEQRES   2 H  216  GLY HIS LEU ALA ASP HIS VAL SER VAL GLY GLU THR GLN
SEQRES   3 H  216  ILE PRO LYS ALA SER THR GLN HIS LEU LEU ARG LYS ALA
SEQRES   4 H  216  GLY SER LEU SER ALA ALA GLY ASP THR GLU VAL PRO ILE
SEQRES   5 H  216  ARG GLY PHE VAL HIS MET LYS LEU HIS LYS LEU VAL GLN
SEQRES   6 H  216  LYS SER LEU LEU ALA MET GLN LEU ALA LYS ARG LYS THR
SEQRES   7 H  216  ILE MET LYS SER ASP VAL LYS LYS ALA ALA GLU LEU MET
SEQRES   8 H  216  HIS LEU PRO VAL PHE ALA ILE PRO THR LYS ASP SER GLY
SEQRES   9 H  216  ALA LYS GLY SER VAL PHE LEU SER CYS ARG GLN LYS GLY
SEQRES  10 H  216  ALA GLY SER ALA GLY THR GLY SER GLU THR ASN SER GLN
SEQRES  11 H  216  GLU VAL ARG SER GLN MET LYS SER THR CYS LEU ILE ILE
SEQRES  12 H  216  PRO LYS GLU ARG PHE ARG THR MET ALA LYS GLU ILE SER
SEQRES  13 H  216  LYS LYS GLU GLY HIS ASP VAL HIS ILE ALA GLU ALA ALA
SEQRES  14 H  216  LEU ASP MET LEU GLN VAL ILE VAL GLU SER CYS THR VAL
SEQRES  15 H  216  ARG LEU LEU GLU LYS ALA LEU VAL ILE THR TYR SER GLY
SEQRES  16 H  216  LYS ARG THR ARG VAL THR SER LYS ASP ILE GLU THR ALA
SEQRES  17 H  216  PHE MET LEU GLU HIS GLY PRO LEU
SEQRES   1 I  275  DG  DG  DG  DT  DT  DA  DG  DG  DG  DT  DT  DA  DG
SEQRES   2 I  275  DG  DG  DT  DT  DA  DG  DG  DG  DT  DT  DA  DG  DG
SEQRES   3 I  275  DG  DT  DT  DA  DG  DG  DG  DT  DT  DA  DG  DG  DG
SEQRES   4 I  275  DT  DT  DA  DG  DG  DG  DT  DT  DA  DG  DG  DG  DT
SEQRES   5 I  275  DT  DA  DG  DG  DG  DT  DT  DA  DG  DG  DG  DT  DT
SEQRES   6 I  275  DA  DG  DG  DG  DT  DT  DA  DG  DG  DG  DT  DT  DA
SEQRES   7 I  275  DG  DG  DG  DT  DT  DA  DG  DG  DG  DT  DT  DA  DG
SEQRES   8 I  275  DG  DG  DT  DT  DA  DG  DG  DG  DT  DT  DA  DG  DG
SEQRES   9 I  275  DG  DT  DT  DA  DG  DG  DG  DT  DT  DA  DG  DG  DG
SEQRES  10 I  275  DT  DT  DA  DG  DG  DG  DT  DT  DA  DG  DG  DG  DT
SEQRES  11 I  275  DT  DA  DG  DG  DG  DT  DT  DA  DG  DG  DG  DT  DT
SEQRES  12 I  275  DA  DG  DG  DG  DT  DT  DA  DG  DG  DG  DT  DT  DA
SEQRES  13 I  275  DG  DG  DG  DT  DT  DA  DG  DG  DG  DT  DT  DA  DG
SEQRES  14 I  275  DG  DG  DT  DT  DA  DG  DG  DG  DT  DT  DA  DG  DG
SEQRES  15 I  275  DG  DT  DT  DA  DG  DG  DG  DT  DT  DA  DG  DG  DG
SEQRES  16 I  275  DT  DT  DA  DG  DG  DG  DT  DT  DA  DG  DG  DG  DT
SEQRES  17 I  275  DT  DA  DG  DG  DG  DT  DT  DA  DG  DG  DG  DT  DT
SEQRES  18 I  275  DA  DG  DG  DG  DT  DT  DA  DG  DG  DG  DT  DT  DA
SEQRES  19 I  275  DG  DG  DG  DT  DT  DA  DG  DG  DG  DT  DT  DA  DG
SEQRES  20 I  275  DG  DG  DT  DT  DA  DG  DG  DG  DT  DT  DA  DG  DG
SEQRES  21 I  275  DG  DT  DT  DA  DG  DG  DG  DT  DT  DA  DG  DG  DG
SEQRES  22 I  275  DT  DT
SEQRES   1 J  275  DA  DA  DC  DC  DC  DT  DA  DA  DC  DC  DC  DT  DA
SEQRES   2 J  275  DA  DC  DC  DC  DT  DA  DA  DC  DC  DC  DT  DA  DA
SEQRES   3 J  275  DC  DC  DC  DT  DA  DA  DC  DC  DC  DT  DA  DA  DC
SEQRES   4 J  275  DC  DC  DT  DA  DA  DC  DC  DC  DT  DA  DA  DC  DC
SEQRES   5 J  275  DC  DT  DA  DA  DC  DC  DC  DT  DA  DA  DC  DC  DC
SEQRES   6 J  275  DT  DA  DA  DC  DC  DC  DT  DA  DA  DC  DC  DC  DT
SEQRES   7 J  275  DA  DA  DC  DC  DC  DT  DA  DA  DC  DC  DC  DT  DA
SEQRES   8 J  275  DA  DC  DC  DC  DT  DA  DA  DC  DC  DC  DT  DA  DA
SEQRES   9 J  275  DC  DC  DC  DT  DA  DA  DC  DC  DC  DT  DA  DA  DC
SEQRES  10 J  275  DC  DC  DT  DA  DA  DC  DC  DC  DT  DA  DA  DC  DC
SEQRES  11 J  275  DC  DT  DA  DA  DC  DC  DC  DT  DA  DA  DC  DC  DC
SEQRES  12 J  275  DT  DA  DA  DC  DC  DC  DT  DA  DA  DC  DC  DC  DT
SEQRES  13 J  275  DA  DA  DC  DC  DC  DT  DA  DA  DC  DC  DC  DT  DA
SEQRES  14 J  275  DA  DC  DC  DC  DT  DA  DA  DC  DC  DC  DT  DA  DA
SEQRES  15 J  275  DC  DC  DC  DT  DA  DA  DC  DC  DC  DT  DA  DA  DC
SEQRES  16 J  275  DC  DC  DT  DA  DA  DC  DC  DC  DT  DA  DA  DC  DC
SEQRES  17 J  275  DC  DT  DA  DA  DC  DC  DC  DT  DA  DA  DC  DC  DC
SEQRES  18 J  275  DT  DA  DA  DC  DC  DC  DT  DA  DA  DC  DC  DC  DT
SEQRES  19 J  275  DA  DA  DC  DC  DC  DT  DA  DA  DC  DC  DC  DT  DA
SEQRES  20 J  275  DA  DC  DC  DC  DT  DA  DA  DC  DC  DC  DT  DA  DA
SEQRES  21 J  275  DC  DC  DC  DT  DA  DA  DC  DC  DC  DT  DA  DA  DC
SEQRES  22 J  275  DC  DC
HELIX    1   1 ARG A   18  ILE A   28  1                                  11
HELIX    2   2 THR A   36  LEU A   60  1                                  25
HELIX    3   3 SER A   70  TYR A   81  1                                  12
HELIX    4   4 LYS A   83  GLY A  101  1                                  19
HELIX    5   5 SER A  102  LYS A  104  1                                   3
HELIX    6   6 ARG A  111  LYS A  114  1                                   4
HELIX    7   7 VAL A  121  GLY A  132  1                                  12
HELIX    8   8 GLU A  139  ASP A  166  1                                  28
HELIX    9   9 VAL A  174  ASN A  183  1                                  10
HELIX   10  10 ALA A  185  VAL A  191  1                                   7
HELIX   11  11 GLU A  247  LYS A  250  1                                   4
HELIX   12  12 LYS A  253  GLU A  262  1                                  10
HELIX   13  13 ARG B   18  ILE B   28  1                                  11
HELIX   14  14 THR B   36  LEU B   60  1                                  25
HELIX   15  15 SER B   70  TYR B   81  1                                  12
HELIX   16  16 LYS B   83  ALA B  103  1                                  21
HELIX   17  17 ARG B  111  LYS B  114  1                                   4
HELIX   18  18 VAL B  121  GLY B  132  1                                  12
HELIX   19  19 GLU B  139  ASP B  166  1                                  28
HELIX   20  20 VAL B  174  ASN B  183  1                                  10
HELIX   21  21 ALA B  185  VAL B  191  1                                   7
HELIX   22  22 GLU B  247  LYS B  250  1                                   4
HELIX   23  23 LYS B  253  GLU B  262  1                                  10
HELIX   24  24 LEU C   16  HIS C   19  1                                   4
HELIX   25  25 LYS C   29  LYS C   38  1                                  10
HELIX   26  26 GLY C   46  GLU C   49  1                                   4
HELIX   27  27 VAL C   50  LEU C   73  1                                  24
HELIX   28  28 LYS C   81  LEU C   90  1                                  10
HELIX   29  29 GLY C  124  LYS C  137  1                                  14
HELIX   30  30 LYS C  145  LYS C  158  1                                  14
HELIX   31  31 GLU C  167  SER C  194  1                                  28
HELIX   32  32 SER C  202  HIS C  213  1                                  12
HELIX   33  33 LEU D   16  HIS D   19  1                                   4
HELIX   34  34 LYS D   29  LYS D   38  1                                  10
HELIX   35  35 GLY D   46  GLU D   49  1                                   4
HELIX   36  36 VAL D   50  LEU D   73  1                                  24
HELIX   37  37 LYS D   81  LEU D   90  1                                  10
HELIX   38  38 GLY D  124  LYS D  137  1                                  14
HELIX   39  39 LYS D  145  LYS D  158  1                                  14
HELIX   40  40 GLU D  167  SER D  194  1                                  28
HELIX   41  41 SER D  202  HIS D  213  1                                  12
HELIX   42  42 ARG E   18  ILE E   28  1                                  11
HELIX   43  43 THR E   36  LEU E   60  1                                  25
HELIX   44  44 SER E   70  TYR E   81  1                                  12
HELIX   45  45 LYS E   83  GLY E  101  1                                  19
HELIX   46  46 SER E  102  LYS E  104  1                                   3
HELIX   47  47 ARG E  111  LYS E  114  1                                   4
HELIX   48  48 VAL E  121  GLY E  132  1                                  12
HELIX   49  49 GLU E  139  ASP E  166  1                                  28
HELIX   50  50 VAL E  174  ASN E  183  1                                  10
HELIX   51  51 ALA E  185  VAL E  191  1                                   7
HELIX   52  52 GLU E  247  LYS E  250  1                                   4
HELIX   53  53 LYS E  253  GLU E  262  1                                  10
HELIX   54  54 ARG F   18  ILE F   28  1                                  11
HELIX   55  55 THR F   36  LEU F   60  1                                  25
HELIX   56  56 SER F   70  TYR F   81  1                                  12
HELIX   57  57 LYS F   83  ALA F  103  1                                  21
HELIX   58  58 ARG F  111  LYS F  114  1                                   4
HELIX   59  59 VAL F  121  GLY F  132  1                                  12
HELIX   60  60 GLU F  139  ASP F  166  1                                  28
HELIX   61  61 VAL F  174  ASN F  183  1                                  10
HELIX   62  62 ALA F  185  VAL F  191  1                                   7
HELIX   63  63 GLU F  247  LYS F  250  1                                   4
HELIX   64  64 LYS F  253  GLU F  262  1                                  10
HELIX   65  65 LEU G   16  HIS G   19  1                                   4
HELIX   66  66 LYS G   29  LYS G   38  1                                  10
HELIX   67  67 GLY G   46  GLU G   49  1                                   4
HELIX   68  68 VAL G   50  LEU G   73  1                                  24
HELIX   69  69 LYS G   81  LEU G   90  1                                  10
HELIX   70  70 GLY G  124  LYS G  137  1                                  14
HELIX   71  71 LYS G  145  LYS G  158  1                                  14
HELIX   72  72 GLU G  167  SER G  194  1                                  28
HELIX   73  73 SER G  202  HIS G  213  1                                  12
HELIX   74  74 LEU H   16  HIS H   19  1                                   4
HELIX   75  75 LYS H   29  LYS H   38  1                                  10
HELIX   76  76 GLY H   46  GLU H   49  1                                   4
HELIX   77  77 VAL H   50  LEU H   73  1                                  24
HELIX   78  78 LYS H   81  LEU H   90  1                                  10
HELIX   79  79 GLY H  124  LYS H  137  1                                  14
HELIX   80  80 LYS H  145  LYS H  158  1                                  14
HELIX   81  81 GLU H  167  SER H  194  1                                  28
HELIX   82  82 SER H  202  HIS H  213  1                                  12
ATOM      1  N   MET A   1      50.382  72.993  81.804  1.00 20.70           N
ATOM      2  H   MET A   1      49.663  73.619  81.470  1.00 20.70           H
ATOM      3  H2  MET A   1      50.002  72.565  82.636  1.00 20.70           H
ATOM      4  H3  MET A   1      50.652  72.293  81.128  1.00 20.70           H
ATOM      5  CA  MET A   1      51.541  73.821  82.179  1.00 20.70           C
ATOM      6  HA  MET A   1      52.073  74.265  81.337  1.00 20.70           H
ATOM      7  C   MET A   1      52.580  72.940  82.874  1.00 20.70           C
ATOM      8  CB  MET A   1      51.158  74.972  83.130  1.00 20.70           C
ATOM      9  HB2 MET A   1      50.536  74.502  83.892  1.00 20.70           H
ATOM     10  HB3 MET A   1      52.074  75.391  83.545  1.00 20.70           H
ATOM     11  O   MET A   1      52.221  72.414  83.905  1.00 20.70           O
ATOM     12  CG  MET A   1      50.346  76.045  82.392  1.00 20.70           C
ATOM     13  HG2 MET A   1      49.930  75.627  81.475  1.00 20.70           H
ATOM     14  HG3 MET A   1      51.048  76.846  82.161  1.00 20.70           H
ATOM     15  SD  MET A   1      48.961  76.666  83.383  1.00 20.70           S
ATOM     16  CE  MET A   1      48.752  78.257  82.544  1.00 20.70           C
ATOM     17  HE1 MET A   1      47.883  78.756  82.973  1.00 20.70           H
ATOM     18  HE2 MET A   1      49.620  78.912  82.614  1.00 20.70           H
ATOM     19  HE3 MET A   1      48.551  78.005  81.502  1.00 20.70           H
ATOM     20  N   ALA A   2      53.740  72.718  82.238  1.00 22.57           N
ATOM     21  H   ALA A   2      53.939  73.215  81.382  1.00 22.57           H
ATOM     22  CA  ALA A   2      54.839  72.064  82.899  1.00 22.57           C
ATOM     23  HA  ALA A   2      54.514  71.171  83.432  1.00 22.57           H
ATOM     24  C   ALA A   2      55.401  73.032  83.992  1.00 22.57           C
ATOM     25  CB  ALA A   2      55.971  71.701  81.881  1.00 22.57           C
ATOM     26  HB1 ALA A   2      55.608  70.995  81.134  1.00 22.57           H
ATOM     27  HB2 ALA A   2      56.790  71.224  82.420  1.00 22.57           H
ATOM     28  HB3 ALA A   2      56.298  72.580  81.326  1.00 22.57           H
ATOM     29  O   ALA A   2      55.685  74.182  83.682  1.00 22.57           O
ATOM     30  N   THR A   3      55.499  72.563  85.241  1.00 23.15           N
ATOM     31  H   THR A   3      55.313  71.593  85.449  1.00 23.15           H
ATOM     32  CA  THR A   3      56.039  73.377  86.320  1.00 23.15           C
ATOM     33  HA  THR A   3      55.646  74.391  86.249  1.00 23.15           H
ATOM     34  C   THR A   3      57.579  73.431  86.157  1.00 23.15           C
ATOM     35  CB  THR A   3      55.686  72.836  87.721  1.00 23.15           C
ATOM     36  HB  THR A   3      56.207  73.477  88.433  1.00 23.15           H
ATOM     37  O   THR A   3      58.261  72.435  86.396  1.00 23.15           O
ATOM     38  CG2 THR A   3      54.200  72.847  88.038  1.00 23.15           C
ATOM     39 HG21 THR A   3      54.022  72.351  88.992  1.00 23.15           H
ATOM     40 HG22 THR A   3      53.671  72.241  87.302  1.00 23.15           H
ATOM     41 HG23 THR A   3      53.857  73.880  88.090  1.00 23.15           H
ATOM     42  OG1 THR A   3      56.130  71.515  87.903  1.00 23.15           O
ATOM     43  HG1 THR A   3      57.072  71.474  87.721  1.00 23.15           H
ATOM     44  N   GLN A   4      58.139  74.549  85.699  1.00 24.16           N
ATOM     45  H   GLN A   4      57.544  75.335  85.479  1.00 24.16           H
ATOM     46  CA  GLN A   4      59.587  74.683  85.604  1.00 24.16           C
ATOM     47  HA  GLN A   4      59.960  73.911  84.930  1.00 24.16           H
ATOM     48  C   GLN A   4      60.194  74.428  86.984  1.00 24.16           C
ATOM     49  CB  GLN A   4      59.960  76.063  85.017  1.00 24.16           C
ATOM     50  HB2 GLN A   4      59.400  76.792  85.603  1.00 24.16           H
ATOM     51  HB3 GLN A   4      61.037  76.216  85.091  1.00 24.16           H
ATOM     52  O   GLN A   4      59.995  75.237  87.897  1.00 24.16           O
ATOM     53  CG  GLN A   4      59.578  76.268  83.573  1.00 24.16           C
ATOM     54  HG2 GLN A   4      60.161  75.583  82.958  1.00 24.16           H
ATOM     55  HG3 GLN A   4      58.502  76.123  83.482  1.00 24.16           H
ATOM     56  CD  GLN A   4      59.895  77.682  83.095  1.00 24.16           C
ATOM     57  NE2 GLN A   4      60.203  77.881  81.850  1.00 24.16           N
ATOM     58 HE21 GLN A   4      60.395  78.843  81.610  1.00 24.16           H
ATOM     59 HE22 GLN A   4      60.219  77.135  81.169  1.00 24.16           H
ATOM     60  OE1 GLN A   4      59.982  78.600  83.851  1.00 24.16           O
ATOM     61  N   LYS A   5      60.945  73.355  87.171  1.00 28.20           N
ATOM     62  H   LYS A   5      60.984  72.694  86.409  1.00 28.20           H
ATOM     63  CA  LYS A   5      61.749  73.084  88.358  1.00 28.20           C
ATOM     64  HA  LYS A   5      61.162  73.206  89.268  1.00 28.20           H
ATOM     65  C   LYS A   5      62.896  74.079  88.321  1.00 28.20           C
ATOM     66  CB  LYS A   5      62.303  71.650  88.306  1.00 28.20           C
ATOM     67  HB2 LYS A   5      62.955  71.559  89.174  1.00 28.20           H
ATOM     68  HB3 LYS A   5      62.893  71.515  87.400  1.00 28.20           H
ATOM     69  O   LYS A   5      63.809  73.996  87.507  1.00 28.20           O
ATOM     70  CG  LYS A   5      61.313  70.488  88.374  1.00 28.20           C
ATOM     71  HG2 LYS A   5      60.783  70.523  89.326  1.00 28.20           H
ATOM     72  HG3 LYS A   5      60.619  70.464  87.534  1.00 28.20           H
ATOM     73  CD  LYS A   5      62.151  69.184  88.304  1.00 28.20           C
ATOM     74  HD2 LYS A   5      62.722  69.165  87.375  1.00 28.20           H
ATOM     75  HD3 LYS A   5      62.846  69.075  89.136  1.00 28.20           H
ATOM     76  CE  LYS A   5      61.271  67.925  88.304  1.00 28.20           C
ATOM     77  HE2 LYS A   5      60.983  67.711  89.334  1.00 28.20           H
ATOM     78  HE3 LYS A   5      60.364  68.036  87.710  1.00 28.20           H
ATOM     79  NZ  LYS A   5      62.052  66.788  87.787  1.00 28.20           N
ATOM     80  HZ1 LYS A   5      61.467  65.965  87.764  1.00 28.20           H
ATOM     81  HZ2 LYS A   5      62.917  66.663  88.293  1.00 28.20           H
ATOM     82  HZ3 LYS A   5      62.268  66.910  86.808  1.00 28.20           H
ATOM     83  N   GLU A   6      62.797  75.079  89.185  1.00 28.50           N
ATOM     84  H   GLU A   6      61.978  75.106  89.776  1.00 28.50           H
ATOM     85  CA  GLU A   6      63.838  76.052  89.411  1.00 28.50           C
ATOM     86  HA  GLU A   6      64.123  76.572  88.497  1.00 28.50           H
ATOM     87  C   GLU A   6      65.082  75.344  89.912  1.00 28.50           C
ATOM     88  CB  GLU A   6      63.379  77.085  90.452  1.00 28.50           C
ATOM     89  HB2 GLU A   6      62.341  76.857  90.696  1.00 28.50           H
ATOM     90  HB3 GLU A   6      63.945  77.077  91.384  1.00 28.50           H
ATOM     91  O   GLU A   6      65.069  74.673  90.954  1.00 28.50           O
ATOM     92  CG  GLU A   6      63.529  78.505  89.938  1.00 28.50           C
ATOM     93  HG2 GLU A   6      62.886  78.663  89.072  1.00 28.50           H
ATOM     94  HG3 GLU A   6      64.548  78.723  89.617  1.00 28.50           H
ATOM     95  CD  GLU A   6      63.176  79.535  91.019  1.00 28.50           C
ATOM     96  OE1 GLU A   6      63.456  80.732  90.785  1.00 28.50           O
ATOM     97  OE2 GLU A   6      62.708  79.105  92.090  1.00 28.50           O
ATOM     98  N   THR A   7      66.189  75.332  89.128  1.00 31.52           N
ATOM     99  H   THR A   7      66.177  75.655  88.171  1.00 31.52           H
ATOM    100  CA  THR A   7      67.488  74.801  89.590  1.00 31.52           C
ATOM    101  HA  THR A   7      67.281  73.864  90.108  1.00 31.52           H
ATOM    102  C   THR A   7      68.096  75.796  90.564  1.00 31.52           C
ATOM    103  CB  THR A   7      68.392  74.432  88.383  1.00 31.52           C
ATOM    104  HB  THR A   7      69.395  74.240  88.763  1.00 31.52           H
ATOM    105  O   THR A   7      68.986  76.576  90.229  1.00 31.52           O
ATOM    106  CG2 THR A   7      67.947  73.252  87.572  1.00 31.52           C
ATOM    107 HG21 THR A   7      68.640  73.095  86.745  1.00 31.52           H
ATOM    108 HG22 THR A   7      67.938  72.337  88.164  1.00 31.52           H
ATOM    109 HG23 THR A   7      66.933  73.392  87.196  1.00 31.52           H
ATOM    110  OG1 THR A   7      68.490  75.491  87.441  1.00 31.52           O
ATOM    111  HG1 THR A   7      68.416  75.003  86.618  1.00 31.52           H
ATOM    112  N   THR A   8      67.594  75.794  91.779  1.00 32.78           N
ATOM    113  H   THR A   8      66.816  75.188  91.993  1.00 32.78           H
ATOM    114  CA  THR A   8      68.025  76.552  92.939  1.00 32.78           C
ATOM    115  HA  THR A   8      67.815  77.606  92.757  1.00 32.78           H
ATOM    116  C   THR A   8      69.549  76.401  93.157  1.00 32.78           C
ATOM    117  CB  THR A   8      67.318  76.154  94.250  1.00 32.78           C
ATOM    118  HB  THR A   8      67.872  76.527  95.112  1.00 32.78           H
ATOM    119  O   THR A   8      70.025  75.479  93.804  1.00 32.78           O
ATOM    120  CG2 THR A   8      65.942  76.720  94.353  1.00 32.78           C
ATOM    121 HG21 THR A   8      65.378  76.482  93.451  1.00 32.78           H
ATOM    122 HG22 THR A   8      66.045  77.797  94.485  1.00 32.78           H
ATOM    123 HG23 THR A   8      65.406  76.306  95.207  1.00 32.78           H
ATOM    124  OG1 THR A   8      67.126  74.781  94.288  1.00 32.78           O
ATOM    125  HG1 THR A   8      66.269  74.569  94.665  1.00 32.78           H
ATOM    126  N   ARG A   9      70.334  77.325  92.609  1.00 36.16           N
ATOM    127  H   ARG A   9      69.902  77.980  91.972  1.00 36.16           H
ATOM    128  CA  ARG A   9      71.740  77.366  92.893  1.00 36.16           C
ATOM    129  HA  ARG A   9      72.232  76.473  92.507  1.00 36.16           H
ATOM    130  C   ARG A   9      72.027  77.448  94.386  1.00 36.16           C
ATOM    131  CB  ARG A   9      72.169  78.607  92.117  1.00 36.16           C
ATOM    132  HB2 ARG A   9      71.542  79.442  92.430  1.00 36.16           H
ATOM    133  HB3 ARG A   9      73.181  78.860  92.433  1.00 36.16           H
ATOM    134  O   ARG A   9      71.511  78.383  95.018  1.00 36.16           O
ATOM    135  CG  ARG A   9      72.163  78.475  90.577  1.00 36.16           C
ATOM    136  HG2 ARG A   9      72.953  77.761  90.348  1.00 36.16           H
ATOM    137  HG3 ARG A   9      71.219  78.074  90.207  1.00 36.16           H
ATOM    138  CD  ARG A   9      72.453  79.777  89.850  1.00 36.16           C
ATOM    139  HD2 ARG A   9      71.534  80.363  89.894  1.00 36.16           H
ATOM    140  HD3 ARG A   9      73.225  80.316  90.400  1.00 36.16           H
ATOM    141  NE  ARG A   9      72.815  79.576  88.410  1.00 36.16           N
ATOM    142  HE  ARG A   9      72.855  78.635  88.044  1.00 36.16           H
ATOM    143  NH1 ARG A   9      72.471  81.741  87.727  1.00 36.16           N
ATOM    144 HH11 ARG A   9      72.365  82.421  86.988  1.00 36.16           H
ATOM    145 HH12 ARG A   9      72.118  82.007  88.635  1.00 36.16           H
ATOM    146  NH2 ARG A   9      73.242  80.267  86.278  1.00 36.16           N
ATOM    147 HH21 ARG A   9      73.286  81.009  85.595  1.00 36.16           H
ATOM    148 HH22 ARG A   9      73.391  79.321  85.957  1.00 36.16           H
ATOM    149  CZ  ARG A   9      72.865  80.511  87.508  1.00 36.16           C
ATOM    150  N   LYS A  10      72.845  76.532  94.939  1.00 40.93           N
ATOM    151  H   LYS A  10      73.084  75.710  94.404  1.00 40.93           H
ATOM    152  CA  LYS A  10      73.441  76.716  96.263  1.00 40.93           C
ATOM    153  HA  LYS A  10      72.695  76.872  97.042  1.00 40.93           H
ATOM    154  C   LYS A  10      74.189  78.058  96.231  1.00 40.93           C
ATOM    155  CB  LYS A  10      74.423  75.536  96.610  1.00 40.93           C
ATOM    156  HB2 LYS A  10      75.147  75.382  95.810  1.00 40.93           H
ATOM    157  HB3 LYS A  10      75.000  75.790  97.499  1.00 40.93           H
ATOM    158  O   LYS A  10      75.320  78.104  95.745  1.00 40.93           O
ATOM    159  CG  LYS A  10      73.568  74.245  96.857  1.00 40.93           C
ATOM    160  HG2 LYS A  10      73.028  74.103  95.921  1.00 40.93           H
ATOM    161  HG3 LYS A  10      72.808  74.549  97.576  1.00 40.93           H
ATOM    162  CD  LYS A  10      74.275  72.945  97.287  1.00 40.93           C
ATOM    163  HD2 LYS A  10      74.611  72.989  98.323  1.00 40.93           H
ATOM    164  HD3 LYS A  10      75.072  72.752  96.568  1.00 40.93           H
ATOM    165  CE  LYS A  10      73.104  71.955  97.089  1.00 40.93           C
ATOM    166  HE2 LYS A  10      72.220  72.314  97.618  1.00 40.93           H
ATOM    167  HE3 LYS A  10      72.776  72.136  96.066  1.00 40.93           H
ATOM    168  NZ  LYS A  10      73.305  70.520  97.318  1.00 40.93           N
ATOM    169  HZ1 LYS A  10      72.427  70.114  97.028  1.00 40.93           H
ATOM    170  HZ2 LYS A  10      73.485  70.376  98.301  1.00 40.93           H
ATOM    171  HZ3 LYS A  10      74.095  70.217  96.767  1.00 40.93           H
ATOM    172  N   ARG A  11      73.578  79.111  96.802  1.00 41.42           N
ATOM    173  H   ARG A  11      72.614  79.016  97.090  1.00 41.42           H
ATOM    174  CA  ARG A  11      74.203  80.407  96.889  1.00 41.42           C
ATOM    175  HA  ARG A  11      74.481  80.732  95.886  1.00 41.42           H
ATOM    176  C   ARG A  11      75.470  80.174  97.659  1.00 41.42           C
ATOM    177  CB  ARG A  11      73.300  81.472  97.562  1.00 41.42           C
ATOM    178  HB2 ARG A  11      72.851  81.074  98.473  1.00 41.42           H
ATOM    179  HB3 ARG A  11      73.943  82.311  97.828  1.00 41.42           H
ATOM    180  O   ARG A  11      75.480  79.513  98.726  1.00 41.42           O
ATOM    181  CG  ARG A  11      72.149  82.004  96.718  1.00 41.42           C
ATOM    182  HG2 ARG A  11      72.522  82.216  95.716  1.00 41.42           H
ATOM    183  HG3 ARG A  11      71.402  81.212  96.670  1.00 41.42           H
ATOM    184  CD  ARG A  11      71.465  83.219  97.308  1.00 41.42           C
ATOM    185  HD2 ARG A  11      72.232  83.969  97.505  1.00 41.42           H
ATOM    186  HD3 ARG A  11      71.056  82.899  98.266  1.00 41.42           H
ATOM    187  NE  ARG A  11      70.417  83.698  96.373  1.00 41.42           N
ATOM    188  HE  ARG A  11      70.719  83.904  95.431  1.00 41.42           H
ATOM    189  NH1 ARG A  11      68.521  83.688  97.735  1.00 41.42           N
ATOM    190 HH11 ARG A  11      69.070  83.426  98.541  1.00 41.42           H
ATOM    191 HH12 ARG A  11      67.515  83.625  97.809  1.00 41.42           H
ATOM    192  NH2 ARG A  11      68.372  84.128  95.586  1.00 41.42           N
ATOM    193 HH21 ARG A  11      67.383  84.313  95.672  1.00 41.42           H
ATOM    194 HH22 ARG A  11      68.854  84.233  94.704  1.00 41.42           H
ATOM    195  CZ  ARG A  11      69.132  83.859  96.587  1.00 41.42           C
ATOM    196  N   ASP A  12      76.541  80.766  97.157  1.00 45.77           N
ATOM    197  H   ASP A  12      76.471  81.309  96.308  1.00 45.77           H
ATOM    198  CA  ASP A  12      77.836  80.710  97.801  1.00 45.77           C
ATOM    199  HA  ASP A  12      78.178  79.684  97.937  1.00 45.77           H
ATOM    200  C   ASP A  12      77.633  81.410  99.153  1.00 45.77           C
ATOM    201  CB  ASP A  12      78.854  81.362  96.829  1.00 45.77           C
ATOM    202  HB2 ASP A  12      78.614  82.415  96.684  1.00 45.77           H
ATOM    203  HB3 ASP A  12      78.731  80.923  95.839  1.00 45.77           H
ATOM    204  O   ASP A  12      77.286  82.586  99.225  1.00 45.77           O
ATOM    205  CG  ASP A  12      80.270  81.214  97.349  1.00 45.77           C
ATOM    206  OD1 ASP A  12      80.492  81.538  98.530  1.00 45.77           O
ATOM    207  OD2 ASP A  12      81.123  80.798  96.537  1.00 45.77           O
ATOM    208  N   LYS A  13      77.777  80.656 100.224  1.00 57.50           N
ATOM    209  H   LYS A  13      78.127  79.722 100.064  1.00 57.50           H
ATOM    210  CA  LYS A  13      77.427  81.098 101.580  1.00 57.50           C
ATOM    211  HA  LYS A  13      76.559  81.743 101.444  1.00 57.50           H
ATOM    212  C   LYS A  13      78.499  81.922 102.223  1.00 57.50           C
ATOM    213  CB  LYS A  13      76.908  79.885 102.410  1.00 57.50           C
ATOM    214  HB2 LYS A  13      77.076  80.171 103.448  1.00 57.50           H
ATOM    215  HB3 LYS A  13      77.468  78.995 102.125  1.00 57.50           H
ATOM    216  O   LYS A  13      78.296  82.389 103.377  1.00 57.50           O
ATOM    217  CG  LYS A  13      75.416  79.668 102.223  1.00 57.50           C
ATOM    218  HG2 LYS A  13      75.266  79.418 101.173  1.00 57.50           H
ATOM    219  HG3 LYS A  13      74.890  80.590 102.470  1.00 57.50           H
ATOM    220  CD  LYS A  13      74.850  78.523 103.074  1.00 57.50           C
ATOM    221  HD2 LYS A  13      75.353  77.605 102.772  1.00 57.50           H
ATOM    222  HD3 LYS A  13      75.137  78.688 104.112  1.00 57.50           H
ATOM    223  CE  LYS A  13      73.317  78.453 102.893  1.00 57.50           C
ATOM    224  HE2 LYS A  13      73.021  78.338 101.850  1.00 57.50           H
ATOM    225  HE3 LYS A  13      72.860  79.401 103.177  1.00 57.50           H
ATOM    226  NZ  LYS A  13      72.647  77.373 103.733  1.00 57.50           N
ATOM    227  HZ1 LYS A  13      71.662  77.354 103.508  1.00 57.50           H
ATOM    228  HZ2 LYS A  13      73.033  76.476 103.476  1.00 57.50           H
ATOM    229  HZ3 LYS A  13      72.780  77.488 104.727  1.00 57.50           H
ATOM    230  N   SER A  14      79.631  82.167 101.566  1.00 66.58           N
ATOM    231  H   SER A  14      79.788  81.789 100.643  1.00 66.58           H
ATOM    232  CA  SER A  14      80.682  83.069 102.044  1.00 66.58           C
ATOM    233  HA  SER A  14      80.974  82.759 103.047  1.00 66.58           H
ATOM    234  C   SER A  14      80.151  84.479 102.208  1.00 66.58           C
ATOM    235  CB  SER A  14      81.885  82.973 101.134  1.00 66.58           C
ATOM    236  HB2 SER A  14      82.264  81.955 101.042  1.00 66.58           H
ATOM    237  HB3 SER A  14      82.648  83.608 101.584  1.00 66.58           H
ATOM    238  O   SER A  14      79.246  84.958 101.522  1.00 66.58           O
ATOM    239  OG  SER A  14      81.590  83.450  99.848  1.00 66.58           O
ATOM    240  HG  SER A  14      81.183  82.749  99.334  1.00 66.58           H
ATOM    241  N   VAL A  15      80.661  85.184 103.236  1.00 78.80           N
ATOM    242  H   VAL A  15      81.370  84.739 103.800  1.00 78.80           H
ATOM    243  CA  VAL A  15      80.345  86.580 103.522  1.00 78.80           C
ATOM    244  HA  VAL A  15      79.259  86.669 103.503  1.00 78.80           H
ATOM    245  C   VAL A  15      80.926  87.458 102.400  1.00 78.80           C
ATOM    246  CB  VAL A  15      80.798  87.045 104.934  1.00 78.80           C
ATOM    247  HB  VAL A  15      81.860  86.827 105.048  1.00 78.80           H
ATOM    248  O   VAL A  15      82.056  87.262 101.984  1.00 78.80           O
ATOM    249  CG1 VAL A  15      80.548  88.532 105.080  1.00 78.80           C
ATOM    250 HG11 VAL A  15      79.531  88.799 104.795  1.00 78.80           H
ATOM    251 HG12 VAL A  15      81.242  89.082 104.444  1.00 78.80           H
ATOM    252 HG13 VAL A  15      80.731  88.855 106.105  1.00 78.80           H
ATOM    253  CG2 VAL A  15      80.023  86.254 106.004  1.00 78.80           C
ATOM    254 HG21 VAL A  15      80.317  85.207 105.935  1.00 78.80           H
ATOM    255 HG22 VAL A  15      80.260  86.587 107.014  1.00 78.80           H
ATOM    256 HG23 VAL A  15      78.943  86.316 105.864  1.00 78.80           H
ATOM    257  N   ASN A  16      80.139  88.398 101.878  1.00 86.79           N
ATOM    258  H   ASN A  16      79.218  88.537 102.268  1.00 86.79           H
ATOM    259  CA  ASN A  16      80.587  89.381 100.898  1.00 86.79           C
ATOM    260  HA  ASN A  16      81.672  89.441 100.976  1.00 86.79           H
ATOM    261  C   ASN A  16      80.063  90.794 101.214  1.00 86.79           C
ATOM    262  CB  ASN A  16      80.160  88.916  99.473  1.00 86.79           C
ATOM    263  HB2 ASN A  16      80.625  89.537  98.707  1.00 86.79           H
ATOM    264  HB3 ASN A  16      80.462  87.887  99.280  1.00 86.79           H
ATOM    265  O   ASN A  16      78.990  90.926 101.783  1.00 86.79           O
ATOM    266  CG  ASN A  16      78.657  89.027  99.263  1.00 86.79           C
ATOM    267  ND2 ASN A  16      77.938  87.987  99.549  1.00 86.79           N
ATOM    268 HD21 ASN A  16      76.937  88.060  99.429  1.00 86.79           H
ATOM    269 HD22 ASN A  16      78.418  87.119  99.741  1.00 86.79           H
ATOM    270  OD1 ASN A  16      78.106  90.078  98.941  1.00 86.79           O
ATOM    271  N   PHE A  17      80.818  91.828 100.824  1.00 93.47           N
ATOM    272  H   PHE A  17      81.703  91.611 100.388  1.00 93.47           H
ATOM    273  CA  PHE A  17      80.512  93.241 101.134  1.00 93.47           C
ATOM    274  HA  PHE A  17      79.611  93.319 101.743  1.00 93.47           H
ATOM    275  C   PHE A  17      80.236  94.092  99.900  1.00 93.47           C
ATOM    276  CB  PHE A  17      81.694  93.793 101.959  1.00 93.47           C
ATOM    277  HB2 PHE A  17      82.613  93.699 101.380  1.00 93.47           H
ATOM    278  HB3 PHE A  17      81.538  94.865 102.081  1.00 93.47           H
ATOM    279  O   PHE A  17      80.187  95.319  99.972  1.00 93.47           O
ATOM    280  CG  PHE A  17      81.859  93.232 103.355  1.00 93.47           C
ATOM    281  CD1 PHE A  17      80.878  93.495 104.344  1.00 93.47           C
ATOM    282  HD1 PHE A  17      80.053  94.158 104.127  1.00 93.47           H
ATOM    283  CD2 PHE A  17      82.932  92.379 103.664  1.00 93.47           C
ATOM    284  HD2 PHE A  17      83.651  92.082 102.914  1.00 93.47           H
ATOM    285  CE1 PHE A  17      81.118  93.073 105.680  1.00 93.47           C
ATOM    286  HE1 PHE A  17      80.453  93.376 106.476  1.00 93.47           H
ATOM    287  CE2 PHE A  17      83.119  91.900 104.973  1.00 93.47           C
ATOM    288  HE2 PHE A  17      84.000  91.328 105.224  1.00 93.47           H
ATOM    289  CZ  PHE A  17      82.216  92.251 105.991  1.00 93.47           C
ATOM    290  HZ  PHE A  17      82.352  91.878 106.996  1.00 93.47           H
ATOM    291  N   ARG A  18      80.023  93.453  98.753  1.00 92.49           N
ATOM    292  H   ARG A  18      80.003  92.447  98.849  1.00 92.49           H
ATOM    293  CA  ARG A  18      79.995  94.125  97.428  1.00 92.49           C
ATOM    294  HA  ARG A  18      80.955  94.630  97.323  1.00 92.49           H
ATOM    295  C   ARG A  18      78.999  95.282  97.271  1.00 92.49           C
ATOM    296  CB  ARG A  18      79.751  93.108  96.319  1.00 92.49           C
ATOM    297  HB2 ARG A  18      79.801  93.654  95.377  1.00 92.49           H
ATOM    298  HB3 ARG A  18      78.735  92.713  96.316  1.00 92.49           H
ATOM    299  O   ARG A  18      79.352  96.350  96.789  1.00 92.49           O
ATOM    300  CG  ARG A  18      80.791  91.966  96.293  1.00 92.49           C
ATOM    301  HG2 ARG A  18      81.754  92.455  96.444  1.00 92.49           H
ATOM    302  HG3 ARG A  18      80.639  91.279  97.124  1.00 92.49           H
ATOM    303  CD  ARG A  18      80.965  91.175  94.974  1.00 92.49           C
ATOM    304  HD2 ARG A  18      81.003  91.897  94.157  1.00 92.49           H
ATOM    305  HD3 ARG A  18      81.935  90.679  94.996  1.00 92.49           H
ATOM    306  NE  ARG A  18      79.948  90.128  94.671  1.00 92.49           N
ATOM    307  HE  ARG A  18      78.995  90.303  94.954  1.00 92.49           H
ATOM    308  NH1 ARG A  18      81.270  88.747  93.382  1.00 92.49           N
ATOM    309 HH11 ARG A  18      81.976  89.464  93.297  1.00 92.49           H
ATOM    310 HH12 ARG A  18      81.353  87.950  92.768  1.00 92.49           H
ATOM    311  NH2 ARG A  18      79.165  88.183  93.732  1.00 92.49           N
ATOM    312 HH21 ARG A  18      78.249  88.265  94.150  1.00 92.49           H
ATOM    313 HH22 ARG A  18      79.427  87.360  93.208  1.00 92.49           H
ATOM    314  CZ  ARG A  18      80.125  89.048  93.934  1.00 92.49           C
ATOM    315  N   LEU A  19      77.795  95.166  97.844  1.00 92.61           N
ATOM    316  H   LEU A  19      77.498  94.303  98.277  1.00 92.61           H
ATOM    317  CA  LEU A  19      76.834  96.242  97.913  1.00 92.61           C
ATOM    318  HA  LEU A  19      76.679  96.722  96.946  1.00 92.61           H
ATOM    319  C   LEU A  19      77.360  97.428  98.811  1.00 92.61           C
ATOM    320  CB  LEU A  19      75.487  95.718  98.437  1.00 92.61           C
ATOM    321  HB2 LEU A  19      75.648  95.299  99.431  1.00 92.61           H
ATOM    322  HB3 LEU A  19      75.200  94.858  97.832  1.00 92.61           H
ATOM    323  O   LEU A  19      77.325  98.561  98.353  1.00 92.61           O
ATOM    324  CG  LEU A  19      74.322  96.714  98.513  1.00 92.61           C
ATOM    325  HG  LEU A  19      74.579  97.628  99.048  1.00 92.61           H
ATOM    326  CD1 LEU A  19      73.824  97.104  97.118  1.00 92.61           C
ATOM    327 HD11 LEU A  19      72.983  97.791  97.208  1.00 92.61           H
ATOM    328 HD12 LEU A  19      73.481  96.220  96.580  1.00 92.61           H
ATOM    329 HD13 LEU A  19      74.617  97.616  96.575  1.00 92.61           H
ATOM    330  CD2 LEU A  19      73.147  96.005  99.235  1.00 92.61           C
ATOM    331 HD21 LEU A  19      72.853  95.085  98.731  1.00 92.61           H
ATOM    332 HD22 LEU A  19      73.466  95.759 100.248  1.00 92.61           H
ATOM    333 HD23 LEU A  19      72.301  96.691  99.280  1.00 92.61           H
ATOM    334  N   GLY A  20      77.910  97.132  99.988  1.00 93.65           N
ATOM    335  H   GLY A  20      78.014  96.155 100.224  1.00 93.65           H
ATOM    336  CA  GLY A  20      78.390  98.173 100.862  1.00 93.65           C
ATOM    337  HA2 GLY A  20      78.547  97.660 101.811  1.00 93.65           H
ATOM    338  HA3 GLY A  20      77.624  98.927 101.042  1.00 93.65           H
ATOM    339  C   GLY A  20      79.621  98.931 100.379  1.00 93.65           C
ATOM    340  O   GLY A  20      79.703 100.153 100.547  1.00 93.65           O
ATOM    341  N   LEU A  21      80.566  98.239  99.746  1.00 95.35           N
ATOM    342  H   LEU A  21      80.427  97.242  99.671  1.00 95.35           H
ATOM    343  CA  LEU A  21      81.699  98.792  99.022  1.00 95.35           C
ATOM    344  HA  LEU A  21      82.254  99.444  99.697  1.00 95.35           H
ATOM    345  C   LEU A  21      81.245  99.641  97.847  1.00 95.35           C
ATOM    346  CB  LEU A  21      82.621  97.619  98.562  1.00 95.35           C
ATOM    347  HB2 LEU A  21      81.988  96.948  97.981  1.00 95.35           H
ATOM    348  HB3 LEU A  21      83.390  98.030  97.907  1.00 95.35           H
ATOM    349  O   LEU A  21      81.808 100.742  97.650  1.00 95.35           O
ATOM    350  CG  LEU A  21      83.264  96.850  99.687  1.00 95.35           C
ATOM    351  HG  LEU A  21      82.537  96.618 100.465  1.00 95.35           H
ATOM    352  CD1 LEU A  21      83.786  95.521  99.166  1.00 95.35           C
ATOM    353 HD11 LEU A  21      84.466  95.645  98.323  1.00 95.35           H
ATOM    354 HD12 LEU A  21      84.415  95.078  99.939  1.00 95.35           H
ATOM    355 HD13 LEU A  21      82.979  94.812  98.980  1.00 95.35           H
ATOM    356  CD2 LEU A  21      84.419  97.629 100.299  1.00 95.35           C
ATOM    357 HD21 LEU A  21      84.045  98.558 100.731  1.00 95.35           H
ATOM    358 HD22 LEU A  21      84.905  97.041 101.078  1.00 95.35           H
ATOM    359 HD23 LEU A  21      85.135  97.912  99.527  1.00 95.35           H
ATOM    360  N   ARG A  22      80.200  99.228  97.100  1.00 94.08           N
ATOM    361  H   ARG A  22      79.853  98.302  97.305  1.00 94.08           H
ATOM    362  CA  ARG A  22      79.616 100.116  96.047  1.00 94.08           C
ATOM    363  HA  ARG A  22      80.466 100.383  95.418  1.00 94.08           H
ATOM    364  C   ARG A  22      79.106 101.429  96.617  1.00 94.08           C
ATOM    365  CB  ARG A  22      78.602  99.328  95.189  1.00 94.08           C
ATOM    366  HB2 ARG A  22      77.737  99.031  95.782  1.00 94.08           H
ATOM    367  HB3 ARG A  22      79.111  98.429  94.840  1.00 94.08           H
ATOM    368  O   ARG A  22      79.336 102.464  96.014  1.00 94.08           O
ATOM    369  CG  ARG A  22      78.169 100.164  93.980  1.00 94.08           C
ATOM    370  HG2 ARG A  22      79.054 100.369  93.377  1.00 94.08           H
ATOM    371  HG3 ARG A  22      77.742 101.107  94.321  1.00 94.08           H
ATOM    372  CD  ARG A  22      77.149  99.461  93.080  1.00 94.08           C
ATOM    373  HD2 ARG A  22      76.240  99.408  93.679  1.00 94.08           H
ATOM    374  HD3 ARG A  22      77.532  98.454  92.916  1.00 94.08           H
ATOM    375  NE  ARG A  22      76.937 100.171  91.760  1.00 94.08           N
ATOM    376  HE  ARG A  22      77.393 101.057  91.595  1.00 94.08           H
ATOM    377  NH1 ARG A  22      75.710  98.566  90.718  1.00 94.08           N
ATOM    378 HH11 ARG A  22      75.542  98.049  91.570  1.00 94.08           H
ATOM    379 HH12 ARG A  22      75.214  98.265  89.891  1.00 94.08           H
ATOM    380  NH2 ARG A  22      76.480 100.305  89.559  1.00 94.08           N
ATOM    381 HH21 ARG A  22      76.793 101.261  89.473  1.00 94.08           H
ATOM    382 HH22 ARG A  22      76.676  99.747  88.741  1.00 94.08           H
ATOM    383  CZ  ARG A  22      76.391  99.700  90.699  1.00 94.08           C
ATOM    384  N   ASN A  23      78.376 101.360  97.728  1.00 94.53           N
ATOM    385  H   ASN A  23      77.996 100.455  97.966  1.00 94.53           H
ATOM    386  CA  ASN A  23      77.769 102.523  98.379  1.00 94.53           C
ATOM    387  HA  ASN A  23      77.249 103.104  97.618  1.00 94.53           H
ATOM    388  C   ASN A  23      78.858 103.476  98.983  1.00 94.53           C
ATOM    389  CB  ASN A  23      76.757 102.085  99.438  1.00 94.53           C
ATOM    390  HB2 ASN A  23      77.248 101.427 100.154  1.00 94.53           H
ATOM    391  HB3 ASN A  23      76.355 102.945  99.974  1.00 94.53           H
ATOM    392  O   ASN A  23      78.810 104.673  98.785  1.00 94.53           O
ATOM    393  CG  ASN A  23      75.582 101.322  98.922  1.00 94.53           C
ATOM    394  ND2 ASN A  23      74.728 100.890  99.825  1.00 94.53           N
ATOM    395 HD21 ASN A  23      74.854 101.108 100.803  1.00 94.53           H
ATOM    396 HD22 ASN A  23      73.927 100.405  99.444  1.00 94.53           H
ATOM    397  OD1 ASN A  23      75.410 101.117  97.738  1.00 94.53           O
ATOM    398  N   MET A  24      79.891 102.910  99.617  1.00 95.42           N
ATOM    399  H   MET A  24      79.766 101.929  99.824  1.00 95.42           H
ATOM    400  CA  MET A  24      81.038 103.609 100.088  1.00 95.42           C
ATOM    401  HA  MET A  24      80.709 104.354 100.813  1.00 95.42           H
ATOM    402  C   MET A  24      81.855 104.310  98.964  1.00 95.42           C
ATOM    403  CB  MET A  24      81.897 102.593 100.828  1.00 95.42           C
ATOM    404  HB2 MET A  24      82.262 101.846 100.123  1.00 95.42           H
ATOM    405  HB3 MET A  24      81.269 102.086 101.561  1.00 95.42           H
ATOM    406  O   MET A  24      82.127 105.523  99.038  1.00 95.42           O
ATOM    407  CG  MET A  24      83.134 103.201 101.524  1.00 95.42           C
ATOM    408  HG2 MET A  24      83.647 103.863 100.826  1.00 95.42           H
ATOM    409  HG3 MET A  24      82.834 103.816 102.372  1.00 95.42           H
ATOM    410  SD  MET A  24      84.352 101.965 102.125  1.00 95.42           S
ATOM    411  CE  MET A  24      83.339 100.767 103.056  1.00 95.42           C
ATOM    412  HE1 MET A  24      82.642 100.277 102.377  1.00 95.42           H
ATOM    413  HE2 MET A  24      84.006 100.027 103.500  1.00 95.42           H
ATOM    414  HE3 MET A  24      82.814 101.337 103.823  1.00 95.42           H
ATOM    415  N   LEU A  25      82.115 103.624  97.850  1.00 95.05           N
ATOM    416  H   LEU A  25      81.953 102.628  97.844  1.00 95.05           H
ATOM    417  CA  LEU A  25      82.687 104.216  96.630  1.00 95.05           C
ATOM    418  HA  LEU A  25      83.667 104.635  96.858  1.00 95.05           H
ATOM    419  C   LEU A  25      81.829 105.378  96.083  1.00 95.05           C
ATOM    420  CB  LEU A  25      82.886 103.156  95.553  1.00 95.05           C
ATOM    421  HB2 LEU A  25      83.650 102.452  95.884  1.00 95.05           H
ATOM    422  HB3 LEU A  25      81.938 102.646  95.384  1.00 95.05           H
ATOM    423  O   LEU A  25      82.351 106.445  95.807  1.00 95.05           O
ATOM    424  CG  LEU A  25      83.349 103.704  94.172  1.00 95.05           C
ATOM    425  HG  LEU A  25      82.604 104.396  93.779  1.00 95.05           H
ATOM    426  CD1 LEU A  25      84.703 104.399  94.226  1.00 95.05           C
ATOM    427 HD11 LEU A  25      85.464 103.654  94.458  1.00 95.05           H
ATOM    428 HD12 LEU A  25      84.908 104.799  93.233  1.00 95.05           H
ATOM    429 HD13 LEU A  25      84.713 105.195  94.971  1.00 95.05           H
ATOM    430  CD2 LEU A  25      83.403 102.531  93.173  1.00 95.05           C
ATOM    431 HD21 LEU A  25      82.415 102.080  93.080  1.00 95.05           H
ATOM    432 HD22 LEU A  25      84.093 101.755  93.506  1.00 95.05           H
ATOM    433 HD23 LEU A  25      83.737 102.886  92.198  1.00 95.05           H
ATOM    434  N   ALA A  26      80.493 105.177  95.975  1.00 93.82           N
ATOM    435  H   ALA A  26      80.067 104.283  96.170  1.00 93.82           H
ATOM    436  CA  ALA A  26      79.593 106.218  95.504  1.00 93.82           C
ATOM    437  HA  ALA A  26      79.905 106.546  94.512  1.00 93.82           H
ATOM    438  C   ALA A  26      79.590 107.487  96.407  1.00 93.82           C
ATOM    439  CB  ALA A  26      78.189 105.627  95.387  1.00 93.82           C
ATOM    440  HB1 ALA A  26      78.211 104.738  94.757  1.00 93.82           H
ATOM    441  HB2 ALA A  26      77.822 105.330  96.369  1.00 93.82           H
ATOM    442  HB3 ALA A  26      77.503 106.373  94.984  1.00 93.82           H
ATOM    443  O   ALA A  26      79.423 108.575  95.862  1.00 93.82           O
ATOM    444  N   GLN A  27      79.936 107.392  97.682  1.00 93.47           N
ATOM    445  H   GLN A  27      80.108 106.480  98.080  1.00 93.47           H
ATOM    446  CA  GLN A  27      80.164 108.582  98.547  1.00 93.47           C
ATOM    447  HA  GLN A  27      79.461 109.376  98.296  1.00 93.47           H
ATOM    448  C   GLN A  27      81.568 109.224  98.423  1.00 93.47           C
ATOM    449  CB  GLN A  27      79.916 108.220 100.021  1.00 93.47           C
ATOM    450  HB2 GLN A  27      80.297 109.028 100.645  1.00 93.47           H
ATOM    451  HB3 GLN A  27      80.466 107.297 100.204  1.00 93.47           H
ATOM    452  O   GLN A  27      81.661 110.442  98.550  1.00 93.47           O
ATOM    453  CG  GLN A  27      78.399 108.002 100.345  1.00 93.47           C
ATOM    454  HG2 GLN A  27      77.967 107.313  99.620  1.00 93.47           H
ATOM    455  HG3 GLN A  27      77.881 108.959 100.287  1.00 93.47           H
ATOM    456  CD  GLN A  27      78.179 107.383 101.729  1.00 93.47           C
ATOM    457  NE2 GLN A  27      77.047 106.738 101.911  1.00 93.47           N
ATOM    458 HE21 GLN A  27      76.894 106.313 102.814  1.00 93.47           H
ATOM    459 HE22 GLN A  27      76.423 106.634 101.123  1.00 93.47           H
ATOM    460  OE1 GLN A  27      78.970 107.476 102.653  1.00 93.47           O
ATOM    461  N   ILE A  28      82.641 108.479  98.192  1.00 93.62           N
ATOM    462  H   ILE A  28      82.453 107.487  98.145  1.00 93.62           H
ATOM    463  CA  ILE A  28      84.009 108.958  98.045  1.00 93.62           C
ATOM    464  HA  ILE A  28      84.092 109.813  98.715  1.00 93.62           H
ATOM    465  C   ILE A  28      84.325 109.449  96.614  1.00 93.62           C
ATOM    466  CB  ILE A  28      84.973 107.840  98.509  1.00 93.62           C
ATOM    467  HB  ILE A  28      84.739 106.913  97.985  1.00 93.62           H
ATOM    468  O   ILE A  28      85.195 110.326  96.424  1.00 93.62           O
ATOM    469  CG1 ILE A  28      84.790 107.574 100.023  1.00 93.62           C
ATOM    470 HG12 ILE A  28      83.748 107.425 100.306  1.00 93.62           H
ATOM    471 HG13 ILE A  28      85.142 108.395 100.647  1.00 93.62           H
ATOM    472  CG2 ILE A  28      86.462 108.160  98.283  1.00 93.62           C
ATOM    473 HG21 ILE A  28      86.648 108.351  97.226  1.00 93.62           H
ATOM    474 HG22 ILE A  28      87.110 107.331  98.567  1.00 93.62           H
ATOM    475 HG23 ILE A  28      86.751 109.068  98.811  1.00 93.62           H
ATOM    476  CD1 ILE A  28      85.505 106.307 100.525  1.00 93.62           C
ATOM    477 HD11 ILE A  28      85.166 106.026 101.522  1.00 93.62           H
ATOM    478 HD12 ILE A  28      85.327 105.481  99.836  1.00 93.62           H
ATOM    479 HD13 ILE A  28      86.579 106.470 100.607  1.00 93.62           H
ATOM    480  N   HIS A  29      83.655 108.912  95.591  1.00 93.66           N
ATOM    481  H   HIS A  29      82.957 108.250  95.897  1.00 93.66           H
ATOM    482  CA  HIS A  29      83.857 109.127  94.160  1.00 93.66           C
ATOM    483  HA  HIS A  29      84.208 110.121  93.880  1.00 93.66           H
ATOM    484  C   HIS A  29      82.548 108.931  93.352  1.00 93.66           C
ATOM    485  CB  HIS A  29      84.962 108.154  93.695  1.00 93.66           C
ATOM    486  HB2 HIS A  29      84.658 107.158  94.015  1.00 93.66           H
ATOM    487  HB3 HIS A  29      85.020 108.201  92.607  1.00 93.66           H
ATOM    488  O   HIS A  29      82.474 107.969  92.592  1.00 93.66           O
ATOM    489  CG  HIS A  29      86.356 108.441  94.159  1.00 93.66           C
ATOM    490  CD2 HIS A  29      87.218 107.508  94.685  1.00 93.66           C
ATOM    491  HD2 HIS A  29      87.036 106.466  94.907  1.00 93.66           H
ATOM    492  ND1 HIS A  29      87.002 109.647  94.071  1.00 93.66           N
ATOM    493  HD1 HIS A  29      86.565 110.497  93.745  1.00 93.66           H
ATOM    494  CE1 HIS A  29      88.261 109.451  94.570  1.00 93.66           C
ATOM    495  HE1 HIS A  29      88.974 110.236  94.778  1.00 93.66           H
ATOM    496  NE2 HIS A  29      88.430 108.163  94.914  1.00 93.66           N
ATOM    497  HE2 HIS A  29      89.275 107.790  95.323  1.00 93.66           H
ATOM    498  N   PRO A  30      81.538 109.775  93.457  1.00 91.69           N
ATOM    499  CA  PRO A  30      80.302 109.652  92.712  1.00 91.69           C
ATOM    500  HA  PRO A  30      79.838 108.684  92.901  1.00 91.69           H
ATOM    501  C   PRO A  30      80.470 109.725  91.153  1.00 91.69           C
ATOM    502  CB  PRO A  30      79.399 110.788  93.232  1.00 91.69           C
ATOM    503  HB2 PRO A  30      78.730 111.099  92.430  1.00 91.69           H
ATOM    504  HB3 PRO A  30      78.769 110.497  94.073  1.00 91.69           H
ATOM    505  O   PRO A  30      79.589 109.331  90.398  1.00 91.69           O
ATOM    506  CG  PRO A  30      80.386 111.851  93.680  1.00 91.69           C
ATOM    507  HG2 PRO A  30      79.986 112.497  94.462  1.00 91.69           H
ATOM    508  HG3 PRO A  30      80.706 112.479  92.849  1.00 91.69           H
ATOM    509  CD  PRO A  30      81.567 111.015  94.224  1.00 91.69           C
ATOM    510  HD2 PRO A  30      81.350 110.756  95.260  1.00 91.69           H
ATOM    511  HD3 PRO A  30      82.515 111.546  94.141  1.00 91.69           H
ATOM    512  N   ASP A  31      81.649 110.200  90.720  1.00 91.13           N
ATOM    513  H   ASP A  31      82.288 110.538  91.425  1.00 91.13           H
ATOM    514  CA  ASP A  31      82.093 110.306  89.332  1.00 91.13           C
ATOM    515  HA  ASP A  31      81.209 110.542  88.739  1.00 91.13           H
ATOM    516  C   ASP A  31      82.723 109.007  88.755  1.00 91.13           C
ATOM    517  CB  ASP A  31      83.114 111.486  89.334  1.00 91.13           C
ATOM    518  HB2 ASP A  31      82.578 112.411  89.548  1.00 91.13           H
ATOM    519  HB3 ASP A  31      83.500 111.623  88.324  1.00 91.13           H
ATOM    520  O   ASP A  31      83.134 109.032  87.597  1.00 91.13           O
ATOM    521  CG  ASP A  31      84.304 111.386  90.286  1.00 91.13           C
ATOM    522  OD1 ASP A  31      84.142 111.081  91.493  1.00 91.13           O
ATOM    523  OD2 ASP A  31      85.435 111.774  89.928  1.00 91.13           O
ATOM    524  N   ILE A  32      82.844 107.908  89.556  1.00 91.55           N
ATOM    525  H   ILE A  32      82.405 107.908  90.465  1.00 91.55           H
ATOM    526  CA  ILE A  32      83.689 106.725  89.236  1.00 91.55           C
ATOM    527  HA  ILE A  32      83.959 106.818  88.184  1.00 91.55           H
ATOM    528  C   ILE A  32      82.945 105.392  89.441  1.00 91.55           C
ATOM    529  CB  ILE A  32      85.015 106.807  90.034  1.00 91.55           C
ATOM    530  HB  ILE A  32      84.783 106.631  91.085  1.00 91.55           H
ATOM    531  O   ILE A  32      82.550 105.013  90.536  1.00 91.55           O
ATOM    532  CG1 ILE A  32      85.749 108.172  89.895  1.00 91.55           C
ATOM    533 HG12 ILE A  32      85.855 108.427  88.841  1.00 91.55           H
ATOM    534 HG13 ILE A  32      85.154 108.936  90.396  1.00 91.55           H
ATOM    535  CG2 ILE A  32      85.901 105.679  89.479  1.00 91.55           C
ATOM    536 HG21 ILE A  32      85.415 104.723  89.674  1.00 91.55           H
ATOM    537 HG22 ILE A  32      86.063 105.853  88.415  1.00 91.55           H
ATOM    538 HG23 ILE A  32      86.854 105.727  90.005  1.00 91.55           H
ATOM    539  CD1 ILE A  32      87.104 108.220  90.593  1.00 91.55           C
ATOM    540 HD11 ILE A  32      87.349 109.266  90.774  1.00 91.55           H
ATOM    541 HD12 ILE A  32      87.073 107.682  91.541  1.00 91.55           H
ATOM    542 HD13 ILE A  32      87.844 107.814  89.904  1.00 91.55           H
ATOM    543  N   SER A  33      82.833 104.593  88.355  1.00 91.70           N
ATOM    544  H   SER A  33      83.179 105.013  87.504  1.00 91.70           H
ATOM    545  CA  SER A  33      82.317 103.224  88.382  1.00 91.70           C
ATOM    546  HA  SER A  33      81.488 103.154  89.087  1.00 91.70           H
ATOM    547  C   SER A  33      83.404 102.204  88.824  1.00 91.70           C
ATOM    548  CB  SER A  33      81.760 102.906  86.977  1.00 91.70           C
ATOM    549  HB2 SER A  33      81.189 101.978  87.013  1.00 91.70           H
ATOM    550  HB3 SER A  33      81.130 103.744  86.679  1.00 91.70           H
ATOM    551  O   SER A  33      84.560 102.580  89.063  1.00 91.70           O
ATOM    552  OG  SER A  33      82.833 102.799  86.079  1.00 91.70           O
ATOM    553  HG  SER A  33      83.151 103.682  85.873  1.00 91.70           H
ATOM    554  N   VAL A  34      83.099 100.909  88.840  1.00 91.14           N
ATOM    555  H   VAL A  34      82.157 100.606  88.639  1.00 91.14           H
ATOM    556  CA  VAL A  34      84.032  99.847  89.278  1.00 91.14           C
ATOM    557  HA  VAL A  34      85.050 100.226  89.189  1.00 91.14           H
ATOM    558  C   VAL A  34      83.953  98.609  88.393  1.00 91.14           C
ATOM    559  CB  VAL A  34      83.834  99.561  90.784  1.00 91.14           C
ATOM    560  HB  VAL A  34      83.875 100.505  91.328  1.00 91.14           H
ATOM    561  O   VAL A  34      82.924  98.320  87.786  1.00 91.14           O
ATOM    562  CG1 VAL A  34      82.507  98.862  91.072  1.00 91.14           C
ATOM    563 HG11 VAL A  34      82.347  98.860  92.150  1.00 91.14           H
ATOM    564 HG12 VAL A  34      81.696  99.433  90.620  1.00 91.14           H
ATOM    565 HG13 VAL A  34      82.486  97.845  90.679  1.00 91.14           H
ATOM    566  CG2 VAL A  34      84.951  98.686  91.393  1.00 91.14           C
ATOM    567 HG21 VAL A  34      84.789  98.595  92.467  1.00 91.14           H
ATOM    568 HG22 VAL A  34      84.923  97.684  90.963  1.00 91.14           H
ATOM    569 HG23 VAL A  34      85.947  99.085  91.200  1.00 91.14           H
ATOM    570  N   GLN A  35      85.074  97.903  88.210  1.00 87.80           N
ATOM    571  H   GLN A  35      85.944  98.232  88.606  1.00 87.80           H
ATOM    572  CA  GLN A  35      85.050  96.548  87.618  1.00 87.80           C
ATOM    573  HA  GLN A  35      84.410  96.601  86.737  1.00 87.80           H
ATOM    574  C   GLN A  35      84.321  95.575  88.571  1.00 87.80           C
ATOM    575  CB  GLN A  35      86.405  96.076  87.114  1.00 87.80           C
ATOM    576  HB2 GLN A  35      87.175  96.283  87.858  1.00 87.80           H
ATOM    577  HB3 GLN A  35      86.384  94.995  86.976  1.00 87.80           H
ATOM    578  O   GLN A  35      84.462  95.614  89.796  1.00 87.80           O
ATOM    579  CG  GLN A  35      86.802  96.730  85.800  1.00 87.80           C
ATOM    580  HG2 GLN A  35      86.031  96.553  85.050  1.00 87.80           H
ATOM    581  HG3 GLN A  35      86.934  97.799  85.970  1.00 87.80           H
ATOM    582  CD  GLN A  35      88.129  96.205  85.260  1.00 87.80           C
ATOM    583  NE2 GLN A  35      88.307  96.229  83.942  1.00 87.80           N
ATOM    584 HE21 GLN A  35      87.552  96.464  83.314  1.00 87.80           H
ATOM    585 HE22 GLN A  35      89.235  95.990  83.622  1.00 87.80           H
ATOM    586  OE1 GLN A  35      89.070  95.944  85.989  1.00 87.80           O
ATOM    587  N   THR A  36      83.470  94.734  87.997  1.00 86.90           N
ATOM    588  H   THR A  36      83.434  94.656  86.991  1.00 86.90           H
ATOM    589  CA  THR A  36      82.710  93.727  88.717  1.00 86.90           C
ATOM    590  HA  THR A  36      82.090  94.168  89.498  1.00 86.90           H
ATOM    591  C   THR A  36      83.645  92.703  89.405  1.00 86.90           C
ATOM    592  CB  THR A  36      81.749  92.988  87.719  1.00 86.90           C
ATOM    593  HB  THR A  36      82.119  91.965  87.653  1.00 86.90           H
ATOM    594  O   THR A  36      83.408  92.267  90.529  1.00 86.90           O
ATOM    595  CG2 THR A  36      80.300  93.055  88.170  1.00 86.90           C
ATOM    596 HG21 THR A  36      79.641  92.563  87.455  1.00 86.90           H
ATOM    597 HG22 THR A  36      80.161  92.557  89.129  1.00 86.90           H
ATOM    598 HG23 THR A  36      79.938  94.083  88.180  1.00 86.90           H
ATOM    599  OG1 THR A  36      81.792  93.591  86.417  1.00 86.90           O
ATOM    600  HG1 THR A  36      81.722  92.835  85.829  1.00 86.90           H
ATOM    601  N   GLU A  37      84.780  92.477  88.756  1.00 85.18           N
ATOM    602  H   GLU A  37      84.751  92.822  87.807  1.00 85.18           H
ATOM    603  CA  GLU A  37      85.963  91.778  89.243  1.00 85.18           C
ATOM    604  HA  GLU A  37      85.700  90.789  89.617  1.00 85.18           H
ATOM    605  C   GLU A  37      86.639  92.572  90.369  1.00 85.18           C
ATOM    606  CB  GLU A  37      86.925  91.655  88.024  1.00 85.18           C
ATOM    607  HB2 GLU A  37      87.139  92.668  87.683  1.00 85.18           H
ATOM    608  HB3 GLU A  37      87.849  91.163  88.329  1.00 85.18           H
ATOM    609  O   GLU A  37      86.861  92.005  91.434  1.00 85.18           O
ATOM    610  CG  GLU A  37      86.393  90.911  86.776  1.00 85.18           C
ATOM    611  HG2 GLU A  37      87.217  90.777  86.075  1.00 85.18           H
ATOM    612  HG3 GLU A  37      86.014  89.968  87.169  1.00 85.18           H
ATOM    613  CD  GLU A  37      85.198  91.586  86.023  1.00 85.18           C
ATOM    614  OE1 GLU A  37      84.417  90.799  85.412  1.00 85.18           O
ATOM    615  OE2 GLU A  37      85.089  92.814  86.081  1.00 85.18           O
ATOM    616  N   ALA A  38      86.852  93.881  90.200  1.00 88.46           N
ATOM    617  H   ALA A  38      86.535  94.324  89.349  1.00 88.46           H
ATOM    618  CA  ALA A  38      87.560  94.727  91.163  1.00 88.46           C
ATOM    619  HA  ALA A  38      88.524  94.260  91.364  1.00 88.46           H
ATOM    620  C   ALA A  38      86.785  94.917  92.474  1.00 88.46           C
ATOM    621  CB  ALA A  38      87.828  96.042  90.478  1.00 88.46           C
ATOM    622  HB1 ALA A  38      88.229  96.813  91.136  1.00 88.46           H
ATOM    623  HB2 ALA A  38      88.529  95.817  89.674  1.00 88.46           H
ATOM    624  HB3 ALA A  38      86.909  96.448  90.053  1.00 88.46           H
ATOM    625  O   ALA A  38      87.349  94.843  93.556  1.00 88.46           O
ATOM    626  N   LEU A  39      85.469  95.117  92.384  1.00 91.32           N
ATOM    627  H   LEU A  39      85.055  95.196  91.466  1.00 91.32           H
ATOM    628  CA  LEU A  39      84.542  95.189  93.507  1.00 91.32           C
ATOM    629  HA  LEU A  39      84.813  95.999  94.184  1.00 91.32           H
ATOM    630  C   LEU A  39      84.524  93.874  94.296  1.00 91.32           C
ATOM    631  CB  LEU A  39      83.141  95.500  92.950  1.00 91.32           C
ATOM    632  HB2 LEU A  39      82.839  94.686  92.291  1.00 91.32           H
ATOM    633  HB3 LEU A  39      83.206  96.428  92.382  1.00 91.32           H
ATOM    634  O   LEU A  39      84.363  93.892  95.535  1.00 91.32           O
ATOM    635  CG  LEU A  39      81.996  95.696  93.975  1.00 91.32           C
ATOM    636  HG  LEU A  39      81.880  94.767  94.532  1.00 91.32           H
ATOM    637  CD1 LEU A  39      82.306  96.829  94.920  1.00 91.32           C
ATOM    638 HD11 LEU A  39      81.412  96.984  95.523  1.00 91.32           H
ATOM    639 HD12 LEU A  39      83.137  96.552  95.570  1.00 91.32           H
ATOM    640 HD13 LEU A  39      82.493  97.754  94.373  1.00 91.32           H
ATOM    641  CD2 LEU A  39      80.677  95.965  93.223  1.00 91.32           C
ATOM    642 HD21 LEU A  39      79.841  96.087  93.912  1.00 91.32           H
ATOM    643 HD22 LEU A  39      80.716  96.851  92.589  1.00 91.32           H
ATOM    644 HD23 LEU A  39      80.494  95.096  92.592  1.00 91.32           H
ATOM    645  N   SER A  40      84.616  92.749  93.616  1.00 89.96           N
ATOM    646  H   SER A  40      84.748  92.826  92.618  1.00 89.96           H
ATOM    647  CA  SER A  40      84.687  91.434  94.233  1.00 89.96           C
ATOM    648  HA  SER A  40      83.969  91.361  95.050  1.00 89.96           H
ATOM    649  C   SER A  40      86.053  91.194  94.866  1.00 89.96           C
ATOM    650  CB  SER A  40      84.405  90.380  93.182  1.00 89.96           C
ATOM    651  HB2 SER A  40      84.368  89.425  93.706  1.00 89.96           H
ATOM    652  HB3 SER A  40      85.151  90.435  92.389  1.00 89.96           H
ATOM    653  O   SER A  40      86.125  90.590  95.944  1.00 89.96           O
ATOM    654  OG  SER A  40      83.152  90.664  92.592  1.00 89.96           O
ATOM    655  HG  SER A  40      83.284  91.224  91.824  1.00 89.96           H
ATOM    656  N   GLU A  41      87.127  91.695  94.282  1.00 90.65           N
ATOM    657  H   GLU A  41      87.041  92.089  93.356  1.00 90.65           H
ATOM    658  CA  GLU A  41      88.460  91.587  94.868  1.00 90.65           C
ATOM    659  HA  GLU A  41      88.675  90.539  95.077  1.00 90.65           H
ATOM    660  C   GLU A  41      88.640  92.406  96.102  1.00 90.65           C
ATOM    661  CB  GLU A  41      89.485  91.941  93.759  1.00 90.65           C
ATOM    662  HB2 GLU A  41      89.280  92.950  93.400  1.00 90.65           H
ATOM    663  HB3 GLU A  41      89.338  91.254  92.925  1.00 90.65           H
ATOM    664  O   GLU A  41      89.136  91.870  97.106  1.00 90.65           O
ATOM    665  CG  GLU A  41      90.977  91.829  94.278  1.00 90.65           C
ATOM    666  HG2 GLU A  41      91.002  90.979  94.960  1.00 90.65           H
ATOM    667  HG3 GLU A  41      91.274  92.700  94.861  1.00 90.65           H
ATOM    668  CD  GLU A  41      91.969  91.508  93.143  1.00 90.65           C
ATOM    669  OE1 GLU A  41      93.187  91.438  93.412  1.00 90.65           O
ATOM    670  OE2 GLU A  41      91.538  91.250  91.981  1.00 90.65           O
ATOM    671  N   LEU A  42      88.117  93.625  96.124  1.00 93.83           N
ATOM    672  H   LEU A  42      87.649  93.982  95.304  1.00 93.83           H
ATOM    673  CA  LEU A  42      87.903  94.405  97.303  1.00 93.83           C
ATOM    674  HA  LEU A  42      88.889  94.589  97.729  1.00 93.83           H
ATOM    675  C   LEU A  42      87.098  93.663  98.344  1.00 93.83           C
ATOM    676  CB  LEU A  42      87.238  95.769  96.962  1.00 93.83           C
ATOM    677  HB2 LEU A  42      86.891  96.210  97.896  1.00 93.83           H
ATOM    678  HB3 LEU A  42      86.318  95.575  96.410  1.00 93.83           H
ATOM    679  O   LEU A  42      87.412  93.762  99.562  1.00 93.83           O
ATOM    680  CG  LEU A  42      88.117  96.777  96.229  1.00 93.83           C
ATOM    681  HG  LEU A  42      88.743  96.246  95.512  1.00 93.83           H
ATOM    682  CD1 LEU A  42      87.286  97.789  95.488  1.00 93.83           C
ATOM    683 HD11 LEU A  42      86.497  98.187  96.125  1.00 93.83           H
ATOM    684 HD12 LEU A  42      86.808  97.322  94.626  1.00 93.83           H
ATOM    685 HD13 LEU A  42      87.953  98.547  95.077  1.00 93.83           H
ATOM    686  CD2 LEU A  42      89.068  97.542  97.167  1.00 93.83           C
ATOM    687 HD21 LEU A  42      88.492  98.229  97.787  1.00 93.83           H
ATOM    688 HD22 LEU A  42      89.805  98.102  96.592  1.00 93.83           H
ATOM    689 HD23 LEU A  42      89.565  96.813  97.807  1.00 93.83           H
ATOM    690  N   SER A  43      86.088  92.899  97.961  1.00 94.71           N
ATOM    691  H   SER A  43      85.915  92.869  96.967  1.00 94.71           H
ATOM    692  CA  SER A  43      85.252  92.120  98.866  1.00 94.71           C
ATOM    693  HA  SER A  43      84.970  92.712  99.737  1.00 94.71           H
ATOM    694  C   SER A  43      85.983  90.866  99.410  1.00 94.71           C
ATOM    695  CB  SER A  43      83.909  91.725  98.225  1.00 94.71           C
ATOM    696  HB2 SER A  43      84.084  91.049  97.389  1.00 94.71           H
ATOM    697  HB3 SER A  43      83.422  92.612  97.820  1.00 94.71           H
ATOM    698  O   SER A  43      85.739  90.442 100.548  1.00 94.71           O
ATOM    699  OG  SER A  43      83.042  91.093  99.175  1.00 94.71           O
ATOM    700  HG  SER A  43      83.536  90.366  99.562  1.00 94.71           H
ATOM    701  N   ASN A  44      86.956  90.272  98.681  1.00 92.84           N
ATOM    702  H   ASN A  44      87.147  90.596  97.743  1.00 92.84           H
ATOM    703  CA  ASN A  44      87.942  89.308  99.263  1.00 92.84           C
ATOM    704  HA  ASN A  44      87.385  88.507  99.748  1.00 92.84           H
ATOM    705  C   ASN A  44      88.798  89.983 100.331  1.00 92.84           C
ATOM    706  CB  ASN A  44      88.846  88.686  98.171  1.00 92.84           C
ATOM    707  HB2 ASN A  44      89.672  88.183  98.673  1.00 92.84           H
ATOM    708  HB3 ASN A  44      89.208  89.463  97.498  1.00 92.84           H
ATOM    709  O   ASN A  44      88.963  89.461 101.443  1.00 92.84           O
ATOM    710  CG  ASN A  44      88.205  87.544  97.384  1.00 92.84           C
ATOM    711  ND2 ASN A  44      88.395  87.485  96.077  1.00 92.84           N
ATOM    712 HD21 ASN A  44      89.070  88.129  95.690  1.00 92.84           H
ATOM    713 HD22 ASN A  44      87.923  86.760  95.556  1.00 92.84           H
ATOM    714  OD1 ASN A  44      87.575  86.654  97.910  1.00 92.84           O
ATOM    715  N   ILE A  45      89.412  91.172 100.073  1.00 94.81           N
ATOM    716  H   ILE A  45      89.261  91.526  99.139  1.00 94.81           H
ATOM    717  CA  ILE A  45      90.271  91.895 101.036  1.00 94.81           C
ATOM    718  HA  ILE A  45      91.022  91.159 101.322  1.00 94.81           H
ATOM    719  C   ILE A  45      89.464  92.297 102.249  1.00 94.81           C
ATOM    720  CB  ILE A  45      90.975  93.076 100.318  1.00 94.81           C
ATOM    721  HB  ILE A  45      90.254  93.817  99.972  1.00 94.81           H
ATOM    722  O   ILE A  45      89.894  92.053 103.395  1.00 94.81           O
ATOM    723  CG1 ILE A  45      91.851  92.629  99.141  1.00 94.81           C
ATOM    724 HG12 ILE A  45      92.811  92.246  99.486  1.00 94.81           H
ATOM    725 HG13 ILE A  45      91.431  91.797  98.576  1.00 94.81           H
ATOM    726  CG2 ILE A  45      91.900  93.775 101.327  1.00 94.81           C
ATOM    727 HG21 ILE A  45      92.653  93.075 101.690  1.00 94.81           H
ATOM    728 HG22 ILE A  45      91.396  94.127 102.228  1.00 94.81           H
ATOM    729 HG23 ILE A  45      92.421  94.615 100.867  1.00 94.81           H
ATOM    730  CD1 ILE A  45      92.141  93.752  98.155  1.00 94.81           C
ATOM    731 HD11 ILE A  45      92.635  93.411  97.245  1.00 94.81           H
ATOM    732 HD12 ILE A  45      91.194  94.190  97.842  1.00 94.81           H
ATOM    733 HD13 ILE A  45      92.749  94.548  98.587  1.00 94.81           H
ATOM    734  N   ALA A  46      88.263  92.872 102.118  1.00 96.53           N
ATOM    735  H   ALA A  46      87.922  93.057 101.186  1.00 96.53           H
ATOM    736  CA  ALA A  46      87.360  93.165 103.237  1.00 96.53           C
ATOM    737  HA  ALA A  46      87.845  93.927 103.848  1.00 96.53           H
ATOM    738  C   ALA A  46      87.097  91.931 104.147  1.00 96.53           C
ATOM    739  CB  ALA A  46      86.048  93.728 102.633  1.00 96.53           C
ATOM    740  HB1 ALA A  46      85.541  92.935 102.084  1.00 96.53           H
ATOM    741  HB2 ALA A  46      85.398  94.057 103.444  1.00 96.53           H
ATOM    742  HB3 ALA A  46      86.224  94.595 101.997  1.00 96.53           H
ATOM    743  O   ALA A  46      87.206  92.052 105.372  1.00 96.53           O
ATOM    744  N   VAL A  47      86.797  90.751 103.585  1.00 94.49           N
ATOM    745  H   VAL A  47      86.726  90.730 102.578  1.00 94.49           H
ATOM    746  CA  VAL A  47      86.642  89.481 104.362  1.00 94.49           C
ATOM    747  HA  VAL A  47      85.913  89.729 105.134  1.00 94.49           H
ATOM    748  C   VAL A  47      87.961  89.106 105.040  1.00 94.49           C
ATOM    749  CB  VAL A  47      86.064  88.387 103.506  1.00 94.49           C
ATOM    750  HB  VAL A  47      86.593  88.395 102.553  1.00 94.49           H
ATOM    751  O   VAL A  47      87.906  88.573 106.144  1.00 94.49           O
ATOM    752  CG1 VAL A  47      86.171  86.995 104.091  1.00 94.49           C
ATOM    753 HG11 VAL A  47      85.726  86.952 105.085  1.00 94.49           H
ATOM    754 HG12 VAL A  47      85.712  86.261 103.428  1.00 94.49           H
ATOM    755 HG13 VAL A  47      87.198  86.670 104.256  1.00 94.49           H
ATOM    756  CG2 VAL A  47      84.609  88.644 103.283  1.00 94.49           C
ATOM    757 HG21 VAL A  47      84.443  89.680 102.987  1.00 94.49           H
ATOM    758 HG22 VAL A  47      84.267  88.030 102.450  1.00 94.49           H
ATOM    759 HG23 VAL A  47      84.033  88.439 104.186  1.00 94.49           H
ATOM    760  N   PHE A  48      89.124  89.342 104.423  1.00 94.31           N
ATOM    761  H   PHE A  48      89.075  89.594 103.446  1.00 94.31           H
ATOM    762  CA  PHE A  48      90.447  88.952 104.997  1.00 94.31           C
ATOM    763  HA  PHE A  48      90.431  87.913 105.326  1.00 94.31           H
ATOM    764  C   PHE A  48      90.804  89.829 106.201  1.00 94.31           C
ATOM    765  CB  PHE A  48      91.501  89.080 103.865  1.00 94.31           C
ATOM    766  HB2 PHE A  48      91.331  88.269 103.157  1.00 94.31           H
ATOM    767  HB3 PHE A  48      91.389  90.013 103.313  1.00 94.31           H
ATOM    768  O   PHE A  48      91.234  89.322 107.242  1.00 94.31           O
ATOM    769  CG  PHE A  48      92.920  89.062 104.406  1.00 94.31           C
ATOM    770  CD1 PHE A  48      93.666  90.235 104.545  1.00 94.31           C
ATOM    771  HD1 PHE A  48      93.209  91.180 104.288  1.00 94.31           H
ATOM    772  CD2 PHE A  48      93.477  87.850 104.761  1.00 94.31           C
ATOM    773  HD2 PHE A  48      92.889  86.954 104.629  1.00 94.31           H
ATOM    774  CE1 PHE A  48      94.992  90.167 105.029  1.00 94.31           C
ATOM    775  HE1 PHE A  48      95.564  91.080 105.100  1.00 94.31           H
ATOM    776  CE2 PHE A  48      94.793  87.759 105.266  1.00 94.31           C
ATOM    777  HE2 PHE A  48      95.200  86.793 105.526  1.00 94.31           H
ATOM    778  CZ  PHE A  48      95.568  88.931 105.396  1.00 94.31           C
ATOM    779  HZ  PHE A  48      96.589  88.924 105.749  1.00 94.31           H
ATOM    780  N   LEU A  49      90.531  91.127 106.089  1.00 95.75           N
ATOM    781  H   LEU A  49      90.238  91.483 105.190  1.00 95.75           H
ATOM    782  CA  LEU A  49      90.649  92.065 107.233  1.00 95.75           C
ATOM    783  HA  LEU A  49      91.629  92.053 107.711  1.00 95.75           H
ATOM    784  C   LEU A  49      89.663  91.639 108.318  1.00 95.75           C
ATOM    785  CB  LEU A  49      90.386  93.546 106.763  1.00 95.75           C
ATOM    786  HB2 LEU A  49      90.433  94.168 107.657  1.00 95.75           H
ATOM    787  HB3 LEU A  49      89.392  93.542 106.315  1.00 95.75           H
ATOM    788  O   LEU A  49      90.045  91.504 109.460  1.00 95.75           O
ATOM    789  CG  LEU A  49      91.418  94.021 105.699  1.00 95.75           C
ATOM    790  HG  LEU A  49      91.410  93.315 104.869  1.00 95.75           H
ATOM    791  CD1 LEU A  49      90.999  95.432 105.261  1.00 95.75           C
ATOM    792 HD11 LEU A  49      91.633  95.708 104.418  1.00 95.75           H
ATOM    793 HD12 LEU A  49      91.196  96.053 106.134  1.00 95.75           H
ATOM    794 HD13 LEU A  49      89.950  95.506 104.974  1.00 95.75           H
ATOM    795  CD2 LEU A  49      92.849  94.075 106.258  1.00 95.75           C
ATOM    796 HD21 LEU A  49      92.844  94.627 107.198  1.00 95.75           H
ATOM    797 HD22 LEU A  49      93.232  93.064 106.393  1.00 95.75           H
ATOM    798 HD23 LEU A  49      93.472  94.644 105.568  1.00 95.75           H
ATOM    799  N   GLY A  50      88.432  91.289 107.954  1.00 94.97           N
ATOM    800  H   GLY A  50      88.198  91.424 106.980  1.00 94.97           H
ATOM    801  CA  GLY A  50      87.426  90.713 108.860  1.00 94.97           C
ATOM    802  HA2 GLY A  50      87.216  91.453 109.633  1.00 94.97           H
ATOM    803  HA3 GLY A  50      86.548  90.473 108.259  1.00 94.97           H
ATOM    804  C   GLY A  50      87.822  89.439 109.620  1.00 94.97           C
ATOM    805  O   GLY A  50      87.718  89.407 110.848  1.00 94.97           O
ATOM    806  N   LYS A  51      88.358  88.439 108.902  1.00 92.10           N
ATOM    807  H   LYS A  51      88.420  88.600 107.907  1.00 92.10           H
ATOM    808  CA  LYS A  51      89.016  87.236 109.461  1.00 92.10           C
ATOM    809  HA  LYS A  51      88.278  86.699 110.056  1.00 92.10           H
ATOM    810  C   LYS A  51      90.169  87.612 110.427  1.00 92.10           C
ATOM    811  CB  LYS A  51      89.553  86.314 108.345  1.00 92.10           C
ATOM    812  HB2 LYS A  51      90.065  86.891 107.575  1.00 92.10           H
ATOM    813  HB3 LYS A  51      90.256  85.631 108.824  1.00 92.10           H
ATOM    814  O   LYS A  51      90.147  87.147 111.598  1.00 92.10           O
ATOM    815  CG  LYS A  51      88.517  85.443 107.614  1.00 92.10           C
ATOM    816  HG2 LYS A  51      87.792  86.033 107.053  1.00 92.10           H
ATOM    817  HG3 LYS A  51      88.032  84.930 108.445  1.00 92.10           H
ATOM    818  CD  LYS A  51      89.191  84.426 106.661  1.00 92.10           C
ATOM    819  HD2 LYS A  51      89.916  83.894 107.276  1.00 92.10           H
ATOM    820  HD3 LYS A  51      89.744  84.953 105.884  1.00 92.10           H
ATOM    821  CE  LYS A  51      88.194  83.429 106.067  1.00 92.10           C
ATOM    822  HE2 LYS A  51      87.595  83.005 106.873  1.00 92.10           H
ATOM    823  HE3 LYS A  51      87.493  83.839 105.340  1.00 92.10           H
ATOM    824  NZ  LYS A  51      88.867  82.343 105.332  1.00 92.10           N
ATOM    825  HZ1 LYS A  51      88.255  81.565 105.127  1.00 92.10           H
ATOM    826  HZ2 LYS A  51      89.316  82.533 104.448  1.00 92.10           H
ATOM    827  HZ3 LYS A  51      89.665  82.002 105.847  1.00 92.10           H
ATOM    828  N   LYS A  52      91.131  88.399 109.962  1.00 94.10           N
ATOM    829  H   LYS A  52      91.042  88.714 109.007  1.00 94.10           H
ATOM    830  CA  LYS A  52      92.329  88.706 110.741  1.00 94.10           C
ATOM    831  HA  LYS A  52      92.750  87.751 111.059  1.00 94.10           H
ATOM    832  C   LYS A  52      92.022  89.516 112.037  1.00 94.10           C
ATOM    833  CB  LYS A  52      93.337  89.518 109.904  1.00 94.10           C
ATOM    834  HB2 LYS A  52      94.000  90.061 110.578  1.00 94.10           H
ATOM    835  HB3 LYS A  52      92.798  90.266 109.323  1.00 94.10           H
ATOM    836  O   LYS A  52      92.568  89.225 113.122  1.00 94.10           O
ATOM    837  CG  LYS A  52      94.222  88.680 108.946  1.00 94.10           C
ATOM    838  HG2 LYS A  52      94.815  89.376 108.353  1.00 94.10           H
ATOM    839  HG3 LYS A  52      93.551  88.113 108.300  1.00 94.10           H
ATOM    840  CD  LYS A  52      95.172  87.736 109.747  1.00 94.10           C
ATOM    841  HD2 LYS A  52      94.592  86.855 110.023  1.00 94.10           H
ATOM    842  HD3 LYS A  52      95.494  88.214 110.672  1.00 94.10           H
ATOM    843  CE  LYS A  52      96.365  87.304 108.850  1.00 94.10           C
ATOM    844  HE2 LYS A  52      96.025  86.924 107.887  1.00 94.10           H
ATOM    845  HE3 LYS A  52      96.915  88.223 108.646  1.00 94.10           H
ATOM    846  NZ  LYS A  52      97.300  86.364 109.546  1.00 94.10           N
ATOM    847  HZ1 LYS A  52      97.801  86.690 110.360  1.00 94.10           H
ATOM    848  HZ2 LYS A  52      96.798  85.537 109.834  1.00 94.10           H
ATOM    849  HZ3 LYS A  52      98.054  86.097 108.930  1.00 94.10           H
ATOM    850  N   ILE A  53      91.154  90.553 111.963  1.00 95.83           N
ATOM    851  H   ILE A  53      90.773  90.798 111.061  1.00 95.83           H
ATOM    852  CA  ILE A  53      90.734  91.343 113.126  1.00 95.83           C
ATOM    853  HA  ILE A  53      91.607  91.741 113.642  1.00 95.83           H
ATOM    854  C   ILE A  53      89.987  90.464 114.148  1.00 95.83           C
ATOM    855  CB  ILE A  53      89.898  92.573 112.716  1.00 95.83           C
ATOM    856  HB  ILE A  53      89.076  92.193 112.109  1.00 95.83           H
ATOM    857  O   ILE A  53      90.323  90.528 115.332  1.00 95.83           O
ATOM    858  CG1 ILE A  53      90.769  93.538 111.904  1.00 95.83           C
ATOM    859 HG12 ILE A  53      91.322  92.983 111.147  1.00 95.83           H
ATOM    860 HG13 ILE A  53      91.459  94.066 112.563  1.00 95.83           H
ATOM    861  CG2 ILE A  53      89.277  93.281 113.943  1.00 95.83           C
ATOM    862 HG21 ILE A  53      88.660  94.103 113.582  1.00 95.83           H
ATOM    863 HG22 ILE A  53      88.620  92.597 114.479  1.00 95.83           H
ATOM    864 HG23 ILE A  53      90.035  93.644 114.638  1.00 95.83           H
ATOM    865  CD1 ILE A  53      89.930  94.589 111.166  1.00 95.83           C
ATOM    866 HD11 ILE A  53      90.606  95.241 110.614  1.00 95.83           H
ATOM    867 HD12 ILE A  53      89.179  94.117 110.531  1.00 95.83           H
ATOM    868 HD13 ILE A  53      89.457  95.223 111.916  1.00 95.83           H
ATOM    869  N   SER A  54      89.080  89.602 113.698  1.00 93.58           N
ATOM    870  H   SER A  54      88.913  89.568 112.702  1.00 93.58           H
ATOM    871  CA  SER A  54      88.316  88.652 114.528  1.00 93.58           C
ATOM    872  HA  SER A  54      87.766  89.235 115.266  1.00 93.58           H
ATOM    873  C   SER A  54      89.296  87.699 115.239  1.00 93.58           C
ATOM    874  CB  SER A  54      87.258  87.872 113.778  1.00 93.58           C
ATOM    875  HB2 SER A  54      86.792  87.226 114.522  1.00 93.58           H
ATOM    876  HB3 SER A  54      87.798  87.265 113.052  1.00 93.58           H
ATOM    877  O   SER A  54      89.234  87.571 116.458  1.00 93.58           O
ATOM    878  OG  SER A  54      86.352  88.699 113.105  1.00 93.58           O
ATOM    879  HG  SER A  54      86.699  88.993 112.260  1.00 93.58           H
ATOM    880  N   HIS A  55      90.298  87.135 114.543  1.00 90.49           N
ATOM    881  H   HIS A  55      90.188  87.083 113.540  1.00 90.49           H
ATOM    882  CA  HIS A  55      91.275  86.221 115.130  1.00 90.49           C
ATOM    883  HA  HIS A  55      90.797  85.438 115.718  1.00 90.49           H
ATOM    884  C   HIS A  55      92.268  86.982 116.121  1.00 90.49           C
ATOM    885  CB  HIS A  55      92.049  85.517 113.979  1.00 90.49           C
ATOM    886  HB2 HIS A  55      92.504  86.257 113.321  1.00 90.49           H
ATOM    887  HB3 HIS A  55      91.376  84.866 113.422  1.00 90.49           H
ATOM    888  O   HIS A  55      92.623  86.446 117.167  1.00 90.49           O
ATOM    889  CG  HIS A  55      93.165  84.657 114.504  1.00 90.49           C
ATOM    890  CD2 HIS A  55      94.514  84.851 114.305  1.00 90.49           C
ATOM    891  HD2 HIS A  55      95.001  85.615 113.717  1.00 90.49           H
ATOM    892  ND1 HIS A  55      93.011  83.624 115.395  1.00 90.49           N
ATOM    893  HD1 HIS A  55      92.130  83.311 115.778  1.00 90.49           H
ATOM    894  CE1 HIS A  55      94.228  83.215 115.740  1.00 90.49           C
ATOM    895  HE1 HIS A  55      94.420  82.461 116.489  1.00 90.49           H
ATOM    896  NE2 HIS A  55      95.177  83.899 115.073  1.00 90.49           N
ATOM    897  N   GLY A  56      92.632  88.233 115.821  1.00 93.30           N
ATOM    898  H   GLY A  56      92.361  88.622 114.929  1.00 93.30           H
ATOM    899  CA  GLY A  56      93.478  89.027 116.693  1.00 93.30           C
ATOM    900  HA2 GLY A  56      93.814  89.952 116.226  1.00 93.30           H
ATOM    901  HA3 GLY A  56      94.342  88.395 116.899  1.00 93.30           H
ATOM    902  C   GLY A  56      92.783  89.441 117.998  1.00 93.30           C
ATOM    903  O   GLY A  56      93.367  89.353 119.071  1.00 93.30           O
ATOM    904  N   ALA A  57      91.495  89.811 117.968  1.00 94.45           N
ATOM    905  H   ALA A  57      91.069  89.923 117.059  1.00 94.45           H
ATOM    906  CA  ALA A  57      90.707  90.084 119.150  1.00 94.45           C
ATOM    907  HA  ALA A  57      91.166  90.887 119.726  1.00 94.45           H
ATOM    908  C   ALA A  57      90.596  88.880 120.106  1.00 94.45           C
ATOM    909  CB  ALA A  57      89.335  90.577 118.676  1.00 94.45           C
ATOM    910  HB1 ALA A  57      89.457  91.446 118.030  1.00 94.45           H
ATOM    911  HB2 ALA A  57      88.821  89.807 118.100  1.00 94.45           H
ATOM    912  HB3 ALA A  57      88.731  90.851 119.541  1.00 94.45           H
ATOM    913  O   ALA A  57      90.748  89.083 121.323  1.00 94.45           O
ATOM    914  N   VAL A  58      90.377  87.696 119.582  1.00 89.82           N
ATOM    915  H   VAL A  58      90.189  87.701 118.589  1.00 89.82           H
ATOM    916  CA  VAL A  58      90.321  86.447 120.341  1.00 89.82           C
ATOM    917  HA  VAL A  58      89.609  86.564 121.158  1.00 89.82           H
ATOM    918  C   VAL A  58      91.658  86.042 120.964  1.00 89.82           C
ATOM    919  CB  VAL A  58      89.818  85.337 119.450  1.00 89.82           C
ATOM    920  HB  VAL A  58      90.505  85.281 118.605  1.00 89.82           H
ATOM    921  O   VAL A  58      91.703  85.707 122.117  1.00 89.82           O
ATOM    922  CG1 VAL A  58      89.863  83.963 120.059  1.00 89.82           C
ATOM    923 HG11 VAL A  58      89.335  83.262 119.413  1.00 89.82           H
ATOM    924 HG12 VAL A  58      90.873  83.577 120.198  1.00 89.82           H
ATOM    925 HG13 VAL A  58      89.388  83.935 121.040  1.00 89.82           H
ATOM    926  CG2 VAL A  58      88.413  85.643 118.952  1.00 89.82           C
ATOM    927 HG21 VAL A  58      88.283  86.629 118.506  1.00 89.82           H
ATOM    928 HG22 VAL A  58      87.657  85.597 119.736  1.00 89.82           H
ATOM    929 HG23 VAL A  58      88.089  84.919 118.204  1.00 89.82           H
ATOM    930  N   THR A  59      92.769  86.248 120.238  1.00 90.56           N
ATOM    931  H   THR A  59      92.690  86.505 119.264  1.00 90.56           H
ATOM    932  CA  THR A  59      94.093  85.820 120.685  1.00 90.56           C
ATOM    933  HA  THR A  59      93.921  84.837 121.123  1.00 90.56           H
ATOM    934  C   THR A  59      94.593  86.784 121.816  1.00 90.56           C
ATOM    935  CB  THR A  59      95.081  85.712 119.536  1.00 90.56           C
ATOM    936  HB  THR A  59      95.107  86.691 119.059  1.00 90.56           H
ATOM    937  O   THR A  59      95.382  86.325 122.606  1.00 90.56           O
ATOM    938  CG2 THR A  59      96.484  85.338 119.891  1.00 90.56           C
ATOM    939 HG21 THR A  59      96.912  86.154 120.473  1.00 90.56           H
ATOM    940 HG22 THR A  59      96.458  84.427 120.489  1.00 90.56           H
ATOM    941 HG23 THR A  59      97.079  85.187 118.990  1.00 90.56           H
ATOM    942  OG1 THR A  59      94.655  84.658 118.753  1.00 90.56           O
ATOM    943  HG1 THR A  59      94.448  85.030 117.892  1.00 90.56           H
ATOM    944  N   LEU A  60      94.094  88.044 121.962  1.00 93.49           N
ATOM    945  H   LEU A  60      93.414  88.333 121.274  1.00 93.49           H
ATOM    946  CA  LEU A  60      94.337  88.888 123.110  1.00 93.49           C
ATOM    947  HA  LEU A  60      95.352  88.738 123.477  1.00 93.49           H
ATOM    948  C   LEU A  60      93.437  88.572 124.326  1.00 93.49           C
ATOM    949  CB  LEU A  60      94.233  90.397 122.702  1.00 93.49           C
ATOM    950  HB2 LEU A  60      93.234  90.647 122.347  1.00 93.49           H
ATOM    951  HB3 LEU A  60      94.410  90.939 123.631  1.00 93.49           H
ATOM    952  O   LEU A  60      93.939  88.615 125.456  1.00 93.49           O
ATOM    953  CG  LEU A  60      95.309  90.933 121.738  1.00 93.49           C
ATOM    954  HG  LEU A  60      95.237  90.394 120.793  1.00 93.49           H
ATOM    955  CD1 LEU A  60      95.010  92.375 121.400  1.00 93.49           C
ATOM    956 HD11 LEU A  60      95.186  92.985 122.286  1.00 93.49           H
ATOM    957 HD12 LEU A  60      93.979  92.508 121.072  1.00 93.49           H
ATOM    958 HD13 LEU A  60      95.680  92.702 120.604  1.00 93.49           H
ATOM    959  CD2 LEU A  60      96.770  90.821 122.241  1.00 93.49           C
ATOM    960 HD21 LEU A  60      97.430  91.132 121.432  1.00 93.49           H
ATOM    961 HD22 LEU A  60      96.868  91.504 123.085  1.00 93.49           H
ATOM    962 HD23 LEU A  60      96.957  89.808 122.598  1.00 93.49           H
ATOM    963  N   LEU A  61      92.145  88.248 124.104  1.00 91.75           N
ATOM    964  H   LEU A  61      91.861  88.150 123.139  1.00 91.75           H
ATOM    965  CA  LEU A  61      91.109  88.029 125.129  1.00 91.75           C
ATOM    966  HA  LEU A  61      90.912  88.997 125.589  1.00 91.75           H
ATOM    967  C   LEU A  61      91.531  87.002 126.200  1.00 91.75           C
ATOM    968  CB  LEU A  61      89.795  87.517 124.493  1.00 91.75           C
ATOM    969  HB2 LEU A  61      89.249  86.878 125.188  1.00 91.75           H
ATOM    970  HB3 LEU A  61      90.047  86.877 123.648  1.00 91.75           H
ATOM    971  O   LEU A  61      92.203  86.035 125.873  1.00 91.75           O
ATOM    972  CG  LEU A  61      88.855  88.657 124.052  1.00 91.75           C
ATOM    973  HG  LEU A  61      89.411  89.433 123.526  1.00 91.75           H
ATOM    974  CD1 LEU A  61      87.698  88.104 123.205  1.00 91.75           C
ATOM    975 HD11 LEU A  61      87.033  88.924 122.935  1.00 91.75           H
ATOM    976 HD12 LEU A  61      88.100  87.676 122.286  1.00 91.75           H
ATOM    977 HD13 LEU A  61      87.145  87.364 123.784  1.00 91.75           H
ATOM    978  CD2 LEU A  61      88.188  89.370 125.244  1.00 91.75           C
ATOM    979 HD21 LEU A  61      88.862  89.859 125.948  1.00 91.75           H
ATOM    980 HD22 LEU A  61      87.632  88.614 125.798  1.00 91.75           H
ATOM    981 HD23 LEU A  61      87.463  90.097 124.879  1.00 91.75           H
ATOM    982  N   PRO A  62      91.222  87.193 127.500  1.00 87.72           N
ATOM    983  CA  PRO A  62      91.537  86.240 128.600  1.00 87.72           C
ATOM    984  HA  PRO A  62      92.622  86.166 128.675  1.00 87.72           H
ATOM    985  C   PRO A  62      90.976  84.824 128.386  1.00 87.72           C
ATOM    986  CB  PRO A  62      91.021  86.901 129.876  1.00 87.72           C
ATOM    987  HB2 PRO A  62      90.028  86.530 130.131  1.00 87.72           H
ATOM    988  HB3 PRO A  62      91.704  86.684 130.697  1.00 87.72           H
ATOM    989  O   PRO A  62      89.892  84.676 127.823  1.00 87.72           O
ATOM    990  CG  PRO A  62      90.987  88.391 129.531  1.00 87.72           C
ATOM    991  HG2 PRO A  62      91.976  88.840 129.617  1.00 87.72           H
ATOM    992  HG3 PRO A  62      90.227  88.913 130.113  1.00 87.72           H
ATOM    993  CD  PRO A  62      90.607  88.386 128.044  1.00 87.72           C
ATOM    994  HD2 PRO A  62      90.974  89.308 127.594  1.00 87.72           H
ATOM    995  HD3 PRO A  62      89.527  88.299 127.924  1.00 87.72           H
ATOM    996  N   GLU A  63      91.661  83.776 128.894  1.00 80.03           N
ATOM    997  H   GLU A  63      92.482  83.914 129.465  1.00 80.03           H
ATOM    998  CA  GLU A  63      91.127  82.401 128.780  1.00 80.03           C
ATOM    999  HA  GLU A  63      90.902  82.224 127.728  1.00 80.03           H
ATOM   1000  C   GLU A  63      89.773  82.246 129.542  1.00 80.03           C
ATOM   1001  CB  GLU A  63      92.140  81.317 129.220  1.00 80.03           C
ATOM   1002  HB2 GLU A  63      91.578  80.384 129.267  1.00 80.03           H
ATOM   1003  HB3 GLU A  63      92.489  81.515 130.233  1.00 80.03           H
ATOM   1004  O   GLU A  63      89.627  82.590 130.719  1.00 80.03           O
ATOM   1005  CG  GLU A  63      93.315  81.209 128.229  1.00 80.03           C
ATOM   1006  HG2 GLU A  63      94.137  81.835 128.578  1.00 80.03           H
ATOM   1007  HG3 GLU A  63      92.980  81.620 127.277  1.00 80.03           H
ATOM   1008  CD  GLU A  63      93.820  79.771 127.913  1.00 80.03           C
ATOM   1009  OE1 GLU A  63      95.027  79.642 127.572  1.00 80.03           O
ATOM   1010  OE2 GLU A  63      93.072  78.780 128.151  1.00 80.03           O
ATOM   1011  N   GLY A  64      88.780  81.679 128.840  1.00 77.92           N
ATOM   1012  H   GLY A  64      88.991  81.455 127.878  1.00 77.92           H
ATOM   1013  CA  GLY A  64      87.404  81.479 129.296  1.00 77.92           C
ATOM   1014  HA2 GLY A  64      87.033  80.595 128.777  1.00 77.92           H
ATOM   1015  HA3 GLY A  64      87.420  81.295 130.370  1.00 77.92           H
ATOM   1016  C   GLY A  64      86.416  82.638 129.105  1.00 77.92           C
ATOM   1017  O   GLY A  64      85.262  82.471 129.534  1.00 77.92           O
ATOM   1018  N   THR A  65      86.821  83.815 128.561  1.00 85.14           N
ATOM   1019  H   THR A  65      87.738  83.898 128.147  1.00 85.14           H
ATOM   1020  CA  THR A  65      85.788  84.856 128.204  1.00 85.14           C
ATOM   1021  HA  THR A  65      85.283  85.107 129.136  1.00 85.14           H
ATOM   1022  C   THR A  65      84.788  84.424 127.118  1.00 85.14           C
ATOM   1023  CB  THR A  65      86.438  86.186 127.709  1.00 85.14           C
ATOM   1024  HB  THR A  65      85.658  86.861 127.359  1.00 85.14           H
ATOM   1025  O   THR A  65      85.222  84.144 125.999  1.00 85.14           O
ATOM   1026  CG2 THR A  65      87.223  86.898 128.766  1.00 85.14           C
ATOM   1027 HG21 THR A  65      88.147  86.367 128.992  1.00 85.14           H
ATOM   1028 HG22 THR A  65      86.650  86.876 129.693  1.00 85.14           H
ATOM   1029 HG23 THR A  65      87.400  87.926 128.447  1.00 85.14           H
ATOM   1030  OG1 THR A  65      87.291  85.983 126.623  1.00 85.14           O
ATOM   1031  HG1 THR A  65      86.856  85.350 126.047  1.00 85.14           H
ATOM   1032  N   LYS A  66      83.523  84.330 127.505  1.00 85.11           N
ATOM   1033  H   LYS A  66      83.319  84.449 128.488  1.00 85.11           H
ATOM   1034  CA  LYS A  66      82.444  83.802 126.628  1.00 85.11           C
ATOM   1035  HA  LYS A  66      82.776  82.918 126.084  1.00 85.11           H
ATOM   1036  C   LYS A  66      81.976  84.772 125.536  1.00 85.11           C
ATOM   1037  CB  LYS A  66      81.229  83.422 127.506  1.00 85.11           C
ATOM   1038  HB2 LYS A  66      80.319  83.362 126.908  1.00 85.11           H
ATOM   1039  HB3 LYS A  66      81.053  84.244 128.200  1.00 85.11           H
ATOM   1040  O   LYS A  66      81.332  84.333 124.582  1.00 85.11           O
ATOM   1041  CG  LYS A  66      81.412  82.097 128.293  1.00 85.11           C
ATOM   1042  HG2 LYS A  66      81.645  81.287 127.603  1.00 85.11           H
ATOM   1043  HG3 LYS A  66      82.247  82.147 128.992  1.00 85.11           H
ATOM   1044  CD  LYS A  66      80.132  81.810 129.096  1.00 85.11           C
ATOM   1045  HD2 LYS A  66      79.293  81.713 128.408  1.00 85.11           H
ATOM   1046  HD3 LYS A  66      79.938  82.661 129.749  1.00 85.11           H
ATOM   1047  CE  LYS A  66      80.170  80.539 129.973  1.00 85.11           C
ATOM   1048  HE2 LYS A  66      81.036  80.624 130.629  1.00 85.11           H
ATOM   1049  HE3 LYS A  66      80.336  79.685 129.317  1.00 85.11           H
ATOM   1050  NZ  LYS A  66      78.929  80.387 130.773  1.00 85.11           N
ATOM   1051  HZ1 LYS A  66      78.066  80.434 130.250  1.00 85.11           H
ATOM   1052  HZ2 LYS A  66      78.884  81.143 131.441  1.00 85.11           H
ATOM   1053  HZ3 LYS A  66      78.924  79.501 131.257  1.00 85.11           H
ATOM   1054  N   THR A  67      82.191  86.063 125.684  1.00 91.57           N
ATOM   1055  H   THR A  67      82.829  86.271 126.439  1.00 91.57           H
ATOM   1056  CA  THR A  67      81.623  87.194 124.910  1.00 91.57           C
ATOM   1057  HA  THR A  67      81.151  86.758 124.030  1.00 91.57           H
ATOM   1058  C   THR A  67      82.680  88.169 124.404  1.00 91.57           C
ATOM   1059  CB  THR A  67      80.600  87.956 125.769  1.00 91.57           C
ATOM   1060  HB  THR A  67      81.147  88.446 126.574  1.00 91.57           H
ATOM   1061  O   THR A  67      83.279  88.865 125.216  1.00 91.57           O
ATOM   1062  CG2 THR A  67      79.896  89.053 125.004  1.00 91.57           C
ATOM   1063 HG21 THR A  67      79.058  89.468 125.563  1.00 91.57           H
ATOM   1064 HG22 THR A  67      79.479  88.669 124.073  1.00 91.57           H
ATOM   1065 HG23 THR A  67      80.613  89.858 124.845  1.00 91.57           H
ATOM   1066  OG1 THR A  67      79.614  87.141 126.362  1.00 91.57           O
ATOM   1067  HG1 THR A  67      79.898  86.954 127.259  1.00 91.57           H
ATOM   1068  N   ILE A  68      82.810  88.332 123.100  1.00 93.15           N
ATOM   1069  H   ILE A  68      82.302  87.698 122.500  1.00 93.15           H
ATOM   1070  CA  ILE A  68      83.644  89.391 122.507  1.00 93.15           C
ATOM   1071  HA  ILE A  68      84.595  89.343 123.037  1.00 93.15           H
ATOM   1072  C   ILE A  68      82.983  90.772 122.729  1.00 93.15           C
ATOM   1073  CB  ILE A  68      83.921  89.144 120.973  1.00 93.15           C
ATOM   1074  HB  ILE A  68      82.976  89.215 120.433  1.00 93.15           H
ATOM   1075  O   ILE A  68      81.863  90.992 122.248  1.00 93.15           O
ATOM   1076  CG1 ILE A  68      84.490  87.707 120.784  1.00 93.15           C
ATOM   1077 HG12 ILE A  68      83.705  87.009 121.074  1.00 93.15           H
ATOM   1078 HG13 ILE A  68      85.343  87.566 121.448  1.00 93.15           H
ATOM   1079  CG2 ILE A  68      84.893  90.210 120.435  1.00 93.15           C
ATOM   1080 HG21 ILE A  68      84.461  91.208 120.503  1.00 93.15           H
ATOM   1081 HG22 ILE A  68      85.806  90.177 121.030  1.00 93.15           H
ATOM   1082 HG23 ILE A  68      85.124  90.013 119.389  1.00 93.15           H
ATOM   1083  CD1 ILE A  68      84.947  87.385 119.362  1.00 93.15           C
ATOM   1084 HD11 ILE A  68      85.882  87.890 119.119  1.00 93.15           H
ATOM   1085 HD12 ILE A  68      84.148  87.680 118.682  1.00 93.15           H
ATOM   1086 HD13 ILE A  68      85.106  86.307 119.326  1.00 93.15           H
ATOM   1087  N   LYS A  69      83.709  91.688 123.432  1.00 94.04           N
ATOM   1088  H   LYS A  69      84.615  91.400 123.774  1.00 94.04           H
ATOM   1089  CA  LYS A  69      83.337  93.112 123.554  1.00 94.04           C
ATOM   1090  HA  LYS A  69      82.286  93.215 123.287  1.00 94.04           H
ATOM   1091  C   LYS A  69      84.057  94.013 122.567  1.00 94.04           C
ATOM   1092  CB  LYS A  69      83.518  93.554 124.990  1.00 94.04           C
ATOM   1093  HB2 LYS A  69      84.548  93.385 125.305  1.00 94.04           H
ATOM   1094  HB3 LYS A  69      83.275  94.612 125.092  1.00 94.04           H
ATOM   1095  O   LYS A  69      85.110  93.642 122.047  1.00 94.04           O
ATOM   1096  CG  LYS A  69      82.607  92.743 125.910  1.00 94.04           C
ATOM   1097  HG2 LYS A  69      81.609  92.601 125.495  1.00 94.04           H
ATOM   1098  HG3 LYS A  69      83.065  91.769 126.082  1.00 94.04           H
ATOM   1099  CD  LYS A  69      82.439  93.375 127.278  1.00 94.04           C
ATOM   1100  HD2 LYS A  69      83.410  93.308 127.768  1.00 94.04           H
ATOM   1101  HD3 LYS A  69      82.158  94.417 127.128  1.00 94.04           H
ATOM   1102  CE  LYS A  69      81.357  92.585 128.075  1.00 94.04           C
ATOM   1103  HE2 LYS A  69      81.773  91.622 128.372  1.00 94.04           H
ATOM   1104  HE3 LYS A  69      80.487  92.383 127.451  1.00 94.04           H
ATOM   1105  NZ  LYS A  69      80.919  93.298 129.299  1.00 94.04           N
ATOM   1106  HZ1 LYS A  69      80.341  94.100 129.091  1.00 94.04           H
ATOM   1107  HZ2 LYS A  69      80.337  92.751 129.917  1.00 94.04           H
ATOM   1108  HZ3 LYS A  69      81.688  93.555 129.901  1.00 94.04           H
ATOM   1109  N   SER A  70      83.489  95.194 122.321  1.00 95.81           N
ATOM   1110  H   SER A  70      82.692  95.498 122.861  1.00 95.81           H
ATOM   1111  CA  SER A  70      84.004  96.144 121.335  1.00 95.81           C
ATOM   1112  HA  SER A  70      83.883  95.714 120.341  1.00 95.81           H
ATOM   1113  C   SER A  70      85.471  96.528 121.509  1.00 95.81           C
ATOM   1114  CB  SER A  70      83.125  97.403 121.367  1.00 95.81           C
ATOM   1115  HB2 SER A  70      82.107  97.173 121.052  1.00 95.81           H
ATOM   1116  HB3 SER A  70      83.552  98.164 120.715  1.00 95.81           H
ATOM   1117  O   SER A  70      86.137  96.771 120.504  1.00 95.81           O
ATOM   1118  OG  SER A  70      82.978  97.858 122.696  1.00 95.81           O
ATOM   1119  HG  SER A  70      82.646  98.758 122.679  1.00 95.81           H
ATOM   1120  N   SER A  71      85.970  96.592 122.737  1.00 95.14           N
ATOM   1121  H   SER A  71      85.328  96.437 123.502  1.00 95.14           H
ATOM   1122  CA  SER A  71      87.358  96.848 123.106  1.00 95.14           C
ATOM   1123  HA  SER A  71      87.634  97.864 122.824  1.00 95.14           H
ATOM   1124  C   SER A  71      88.331  95.857 122.522  1.00 95.14           C
ATOM   1125  CB  SER A  71      87.423  96.773 124.642  1.00 95.14           C
ATOM   1126  HB2 SER A  71      88.417  96.951 125.052  1.00 95.14           H
ATOM   1127  HB3 SER A  71      86.828  97.569 125.089  1.00 95.14           H
ATOM   1128  O   SER A  71      89.438  96.233 122.144  1.00 95.14           O
ATOM   1129  OG  SER A  71      86.923  95.521 125.107  1.00 95.14           O
ATOM   1130  HG  SER A  71      87.655  94.987 125.426  1.00 95.14           H
ATOM   1131  N   ALA A  72      87.948  94.552 122.409  1.00 95.56           N
ATOM   1132  H   ALA A  72      87.076  94.263 122.828  1.00 95.56           H
ATOM   1133  CA  ALA A  72      88.802  93.522 121.873  1.00 95.56           C
ATOM   1134  HA  ALA A  72      89.766  93.625 122.371  1.00 95.56           H
ATOM   1135  C   ALA A  72      89.017  93.753 120.352  1.00 95.56           C
ATOM   1136  CB  ALA A  72      88.255  92.137 122.211  1.00 95.56           C
ATOM   1137  HB1 ALA A  72      88.028  92.050 123.273  1.00 95.56           H
ATOM   1138  HB2 ALA A  72      89.004  91.389 121.953  1.00 95.56           H
ATOM   1139  HB3 ALA A  72      87.362  91.942 121.616  1.00 95.56           H
ATOM   1140  O   ALA A  72      90.115  93.618 119.845  1.00 95.56           O
ATOM   1141  N   VAL A  73      87.955  94.147 119.644  1.00 96.65           N
ATOM   1142  H   VAL A  73      87.093  94.250 120.158  1.00 96.65           H
ATOM   1143  CA  VAL A  73      87.951  94.533 118.218  1.00 96.65           C
ATOM   1144  HA  VAL A  73      88.483  93.743 117.687  1.00 96.65           H
ATOM   1145  C   VAL A  73      88.743  95.838 118.014  1.00 96.65           C
ATOM   1146  CB  VAL A  73      86.509  94.612 117.683  1.00 96.65           C
ATOM   1147  HB  VAL A  73      85.992  95.476 118.101  1.00 96.65           H
ATOM   1148  O   VAL A  73      89.541  95.893 117.080  1.00 96.65           O
ATOM   1149  CG1 VAL A  73      86.479  94.718 116.159  1.00 96.65           C
ATOM   1150 HG11 VAL A  73      85.448  94.837 115.826  1.00 96.65           H
ATOM   1151 HG12 VAL A  73      86.906  93.827 115.699  1.00 96.65           H
ATOM   1152 HG13 VAL A  73      87.099  95.558 115.846  1.00 96.65           H
ATOM   1153  CG2 VAL A  73      85.663  93.407 118.119  1.00 96.65           C
ATOM   1154 HG21 VAL A  73      85.461  93.493 119.187  1.00 96.65           H
ATOM   1155 HG22 VAL A  73      86.190  92.473 117.925  1.00 96.65           H
ATOM   1156 HG23 VAL A  73      84.739  93.426 117.542  1.00 96.65           H
ATOM   1157  N   LEU A  74      88.504  96.876 118.842  1.00 96.67           N
ATOM   1158  H   LEU A  74      87.768  96.794 119.529  1.00 96.67           H
ATOM   1159  CA  LEU A  74      89.221  98.145 118.803  1.00 96.67           C
ATOM   1160  HA  LEU A  74      89.056  98.646 117.849  1.00 96.67           H
ATOM   1161  C   LEU A  74      90.739  97.908 118.867  1.00 96.67           C
ATOM   1162  CB  LEU A  74      88.703  99.049 119.939  1.00 96.67           C
ATOM   1163  HB2 LEU A  74      89.477  99.767 120.210  1.00 96.67           H
ATOM   1164  HB3 LEU A  74      88.514  98.451 120.830  1.00 96.67           H
ATOM   1165  O   LEU A  74      91.460  98.251 117.919  1.00 96.67           O
ATOM   1166  CG  LEU A  74      87.437  99.842 119.560  1.00 96.67           C
ATOM   1167  HG  LEU A  74      86.755  99.251 118.949  1.00 96.67           H
ATOM   1168  CD1 LEU A  74      86.735 100.197 120.854  1.00 96.67           C
ATOM   1169 HD11 LEU A  74      85.815 100.739 120.635  1.00 96.67           H
ATOM   1170 HD12 LEU A  74      86.452  99.283 121.376  1.00 96.67           H
ATOM   1171 HD13 LEU A  74      87.376 100.784 121.511  1.00 96.67           H
ATOM   1172  CD2 LEU A  74      87.824 101.119 118.809  1.00 96.67           C
ATOM   1173 HD21 LEU A  74      88.530 101.726 119.376  1.00 96.67           H
ATOM   1174 HD22 LEU A  74      86.924 101.699 118.605  1.00 96.67           H
ATOM   1175 HD23 LEU A  74      88.307 100.875 117.863  1.00 96.67           H
ATOM   1176  N   LEU A  75      91.205  97.357 119.976  1.00 95.14           N
ATOM   1177  H   LEU A  75      90.570  97.068 120.707  1.00 95.14           H
ATOM   1178  CA  LEU A  75      92.645  97.146 120.186  1.00 95.14           C
ATOM   1179  HA  LEU A  75      93.138  98.107 120.033  1.00 95.14           H
ATOM   1180  C   LEU A  75      93.273  96.227 119.139  1.00 95.14           C
ATOM   1181  CB  LEU A  75      92.858  96.682 121.642  1.00 95.14           C
ATOM   1182  HB2 LEU A  75      93.885  96.371 121.834  1.00 95.14           H
ATOM   1183  HB3 LEU A  75      92.317  95.741 121.743  1.00 95.14           H
ATOM   1184  O   LEU A  75      94.433  96.529 118.756  1.00 95.14           O
ATOM   1185  CG  LEU A  75      92.433  97.689 122.721  1.00 95.14           C
ATOM   1186  HG  LEU A  75      91.429  98.083 122.561  1.00 95.14           H
ATOM   1187  CD1 LEU A  75      92.355  97.026 124.097  1.00 95.14           C
ATOM   1188 HD11 LEU A  75      93.356  96.639 124.284  1.00 95.14           H
ATOM   1189 HD12 LEU A  75      92.115  97.762 124.864  1.00 95.14           H
ATOM   1190 HD13 LEU A  75      91.660  96.186 124.112  1.00 95.14           H
ATOM   1191  CD2 LEU A  75      93.347  98.907 122.839  1.00 95.14           C
ATOM   1192 HD21 LEU A  75      93.414  99.407 121.873  1.00 95.14           H
ATOM   1193 HD22 LEU A  75      94.349  98.631 123.169  1.00 95.14           H
ATOM   1194 HD23 LEU A  75      92.881  99.606 123.534  1.00 95.14           H
ATOM   1195  N   ALA A  76      92.600  95.173 118.644  1.00 95.80           N
ATOM   1196  H   ALA A  76      91.661  94.971 118.957  1.00 95.80           H
ATOM   1197  CA  ALA A  76      93.183  94.312 117.613  1.00 95.80           C
ATOM   1198  HA  ALA A  76      94.232  94.130 117.847  1.00 95.80           H
ATOM   1199  C   ALA A  76      93.242  94.957 116.206  1.00 95.80           C
ATOM   1200  CB  ALA A  76      92.433  92.966 117.596  1.00 95.80           C
ATOM   1201  HB1 ALA A  76      92.516  92.505 118.580  1.00 95.80           H
ATOM   1202  HB2 ALA A  76      91.400  93.164 117.312  1.00 95.80           H
ATOM   1203  HB3 ALA A  76      92.893  92.343 116.829  1.00 95.80           H
ATOM   1204  O   ALA A  76      94.172  94.670 115.449  1.00 95.80           O
ATOM   1205  N   ALA A  77      92.268  95.771 115.814  1.00 96.86           N
ATOM   1206  H   ALA A  77      91.443  95.804 116.396  1.00 96.86           H
ATOM   1207  CA  ALA A  77      92.324  96.566 114.570  1.00 96.86           C
ATOM   1208  HA  ALA A  77      92.647  95.923 113.750  1.00 96.86           H
ATOM   1209  C   ALA A  77      93.383  97.668 114.670  1.00 96.86           C
ATOM   1210  CB  ALA A  77      90.912  97.149 114.279  1.00 96.86           C
ATOM   1211  HB1 ALA A  77      90.567  97.773 115.104  1.00 96.86           H
ATOM   1212  HB2 ALA A  77      90.225  96.309 114.172  1.00 96.86           H
ATOM   1213  HB3 ALA A  77      90.905  97.725 113.354  1.00 96.86           H
ATOM   1214  O   ALA A  77      94.136  97.909 113.714  1.00 96.86           O
ATOM   1215  N   GLY A  78      93.547  98.293 115.840  1.00 94.53           N
ATOM   1216  H   GLY A  78      92.892  98.077 116.578  1.00 94.53           H
ATOM   1217  CA  GLY A  78      94.681  99.224 116.124  1.00 94.53           C
ATOM   1218  HA2 GLY A  78      94.620  99.530 117.168  1.00 94.53           H
ATOM   1219  HA3 GLY A  78      94.631 100.129 115.518  1.00 94.53           H
ATOM   1220  C   GLY A  78      96.040  98.551 115.985  1.00 94.53           C
ATOM   1221  O   GLY A  78      96.973  99.126 115.438  1.00 94.53           O
ATOM   1222  N   ASP A  79      96.162  97.310 116.478  1.00 93.52           N
ATOM   1223  H   ASP A  79      95.397  96.943 117.025  1.00 93.52           H
ATOM   1224  CA  ASP A  79      97.351  96.482 116.370  1.00 93.52           C
ATOM   1225  HA  ASP A  79      98.220  97.045 116.711  1.00 93.52           H
ATOM   1226  C   ASP A  79      97.615  96.131 114.874  1.00 93.52           C
ATOM   1227  CB  ASP A  79      97.184  95.215 117.205  1.00 93.52           C
ATOM   1228  HB2 ASP A  79      96.823  95.492 118.195  1.00 93.52           H
ATOM   1229  HB3 ASP A  79      96.428  94.567 116.760  1.00 93.52           H
ATOM   1230  O   ASP A  79      98.729  96.332 114.397  1.00 93.52           O
ATOM   1231  CG  ASP A  79      98.503  94.462 117.348  1.00 93.52           C
ATOM   1232  OD1 ASP A  79      99.526  95.072 117.774  1.00 93.52           O
ATOM   1233  OD2 ASP A  79      98.592  93.289 116.955  1.00 93.52           O
ATOM   1234  N   LEU A  80      96.609  95.617 114.189  1.00 93.59           N
ATOM   1235  H   LEU A  80      95.720  95.426 114.628  1.00 93.59           H
ATOM   1236  CA  LEU A  80      96.757  95.078 112.821  1.00 93.59           C
ATOM   1237  HA  LEU A  80      97.597  94.383 112.826  1.00 93.59           H
ATOM   1238  C   LEU A  80      97.093  96.227 111.839  1.00 93.59           C
ATOM   1239  CB  LEU A  80      95.474  94.328 112.413  1.00 93.59           C
ATOM   1240  HB2 LEU A  80      95.291  93.470 113.059  1.00 93.59           H
ATOM   1241  HB3 LEU A  80      94.678  95.057 112.565  1.00 93.59           H
ATOM   1242  O   LEU A  80      97.929  96.014 110.943  1.00 93.59           O
ATOM   1243  CG  LEU A  80      95.404  93.818 110.954  1.00 93.59           C
ATOM   1244  HG  LEU A  80      95.543  94.649 110.263  1.00 93.59           H
ATOM   1245  CD1 LEU A  80      96.357  92.682 110.640  1.00 93.59           C
ATOM   1246 HD11 LEU A  80      96.176  92.374 109.610  1.00 93.59           H
ATOM   1247 HD12 LEU A  80      96.165  91.832 111.294  1.00 93.59           H
ATOM   1248 HD13 LEU A  80      97.382  93.042 110.730  1.00 93.59           H
ATOM   1249  CD2 LEU A  80      94.013  93.277 110.669  1.00 93.59           C
ATOM   1250 HD21 LEU A  80      93.306  94.102 110.751  1.00 93.59           H
ATOM   1251 HD22 LEU A  80      93.769  92.472 111.363  1.00 93.59           H
ATOM   1252 HD23 LEU A  80      93.952  92.935 109.636  1.00 93.59           H
ATOM   1253  N   TYR A  81      96.597  97.431 112.079  1.00 93.74           N
ATOM   1254  H   TYR A  81      96.029  97.574 112.902  1.00 93.74           H
ATOM   1255  CA  TYR A  81      96.784  98.614 111.248  1.00 93.74           C
ATOM   1256  HA  TYR A  81      96.993  98.318 110.220  1.00 93.74           H
ATOM   1257  C   TYR A  81      97.992  99.544 111.606  1.00 93.74           C
ATOM   1258  CB  TYR A  81      95.475  99.441 111.204  1.00 93.74           C
ATOM   1259  HB2 TYR A  81      95.686 100.341 110.625  1.00 93.74           H
ATOM   1260  HB3 TYR A  81      95.265  99.778 112.219  1.00 93.74           H
ATOM   1261  O   TYR A  81      98.110 100.594 110.942  1.00 93.74           O
ATOM   1262  CG  TYR A  81      94.241  98.795 110.664  1.00 93.74           C
ATOM   1263  CD1 TYR A  81      94.244  97.575 109.930  1.00 93.74           C
ATOM   1264  HD1 TYR A  81      95.172  97.041 109.787  1.00 93.74           H
ATOM   1265  CD2 TYR A  81      93.031  99.454 110.818  1.00 93.74           C
ATOM   1266  HD2 TYR A  81      92.984 100.358 111.407  1.00 93.74           H
ATOM   1267  CE1 TYR A  81      93.090  97.057 109.361  1.00 93.74           C
ATOM   1268  HE1 TYR A  81      93.092  96.143 108.785  1.00 93.74           H
ATOM   1269  CE2 TYR A  81      91.827  98.946 110.215  1.00 93.74           C
ATOM   1270  HE2 TYR A  81      90.900  99.489 110.329  1.00 93.74           H
ATOM   1271  OH  TYR A  81      90.766  97.276 108.845  1.00 93.74           O
ATOM   1272  HH  TYR A  81      89.993  97.844 108.795  1.00 93.74           H
ATOM   1273  CZ  TYR A  81      91.889  97.750 109.480  1.00 93.74           C
ATOM   1274  N   GLY A  82      98.861  99.173 112.532  1.00 87.05           N
ATOM   1275  H   GLY A  82      98.634  98.340 113.056  1.00 87.05           H
ATOM   1276  CA  GLY A  82     100.069  99.903 112.864  1.00 87.05           C
ATOM   1277  HA2 GLY A  82     100.585  99.369 113.662  1.00 87.05           H
ATOM   1278  HA3 GLY A  82     100.707  99.923 111.981  1.00 87.05           H
ATOM   1279  C   GLY A  82      99.804 101.337 113.354  1.00 87.05           C
ATOM   1280  O   GLY A  82      98.688 101.771 113.587  1.00 87.05           O
ATOM   1281  N   LYS A  83     100.877 102.097 113.632  1.00 83.56           N
ATOM   1282  H   LYS A  83     101.776 101.712 113.378  1.00 83.56           H
ATOM   1283  CA  LYS A  83     100.860 103.290 114.472  1.00 83.56           C
ATOM   1284  HA  LYS A  83     100.434 103.053 115.447  1.00 83.56           H
ATOM   1285  C   LYS A  83      99.891 104.378 113.946  1.00 83.56           C
ATOM   1286  CB  LYS A  83     102.274 103.918 114.626  1.00 83.56           C
ATOM   1287  HB2 LYS A  83     102.159 104.968 114.898  1.00 83.56           H
ATOM   1288  HB3 LYS A  83     102.832 103.882 113.690  1.00 83.56           H
ATOM   1289  O   LYS A  83      99.283 105.029 114.809  1.00 83.56           O
ATOM   1290  CG  LYS A  83     103.070 103.217 115.735  1.00 83.56           C
ATOM   1291  HG2 LYS A  83     103.056 102.188 115.375  1.00 83.56           H
ATOM   1292  HG3 LYS A  83     102.559 103.273 116.696  1.00 83.56           H
ATOM   1293  CD  LYS A  83     104.512 103.658 116.087  1.00 83.56           C
ATOM   1294  HD2 LYS A  83     105.117 103.502 115.194  1.00 83.56           H
ATOM   1295  HD3 LYS A  83     104.483 104.735 116.254  1.00 83.56           H
ATOM   1296  CE  LYS A  83     105.014 102.850 117.336  1.00 83.56           C
ATOM   1297  HE2 LYS A  83     105.044 101.779 117.133  1.00 83.56           H
ATOM   1298  HE3 LYS A  83     104.328 102.972 118.174  1.00 83.56           H
ATOM   1299  NZ  LYS A  83     106.318 103.167 117.824  1.00 83.56           N
ATOM   1300  HZ1 LYS A  83     106.518 102.553 118.600  1.00 83.56           H
ATOM   1301  HZ2 LYS A  83     106.318 104.091 118.231  1.00 83.56           H
ATOM   1302  HZ3 LYS A  83     107.048 103.016 117.142  1.00 83.56           H
ATOM   1303  N   ASP A  84      99.730 104.591 112.640  1.00 84.70           N
ATOM   1304  H   ASP A  84     100.246 103.984 112.020  1.00 84.70           H
ATOM   1305  CA  ASP A  84      99.056 105.803 112.134  1.00 84.70           C
ATOM   1306  HA  ASP A  84      98.897 106.488 112.967  1.00 84.70           H
ATOM   1307  C   ASP A  84      97.669 105.512 111.524  1.00 84.70           C
ATOM   1308  CB  ASP A  84     100.018 106.560 111.195  1.00 84.70           C
ATOM   1309  HB2 ASP A  84      99.635 107.563 111.009  1.00 84.70           H
ATOM   1310  HB3 ASP A  84     100.089 106.019 110.252  1.00 84.70           H
ATOM   1311  O   ASP A  84      96.674 106.088 111.964  1.00 84.70           O
ATOM   1312  CG  ASP A  84     101.419 106.703 111.742  1.00 84.70           C
ATOM   1313  OD1 ASP A  84     101.554 106.936 112.936  1.00 84.70           O
ATOM   1314  OD2 ASP A  84     102.397 106.435 111.048  1.00 84.70           O
ATOM   1315  N   LEU A  85      97.554 104.518 110.610  1.00 89.70           N
ATOM   1316  H   LEU A  85      98.363 103.997 110.303  1.00 89.70           H
ATOM   1317  CA  LEU A  85      96.210 104.016 110.218  1.00 89.70           C
ATOM   1318  HA  LEU A  85      95.686 104.920 109.906  1.00 89.70           H
ATOM   1319  C   LEU A  85      95.422 103.451 111.413  1.00 89.70           C
ATOM   1320  CB  LEU A  85      96.282 102.967 109.054  1.00 89.70           C
ATOM   1321  HB2 LEU A  85      95.611 102.180 109.397  1.00 89.70           H
ATOM   1322  HB3 LEU A  85      97.268 102.507 108.979  1.00 89.70           H
ATOM   1323  O   LEU A  85      94.221 103.652 111.501  1.00 89.70           O
ATOM   1324  CG  LEU A  85      95.856 103.467 107.673  1.00 89.70           C
ATOM   1325  HG  LEU A  85      95.280 104.390 107.746  1.00 89.70           H
ATOM   1326  CD1 LEU A  85      97.048 103.741 106.799  1.00 89.70           C
ATOM   1327 HD11 LEU A  85      97.748 104.425 107.279  1.00 89.70           H
ATOM   1328 HD12 LEU A  85      96.730 104.138 105.835  1.00 89.70           H
ATOM   1329 HD13 LEU A  85      97.566 102.795 106.639  1.00 89.70           H
ATOM   1330  CD2 LEU A  85      94.985 102.452 106.937  1.00 89.70           C
ATOM   1331 HD21 LEU A  85      94.132 102.132 107.535  1.00 89.70           H
ATOM   1332 HD22 LEU A  85      95.559 101.558 106.692  1.00 89.70           H
ATOM   1333 HD23 LEU A  85      94.565 102.885 106.030  1.00 89.70           H
ATOM   1334  N   GLY A  86      96.095 102.774 112.380  1.00 92.58           N
ATOM   1335  H   GLY A  86      97.065 102.548 112.215  1.00 92.58           H
ATOM   1336  CA  GLY A  86      95.520 102.252 113.634  1.00 92.58           C
ATOM   1337  HA2 GLY A  86      94.738 101.530 113.399  1.00 92.58           H
ATOM   1338  HA3 GLY A  86      96.309 101.764 114.205  1.00 92.58           H
ATOM   1339  C   GLY A  86      94.920 103.297 114.555  1.00 92.58           C
ATOM   1340  O   GLY A  86      93.790 103.116 115.022  1.00 92.58           O
ATOM   1341  N   ARG A  87      95.572 104.440 114.776  1.00 91.07           N
ATOM   1342  H   ARG A  87      96.522 104.518 114.442  1.00 91.07           H
ATOM   1343  CA  ARG A  87      95.015 105.635 115.468  1.00 91.07           C
ATOM   1344  HA  ARG A  87      94.720 105.358 116.480  1.00 91.07           H
ATOM   1345  C   ARG A  87      93.738 106.136 114.730  1.00 91.07           C
ATOM   1346  CB  ARG A  87      96.037 106.768 115.446  1.00 91.07           C
ATOM   1347  HB2 ARG A  87      96.434 106.774 114.431  1.00 91.07           H
ATOM   1348  HB3 ARG A  87      95.504 107.706 115.599  1.00 91.07           H
ATOM   1349  O   ARG A  87      92.698 106.281 115.383  1.00 91.07           O
ATOM   1350  CG  ARG A  87      97.202 106.724 116.445  1.00 91.07           C
ATOM   1351  HG2 ARG A  87      97.691 105.751 116.415  1.00 91.07           H
ATOM   1352  HG3 ARG A  87      96.778 106.799 117.447  1.00 91.07           H
ATOM   1353  CD  ARG A  87      98.214 107.880 116.161  1.00 91.07           C
ATOM   1354  HD2 ARG A  87      97.968 108.347 115.208  1.00 91.07           H
ATOM   1355  HD3 ARG A  87      98.080 108.648 116.923  1.00 91.07           H
ATOM   1356  NE  ARG A  87      99.630 107.410 116.127  1.00 91.07           N
ATOM   1357  HE  ARG A  87      99.741 106.445 115.850  1.00 91.07           H
ATOM   1358  NH1 ARG A  87     100.775 109.450 116.006  1.00 91.07           N
ATOM   1359 HH11 ARG A  87     100.003 109.955 116.419  1.00 91.07           H
ATOM   1360 HH12 ARG A  87     101.543 109.946 115.577  1.00 91.07           H
ATOM   1361  NH2 ARG A  87     101.666 107.595 115.285  1.00 91.07           N
ATOM   1362 HH21 ARG A  87     102.482 108.135 115.034  1.00 91.07           H
ATOM   1363 HH22 ARG A  87     101.394 106.923 114.582  1.00 91.07           H
ATOM   1364  CZ  ARG A  87     100.670 108.160 115.832  1.00 91.07           C
ATOM   1365  N   HIS A  88      93.761 106.309 113.387  1.00 93.29           N
ATOM   1366  H   HIS A  88      94.636 106.288 112.883  1.00 93.29           H
ATOM   1367  CA  HIS A  88      92.629 106.858 112.654  1.00 93.29           C
ATOM   1368  HA  HIS A  88      92.397 107.788 113.174  1.00 93.29           H
ATOM   1369  C   HIS A  88      91.396 105.902 112.672  1.00 93.29           C
ATOM   1370  CB  HIS A  88      93.022 107.196 111.209  1.00 93.29           C
ATOM   1371  HB2 HIS A  88      92.122 107.490 110.670  1.00 93.29           H
ATOM   1372  HB3 HIS A  88      93.432 106.333 110.685  1.00 93.29           H
ATOM   1373  O   HIS A  88      90.272 106.242 112.994  1.00 93.29           O
ATOM   1374  CG  HIS A  88      94.080 108.282 111.111  1.00 93.29           C
ATOM   1375  CD2 HIS A  88      94.372 109.273 112.024  1.00 93.29           C
ATOM   1376  HD2 HIS A  88      93.960 109.358 113.018  1.00 93.29           H
ATOM   1377  ND1 HIS A  88      94.798 108.577 110.005  1.00 93.29           N
ATOM   1378  HD1 HIS A  88      94.758 108.122 109.104  1.00 93.29           H
ATOM   1379  CE1 HIS A  88      95.558 109.668 110.240  1.00 93.29           C
ATOM   1380  HE1 HIS A  88      96.209 110.175 109.543  1.00 93.29           H
ATOM   1381  NE2 HIS A  88      95.269 110.174 111.466  1.00 93.29           N
ATOM   1382  N   ALA A  89      91.652 104.607 112.421  1.00 94.71           N
ATOM   1383  H   ALA A  89      92.576 104.402 112.067  1.00 94.71           H
ATOM   1384  CA  ALA A  89      90.690 103.528 112.610  1.00 94.71           C
ATOM   1385  HA  ALA A  89      89.895 103.645 111.873  1.00 94.71           H
ATOM   1386  C   ALA A  89      90.081 103.471 114.009  1.00 94.71           C
ATOM   1387  CB  ALA A  89      91.414 102.189 112.367  1.00 94.71           C
ATOM   1388  HB1 ALA A  89      92.223 102.055 113.085  1.00 94.71           H
ATOM   1389  HB2 ALA A  89      91.903 102.244 111.394  1.00 94.71           H
ATOM   1390  HB3 ALA A  89      90.717 101.351 112.388  1.00 94.71           H
ATOM   1391  O   ALA A  89      88.858 103.570 114.098  1.00 94.71           O
ATOM   1392  N   VAL A  90      90.867 103.353 115.079  1.00 95.58           N
ATOM   1393  H   VAL A  90      91.861 103.399 114.906  1.00 95.58           H
ATOM   1394  CA  VAL A  90      90.375 103.345 116.468  1.00 95.58           C
ATOM   1395  HA  VAL A  90      89.684 102.507 116.563  1.00 95.58           H
ATOM   1396  C   VAL A  90      89.561 104.617 116.773  1.00 95.58           C
ATOM   1397  CB  VAL A  90      91.543 103.228 117.480  1.00 95.58           C
ATOM   1398  HB  VAL A  90      92.356 103.861 117.124  1.00 95.58           H
ATOM   1399  O   VAL A  90      88.537 104.524 117.461  1.00 95.58           O
ATOM   1400  CG1 VAL A  90      91.286 103.580 118.934  1.00 95.58           C
ATOM   1401 HG11 VAL A  90      91.251 104.665 119.029  1.00 95.58           H
ATOM   1402 HG12 VAL A  90      90.365 103.147 119.325  1.00 95.58           H
ATOM   1403 HG13 VAL A  90      92.132 103.277 119.551  1.00 95.58           H
ATOM   1404  CG2 VAL A  90      91.950 101.753 117.481  1.00 95.58           C
ATOM   1405 HG21 VAL A  90      92.867 101.678 118.066  1.00 95.58           H
ATOM   1406 HG22 VAL A  90      92.207 101.399 116.483  1.00 95.58           H
ATOM   1407 HG23 VAL A  90      91.165 101.120 117.893  1.00 95.58           H
ATOM   1408  N   GLY A  91      89.965 105.766 116.265  1.00 95.09           N
ATOM   1409  H   GLY A  91      90.863 105.767 115.802  1.00 95.09           H
ATOM   1410  CA  GLY A  91      89.218 107.021 116.440  1.00 95.09           C
ATOM   1411  HA2 GLY A  91      89.113 107.275 117.495  1.00 95.09           H
ATOM   1412  HA3 GLY A  91      89.763 107.836 115.964  1.00 95.09           H
ATOM   1413  C   GLY A  91      87.831 106.975 115.835  1.00 95.09           C
ATOM   1414  O   GLY A  91      86.828 107.221 116.504  1.00 95.09           O
ATOM   1415  N   GLU A  92      87.730 106.567 114.549  1.00 94.79           N
ATOM   1416  H   GLU A  92      88.613 106.360 114.103  1.00 94.79           H
ATOM   1417  CA  GLU A  92      86.442 106.424 113.864  1.00 94.79           C
ATOM   1418  HA  GLU A  92      85.809 107.288 114.066  1.00 94.79           H
ATOM   1419  C   GLU A  92      85.575 105.231 114.281  1.00 94.79           C
ATOM   1420  CB  GLU A  92      86.615 106.435 112.342  1.00 94.79           C
ATOM   1421  HB2 GLU A  92      87.229 105.586 112.041  1.00 94.79           H
ATOM   1422  HB3 GLU A  92      85.614 106.347 111.920  1.00 94.79           H
ATOM   1423  O   GLU A  92      84.357 105.378 114.405  1.00 94.79           O
ATOM   1424  CG  GLU A  92      87.232 107.706 111.718  1.00 94.79           C
ATOM   1425  HG2 GLU A  92      88.316 107.674 111.826  1.00 94.79           H
ATOM   1426  HG3 GLU A  92      87.007 107.667 110.652  1.00 94.79           H
ATOM   1427  CD  GLU A  92      86.706 109.035 112.269  1.00 94.79           C
ATOM   1428  OE1 GLU A  92      87.515 109.931 112.601  1.00 94.79           O
ATOM   1429  OE2 GLU A  92      85.488 109.187 112.390  1.00 94.79           O
ATOM   1430  N   MET A  93      86.192 104.095 114.609  1.00 96.49           N
ATOM   1431  H   MET A  93      87.191 104.061 114.459  1.00 96.49           H
ATOM   1432  CA  MET A  93      85.544 102.955 115.260  1.00 96.49           C
ATOM   1433  HA  MET A  93      84.740 102.618 114.606  1.00 96.49           H
ATOM   1434  C   MET A  93      84.893 103.384 116.590  1.00 96.49           C
ATOM   1435  CB  MET A  93      86.545 101.815 115.547  1.00 96.49           C
ATOM   1436  HB2 MET A  93      86.076 101.118 116.241  1.00 96.49           H
ATOM   1437  HB3 MET A  93      87.401 102.257 116.058  1.00 96.49           H
ATOM   1438  O   MET A  93      83.729 103.088 116.838  1.00 96.49           O
ATOM   1439  CG  MET A  93      87.014 101.060 114.298  1.00 96.49           C
ATOM   1440  HG2 MET A  93      87.271 101.766 113.508  1.00 96.49           H
ATOM   1441  HG3 MET A  93      86.234 100.403 113.913  1.00 96.49           H
ATOM   1442  SD  MET A  93      88.467 100.037 114.619  1.00 96.49           S
ATOM   1443  CE  MET A  93      87.695  98.753 115.619  1.00 96.49           C
ATOM   1444  HE1 MET A  93      87.393  99.269 116.530  1.00 96.49           H
ATOM   1445  HE2 MET A  93      88.462  98.008 115.832  1.00 96.49           H
ATOM   1446  HE3 MET A  93      86.866  98.243 115.128  1.00 96.49           H
ATOM   1447  N   THR A  94      85.630 104.142 117.422  1.00 96.22           N
ATOM   1448  H   THR A  94      86.580 104.348 117.148  1.00 96.22           H
ATOM   1449  CA  THR A  94      85.115 104.743 118.690  1.00 96.22           C
ATOM   1450  HA  THR A  94      84.771 103.908 119.301  1.00 96.22           H
ATOM   1451  C   THR A  94      83.950 105.711 118.433  1.00 96.22           C
ATOM   1452  CB  THR A  94      86.191 105.523 119.424  1.00 96.22           C
ATOM   1453  HB  THR A  94      86.617 106.247 118.729  1.00 96.22           H
ATOM   1454  O   THR A  94      82.901 105.576 119.052  1.00 96.22           O
ATOM   1455  CG2 THR A  94      85.692 106.137 120.713  1.00 96.22           C
ATOM   1456 HG21 THR A  94      86.510 106.439 121.367  1.00 96.22           H
ATOM   1457 HG22 THR A  94      85.038 105.426 121.218  1.00 96.22           H
ATOM   1458 HG23 THR A  94      85.123 107.041 120.494  1.00 96.22           H
ATOM   1459  OG1 THR A  94      87.200 104.632 119.800  1.00 96.22           O
ATOM   1460  HG1 THR A  94      87.791 104.521 119.051  1.00 96.22           H
ATOM   1461  N   LYS A  95      84.035 106.567 117.402  1.00 95.54           N
ATOM   1462  H   LYS A  95      84.928 106.689 116.947  1.00 95.54           H
ATOM   1463  CA  LYS A  95      82.928 107.458 116.987  1.00 95.54           C
ATOM   1464  HA  LYS A  95      82.586 108.063 117.827  1.00 95.54           H
ATOM   1465  C   LYS A  95      81.707 106.707 116.528  1.00 95.54           C
ATOM   1466  CB  LYS A  95      83.393 108.420 115.876  1.00 95.54           C
ATOM   1467  HB2 LYS A  95      83.886 107.802 115.126  1.00 95.54           H
ATOM   1468  HB3 LYS A  95      82.550 108.919 115.400  1.00 95.54           H
ATOM   1469  O   LYS A  95      80.616 107.069 116.942  1.00 95.54           O
ATOM   1470  CG  LYS A  95      84.341 109.497 116.414  1.00 95.54           C
ATOM   1471  HG2 LYS A  95      85.081 109.116 117.118  1.00 95.54           H
ATOM   1472  HG3 LYS A  95      83.811 110.321 116.892  1.00 95.54           H
ATOM   1473  CD  LYS A  95      85.117 110.092 115.237  1.00 95.54           C
ATOM   1474  HD2 LYS A  95      85.762 109.339 114.785  1.00 95.54           H
ATOM   1475  HD3 LYS A  95      84.461 110.408 114.426  1.00 95.54           H
ATOM   1476  CE  LYS A  95      86.020 111.232 115.611  1.00 95.54           C
ATOM   1477  HE2 LYS A  95      86.773 110.885 116.318  1.00 95.54           H
ATOM   1478  HE3 LYS A  95      85.500 112.044 116.119  1.00 95.54           H
ATOM   1479  NZ  LYS A  95      86.759 111.717 114.402  1.00 95.54           N
ATOM   1480  HZ1 LYS A  95      86.099 112.131 113.759  1.00 95.54           H
ATOM   1481  HZ2 LYS A  95      87.069 110.912 113.877  1.00 95.54           H
ATOM   1482  HZ3 LYS A  95      87.535 112.321 114.632  1.00 95.54           H
ATOM   1483  N   ALA A  96      81.858 105.667 115.753  1.00 95.74           N
ATOM   1484  H   ALA A  96      82.802 105.478 115.447  1.00 95.74           H
ATOM   1485  CA  ALA A  96      80.768 104.735 115.287  1.00 95.74           C
ATOM   1486  HA  ALA A  96      79.979 105.307 114.800  1.00 95.74           H
ATOM   1487  C   ALA A  96      80.120 103.920 116.416  1.00 95.74           C
ATOM   1488  CB  ALA A  96      81.368 103.779 114.214  1.00 95.74           C
ATOM   1489  HB1 ALA A  96      81.783 104.380 113.405  1.00 95.74           H
ATOM   1490  HB2 ALA A  96      80.600 103.140 113.778  1.00 95.74           H
ATOM   1491  HB3 ALA A  96      82.164 103.172 114.646  1.00 95.74           H
ATOM   1492  O   ALA A  96      78.865 103.844 116.471  1.00 95.74           O
ATOM   1493  N   VAL A  97      80.884 103.397 117.374  1.00 95.35           N
ATOM   1494  H   VAL A  97      81.882 103.540 117.314  1.00 95.35           H
ATOM   1495  CA  VAL A  97      80.335 102.713 118.569  1.00 95.35           C
ATOM   1496  HA  VAL A  97      79.607 101.961 118.263  1.00 95.35           H
ATOM   1497  C   VAL A  97      79.585 103.698 119.488  1.00 95.35           C
ATOM   1498  CB  VAL A  97      81.421 101.955 119.346  1.00 95.35           C
ATOM   1499  HB  VAL A  97      82.258 102.642 119.467  1.00 95.35           H
ATOM   1500  O   VAL A  97      78.461 103.383 119.970  1.00 95.35           O
ATOM   1501  CG1 VAL A  97      81.006 101.462 120.742  1.00 95.35           C
ATOM   1502 HG11 VAL A  97      80.076 100.916 120.585  1.00 95.35           H
ATOM   1503 HG12 VAL A  97      80.785 102.310 121.390  1.00 95.35           H
ATOM   1504 HG13 VAL A  97      81.774 100.802 121.145  1.00 95.35           H
ATOM   1505  CG2 VAL A  97      81.957 100.781 118.554  1.00 95.35           C
ATOM   1506 HG21 VAL A  97      81.140 100.095 118.330  1.00 95.35           H
ATOM   1507 HG22 VAL A  97      82.673 100.201 119.135  1.00 95.35           H
ATOM   1508 HG23 VAL A  97      82.359 101.108 117.595  1.00 95.35           H
ATOM   1509  N   THR A  98      80.098 104.918 119.740  1.00 94.92           N
ATOM   1510  H   THR A  98      81.054 105.102 119.472  1.00 94.92           H
ATOM   1511  CA  THR A  98      79.377 105.985 120.480  1.00 94.92           C
ATOM   1512  HA  THR A  98      79.017 105.561 121.418  1.00 94.92           H
ATOM   1513  C   THR A  98      78.081 106.483 119.757  1.00 94.92           C
ATOM   1514  CB  THR A  98      80.328 107.229 120.727  1.00 94.92           C
ATOM   1515  HB  THR A  98      80.726 107.504 119.750  1.00 94.92           H
ATOM   1516  O   THR A  98      77.041 106.663 120.398  1.00 94.92           O
ATOM   1517  CG2 THR A  98      79.606 108.393 121.402  1.00 94.92           C
ATOM   1518 HG21 THR A  98      80.355 109.154 121.623  1.00 94.92           H
ATOM   1519 HG22 THR A  98      79.214 108.125 122.383  1.00 94.92           H
ATOM   1520 HG23 THR A  98      78.861 108.868 120.763  1.00 94.92           H
ATOM   1521  OG1 THR A  98      81.377 106.835 121.555  1.00 94.92           O
ATOM   1522  HG1 THR A  98      81.864 107.622 121.811  1.00 94.92           H
ATOM   1523  N   ARG A  99      78.148 106.572 118.430  1.00 93.45           N
ATOM   1524  H   ARG A  99      79.046 106.360 118.017  1.00 93.45           H
ATOM   1525  CA  ARG A  99      76.957 106.862 117.547  1.00 93.45           C
ATOM   1526  HA  ARG A  99      76.485 107.774 117.913  1.00 93.45           H
ATOM   1527  C   ARG A  99      75.932 105.761 117.707  1.00 93.45           C
ATOM   1528  CB  ARG A  99      77.402 107.066 116.076  1.00 93.45           C
ATOM   1529  HB2 ARG A  99      78.103 106.275 115.810  1.00 93.45           H
ATOM   1530  HB3 ARG A  99      76.548 106.908 115.417  1.00 93.45           H
ATOM   1531  O   ARG A  99      74.779 106.067 117.993  1.00 93.45           O
ATOM   1532  CG  ARG A  99      78.048 108.435 115.726  1.00 93.45           C
ATOM   1533  HG2 ARG A  99      77.271 109.197 115.661  1.00 93.45           H
ATOM   1534  HG3 ARG A  99      78.796 108.769 116.446  1.00 93.45           H
ATOM   1535  CD  ARG A  99      78.752 108.272 114.358  1.00 93.45           C
ATOM   1536  HD2 ARG A  99      79.562 107.556 114.497  1.00 93.45           H
ATOM   1537  HD3 ARG A  99      78.054 107.892 113.612  1.00 93.45           H
ATOM   1538  NE  ARG A  99      79.376 109.487 113.850  1.00 93.45           N
ATOM   1539  HE  ARG A  99      79.208 110.334 114.374  1.00 93.45           H
ATOM   1540  NH1 ARG A  99      80.625 108.527 112.160  1.00 93.45           N
ATOM   1541 HH11 ARG A  99      81.166 108.567 111.307  1.00 93.45           H
ATOM   1542 HH12 ARG A  99      80.257 107.604 112.341  1.00 93.45           H
ATOM   1543  NH2 ARG A  99      80.677 110.725 112.490  1.00 93.45           N
ATOM   1544 HH21 ARG A  99      80.384 111.571 112.959  1.00 93.45           H
ATOM   1545 HH22 ARG A  99      81.295 110.781 111.694  1.00 93.45           H
ATOM   1546  CZ  ARG A  99      80.209 109.553 112.845  1.00 93.45           C
ATOM   1547  N   TYR A 100      76.343 104.502 117.565  1.00 93.05           N
ATOM   1548  H   TYR A 100      77.320 104.309 117.393  1.00 93.05           H
ATOM   1549  CA  TYR A 100      75.423 103.370 117.649  1.00 93.05           C
ATOM   1550  HA  TYR A 100      74.613 103.547 116.941  1.00 93.05           H
ATOM   1551  C   TYR A 100      74.791 103.263 119.037  1.00 93.05           C
ATOM   1552  CB  TYR A 100      76.216 102.116 117.248  1.00 93.05           C
ATOM   1553  HB2 TYR A 100      77.026 102.069 117.975  1.00 93.05           H
ATOM   1554  HB3 TYR A 100      76.595 102.203 116.230  1.00 93.05           H
ATOM   1555  O   TYR A 100      73.592 103.015 119.139  1.00 93.05           O
ATOM   1556  CG  TYR A 100      75.319 100.919 117.333  1.00 93.05           C
ATOM   1557  CD1 TYR A 100      75.373 100.124 118.485  1.00 93.05           C
ATOM   1558  HD1 TYR A 100      76.068 100.328 119.285  1.00 93.05           H
ATOM   1559  CD2 TYR A 100      74.372 100.639 116.320  1.00 93.05           C
ATOM   1560  HD2 TYR A 100      74.351 101.236 115.421  1.00 93.05           H
ATOM   1561  CE1 TYR A 100      74.438  99.099 118.612  1.00 93.05           C
ATOM   1562  HE1 TYR A 100      74.433  98.463 119.485  1.00 93.05           H
ATOM   1563  CE2 TYR A 100      73.441  99.584 116.488  1.00 93.05           C
ATOM   1564  HE2 TYR A 100      72.690  99.392 115.736  1.00 93.05           H
ATOM   1565  OH  TYR A 100      72.581  97.811 117.804  1.00 93.05           O
ATOM   1566  HH  TYR A 100      72.651  97.468 118.698  1.00 93.05           H
ATOM   1567  CZ  TYR A 100      73.491  98.802 117.632  1.00 93.05           C
ATOM   1568  N   GLY A 101      75.562 103.591 120.095  1.00 91.64           N
ATOM   1569  H   GLY A 101      76.550 103.754 119.963  1.00 91.64           H
ATOM   1570  CA  GLY A 101      75.028 103.746 121.458  1.00 91.64           C
ATOM   1571  HA2 GLY A 101      75.837 104.134 122.077  1.00 91.64           H
ATOM   1572  HA3 GLY A 101      74.707 102.770 121.821  1.00 91.64           H
ATOM   1573  C   GLY A 101      73.851 104.730 121.553  1.00 91.64           C
ATOM   1574  O   GLY A 101      72.741 104.354 121.949  1.00 91.64           O
ATOM   1575  N   SER A 102      74.108 105.974 121.133  1.00 90.73           N
ATOM   1576  H   SER A 102      75.044 106.236 120.857  1.00 90.73           H
ATOM   1577  CA  SER A 102      73.087 107.008 121.150  1.00 90.73           C
ATOM   1578  HA  SER A 102      72.657 107.073 122.149  1.00 90.73           H
ATOM   1579  C   SER A 102      71.934 106.622 120.194  1.00 90.73           C
ATOM   1580  CB  SER A 102      73.567 108.401 120.742  1.00 90.73           C
ATOM   1581  HB2 SER A 102      73.848 108.405 119.689  1.00 90.73           H
ATOM   1582  HB3 SER A 102      72.766 109.134 120.841  1.00 90.73           H
ATOM   1583  O   SER A 102      70.789 106.981 120.498  1.00 90.73           O
ATOM   1584  OG  SER A 102      74.649 108.814 121.526  1.00 90.73           O
ATOM   1585  HG  SER A 102      74.305 109.080 122.382  1.00 90.73           H
ATOM   1586  N   ALA A 103      72.155 105.874 119.119  1.00 89.19           N
ATOM   1587  H   ALA A 103      73.107 105.636 118.880  1.00 89.19           H
ATOM   1588  CA  ALA A 103      71.058 105.439 118.225  1.00 89.19           C
ATOM   1589  HA  ALA A 103      70.272 106.194 118.219  1.00 89.19           H
ATOM   1590  C   ALA A 103      70.382 104.106 118.564  1.00 89.19           C
ATOM   1591  CB  ALA A 103      71.629 105.403 116.816  1.00 89.19           C
ATOM   1592  HB1 ALA A 103      70.859 105.202 116.070  1.00 89.19           H
ATOM   1593  HB2 ALA A 103      72.399 104.637 116.730  1.00 89.19           H
ATOM   1594  HB3 ALA A 103      72.101 106.344 116.533  1.00 89.19           H
ATOM   1595  O   ALA A 103      69.452 103.701 117.881  1.00 89.19           O
ATOM   1596  N   LYS A 104      70.845 103.389 119.612  1.00 81.88           N
ATOM   1597  H   LYS A 104      71.695 103.625 120.105  1.00 81.88           H
ATOM   1598  CA  LYS A 104      70.186 102.138 120.041  1.00 81.88           C
ATOM   1599  HA  LYS A 104      69.995 101.501 119.177  1.00 81.88           H
ATOM   1600  C   LYS A 104      68.784 102.402 120.598  1.00 81.88           C
ATOM   1601  CB  LYS A 104      71.038 101.294 121.033  1.00 81.88           C
ATOM   1602  HB2 LYS A 104      71.242 101.882 121.928  1.00 81.88           H
ATOM   1603  HB3 LYS A 104      71.988 101.075 120.545  1.00 81.88           H
ATOM   1604  O   LYS A 104      67.895 101.609 120.366  1.00 81.88           O
ATOM   1605  CG  LYS A 104      70.374  99.948 121.397  1.00 81.88           C
ATOM   1606  HG2 LYS A 104      70.012  99.533 120.457  1.00 81.88           H
ATOM   1607  HG3 LYS A 104      69.508 100.147 122.028  1.00 81.88           H
ATOM   1608  CD  LYS A 104      71.300  98.899 122.031  1.00 81.88           C
ATOM   1609  HD2 LYS A 104      72.147  98.730 121.367  1.00 81.88           H
ATOM   1610  HD3 LYS A 104      71.672  99.233 123.000  1.00 81.88           H
ATOM   1611  CE  LYS A 104      70.447  97.625 122.198  1.00 81.88           C
ATOM   1612  HE2 LYS A 104      69.815  97.794 123.070  1.00 81.88           H
ATOM   1613  HE3 LYS A 104      69.778  97.590 121.338  1.00 81.88           H
ATOM   1614  NZ  LYS A 104      71.177  96.350 122.299  1.00 81.88           N
ATOM   1615  HZ1 LYS A 104      70.540  95.569 122.353  1.00 81.88           H
ATOM   1616  HZ2 LYS A 104      71.856  96.275 123.044  1.00 81.88           H
ATOM   1617  HZ3 LYS A 104      71.661  96.262 121.417  1.00 81.88           H
ATOM   1618  N   GLU A 105      68.525 103.560 121.250  1.00 81.41           N
ATOM   1619  H   GLU A 105      69.267 104.224 121.416  1.00 81.41           H
ATOM   1620  CA  GLU A 105      67.231 103.839 121.910  1.00 81.41           C
ATOM   1621  HA  GLU A 105      66.884 102.941 122.421  1.00 81.41           H
ATOM   1622  C   GLU A 105      66.082 104.267 120.989  1.00 81.41           C
ATOM   1623  CB  GLU A 105      67.427 104.880 123.023  1.00 81.41           C
ATOM   1624  HB2 GLU A 105      66.452 105.140 123.436  1.00 81.41           H
ATOM   1625  HB3 GLU A 105      67.824 105.786 122.566  1.00 81.41           H
ATOM   1626  O   GLU A 105      64.925 104.073 121.334  1.00 81.41           O
ATOM   1627  CG  GLU A 105      68.286 104.447 124.229  1.00 81.41           C
ATOM   1628  HG2 GLU A 105      69.325 104.332 123.921  1.00 81.41           H
ATOM   1629  HG3 GLU A 105      67.903 103.470 124.522  1.00 81.41           H
ATOM   1630  CD  GLU A 105      68.275 105.343 125.474  1.00 81.41           C
ATOM   1631  OE1 GLU A 105      68.850 104.880 126.489  1.00 81.41           O
ATOM   1632  OE2 GLU A 105      67.679 106.444 125.454  1.00 81.41           O
ATOM   1633  N   SER A 106      66.345 104.751 119.777  1.00 76.27           N
ATOM   1634  H   SER A 106      67.305 104.873 119.488  1.00 76.27           H
ATOM   1635  CA  SER A 106      65.309 104.736 118.727  1.00 76.27           C
ATOM   1636  HA  SER A 106      64.436 105.220 119.165  1.00 76.27           H
ATOM   1637  C   SER A 106      65.103 103.314 118.227  1.00 76.27           C
ATOM   1638  CB  SER A 106      65.763 105.641 117.527  1.00 76.27           C
ATOM   1639  HB2 SER A 106      65.651 106.690 117.800  1.00 76.27           H
ATOM   1640  HB3 SER A 106      65.125 105.467 116.660  1.00 76.27           H
ATOM   1641  O   SER A 106      66.049 102.678 117.757  1.00 76.27           O
ATOM   1642  OG  SER A 106      67.117 105.430 117.154  1.00 76.27           O
ATOM   1643  HG  SER A 106      67.116 104.582 116.703  1.00 76.27           H
ATOM   1644  N   LYS A 107      63.867 102.808 118.236  1.00 72.46           N
ATOM   1645  H   LYS A 107      63.143 103.324 118.716  1.00 72.46           H
ATOM   1646  CA  LYS A 107      63.570 101.485 117.596  1.00 72.46           C
ATOM   1647  HA  LYS A 107      64.175 100.690 118.031  1.00 72.46           H
ATOM   1648  C   LYS A 107      64.008 101.437 116.160  1.00 72.46           C
ATOM   1649  CB  LYS A 107      62.066 101.053 117.733  1.00 72.46           C
ATOM   1650  HB2 LYS A 107      61.968 100.072 117.269  1.00 72.46           H
ATOM   1651  HB3 LYS A 107      61.441 101.772 117.203  1.00 72.46           H
ATOM   1652  O   LYS A 107      64.995 100.755 115.870  1.00 72.46           O
ATOM   1653  CG  LYS A 107      61.731 100.917 119.241  1.00 72.46           C
ATOM   1654  HG2 LYS A 107      61.800 101.901 119.705  1.00 72.46           H
ATOM   1655  HG3 LYS A 107      62.502 100.265 119.651  1.00 72.46           H
ATOM   1656  CD  LYS A 107      60.330 100.285 119.471  1.00 72.46           C
ATOM   1657  HD2 LYS A 107      59.578 100.955 119.055  1.00 72.46           H
ATOM   1658  HD3 LYS A 107      60.214  99.315 118.987  1.00 72.46           H
ATOM   1659  CE  LYS A 107      60.094 100.186 120.998  1.00 72.46           C
ATOM   1660  HE2 LYS A 107      60.784  99.398 121.299  1.00 72.46           H
ATOM   1661  HE3 LYS A 107      60.336 101.097 121.545  1.00 72.46           H
ATOM   1662  NZ  LYS A 107      58.709  99.716 121.275  1.00 72.46           N
ATOM   1663  HZ1 LYS A 107      57.965 100.323 120.964  1.00 72.46           H
ATOM   1664  HZ2 LYS A 107      58.533  98.873 120.747  1.00 72.46           H
ATOM   1665  HZ3 LYS A 107      58.564  99.420 122.230  1.00 72.46           H
ATOM   1666  N   GLU A 108      63.342 102.229 115.337  1.00 78.06           N
ATOM   1667  H   GLU A 108      62.590 102.761 115.751  1.00 78.06           H
ATOM   1668  CA  GLU A 108      63.537 102.382 113.902  1.00 78.06           C
ATOM   1669  HA  GLU A 108      63.061 101.528 113.420  1.00 78.06           H
ATOM   1670  C   GLU A 108      65.015 102.411 113.434  1.00 78.06           C
ATOM   1671  CB  GLU A 108      62.855 103.684 113.422  1.00 78.06           C
ATOM   1672  HB2 GLU A 108      62.831 103.660 112.333  1.00 78.06           H
ATOM   1673  HB3 GLU A 108      63.430 104.543 113.768  1.00 78.06           H
ATOM   1674  O   GLU A 108      65.864 102.973 114.136  1.00 78.06           O
ATOM   1675  CG  GLU A 108      61.422 103.921 113.875  1.00 78.06           C
ATOM   1676  HG2 GLU A 108      60.889 102.985 113.710  1.00 78.06           H
ATOM   1677  HG3 GLU A 108      61.453 104.135 114.943  1.00 78.06           H
ATOM   1678  CD  GLU A 108      60.666 105.040 113.115  1.00 78.06           C
ATOM   1679  OE1 GLU A 108      59.498 104.836 112.776  1.00 78.06           O
ATOM   1680  OE2 GLU A 108      61.291 106.105 112.897  1.00 78.06           O
ATOM   1681  N   GLY A 109      65.302 101.868 112.230  1.00 80.97           N
ATOM   1682  H   GLY A 109      64.537 101.451 111.718  1.00 80.97           H
ATOM   1683  CA  GLY A 109      66.632 102.027 111.605  1.00 80.97           C
ATOM   1684  HA2 GLY A 109      66.523 102.228 110.539  1.00 80.97           H
ATOM   1685  HA3 GLY A 109      67.165 102.880 112.024  1.00 80.97           H
ATOM   1686  C   GLY A 109      67.596 100.851 111.787  1.00 80.97           C
ATOM   1687  O   GLY A 109      67.862 100.414 112.912  1.00 80.97           O
ATOM   1688  N   SER A 110      68.109 100.378 110.645  1.00 90.80           N
ATOM   1689  H   SER A 110      67.838 100.793 109.765  1.00 90.80           H
ATOM   1690  CA  SER A 110      69.050  99.254 110.630  1.00 90.80           C
ATOM   1691  HA  SER A 110      68.540  98.427 111.124  1.00 90.80           H
ATOM   1692  C   SER A 110      70.301  99.496 111.491  1.00 90.80           C
ATOM   1693  CB  SER A 110      69.469  98.971 109.195  1.00 90.80           C
ATOM   1694  HB2 SER A 110      68.615  99.085 108.528  1.00 90.80           H
ATOM   1695  HB3 SER A 110      69.729  97.917 109.104  1.00 90.80           H
ATOM   1696  O   SER A 110      70.711 100.652 111.723  1.00 90.80           O
ATOM   1697  OG  SER A 110      70.564  99.747 108.809  1.00 90.80           O
ATOM   1698  HG  SER A 110      70.261 100.634 109.019  1.00 90.80           H
ATOM   1699  N   ARG A 111      70.978  98.423 111.940  1.00 91.20           N
ATOM   1700  H   ARG A 111      70.681  97.507 111.634  1.00 91.20           H
ATOM   1701  CA  ARG A 111      72.152  98.573 112.806  1.00 91.20           C
ATOM   1702  HA  ARG A 111      71.840  99.247 113.603  1.00 91.20           H
ATOM   1703  C   ARG A 111      73.318  99.360 112.128  1.00 91.20           C
ATOM   1704  CB  ARG A 111      72.566  97.204 113.424  1.00 91.20           C
ATOM   1705  HB2 ARG A 111      73.452  97.361 114.040  1.00 91.20           H
ATOM   1706  HB3 ARG A 111      72.781  96.455 112.662  1.00 91.20           H
ATOM   1707  O   ARG A 111      73.937 100.109 112.824  1.00 91.20           O
ATOM   1708  CG  ARG A 111      71.450  96.631 114.340  1.00 91.20           C
ATOM   1709  HG2 ARG A 111      71.109  97.446 114.978  1.00 91.20           H
ATOM   1710  HG3 ARG A 111      70.619  96.309 113.712  1.00 91.20           H
ATOM   1711  CD  ARG A 111      71.922  95.443 115.188  1.00 91.20           C
ATOM   1712  HD2 ARG A 111      71.199  95.288 115.988  1.00 91.20           H
ATOM   1713  HD3 ARG A 111      72.882  95.680 115.648  1.00 91.20           H
ATOM   1714  NE  ARG A 111      72.008  94.175 114.383  1.00 91.20           N
ATOM   1715  HE  ARG A 111      71.277  94.029 113.701  1.00 91.20           H
ATOM   1716  NH1 ARG A 111      73.765  93.107 115.501  1.00 91.20           N
ATOM   1717 HH11 ARG A 111      73.697  93.743 116.283  1.00 91.20           H
ATOM   1718 HH12 ARG A 111      74.297  92.250 115.445  1.00 91.20           H
ATOM   1719  NH2 ARG A 111      72.834  92.177 113.735  1.00 91.20           N
ATOM   1720 HH21 ARG A 111      72.089  92.073 113.061  1.00 91.20           H
ATOM   1721 HH22 ARG A 111      73.499  91.439 113.919  1.00 91.20           H
ATOM   1722  CZ  ARG A 111      72.874  93.178 114.560  1.00 91.20           C
ATOM   1723  N   SER A 112      73.491  99.209 110.795  1.00 92.81           N
ATOM   1724  H   SER A 112      72.891  98.573 110.289  1.00 92.81           H
ATOM   1725  CA  SER A 112      74.469 100.001 110.026  1.00 92.81           C
ATOM   1726  HA  SER A 112      75.441  99.906 110.510  1.00 92.81           H
ATOM   1727  C   SER A 112      74.109 101.493 109.962  1.00 92.81           C
ATOM   1728  CB  SER A 112      74.632  99.449 108.613  1.00 92.81           C
ATOM   1729  HB2 SER A 112      75.281 100.100 108.027  1.00 92.81           H
ATOM   1730  HB3 SER A 112      73.642  99.435 108.158  1.00 92.81           H
ATOM   1731  O   SER A 112      74.976 102.330 110.251  1.00 92.81           O
ATOM   1732  OG  SER A 112      75.220  98.168 108.634  1.00 92.81           O
ATOM   1733  HG  SER A 112      76.084  98.276 108.230  1.00 92.81           H
ATOM   1734  N   SER A 113      72.883 101.852 109.608  1.00 90.53           N
ATOM   1735  H   SER A 113      72.240 101.114 109.359  1.00 90.53           H
ATOM   1736  CA  SER A 113      72.387 103.258 109.565  1.00 90.53           C
ATOM   1737  HA  SER A 113      73.055 103.823 108.915  1.00 90.53           H
ATOM   1738  C   SER A 113      72.459 103.939 110.940  1.00 90.53           C
ATOM   1739  CB  SER A 113      70.955 103.324 108.958  1.00 90.53           C
ATOM   1740  HB2 SER A 113      70.982 103.124 107.887  1.00 90.53           H
ATOM   1741  HB3 SER A 113      70.495 104.291 109.163  1.00 90.53           H
ATOM   1742  O   SER A 113      72.798 105.095 111.010  1.00 90.53           O
ATOM   1743  OG  SER A 113      70.149 102.333 109.547  1.00 90.53           O
ATOM   1744  HG  SER A 113      70.129 102.470 110.497  1.00 90.53           H
ATOM   1745  N   LYS A 114      72.229 103.204 112.051  1.00 91.01           N
ATOM   1746  H   LYS A 114      72.041 102.223 111.906  1.00 91.01           H
ATOM   1747  CA  LYS A 114      72.375 103.697 113.424  1.00 91.01           C
ATOM   1748  HA  LYS A 114      71.743 104.584 113.457  1.00 91.01           H
ATOM   1749  C   LYS A 114      73.810 104.125 113.784  1.00 91.01           C
ATOM   1750  CB  LYS A 114      71.853 102.622 114.408  1.00 91.01           C
ATOM   1751  HB2 LYS A 114      72.264 102.841 115.393  1.00 91.01           H
ATOM   1752  HB3 LYS A 114      72.191 101.627 114.115  1.00 91.01           H
ATOM   1753  O   LYS A 114      74.085 105.132 114.409  1.00 91.01           O
ATOM   1754  CG  LYS A 114      70.319 102.638 114.476  1.00 91.01           C
ATOM   1755  HG2 LYS A 114      69.980 103.647 114.710  1.00 91.01           H
ATOM   1756  HG3 LYS A 114      69.885 102.409 113.502  1.00 91.01           H
ATOM   1757  CD  LYS A 114      69.747 101.629 115.462  1.00 91.01           C
ATOM   1758  HD2 LYS A 114      70.214 101.724 116.442  1.00 91.01           H
ATOM   1759  HD3 LYS A 114      69.929 100.628 115.070  1.00 91.01           H
ATOM   1760  CE  LYS A 114      68.244 101.847 115.582  1.00 91.01           C
ATOM   1761  HE2 LYS A 114      68.029 102.776 116.108  1.00 91.01           H
ATOM   1762  HE3 LYS A 114      67.812 101.855 114.581  1.00 91.01           H
ATOM   1763  NZ  LYS A 114      67.609 100.765 116.360  1.00 91.01           N
ATOM   1764  HZ1 LYS A 114      66.614 100.905 116.257  1.00 91.01           H
ATOM   1765  HZ2 LYS A 114      67.798  99.839 116.003  1.00 91.01           H
ATOM   1766  HZ3 LYS A 114      67.814 100.909 117.338  1.00 91.01           H
ATOM   1767  N   ALA A 115      74.804 103.344 113.344  1.00 92.35           N
ATOM   1768  H   ALA A 115      74.601 102.463 112.895  1.00 92.35           H
ATOM   1769  CA  ALA A 115      76.219 103.681 113.425  1.00 92.35           C
ATOM   1770  HA  ALA A 115      76.431 104.096 114.410  1.00 92.35           H
ATOM   1771  C   ALA A 115      76.698 104.679 112.370  1.00 92.35           C
ATOM   1772  CB  ALA A 115      76.977 102.387 113.237  1.00 92.35           C
ATOM   1773  HB1 ALA A 115      76.921 102.065 112.197  1.00 92.35           H
ATOM   1774  HB2 ALA A 115      76.559 101.586 113.846  1.00 92.35           H
ATOM   1775  HB3 ALA A 115      78.018 102.515 113.534  1.00 92.35           H
ATOM   1776  O   ALA A 115      77.779 105.219 112.523  1.00 92.35           O
ATOM   1777  N   LYS A 116      75.916 105.021 111.325  1.00 91.93           N
ATOM   1778  H   LYS A 116      75.007 104.581 111.302  1.00 91.93           H
ATOM   1779  CA  LYS A 116      76.263 105.748 110.081  1.00 91.93           C
ATOM   1780  HA  LYS A 116      75.370 105.661 109.462  1.00 91.93           H
ATOM   1781  C   LYS A 116      77.359 105.054 109.241  1.00 91.93           C
ATOM   1782  CB  LYS A 116      76.564 107.239 110.331  1.00 91.93           C
ATOM   1783  HB2 LYS A 116      77.449 107.344 110.959  1.00 91.93           H
ATOM   1784  HB3 LYS A 116      76.812 107.739 109.395  1.00 91.93           H
ATOM   1785  O   LYS A 116      78.239 105.699 108.757  1.00 91.93           O
ATOM   1786  CG  LYS A 116      75.467 108.063 111.022  1.00 91.93           C
ATOM   1787  HG2 LYS A 116      75.421 107.741 112.062  1.00 91.93           H
ATOM   1788  HG3 LYS A 116      74.517 107.812 110.551  1.00 91.93           H
ATOM   1789  CD  LYS A 116      75.766 109.585 110.937  1.00 91.93           C
ATOM   1790  HD2 LYS A 116      76.045 109.805 109.907  1.00 91.93           H
ATOM   1791  HD3 LYS A 116      76.629 109.851 111.548  1.00 91.93           H
ATOM   1792  CE  LYS A 116      74.527 110.435 111.304  1.00 91.93           C
ATOM   1793  HE2 LYS A 116      74.333 110.320 112.371  1.00 91.93           H
ATOM   1794  HE3 LYS A 116      73.665 109.966 110.831  1.00 91.93           H
ATOM   1795  NZ  LYS A 116      74.679 111.866 110.904  1.00 91.93           N
ATOM   1796  HZ1 LYS A 116      75.468 112.289 111.372  1.00 91.93           H
ATOM   1797  HZ2 LYS A 116      73.922 112.455 111.219  1.00 91.93           H
ATOM   1798  HZ3 LYS A 116      74.750 111.961 109.901  1.00 91.93           H
ATOM   1799  N   LEU A 117      77.271 103.737 109.071  1.00 93.91           N
ATOM   1800  H   LEU A 117      76.539 103.242 109.559  1.00 93.91           H
ATOM   1801  CA  LEU A 117      78.187 102.852 108.290  1.00 93.91           C
ATOM   1802  HA  LEU A 117      79.070 103.446 108.052  1.00 93.91           H
ATOM   1803  C   LEU A 117      77.561 102.338 106.967  1.00 93.91           C
ATOM   1804  CB  LEU A 117      78.657 101.651 109.152  1.00 93.91           C
ATOM   1805  HB2 LEU A 117      79.229 100.980 108.512  1.00 93.91           H
ATOM   1806  HB3 LEU A 117      77.790 101.100 109.516  1.00 93.91           H
ATOM   1807  O   LEU A 117      76.348 102.109 106.985  1.00 93.91           O
ATOM   1808  CG  LEU A 117      79.472 102.025 110.398  1.00 93.91           C
ATOM   1809  HG  LEU A 117      78.940 102.773 110.986  1.00 93.91           H
ATOM   1810  CD1 LEU A 117      79.678 100.774 111.250  1.00 93.91           C
ATOM   1811 HD11 LEU A 117      80.105 101.077 112.206  1.00 93.91           H
ATOM   1812 HD12 LEU A 117      78.725 100.293 111.473  1.00 93.91           H
ATOM   1813 HD13 LEU A 117      80.273 100.055 110.688  1.00 93.91           H
ATOM   1814  CD2 LEU A 117      80.826 102.640 110.036  1.00 93.91           C
ATOM   1815 HD21 LEU A 117      80.718 103.604 109.539  1.00 93.91           H
ATOM   1816 HD22 LEU A 117      81.327 101.929 109.379  1.00 93.91           H
ATOM   1817 HD23 LEU A 117      81.447 102.836 110.909  1.00 93.91           H
ATOM   1818  N   GLN A 118      78.298 102.104 105.877  1.00 94.00           N
ATOM   1819  H   GLN A 118      79.290 102.275 105.962  1.00 94.00           H
ATOM   1820  CA  GLN A 118      77.841 101.426 104.650  1.00 94.00           C
ATOM   1821  HA  GLN A 118      76.766 101.584 104.565  1.00 94.00           H
ATOM   1822  C   GLN A 118      78.099  99.915 104.681  1.00 94.00           C
ATOM   1823  CB  GLN A 118      78.569 102.034 103.427  1.00 94.00           C
ATOM   1824  HB2 GLN A 118      79.630 101.790 103.478  1.00 94.00           H
ATOM   1825  HB3 GLN A 118      78.148 101.567 102.537  1.00 94.00           H
ATOM   1826  O   GLN A 118      77.449  99.148 103.974  1.00 94.00           O
ATOM   1827  CG  GLN A 118      78.376 103.560 103.283  1.00 94.00           C
ATOM   1828  HG2 GLN A 118      79.019 104.082 103.992  1.00 94.00           H
ATOM   1829  HG3 GLN A 118      78.763 103.924 102.331  1.00 94.00           H
ATOM   1830  CD  GLN A 118      76.908 103.983 103.427  1.00 94.00           C
ATOM   1831  NE2 GLN A 118      76.592 104.766 104.449  1.00 94.00           N
ATOM   1832 HE21 GLN A 118      77.303 104.960 105.140  1.00 94.00           H
ATOM   1833 HE22 GLN A 118      75.605 104.912 104.606  1.00 94.00           H
ATOM   1834  OE1 GLN A 118      76.052 103.644 102.606  1.00 94.00           O
ATOM   1835  N   ILE A 119      79.049  99.440 105.473  1.00 94.45           N
ATOM   1836  H   ILE A 119      79.635 100.101 105.963  1.00 94.45           H
ATOM   1837  CA  ILE A 119      79.318  98.052 105.724  1.00 94.45           C
ATOM   1838  HA  ILE A 119      79.404  97.500 104.789  1.00 94.45           H
ATOM   1839  C   ILE A 119      78.122  97.478 106.505  1.00 94.45           C
ATOM   1840  CB  ILE A 119      80.644  97.861 106.431  1.00 94.45           C
ATOM   1841  HB  ILE A 119      80.635  98.513 107.304  1.00 94.45           H
ATOM   1842  O   ILE A 119      77.644  98.035 107.501  1.00 94.45           O
ATOM   1843  CG1 ILE A 119      81.828  98.257 105.504  1.00 94.45           C
ATOM   1844 HG12 ILE A 119      81.732  99.288 105.163  1.00 94.45           H
ATOM   1845 HG13 ILE A 119      82.730  98.206 106.113  1.00 94.45           H
ATOM   1846  CG2 ILE A 119      80.841  96.451 106.955  1.00 94.45           C
ATOM   1847 HG21 ILE A 119      81.881  96.259 107.220  1.00 94.45           H
ATOM   1848 HG22 ILE A 119      80.561  95.747 106.171  1.00 94.45           H
ATOM   1849 HG23 ILE A 119      80.217  96.260 107.829  1.00 94.45           H
ATOM   1850  CD1 ILE A 119      82.062  97.396 104.247  1.00 94.45           C
ATOM   1851 HD11 ILE A 119      82.304  96.363 104.497  1.00 94.45           H
ATOM   1852 HD12 ILE A 119      81.193  97.416 103.589  1.00 94.45           H
ATOM   1853 HD13 ILE A 119      82.894  97.850 103.710  1.00 94.45           H
ATOM   1854  N   SER A 120      77.629  96.304 106.063  1.00 94.23           N
ATOM   1855  H   SER A 120      78.026  95.921 105.217  1.00 94.23           H
ATOM   1856  CA  SER A 120      76.500  95.619 106.754  1.00 94.23           C
ATOM   1857  HA  SER A 120      75.733  96.369 106.949  1.00 94.23           H
ATOM   1858  C   SER A 120      76.919  94.932 108.077  1.00 94.23           C
ATOM   1859  CB  SER A 120      75.877  94.578 105.810  1.00 94.23           C
ATOM   1860  HB2 SER A 120      75.633  95.088 104.879  1.00 94.23           H
ATOM   1861  HB3 SER A 120      76.626  93.812 105.611  1.00 94.23           H
ATOM   1862  O   SER A 120      77.731  93.994 108.118  1.00 94.23           O
ATOM   1863  OG  SER A 120      74.760  93.979 106.437  1.00 94.23           O
ATOM   1864  HG  SER A 120      73.951  94.421 106.170  1.00 94.23           H
ATOM   1865  N   VAL A 121      76.473  95.504 109.153  1.00 95.11           N
ATOM   1866  H   VAL A 121      75.898  96.328 109.052  1.00 95.11           H
ATOM   1867  CA  VAL A 121      76.848  95.099 110.573  1.00 95.11           C
ATOM   1868  HA  VAL A 121      77.924  95.163 110.736  1.00 95.11           H
ATOM   1869  C   VAL A 121      76.480  93.603 110.884  1.00 95.11           C
ATOM   1870  CB  VAL A 121      76.148  96.039 111.583  1.00 95.11           C
ATOM   1871  HB  VAL A 121      75.124  96.196 111.245  1.00 95.11           H
ATOM   1872  O   VAL A 121      77.273  92.950 111.561  1.00 95.11           O
ATOM   1873  CG1 VAL A 121      76.108  95.562 113.048  1.00 95.11           C
ATOM   1874 HG11 VAL A 121      77.119  95.298 113.358  1.00 95.11           H
ATOM   1875 HG12 VAL A 121      75.685  96.319 113.709  1.00 95.11           H
ATOM   1876 HG13 VAL A 121      75.518  94.649 113.129  1.00 95.11           H
ATOM   1877  CG2 VAL A 121      76.866  97.402 111.606  1.00 95.11           C
ATOM   1878 HG21 VAL A 121      76.973  97.785 110.591  1.00 95.11           H
ATOM   1879 HG22 VAL A 121      76.338  98.132 112.218  1.00 95.11           H
ATOM   1880 HG23 VAL A 121      77.872  97.276 112.006  1.00 95.11           H
ATOM   1881  N   ALA A 122      75.402  93.050 110.307  1.00 93.29           N
ATOM   1882  H   ALA A 122      74.888  93.664 109.692  1.00 93.29           H
ATOM   1883  CA  ALA A 122      75.001  91.638 110.349  1.00 93.29           C
ATOM   1884  HA  ALA A 122      74.968  91.320 111.391  1.00 93.29           H
ATOM   1885  C   ALA A 122      75.998  90.738 109.554  1.00 93.29           C
ATOM   1886  CB  ALA A 122      73.563  91.560 109.812  1.00 93.29           C
ATOM   1887  HB1 ALA A 122      73.150  90.556 109.911  1.00 93.29           H
ATOM   1888  HB2 ALA A 122      72.925  92.250 110.366  1.00 93.29           H
ATOM   1889  HB3 ALA A 122      73.560  91.846 108.760  1.00 93.29           H
ATOM   1890  O   ALA A 122      76.137  89.573 109.942  1.00 93.29           O
ATOM   1891  N   ARG A 123      76.738  91.262 108.524  1.00 93.18           N
ATOM   1892  H   ARG A 123      76.741  92.268 108.427  1.00 93.18           H
ATOM   1893  CA  ARG A 123      77.780  90.555 107.791  1.00 93.18           C
ATOM   1894  HA  ARG A 123      77.472  89.516 107.675  1.00 93.18           H
ATOM   1895  C   ARG A 123      79.109  90.529 108.541  1.00 93.18           C
ATOM   1896  CB  ARG A 123      77.840  91.121 106.345  1.00 93.18           C
ATOM   1897  HB2 ARG A 123      78.080  92.184 106.382  1.00 93.18           H
ATOM   1898  HB3 ARG A 123      78.670  90.689 105.786  1.00 93.18           H
ATOM   1899  O   ARG A 123      79.692  89.439 108.698  1.00 93.18           O
ATOM   1900  CG  ARG A 123      76.613  90.881 105.462  1.00 93.18           C
ATOM   1901  HG2 ARG A 123      75.749  91.389 105.891  1.00 93.18           H
ATOM   1902  HG3 ARG A 123      76.389  89.815 105.402  1.00 93.18           H
ATOM   1903  CD  ARG A 123      76.755  91.396 104.003  1.00 93.18           C
ATOM   1904  HD2 ARG A 123      77.134  92.416 104.053  1.00 93.18           H
ATOM   1905  HD3 ARG A 123      77.433  90.751 103.443  1.00 93.18           H
ATOM   1906  NE  ARG A 123      75.451  91.408 103.289  1.00 93.18           N
ATOM   1907  HE  ARG A 123      74.616  91.572 103.833  1.00 93.18           H
ATOM   1908  NH1 ARG A 123      76.198  90.887 101.144  1.00 93.18           N
ATOM   1909 HH11 ARG A 123      75.946  90.660 100.193  1.00 93.18           H
ATOM   1910 HH12 ARG A 123      77.162  90.798 101.431  1.00 93.18           H
ATOM   1911  NH2 ARG A 123      74.044  91.103 101.535  1.00 93.18           N
ATOM   1912 HH21 ARG A 123      73.827  90.886 100.572  1.00 93.18           H
ATOM   1913 HH22 ARG A 123      73.281  91.464 102.090  1.00 93.18           H
ATOM   1914  CZ  ARG A 123      75.256  91.139 101.991  1.00 93.18           C
ATOM   1915  N   SER A 124      79.523  91.672 109.105  1.00 94.54           N
ATOM   1916  H   SER A 124      79.010  92.525 108.935  1.00 94.54           H
ATOM   1917  CA  SER A 124      80.626  91.793 110.090  1.00 94.54           C
ATOM   1918  HA  SER A 124      81.510  91.333 109.649  1.00 94.54           H
ATOM   1919  C   SER A 124      80.386  90.911 111.389  1.00 94.54           C
ATOM   1920  CB  SER A 124      80.897  93.225 110.549  1.00 94.54           C
ATOM   1921  HB2 SER A 124      79.953  93.620 110.925  1.00 94.54           H
ATOM   1922  HB3 SER A 124      81.628  93.156 111.355  1.00 94.54           H
ATOM   1923  O   SER A 124      81.290  90.202 111.826  1.00 94.54           O
ATOM   1924  OG  SER A 124      81.243  93.970 109.421  1.00 94.54           O
ATOM   1925  HG  SER A 124      81.472  94.862 109.693  1.00 94.54           H
ATOM   1926  N   GLU A 125      79.182  90.938 111.948  1.00 93.29           N
ATOM   1927  H   GLU A 125      78.553  91.681 111.680  1.00 93.29           H
ATOM   1928  CA  GLU A 125      78.811  90.055 113.057  1.00 93.29           C
ATOM   1929  HA  GLU A 125      79.441  90.233 113.928  1.00 93.29           H
ATOM   1930  C   GLU A 125      79.000  88.579 112.687  1.00 93.29           C
ATOM   1931  CB  GLU A 125      77.350  90.351 113.472  1.00 93.29           C
ATOM   1932  HB2 GLU A 125      77.300  91.313 113.981  1.00 93.29           H
ATOM   1933  HB3 GLU A 125      76.717  90.437 112.588  1.00 93.29           H
ATOM   1934  O   GLU A 125      79.590  87.831 113.485  1.00 93.29           O
ATOM   1935  CG  GLU A 125      76.834  89.260 114.409  1.00 93.29           C
ATOM   1936  HG2 GLU A 125      76.778  88.311 113.876  1.00 93.29           H
ATOM   1937  HG3 GLU A 125      77.559  89.141 115.214  1.00 93.29           H
ATOM   1938  CD  GLU A 125      75.482  89.612 115.047  1.00 93.29           C
ATOM   1939  OE1 GLU A 125      75.154  88.989 116.071  1.00 93.29           O
ATOM   1940  OE2 GLU A 125      74.861  90.650 114.684  1.00 93.29           O
ATOM   1941  N   ARG A 126      78.508  88.169 111.510  1.00 90.22           N
ATOM   1942  H   ARG A 126      77.932  88.796 110.966  1.00 90.22           H
ATOM   1943  CA  ARG A 126      78.643  86.782 111.095  1.00 90.22           C
ATOM   1944  HA  ARG A 126      78.215  86.132 111.859  1.00 90.22           H
ATOM   1945  C   ARG A 126      80.122  86.383 110.986  1.00 90.22           C
ATOM   1946  CB  ARG A 126      77.780  86.503 109.871  1.00 90.22           C
ATOM   1947  HB2 ARG A 126      76.722  86.684 110.063  1.00 90.22           H
ATOM   1948  HB3 ARG A 126      78.024  87.085 108.982  1.00 90.22           H
ATOM   1949  O   ARG A 126      80.401  85.350 111.561  1.00 90.22           O
ATOM   1950  CG  ARG A 126      77.939  85.038 109.438  1.00 90.22           C
ATOM   1951  HG2 ARG A 126      77.805  84.370 110.288  1.00 90.22           H
ATOM   1952  HG3 ARG A 126      78.953  84.867 109.074  1.00 90.22           H
ATOM   1953  CD  ARG A 126      76.963  84.625 108.337  1.00 90.22           C
ATOM   1954  HD2 ARG A 126      75.983  84.419 108.767  1.00 90.22           H
ATOM   1955  HD3 ARG A 126      76.954  85.375 107.546  1.00 90.22           H
ATOM   1956  NE  ARG A 126      77.425  83.369 107.759  1.00 90.22           N
ATOM   1957  HE  ARG A 126      77.936  82.740 108.362  1.00 90.22           H
ATOM   1958  NH1 ARG A 126      77.228  83.771 105.517  1.00 90.22           N
ATOM   1959 HH11 ARG A 126      77.574  83.542 104.596  1.00 90.22           H
ATOM   1960 HH12 ARG A 126      76.520  84.474 105.673  1.00 90.22           H
ATOM   1961  NH2 ARG A 126      78.655  82.256 106.292  1.00 90.22           N
ATOM   1962 HH21 ARG A 126      79.093  81.841 107.101  1.00 90.22           H
ATOM   1963 HH22 ARG A 126      78.984  82.105 105.349  1.00 90.22           H
ATOM   1964  CZ  ARG A 126      77.789  83.176 106.524  1.00 90.22           C
ATOM   1965  N   LEU A 127      81.041  87.200 110.415  1.00 88.78           N
ATOM   1966  H   LEU A 127      80.701  87.997 109.896  1.00 88.78           H
ATOM   1967  CA  LEU A 127      82.468  86.823 110.409  1.00 88.78           C
ATOM   1968  HA  LEU A 127      82.552  85.829 109.971  1.00 88.78           H
ATOM   1969  C   LEU A 127      83.035  86.711 111.830  1.00 88.78           C
ATOM   1970  CB  LEU A 127      83.306  87.838 109.646  1.00 88.78           C
ATOM   1971  HB2 LEU A 127      84.348  87.656 109.907  1.00 88.78           H
ATOM   1972  HB3 LEU A 127      83.055  88.835 110.010  1.00 88.78           H
ATOM   1973  O   LEU A 127      83.762  85.752 112.102  1.00 88.78           O
ATOM   1974  CG  LEU A 127      83.192  87.795 108.122  1.00 88.78           C
ATOM   1975  HG  LEU A 127      82.149  87.956 107.848  1.00 88.78           H
ATOM   1976  CD1 LEU A 127      84.005  88.965 107.579  1.00 88.78           C
ATOM   1977 HD11 LEU A 127      85.071  88.792 107.728  1.00 88.78           H
ATOM   1978 HD12 LEU A 127      83.622  89.876 108.038  1.00 88.78           H
ATOM   1979 HD13 LEU A 127      83.757  89.071 106.522  1.00 88.78           H
ATOM   1980  CD2 LEU A 127      83.676  86.533 107.483  1.00 88.78           C
ATOM   1981 HD21 LEU A 127      83.029  85.685 107.708  1.00 88.78           H
ATOM   1982 HD22 LEU A 127      84.701  86.292 107.764  1.00 88.78           H
ATOM   1983 HD23 LEU A 127      83.627  86.604 106.396  1.00 88.78           H
ATOM   1984  N   LEU A 128      82.594  87.612 112.711  1.00 90.27           N
ATOM   1985  H   LEU A 128      81.986  88.349 112.383  1.00 90.27           H
ATOM   1986  CA  LEU A 128      83.061  87.637 114.067  1.00 90.27           C
ATOM   1987  HA  LEU A 128      84.135  87.451 114.055  1.00 90.27           H
ATOM   1988  C   LEU A 128      82.404  86.573 114.997  1.00 90.27           C
ATOM   1989  CB  LEU A 128      82.901  89.052 114.607  1.00 90.27           C
ATOM   1990  HB2 LEU A 128      81.841  89.264 114.747  1.00 90.27           H
ATOM   1991  HB3 LEU A 128      83.218  89.712 113.799  1.00 90.27           H
ATOM   1992  O   LEU A 128      82.955  86.222 116.049  1.00 90.27           O
ATOM   1993  CG  LEU A 128      83.776  89.384 115.826  1.00 90.27           C
ATOM   1994  HG  LEU A 128      84.442  88.554 116.061  1.00 90.27           H
ATOM   1995  CD1 LEU A 128      84.652  90.628 115.656  1.00 90.27           C
ATOM   1996 HD11 LEU A 128      85.319  90.470 114.809  1.00 90.27           H
ATOM   1997 HD12 LEU A 128      84.028  91.495 115.438  1.00 90.27           H
ATOM   1998 HD13 LEU A 128      85.250  90.771 116.556  1.00 90.27           H
ATOM   1999  CD2 LEU A 128      82.866  89.633 117.013  1.00 90.27           C
ATOM   2000 HD21 LEU A 128      83.406  90.024 117.875  1.00 90.27           H
ATOM   2001 HD22 LEU A 128      82.146  90.398 116.721  1.00 90.27           H
ATOM   2002 HD23 LEU A 128      82.307  88.728 117.249  1.00 90.27           H
ATOM   2003  N   ARG A 129      81.256  86.014 114.600  1.00 84.91           N
ATOM   2004  H   ARG A 129      80.822  86.518 113.840  1.00 84.91           H
ATOM   2005  CA  ARG A 129      80.694  84.751 115.147  1.00 84.91           C
ATOM   2006  HA  ARG A 129      80.862  84.766 116.224  1.00 84.91           H
ATOM   2007  C   ARG A 129      81.514  83.549 114.616  1.00 84.91           C
ATOM   2008  CB  ARG A 129      79.165  84.650 114.897  1.00 84.91           C
ATOM   2009  HB2 ARG A 129      78.960  84.748 113.831  1.00 84.91           H
ATOM   2010  HB3 ARG A 129      78.839  83.649 115.182  1.00 84.91           H
ATOM   2011  O   ARG A 129      82.133  82.806 115.390  1.00 84.91           O
ATOM   2012  CG  ARG A 129      78.295  85.650 115.693  1.00 84.91           C
ATOM   2013  HG2 ARG A 129      78.559  86.674 115.428  1.00 84.91           H
ATOM   2014  HG3 ARG A 129      78.451  85.453 116.753  1.00 84.91           H
ATOM   2015  CD  ARG A 129      76.794  85.449 115.449  1.00 84.91           C
ATOM   2016  HD2 ARG A 129      76.505  84.416 115.647  1.00 84.91           H
ATOM   2017  HD3 ARG A 129      76.586  85.659 114.400  1.00 84.91           H
ATOM   2018  NE  ARG A 129      75.916  86.333 116.256  1.00 84.91           N
ATOM   2019  HE  ARG A 129      75.910  87.315 116.022  1.00 84.91           H
ATOM   2020  NH1 ARG A 129      74.911  84.893 117.799  1.00 84.91           N
ATOM   2021 HH11 ARG A 129      74.298  84.789 118.596  1.00 84.91           H
ATOM   2022 HH12 ARG A 129      75.396  84.097 117.410  1.00 84.91           H
ATOM   2023  NH2 ARG A 129      74.387  87.021 117.790  1.00 84.91           N
ATOM   2024 HH21 ARG A 129      73.752  86.877 118.562  1.00 84.91           H
ATOM   2025 HH22 ARG A 129      74.512  87.945 117.404  1.00 84.91           H
ATOM   2026  CZ  ARG A 129      75.080  86.072 117.253  1.00 84.91           C
ATOM   2027  N   GLU A 130      81.605  83.390 113.279  1.00 78.34           N
ATOM   2028  H   GLU A 130      81.147  84.087 112.710  1.00 78.34           H
ATOM   2029  CA  GLU A 130      82.227  82.266 112.563  1.00 78.34           C
ATOM   2030  HA  GLU A 130      81.784  81.346 112.945  1.00 78.34           H
ATOM   2031  C   GLU A 130      83.741  82.085 112.739  1.00 78.34           C
ATOM   2032  CB  GLU A 130      81.911  82.395 111.056  1.00 78.34           C
ATOM   2033  HB2 GLU A 130      82.143  83.415 110.749  1.00 78.34           H
ATOM   2034  HB3 GLU A 130      82.525  81.708 110.472  1.00 78.34           H
ATOM   2035  O   GLU A 130      84.185  80.950 112.886  1.00 78.34           O
ATOM   2036  CG  GLU A 130      80.436  82.095 110.785  1.00 78.34           C
ATOM   2037  HG2 GLU A 130      80.281  81.062 111.096  1.00 78.34           H
ATOM   2038  HG3 GLU A 130      79.802  82.732 111.401  1.00 78.34           H
ATOM   2039  CD  GLU A 130      80.012  82.226 109.318  1.00 78.34           C
ATOM   2040  OE1 GLU A 130      79.130  81.489 108.849  1.00 78.34           O
ATOM   2041  OE2 GLU A 130      80.497  83.116 108.593  1.00 78.34           O
ATOM   2042  N   HIS A 131      84.514  83.147 112.769  1.00 78.06           N
ATOM   2043  H   HIS A 131      84.099  84.040 112.544  1.00 78.06           H
ATOM   2044  CA  HIS A 131      85.959  83.106 113.011  1.00 78.06           C
ATOM   2045  HA  HIS A 131      86.342  82.096 112.866  1.00 78.06           H
ATOM   2046  C   HIS A 131      86.371  83.431 114.473  1.00 78.06           C
ATOM   2047  CB  HIS A 131      86.725  83.965 111.979  1.00 78.06           C
ATOM   2048  HB2 HIS A 131      86.334  84.983 111.981  1.00 78.06           H
ATOM   2049  HB3 HIS A 131      87.775  84.016 112.266  1.00 78.06           H
ATOM   2050  O   HIS A 131      87.569  83.489 114.778  1.00 78.06           O
ATOM   2051  CG  HIS A 131      86.589  83.335 110.619  1.00 78.06           C
ATOM   2052  CD2 HIS A 131      85.735  83.768 109.627  1.00 78.06           C
ATOM   2053  HD2 HIS A 131      85.132  84.660 109.716  1.00 78.06           H
ATOM   2054  ND1 HIS A 131      87.245  82.206 110.177  1.00 78.06           N
ATOM   2055  HD1 HIS A 131      87.827  81.640 110.777  1.00 78.06           H
ATOM   2056  CE1 HIS A 131      86.691  81.902 108.988  1.00 78.06           C
ATOM   2057  HE1 HIS A 131      86.921  81.003 108.435  1.00 78.06           H
ATOM   2058  NE2 HIS A 131      85.843  82.855 108.585  1.00 78.06           N
ATOM   2059  N   GLY A 132      85.383  83.642 115.347  1.00 71.11           N
ATOM   2060  H   GLY A 132      84.438  83.593 114.995  1.00 71.11           H
ATOM   2061  CA  GLY A 132      85.622  84.117 116.718  1.00 71.11           C
ATOM   2062  HA2 GLY A 132      84.777  84.731 117.031  1.00 71.11           H
ATOM   2063  HA3 GLY A 132      86.536  84.711 116.723  1.00 71.11           H
ATOM   2064  C   GLY A 132      85.731  83.031 117.794  1.00 71.11           C
ATOM   2065  O   GLY A 132      86.330  83.262 118.837  1.00 71.11           O
ATOM   2066  N   GLY A 133      85.133  81.861 117.566  1.00 67.24           N
ATOM   2067  H   GLY A 133      84.721  81.763 116.649  1.00 67.24           H
ATOM   2068  CA  GLY A 133      85.076  80.725 118.514  1.00 67.24           C
ATOM   2069  HA2 GLY A 133      86.091  80.478 118.823  1.00 67.24           H
ATOM   2070  HA3 GLY A 133      84.706  79.837 118.001  1.00 67.24           H
ATOM   2071  C   GLY A 133      84.186  80.960 119.739  1.00 67.24           C
ATOM   2072  O   GLY A 133      83.511  80.055 120.240  1.00 67.24           O
ATOM   2073  N   CYS A 134      84.192  82.185 120.232  1.00 75.60           N
ATOM   2074  H   CYS A 134      84.832  82.826 119.785  1.00 75.60           H
ATOM   2075  CA  CYS A 134      83.520  82.589 121.429  1.00 75.60           C
ATOM   2076  HA  CYS A 134      83.916  82.020 122.270  1.00 75.60           H
ATOM   2077  C   CYS A 134      82.019  82.395 121.291  1.00 75.60           C
ATOM   2078  CB  CYS A 134      83.875  84.076 121.669  1.00 75.60           C
ATOM   2079  HB2 CYS A 134      83.522  84.687 120.838  1.00 75.60           H
ATOM   2080  HB3 CYS A 134      83.384  84.460 122.563  1.00 75.60           H
ATOM   2081  O   CYS A 134      81.372  82.799 120.309  1.00 75.60           O
ATOM   2082  SG  CYS A 134      85.660  84.265 121.843  1.00 75.60           S
ATOM   2083  HG  CYS A 134      85.964  83.809 120.625  1.00 75.60           H
ATOM   2084  N   SER A 135      81.374  81.901 122.370  1.00 77.29           N
ATOM   2085  H   SER A 135      81.895  81.547 123.160  1.00 77.29           H
ATOM   2086  CA  SER A 135      79.922  81.663 122.444  1.00 77.29           C
ATOM   2087  HA  SER A 135      79.676  80.957 121.651  1.00 77.29           H
ATOM   2088  C   SER A 135      79.006  82.898 122.252  1.00 77.29           C
ATOM   2089  CB  SER A 135      79.604  81.038 123.788  1.00 77.29           C
ATOM   2090  HB2 SER A 135      80.074  80.055 123.748  1.00 77.29           H
ATOM   2091  HB3 SER A 135      78.542  80.876 123.971  1.00 77.29           H
ATOM   2092  O   SER A 135      77.780  82.735 122.140  1.00 77.29           O
ATOM   2093  OG  SER A 135      80.165  81.795 124.838  1.00 77.29           O
ATOM   2094  HG  SER A 135      80.196  82.715 124.565  1.00 77.29           H
ATOM   2095  N   ARG A 136      79.548  84.138 122.300  1.00 89.50           N
ATOM   2096  H   ARG A 136      80.542  84.188 122.476  1.00 89.50           H
ATOM   2097  CA  ARG A 136      78.727  85.394 122.261  1.00 89.50           C
ATOM   2098  HA  ARG A 136      77.891  85.218 121.584  1.00 89.50           H
ATOM   2099  C   ARG A 136      79.575  86.561 121.726  1.00 89.50           C
ATOM   2100  CB  ARG A 136      78.139  85.738 123.648  1.00 89.50           C
ATOM   2101  HB2 ARG A 136      77.529  86.634 123.529  1.00 89.50           H
ATOM   2102  HB3 ARG A 136      78.952  85.987 124.331  1.00 89.50           H
ATOM   2103  O   ARG A 136      80.811  86.541 121.767  1.00 89.50           O
ATOM   2104  CG  ARG A 136      77.198  84.684 124.264  1.00 89.50           C
ATOM   2105  HG2 ARG A 136      77.772  83.792 124.514  1.00 89.50           H
ATOM   2106  HG3 ARG A 136      76.400  84.448 123.560  1.00 89.50           H
ATOM   2107  CD  ARG A 136      76.545  85.149 125.568  1.00 89.50           C
ATOM   2108  HD2 ARG A 136      75.866  85.989 125.424  1.00 89.50           H
ATOM   2109  HD3 ARG A 136      77.370  85.362 126.247  1.00 89.50           H
ATOM   2110  NE  ARG A 136      75.806  84.022 126.161  1.00 89.50           N
ATOM   2111  HE  ARG A 136      75.419  83.317 125.549  1.00 89.50           H
ATOM   2112  NH1 ARG A 136      76.076  84.661 128.332  1.00 89.50           N
ATOM   2113 HH11 ARG A 136      76.488  85.537 128.045  1.00 89.50           H
ATOM   2114 HH12 ARG A 136      76.223  84.445 129.308  1.00 89.50           H
ATOM   2115  NH2 ARG A 136      75.263  82.638 127.865  1.00 89.50           N
ATOM   2116 HH21 ARG A 136      74.883  81.943 127.239  1.00 89.50           H
ATOM   2117 HH22 ARG A 136      75.187  82.462 128.857  1.00 89.50           H
ATOM   2118  CZ  ARG A 136      75.706  83.780 127.451  1.00 89.50           C
ATOM   2119  N   VAL A 137      78.856  87.602 121.327  1.00 92.30           N
ATOM   2120  H   VAL A 137      77.852  87.489 121.351  1.00 92.30           H
ATOM   2121  CA  VAL A 137      79.360  88.847 120.703  1.00 92.30           C
ATOM   2122  HA  VAL A 137      80.384  89.055 121.011  1.00 92.30           H
ATOM   2123  C   VAL A 137      78.452  89.994 121.169  1.00 92.30           C
ATOM   2124  CB  VAL A 137      79.281  88.663 119.186  1.00 92.30           C
ATOM   2125  HB  VAL A 137      78.254  88.460 118.884  1.00 92.30           H
ATOM   2126  O   VAL A 137      77.231  89.851 121.104  1.00 92.30           O
ATOM   2127  CG1 VAL A 137      79.683  89.960 118.430  1.00 92.30           C
ATOM   2128 HG11 VAL A 137      79.005  90.775 118.685  1.00 92.30           H
ATOM   2129 HG12 VAL A 137      80.704  90.248 118.681  1.00 92.30           H
ATOM   2130 HG13 VAL A 137      79.627  89.805 117.353  1.00 92.30           H
ATOM   2131  CG2 VAL A 137      80.166  87.531 118.624  1.00 92.30           C
ATOM   2132 HG21 VAL A 137      81.176  87.634 119.024  1.00 92.30           H
ATOM   2133 HG22 VAL A 137      80.192  87.614 117.538  1.00 92.30           H
ATOM   2134 HG23 VAL A 137      79.745  86.567 118.909  1.00 92.30           H
ATOM   2135  N   SER A 138      79.011  91.153 121.604  1.00 94.35           N
ATOM   2136  H   SER A 138      80.015  91.251 121.646  1.00 94.35           H
ATOM   2137  CA  SER A 138      78.156  92.362 121.798  1.00 94.35           C
ATOM   2138  HA  SER A 138      77.202  92.061 122.232  1.00 94.35           H
ATOM   2139  C   SER A 138      77.886  93.026 120.448  1.00 94.35           C
ATOM   2140  CB  SER A 138      78.764  93.310 122.842  1.00 94.35           C
ATOM   2141  HB2 SER A 138      77.928  93.907 123.205  1.00 94.35           H
ATOM   2142  HB3 SER A 138      79.196  92.738 123.663  1.00 94.35           H
ATOM   2143  O   SER A 138      78.781  93.078 119.600  1.00 94.35           O
ATOM   2144  OG  SER A 138      79.822  94.103 122.305  1.00 94.35           O
ATOM   2145  HG  SER A 138      79.898  94.913 122.815  1.00 94.35           H
ATOM   2146  N   GLU A 139      76.723  93.683 120.259  1.00 92.79           N
ATOM   2147  H   GLU A 139      75.949  93.515 120.886  1.00 92.79           H
ATOM   2148  CA  GLU A 139      76.494  94.503 119.071  1.00 92.79           C
ATOM   2149  HA  GLU A 139      76.345  93.941 118.150  1.00 92.79           H
ATOM   2150  C   GLU A 139      77.600  95.525 118.764  1.00 92.79           C
ATOM   2151  CB  GLU A 139      75.193  95.320 119.267  1.00 92.79           C
ATOM   2152  HB2 GLU A 139      75.359  95.953 120.139  1.00 92.79           H
ATOM   2153  HB3 GLU A 139      75.050  96.001 118.428  1.00 92.79           H
ATOM   2154  O   GLU A 139      77.999  95.715 117.592  1.00 92.79           O
ATOM   2155  CG  GLU A 139      73.898  94.537 119.391  1.00 92.79           C
ATOM   2156  HG2 GLU A 139      73.987  93.743 120.133  1.00 92.79           H
ATOM   2157  HG3 GLU A 139      73.671  94.067 118.434  1.00 92.79           H
ATOM   2158  CD  GLU A 139      72.735  95.451 119.799  1.00 92.79           C
ATOM   2159  OE1 GLU A 139      71.546  95.075 119.769  1.00 92.79           O
ATOM   2160  OE2 GLU A 139      72.988  96.606 120.210  1.00 92.79           O
ATOM   2161  N   GLY A 140      78.161  96.123 119.798  1.00 95.20           N
ATOM   2162  H   GLY A 140      77.738  95.927 120.693  1.00 95.20           H
ATOM   2163  CA  GLY A 140      79.328  97.031 119.724  1.00 95.20           C
ATOM   2164  HA2 GLY A 140      79.077  97.927 119.155  1.00 95.20           H
ATOM   2165  HA3 GLY A 140      79.547  97.369 120.737  1.00 95.20           H
ATOM   2166  C   GLY A 140      80.569  96.400 119.102  1.00 95.20           C
ATOM   2167  O   GLY A 140      81.322  97.095 118.433  1.00 95.20           O
ATOM   2168  N   ALA A 141      80.808  95.093 119.287  1.00 96.52           N
ATOM   2169  H   ALA A 141      80.131  94.529 119.780  1.00 96.52           H
ATOM   2170  CA  ALA A 141      81.941  94.389 118.662  1.00 96.52           C
ATOM   2171  HA  ALA A 141      82.853  94.977 118.772  1.00 96.52           H
ATOM   2172  C   ALA A 141      81.693  94.250 117.147  1.00 96.52           C
ATOM   2173  CB  ALA A 141      82.150  93.022 119.377  1.00 96.52           C
ATOM   2174  HB1 ALA A 141      82.418  93.141 120.427  1.00 96.52           H
ATOM   2175  HB2 ALA A 141      82.952  92.506 118.850  1.00 96.52           H
ATOM   2176  HB3 ALA A 141      81.233  92.440 119.286  1.00 96.52           H
ATOM   2177  O   ALA A 141      82.599  94.479 116.344  1.00 96.52           O
ATOM   2178  N   ALA A 142      80.451  93.942 116.715  1.00 96.11           N
ATOM   2179  H   ALA A 142      79.707  93.829 117.389  1.00 96.11           H
ATOM   2180  CA  ALA A 142      80.074  93.936 115.292  1.00 96.11           C
ATOM   2181  HA  ALA A 142      80.758  93.297 114.734  1.00 96.11           H
ATOM   2182  C   ALA A 142      80.196  95.341 114.656  1.00 96.11           C
ATOM   2183  CB  ALA A 142      78.639  93.352 115.184  1.00 96.11           C
ATOM   2184  HB1 ALA A 142      77.909  94.042 115.606  1.00 96.11           H
ATOM   2185  HB2 ALA A 142      78.388  93.244 114.129  1.00 96.11           H
ATOM   2186  HB3 ALA A 142      78.542  92.372 115.652  1.00 96.11           H
ATOM   2187  O   ALA A 142      80.683  95.459 113.541  1.00 96.11           O
ATOM   2188  N   VAL A 143      79.718  96.394 115.349  1.00 97.04           N
ATOM   2189  H   VAL A 143      79.212  96.175 116.196  1.00 97.04           H
ATOM   2190  CA  VAL A 143      79.738  97.788 114.853  1.00 97.04           C
ATOM   2191  HA  VAL A 143      79.357  97.804 113.832  1.00 97.04           H
ATOM   2192  C   VAL A 143      81.221  98.272 114.815  1.00 97.04           C
ATOM   2193  CB  VAL A 143      78.860  98.708 115.732  1.00 97.04           C
ATOM   2194  HB  VAL A 143      79.013  98.464 116.783  1.00 97.04           H
ATOM   2195  O   VAL A 143      81.584  98.930 113.831  1.00 97.04           O
ATOM   2196  CG1 VAL A 143      79.139 100.212 115.518  1.00 97.04           C
ATOM   2197 HG11 VAL A 143      79.032 100.509 114.475  1.00 97.04           H
ATOM   2198 HG12 VAL A 143      80.148 100.479 115.832  1.00 97.04           H
ATOM   2199 HG13 VAL A 143      78.388 100.781 116.066  1.00 97.04           H
ATOM   2200  CG2 VAL A 143      77.373  98.367 115.452  1.00 97.04           C
ATOM   2201 HG21 VAL A 143      76.704  98.981 116.055  1.00 97.04           H
ATOM   2202 HG22 VAL A 143      77.134  97.317 115.621  1.00 97.04           H
ATOM   2203 HG23 VAL A 143      77.152  98.620 114.416  1.00 97.04           H
ATOM   2204  N   ALA A 144      82.069  97.940 115.801  1.00 97.55           N
ATOM   2205  H   ALA A 144      81.737  97.443 116.615  1.00 97.55           H
ATOM   2206  CA  ALA A 144      83.530  98.182 115.716  1.00 97.55           C
ATOM   2207  HA  ALA A 144      83.628  99.262 115.603  1.00 97.55           H
ATOM   2208  C   ALA A 144      84.123  97.481 114.479  1.00 97.55           C
ATOM   2209  CB  ALA A 144      84.153  97.687 117.015  1.00 97.55           C
ATOM   2210  HB1 ALA A 144      83.769  98.262 117.857  1.00 97.55           H
ATOM   2211  HB2 ALA A 144      85.239  97.743 116.939  1.00 97.55           H
ATOM   2212  HB3 ALA A 144      83.875  96.645 117.174  1.00 97.55           H
ATOM   2213  O   ALA A 144      84.929  98.054 113.763  1.00 97.55           O
ATOM   2214  N   LEU A 145      83.798  96.181 114.210  1.00 97.20           N
ATOM   2215  H   LEU A 145      83.177  95.719 114.859  1.00 97.20           H
ATOM   2216  CA  LEU A 145      84.372  95.441 113.112  1.00 97.20           C
ATOM   2217  HA  LEU A 145      85.455  95.544 113.186  1.00 97.20           H
ATOM   2218  C   LEU A 145      83.930  96.005 111.730  1.00 97.20           C
ATOM   2219  CB  LEU A 145      83.943  93.963 113.244  1.00 97.20           C
ATOM   2220  HB2 LEU A 145      82.853  93.936 113.270  1.00 97.20           H
ATOM   2221  HB3 LEU A 145      84.426  93.601 114.152  1.00 97.20           H
ATOM   2222  O   LEU A 145      84.749  96.246 110.852  1.00 97.20           O
ATOM   2223  CG  LEU A 145      84.505  93.122 112.079  1.00 97.20           C
ATOM   2224  HG  LEU A 145      84.087  93.526 111.157  1.00 97.20           H
ATOM   2225  CD1 LEU A 145      86.046  93.113 112.014  1.00 97.20           C
ATOM   2226 HD11 LEU A 145      86.382  92.399 111.262  1.00 97.20           H
ATOM   2227 HD12 LEU A 145      86.427  94.114 111.813  1.00 97.20           H
ATOM   2228 HD13 LEU A 145      86.427  92.871 113.006  1.00 97.20           H
ATOM   2229  CD2 LEU A 145      84.027  91.668 112.198  1.00 97.20           C
ATOM   2230 HD21 LEU A 145      83.063  91.668 112.708  1.00 97.20           H
ATOM   2231 HD22 LEU A 145      84.738  91.118 112.814  1.00 97.20           H
ATOM   2232 HD23 LEU A 145      83.978  91.234 111.200  1.00 97.20           H
ATOM   2233  N   ALA A 146      82.640  96.357 111.648  1.00 97.51           N
ATOM   2234  H   ALA A 146      82.041  96.185 112.444  1.00 97.51           H
ATOM   2235  CA  ALA A 146      82.094  97.091 110.503  1.00 97.51           C
ATOM   2236  HA  ALA A 146      82.239  96.428 109.649  1.00 97.51           H
ATOM   2237  C   ALA A 146      82.897  98.390 110.267  1.00 97.51           C
ATOM   2238  CB  ALA A 146      80.580  97.284 110.797  1.00 97.51           C
ATOM   2239  HB1 ALA A 146      80.441  97.768 111.764  1.00 97.51           H
ATOM   2240  HB2 ALA A 146      80.029  96.344 110.817  1.00 97.51           H
ATOM   2241  HB3 ALA A 146      80.164  97.900 110.000  1.00 97.51           H
ATOM   2242  O   ALA A 146      83.424  98.551 109.171  1.00 97.51           O
ATOM   2243  N   ALA A 147      83.084  99.216 111.280  1.00 97.57           N
ATOM   2244  H   ALA A 147      82.627  99.055 112.166  1.00 97.57           H
ATOM   2245  CA  ALA A 147      83.811 100.482 111.146  1.00 97.57           C
ATOM   2246  HA  ALA A 147      83.407 101.094 110.340  1.00 97.57           H
ATOM   2247  C   ALA A 147      85.319 100.265 110.876  1.00 97.57           C
ATOM   2248  CB  ALA A 147      83.589 101.258 112.464  1.00 97.57           C
ATOM   2249  HB1 ALA A 147      84.038 102.250 112.431  1.00 97.57           H
ATOM   2250  HB2 ALA A 147      82.521 101.382 112.644  1.00 97.57           H
ATOM   2251  HB3 ALA A 147      83.967 100.669 113.299  1.00 97.57           H
ATOM   2252  O   ALA A 147      85.928 101.073 110.188  1.00 97.57           O
ATOM   2253  N   ALA A 148      85.915  99.150 111.313  1.00 97.34           N
ATOM   2254  H   ALA A 148      85.369  98.534 111.899  1.00 97.34           H
ATOM   2255  CA  ALA A 148      87.322  98.825 110.980  1.00 97.34           C
ATOM   2256  HA  ALA A 148      87.917  99.726 111.128  1.00 97.34           H
ATOM   2257  C   ALA A 148      87.466  98.413 109.509  1.00 97.34           C
ATOM   2258  CB  ALA A 148      87.763  97.709 111.916  1.00 97.34           C
ATOM   2259  HB1 ALA A 148      87.626  98.060 112.939  1.00 97.34           H
ATOM   2260  HB2 ALA A 148      88.830  97.523 111.797  1.00 97.34           H
ATOM   2261  HB3 ALA A 148      87.222  96.776 111.761  1.00 97.34           H
ATOM   2262  O   ALA A 148      88.420  98.846 108.867  1.00 97.34           O
ATOM   2263  N   ILE A 149      86.531  97.594 108.987  1.00 97.12           N
ATOM   2264  H   ILE A 149      85.785  97.263 109.582  1.00 97.12           H
ATOM   2265  CA  ILE A 149      86.498  97.213 107.560  1.00 97.12           C
ATOM   2266  HA  ILE A 149      87.464  96.776 107.305  1.00 97.12           H
ATOM   2267  C   ILE A 149      86.265  98.450 106.673  1.00 97.12           C
ATOM   2268  CB  ILE A 149      85.491  96.094 107.248  1.00 97.12           C
ATOM   2269  HB  ILE A 149      84.514  96.363 107.651  1.00 97.12           H
ATOM   2270  O   ILE A 149      86.959  98.663 105.669  1.00 97.12           O
ATOM   2271  CG1 ILE A 149      85.990  94.785 107.974  1.00 97.12           C
ATOM   2272 HG12 ILE A 149      86.866  94.367 107.478  1.00 97.12           H
ATOM   2273 HG13 ILE A 149      86.298  95.033 108.989  1.00 97.12           H
ATOM   2274  CG2 ILE A 149      85.244  95.829 105.777  1.00 97.12           C
ATOM   2275 HG21 ILE A 149      84.812  96.714 105.310  1.00 97.12           H
ATOM   2276 HG22 ILE A 149      84.505  95.036 105.661  1.00 97.12           H
ATOM   2277 HG23 ILE A 149      86.132  95.529 105.221  1.00 97.12           H
ATOM   2278  CD1 ILE A 149      84.893  93.720 108.083  1.00 97.12           C
ATOM   2279 HD11 ILE A 149      85.265  92.892 108.687  1.00 97.12           H
ATOM   2280 HD12 ILE A 149      83.990  94.165 108.503  1.00 97.12           H
ATOM   2281 HD13 ILE A 149      84.639  93.384 107.078  1.00 97.12           H
ATOM   2282  N   GLU A 150      85.288  99.287 107.089  1.00 96.90           N
ATOM   2283  H   GLU A 150      84.746  98.960 107.877  1.00 96.90           H
ATOM   2284  CA  GLU A 150      84.895 100.589 106.496  1.00 96.90           C
ATOM   2285  HA  GLU A 150      84.616 100.399 105.459  1.00 96.90           H
ATOM   2286  C   GLU A 150      86.060 101.563 106.452  1.00 96.90           C
ATOM   2287  CB  GLU A 150      83.714 101.181 107.290  1.00 96.90           C
ATOM   2288  HB2 GLU A 150      84.051 101.474 108.285  1.00 96.90           H
ATOM   2289  HB3 GLU A 150      82.972 100.393 107.422  1.00 96.90           H
ATOM   2290  O   GLU A 150      86.370 102.086 105.369  1.00 96.90           O
ATOM   2291  CG  GLU A 150      83.044 102.436 106.655  1.00 96.90           C
ATOM   2292  HG2 GLU A 150      83.213 103.321 107.269  1.00 96.90           H
ATOM   2293  HG3 GLU A 150      83.598 102.681 105.749  1.00 96.90           H
ATOM   2294  CD  GLU A 150      81.528 102.262 106.298  1.00 96.90           C
ATOM   2295  OE1 GLU A 150      81.016 103.096 105.528  1.00 96.90           O
ATOM   2296  OE2 GLU A 150      80.902 101.252 106.659  1.00 96.90           O
ATOM   2297  N   TYR A 151      86.744 101.852 107.575  1.00 96.25           N
ATOM   2298  H   TYR A 151      86.437 101.462 108.454  1.00 96.25           H
ATOM   2299  CA  TYR A 151      87.848 102.850 107.493  1.00 96.25           C
ATOM   2300  HA  TYR A 151      87.431 103.776 107.097  1.00 96.25           H
ATOM   2301  C   TYR A 151      88.989 102.421 106.543  1.00 96.25           C
ATOM   2302  CB  TYR A 151      88.425 103.133 108.892  1.00 96.25           C
ATOM   2303  HB2 TYR A 151      88.734 102.240 109.436  1.00 96.25           H
ATOM   2304  HB3 TYR A 151      87.608 103.564 109.470  1.00 96.25           H
ATOM   2305  O   TYR A 151      89.377 103.191 105.669  1.00 96.25           O
ATOM   2306  CG  TYR A 151      89.647 104.028 108.800  1.00 96.25           C
ATOM   2307  CD1 TYR A 151      90.914 103.431 108.961  1.00 96.25           C
ATOM   2308  HD1 TYR A 151      90.999 102.376 109.179  1.00 96.25           H
ATOM   2309  CD2 TYR A 151      89.554 105.372 108.402  1.00 96.25           C
ATOM   2310  HD2 TYR A 151      88.565 105.790 108.284  1.00 96.25           H
ATOM   2311  CE1 TYR A 151      92.058 104.201 108.662  1.00 96.25           C
ATOM   2312  HE1 TYR A 151      93.033 103.747 108.763  1.00 96.25           H
ATOM   2313  CE2 TYR A 151      90.698 106.112 108.032  1.00 96.25           C
ATOM   2314  HE2 TYR A 151      90.587 107.138 107.712  1.00 96.25           H
ATOM   2315  OH  TYR A 151      93.132 106.232 107.983  1.00 96.25           O
ATOM   2316  HH  TYR A 151      93.127 106.529 107.070  1.00 96.25           H
ATOM   2317  CZ  TYR A 151      91.988 105.531 108.182  1.00 96.25           C
ATOM   2318  N   PHE A 152      89.533 101.184 106.616  1.00 96.32           N
ATOM   2319  H   PHE A 152      89.237 100.564 107.356  1.00 96.32           H
ATOM   2320  CA  PHE A 152      90.614 100.753 105.702  1.00 96.32           C
ATOM   2321  HA  PHE A 152      91.403 101.504 105.728  1.00 96.32           H
ATOM   2322  C   PHE A 152      90.147 100.624 104.245  1.00 96.32           C
ATOM   2323  CB  PHE A 152      91.226  99.454 106.285  1.00 96.32           C
ATOM   2324  HB2 PHE A 152      91.457  99.606 107.339  1.00 96.32           H
ATOM   2325  HB3 PHE A 152      90.520  98.630 106.186  1.00 96.32           H
ATOM   2326  O   PHE A 152      90.839 100.996 103.295  1.00 96.32           O
ATOM   2327  CG  PHE A 152      92.498  98.988 105.615  1.00 96.32           C
ATOM   2328  CD1 PHE A 152      92.481  98.334 104.391  1.00 96.32           C
ATOM   2329  HD1 PHE A 152      91.533  98.154 103.904  1.00 96.32           H
ATOM   2330  CD2 PHE A 152      93.709  99.114 106.279  1.00 96.32           C
ATOM   2331  HD2 PHE A 152      93.694  99.586 107.250  1.00 96.32           H
ATOM   2332  CE1 PHE A 152      93.652  97.830 103.795  1.00 96.32           C
ATOM   2333  HE1 PHE A 152      93.581  97.308 102.852  1.00 96.32           H
ATOM   2334  CE2 PHE A 152      94.922  98.592 105.779  1.00 96.32           C
ATOM   2335  HE2 PHE A 152      95.839  98.684 106.342  1.00 96.32           H
ATOM   2336  CZ  PHE A 152      94.884  97.947 104.493  1.00 96.32           C
ATOM   2337  HZ  PHE A 152      95.785  97.523 104.074  1.00 96.32           H
ATOM   2338  N   MET A 153      88.918 100.157 104.006  1.00 96.75           N
ATOM   2339  H   MET A 153      88.322  99.877 104.772  1.00 96.75           H
ATOM   2340  CA  MET A 153      88.334 100.109 102.603  1.00 96.75           C
ATOM   2341  HA  MET A 153      89.045  99.592 101.959  1.00 96.75           H
ATOM   2342  C   MET A 153      88.137 101.502 101.975  1.00 96.75           C
ATOM   2343  CB  MET A 153      86.999  99.348 102.619  1.00 96.75           C
ATOM   2344  HB2 MET A 153      86.344  99.684 103.423  1.00 96.75           H
ATOM   2345  HB3 MET A 153      86.483  99.555 101.682  1.00 96.75           H
ATOM   2346  O   MET A 153      88.324 101.675 100.782  1.00 96.75           O
ATOM   2347  CG  MET A 153      87.266  97.856 102.762  1.00 96.75           C
ATOM   2348  HG2 MET A 153      86.391  97.363 103.187  1.00 96.75           H
ATOM   2349  HG3 MET A 153      88.077  97.707 103.475  1.00 96.75           H
ATOM   2350  SD  MET A 153      87.696  97.095 101.179  1.00 96.75           S
ATOM   2351  CE  MET A 153      89.312  96.384 101.583  1.00 96.75           C
ATOM   2352  HE1 MET A 153      90.018  97.124 101.958  1.00 96.75           H
ATOM   2353  HE2 MET A 153      89.693  95.977 100.647  1.00 96.75           H
ATOM   2354  HE3 MET A 153      89.136  95.587 102.306  1.00 96.75           H
ATOM   2355  N   GLY A 154      87.733 102.479 102.801  1.00 96.00           N
ATOM   2356  H   GLY A 154      87.557 102.262 103.772  1.00 96.00           H
ATOM   2357  CA  GLY A 154      87.613 103.843 102.370  1.00 96.00           C
ATOM   2358  HA2 GLY A 154      86.931 103.970 101.530  1.00 96.00           H
ATOM   2359  HA3 GLY A 154      87.293 104.440 103.224  1.00 96.00           H
ATOM   2360  C   GLY A 154      88.959 104.374 101.918  1.00 96.00           C
ATOM   2361  O   GLY A 154      89.017 105.006 100.862  1.00 96.00           O
ATOM   2362  N   GLU A 155      90.022 104.116 102.658  1.00 93.85           N
ATOM   2363  H   GLU A 155      89.949 103.581 103.512  1.00 93.85           H
ATOM   2364  CA  GLU A 155      91.401 104.474 102.276  1.00 93.85           C
ATOM   2365  HA  GLU A 155      91.460 105.558 102.172  1.00 93.85           H
ATOM   2366  C   GLU A 155      91.791 103.853 100.916  1.00 93.85           C
ATOM   2367  CB  GLU A 155      92.389 104.029 103.362  1.00 93.85           C
ATOM   2368  HB2 GLU A 155      92.703 102.997 103.207  1.00 93.85           H
ATOM   2369  HB3 GLU A 155      91.897 104.063 104.334  1.00 93.85           H
ATOM   2370  O   GLU A 155      92.259 104.587 100.024  1.00 93.85           O
ATOM   2371  CG  GLU A 155      93.693 104.841 103.436  1.00 93.85           C
ATOM   2372  HG2 GLU A 155      94.439 104.212 103.921  1.00 93.85           H
ATOM   2373  HG3 GLU A 155      94.097 105.073 102.451  1.00 93.85           H
ATOM   2374  CD  GLU A 155      93.541 106.131 104.271  1.00 93.85           C
ATOM   2375  OE1 GLU A 155      94.174 107.164 103.947  1.00 93.85           O
ATOM   2376  OE2 GLU A 155      92.860 106.046 105.331  1.00 93.85           O
ATOM   2377  N   VAL A 156      91.477 102.553 100.716  1.00 95.30           N
ATOM   2378  H   VAL A 156      91.026 102.063 101.475  1.00 95.30           H
ATOM   2379  CA  VAL A 156      91.716 101.867  99.411  1.00 95.30           C
ATOM   2380  HA  VAL A 156      92.753 102.051  99.130  1.00 95.30           H
ATOM   2381  C   VAL A 156      90.926 102.486  98.262  1.00 95.30           C
ATOM   2382  CB  VAL A 156      91.547 100.339  99.495  1.00 95.30           C
ATOM   2383  HB  VAL A 156      90.556 100.179  99.918  1.00 95.30           H
ATOM   2384  O   VAL A 156      91.521 102.770  97.232  1.00 95.30           O
ATOM   2385  CG1 VAL A 156      91.679  99.655  98.113  1.00 95.30           C
ATOM   2386 HG11 VAL A 156      92.647  99.917  97.687  1.00 95.30           H
ATOM   2387 HG12 VAL A 156      91.627  98.580  98.291  1.00 95.30           H
ATOM   2388 HG13 VAL A 156      90.896  99.997  97.436  1.00 95.30           H
ATOM   2389  CG2 VAL A 156      92.540  99.692 100.433  1.00 95.30           C
ATOM   2390 HG21 VAL A 156      92.320  98.645 100.638  1.00 95.30           H
ATOM   2391 HG22 VAL A 156      93.526  99.803  99.980  1.00 95.30           H
ATOM   2392 HG23 VAL A 156      92.534 100.248 101.371  1.00 95.30           H
ATOM   2393  N   LEU A 157      89.627 102.750  98.409  1.00 95.93           N
ATOM   2394  H   LEU A 157      89.224 102.436  99.279  1.00 95.93           H
ATOM   2395  CA  LEU A 157      88.788 103.430  97.429  1.00 95.93           C
ATOM   2396  HA  LEU A 157      88.896 102.887  96.490  1.00 95.93           H
ATOM   2397  C   LEU A 157      89.136 104.854  97.098  1.00 95.93           C
ATOM   2398  CB  LEU A 157      87.304 103.293  97.879  1.00 95.93           C
ATOM   2399  HB2 LEU A 157      86.702 103.939  97.239  1.00 95.93           H
ATOM   2400  HB3 LEU A 157      87.238 103.625  98.915  1.00 95.93           H
ATOM   2401  O   LEU A 157      89.027 105.269  95.964  1.00 95.93           O
ATOM   2402  CG  LEU A 157      86.768 101.825  97.834  1.00 95.93           C
ATOM   2403  HG  LEU A 157      87.523 101.177  98.281  1.00 95.93           H
ATOM   2404  CD1 LEU A 157      85.481 101.747  98.623  1.00 95.93           C
ATOM   2405 HD11 LEU A 157      84.795 102.509  98.251  1.00 95.93           H
ATOM   2406 HD12 LEU A 157      85.013 100.777  98.459  1.00 95.93           H
ATOM   2407 HD13 LEU A 157      85.705 101.914  99.677  1.00 95.93           H
ATOM   2408  CD2 LEU A 157      86.500 101.381  96.397  1.00 95.93           C
ATOM   2409 HD21 LEU A 157      86.001 100.413  96.437  1.00 95.93           H
ATOM   2410 HD22 LEU A 157      85.857 102.102  95.891  1.00 95.93           H
ATOM   2411 HD23 LEU A 157      87.428 101.289  95.833  1.00 95.93           H
ATOM   2412  N   GLU A 158      89.563 105.594  98.112  1.00 95.36           N
ATOM   2413  H   GLU A 158      89.607 105.214  99.046  1.00 95.36           H
ATOM   2414  CA  GLU A 158      90.075 106.957  97.880  1.00 95.36           C
ATOM   2415  HA  GLU A 158      89.310 107.547  97.375  1.00 95.36           H
ATOM   2416  C   GLU A 158      91.273 106.908  96.916  1.00 95.36           C
ATOM   2417  CB  GLU A 158      90.394 107.775  99.156  1.00 95.36           C
ATOM   2418  HB2 GLU A 158      89.520 107.912  99.793  1.00 95.36           H
ATOM   2419  HB3 GLU A 158      91.100 107.237  99.788  1.00 95.36           H
ATOM   2420  O   GLU A 158      91.156 107.439  95.807  1.00 95.36           O
ATOM   2421  CG  GLU A 158      90.899 109.167  98.746  1.00 95.36           C
ATOM   2422  HG2 GLU A 158      90.344 109.558  97.893  1.00 95.36           H
ATOM   2423  HG3 GLU A 158      91.942 109.030  98.461  1.00 95.36           H
ATOM   2424  CD  GLU A 158      90.855 110.270  99.783  1.00 95.36           C
ATOM   2425  OE1 GLU A 158      91.661 111.206  99.606  1.00 95.36           O
ATOM   2426  OE2 GLU A 158      89.988 110.213 100.661  1.00 95.36           O
ATOM   2427  N   LEU A 159      92.372 106.215  97.263  1.00 94.11           N
ATOM   2428  H   LEU A 159      92.426 105.857  98.205  1.00 94.11           H
ATOM   2429  CA  LEU A 159      93.564 106.063  96.418  1.00 94.11           C
ATOM   2430  HA  LEU A 159      93.974 107.034  96.139  1.00 94.11           H
ATOM   2431  C   LEU A 159      93.324 105.377  95.081  1.00 94.11           C
ATOM   2432  CB  LEU A 159      94.639 105.302  97.188  1.00 94.11           C
ATOM   2433  HB2 LEU A 159      94.218 104.338  97.473  1.00 94.11           H
ATOM   2434  HB3 LEU A 159      95.498 105.126  96.541  1.00 94.11           H
ATOM   2435  O   LEU A 159      93.708 105.908  94.036  1.00 94.11           O
ATOM   2436  CG  LEU A 159      95.116 106.036  98.455  1.00 94.11           C
ATOM   2437  HG  LEU A 159      94.276 106.385  99.055  1.00 94.11           H
ATOM   2438  CD1 LEU A 159      95.897 105.015  99.270  1.00 94.11           C
ATOM   2439 HD11 LEU A 159      95.187 104.243  99.568  1.00 94.11           H
ATOM   2440 HD12 LEU A 159      96.271 105.467 100.190  1.00 94.11           H
ATOM   2441 HD13 LEU A 159      96.740 104.619  98.703  1.00 94.11           H
ATOM   2442  CD2 LEU A 159      96.023 107.191  98.128  1.00 94.11           C
ATOM   2443 HD21 LEU A 159      96.421 107.577  99.066  1.00 94.11           H
ATOM   2444 HD22 LEU A 159      95.452 107.971  97.624  1.00 94.11           H
ATOM   2445 HD23 LEU A 159      96.863 106.864  97.514  1.00 94.11           H
ATOM   2446  N   ALA A 160      92.696 104.227  95.061  1.00 93.68           N
ATOM   2447  H   ALA A 160      92.381 103.857  95.947  1.00 93.68           H
ATOM   2448  CA  ALA A 160      92.328 103.451  93.811  1.00 93.68           C
ATOM   2449  HA  ALA A 160      93.195 103.158  93.219  1.00 93.68           H
ATOM   2450  C   ALA A 160      91.440 104.280  92.873  1.00 93.68           C
ATOM   2451  CB  ALA A 160      91.637 102.134  94.254  1.00 93.68           C
ATOM   2452  HB1 ALA A 160      91.232 101.664  93.358  1.00 93.68           H
ATOM   2453  HB2 ALA A 160      92.360 101.445  94.690  1.00 93.68           H
ATOM   2454  HB3 ALA A 160      90.774 102.252  94.910  1.00 93.68           H
ATOM   2455  O   ALA A 160      91.614 104.246  91.672  1.00 93.68           O
ATOM   2456  N   GLY A 161      90.523 105.097  93.400  1.00 92.94           N
ATOM   2457  H   GLY A 161      90.277 105.011  94.376  1.00 92.94           H
ATOM   2458  CA  GLY A 161      89.765 106.054  92.555  1.00 92.94           C
ATOM   2459  HA2 GLY A 161      88.901 106.432  93.102  1.00 92.94           H
ATOM   2460  HA3 GLY A 161      89.393 105.544  91.667  1.00 92.94           H
ATOM   2461  C   GLY A 161      90.525 107.310  92.057  1.00 92.94           C
ATOM   2462  O   GLY A 161      90.196 107.856  91.009  1.00 92.94           O
ATOM   2463  N   ASN A 162      91.566 107.721  92.789  1.00 92.51           N
ATOM   2464  H   ASN A 162      91.755 107.245  93.659  1.00 92.51           H
ATOM   2465  CA  ASN A 162      92.511 108.796  92.370  1.00 92.51           C
ATOM   2466  HA  ASN A 162      91.958 109.620  91.920  1.00 92.51           H
ATOM   2467  C   ASN A 162      93.475 108.324  91.265  1.00 92.51           C
ATOM   2468  CB  ASN A 162      93.281 109.322  93.628  1.00 92.51           C
ATOM   2469  HB2 ASN A 162      93.726 108.467  94.136  1.00 92.51           H
ATOM   2470  HB3 ASN A 162      94.104 109.958  93.300  1.00 92.51           H
ATOM   2471  O   ASN A 162      93.522 108.876  90.167  1.00 92.51           O
ATOM   2472  CG  ASN A 162      92.397 110.071  94.629  1.00 92.51           C
ATOM   2473  ND2 ASN A 162      92.924 110.352  95.817  1.00 92.51           N
ATOM   2474 HD21 ASN A 162      93.817 109.949  96.063  1.00 92.51           H
ATOM   2475 HD22 ASN A 162      92.336 110.774  96.522  1.00 92.51           H
ATOM   2476  OD1 ASN A 162      91.266 110.462  94.336  1.00 92.51           O
ATOM   2477  N   ALA A 163      94.110 107.161  91.499  1.00 90.30           N
ATOM   2478  H   ALA A 163      93.995 106.706  92.394  1.00 90.30           H
ATOM   2479  CA  ALA A 163      94.916 106.447  90.477  1.00 90.30           C
ATOM   2480  HA  ALA A 163      95.731 107.103  90.172  1.00 90.30           H
ATOM   2481  C   ALA A 163      94.176 106.138  89.185  1.00 90.30           C
ATOM   2482  CB  ALA A 163      95.526 105.212  91.142  1.00 90.30           C
ATOM   2483  HB1 ALA A 163      96.104 104.686  90.383  1.00 90.30           H
ATOM   2484  HB2 ALA A 163      94.770 104.532  91.535  1.00 90.30           H
ATOM   2485  HB3 ALA A 163      96.224 105.498  91.929  1.00 90.30           H
ATOM   2486  O   ALA A 163      94.790 106.050  88.115  1.00 90.30           O
ATOM   2487  N   ALA A 164      92.838 106.017  89.300  1.00 91.79           N
ATOM   2488  H   ALA A 164      92.434 106.097  90.223  1.00 91.79           H
ATOM   2489  CA  ALA A 164      91.948 105.835  88.147  1.00 91.79           C
ATOM   2490  HA  ALA A 164      92.384 105.154  87.415  1.00 91.79           H
ATOM   2491  C   ALA A 164      91.754 107.145  87.343  1.00 91.79           C
ATOM   2492  CB  ALA A 164      90.609 105.222  88.661  1.00 91.79           C
ATOM   2493  HB1 ALA A 164      90.066 104.845  87.794  1.00 91.79           H
ATOM   2494  HB2 ALA A 164      89.979 105.982  89.123  1.00 91.79           H
ATOM   2495  HB3 ALA A 164      90.804 104.423  89.377  1.00 91.79           H
ATOM   2496  O   ALA A 164      91.934 107.096  86.116  1.00 91.79           O
ATOM   2497  N   ARG A 165      91.484 108.276  88.007  1.00 91.23           N
ATOM   2498  H   ARG A 165      91.593 108.199  89.008  1.00 91.23           H
ATOM   2499  CA  ARG A 165      91.492 109.632  87.449  1.00 91.23           C
ATOM   2500  HA  ARG A 165      90.773 109.711  86.633  1.00 91.23           H
ATOM   2501  C   ARG A 165      92.822 109.984  86.788  1.00 91.23           C
ATOM   2502  CB  ARG A 165      91.094 110.683  88.505  1.00 91.23           C
ATOM   2503  HB2 ARG A 165      91.209 111.676  88.071  1.00 91.23           H
ATOM   2504  HB3 ARG A 165      91.787 110.630  89.345  1.00 91.23           H
ATOM   2505  O   ARG A 165      92.776 110.508  85.670  1.00 91.23           O
ATOM   2506  CG  ARG A 165      89.643 110.627  88.993  1.00 91.23           C
ATOM   2507  HG2 ARG A 165      88.920 110.847  88.208  1.00 91.23           H
ATOM   2508  HG3 ARG A 165      89.353 109.657  89.397  1.00 91.23           H
ATOM   2509  CD  ARG A 165      89.508 111.667  90.136  1.00 91.23           C
ATOM   2510  HD2 ARG A 165      90.202 111.422  90.939  1.00 91.23           H
ATOM   2511  HD3 ARG A 165      89.804 112.648  89.764  1.00 91.23           H
ATOM   2512  NE  ARG A 165      88.152 111.811  90.715  1.00 91.23           N
ATOM   2513  HE  ARG A 165      87.309 111.560  90.218  1.00 91.23           H
ATOM   2514  NH1 ARG A 165      88.728 112.838  92.723  1.00 91.23           N
ATOM   2515 HH11 ARG A 165      89.681 112.850  92.388  1.00 91.23           H
ATOM   2516 HH12 ARG A 165      88.447 113.222  93.614  1.00 91.23           H
ATOM   2517  NH2 ARG A 165      86.611 112.301  92.303  1.00 91.23           N
ATOM   2518 HH21 ARG A 165      85.932 111.991  91.622  1.00 91.23           H
ATOM   2519 HH22 ARG A 165      86.275 112.902  93.042  1.00 91.23           H
ATOM   2520  CZ  ARG A 165      87.839 112.315  91.883  1.00 91.23           C
ATOM   2521  N   ASP A 166      93.945 109.655  87.396  1.00 89.19           N
ATOM   2522  H   ASP A 166      93.874 109.409  88.373  1.00 89.19           H
ATOM   2523  CA  ASP A 166      95.309 109.815  86.868  1.00 89.19           C
ATOM   2524  HA  ASP A 166      95.369 110.826  86.465  1.00 89.19           H
ATOM   2525  C   ASP A 166      95.661 108.949  85.643  1.00 89.19           C
ATOM   2526  CB  ASP A 166      96.330 109.593  88.005  1.00 89.19           C
ATOM   2527  HB2 ASP A 166      96.405 108.509  88.095  1.00 89.19           H
ATOM   2528  HB3 ASP A 166      97.330 109.781  87.614  1.00 89.19           H
ATOM   2529  O   ASP A 166      96.112 109.476  84.642  1.00 89.19           O
ATOM   2530  CG  ASP A 166      96.033 110.261  89.337  1.00 89.19           C
ATOM   2531  OD1 ASP A 166      95.425 111.350  89.276  1.00 89.19           O
ATOM   2532  OD2 ASP A 166      96.513 109.681  90.354  1.00 89.19           O
ATOM   2533  N   SER A 167      95.232 107.686  85.727  1.00 86.08           N
ATOM   2534  H   SER A 167      95.007 107.344  86.650  1.00 86.08           H
ATOM   2535  CA  SER A 167      95.118 106.803  84.513  1.00 86.08           C
ATOM   2536  HA  SER A 167      96.058 106.712  83.968  1.00 86.08           H
ATOM   2537  C   SER A 167      94.090 107.288  83.489  1.00 86.08           C
ATOM   2538  CB  SER A 167      94.683 105.411  84.966  1.00 86.08           C
ATOM   2539  HB2 SER A 167      93.692 105.514  85.408  1.00 86.08           H
ATOM   2540  HB3 SER A 167      94.668 104.805  84.060  1.00 86.08           H
ATOM   2541  O   SER A 167      93.971 106.624  82.449  1.00 86.08           O
ATOM   2542  OG  SER A 167      95.609 104.798  85.847  1.00 86.08           O
ATOM   2543  HG  SER A 167      95.437 105.222  86.691  1.00 86.08           H
ATOM   2544  N   LYS A 168      93.394 108.401  83.731  1.00 90.25           N
ATOM   2545  H   LYS A 168      93.644 108.934  84.551  1.00 90.25           H
ATOM   2546  CA  LYS A 168      92.402 109.001  82.807  1.00 90.25           C
ATOM   2547  HA  LYS A 168      91.919 109.812  83.352  1.00 90.25           H
ATOM   2548  C   LYS A 168      91.183 108.031  82.506  1.00 90.25           C
ATOM   2549  CB  LYS A 168      93.098 109.646  81.573  1.00 90.25           C
ATOM   2550  HB2 LYS A 168      92.370 109.889  80.799  1.00 90.25           H
ATOM   2551  HB3 LYS A 168      93.859 108.962  81.196  1.00 90.25           H
ATOM   2552  O   LYS A 168      90.643 107.950  81.417  1.00 90.25           O
ATOM   2553  CG  LYS A 168      93.721 111.034  81.962  1.00 90.25           C
ATOM   2554  HG2 LYS A 168      92.967 111.788  81.734  1.00 90.25           H
ATOM   2555  HG3 LYS A 168      93.892 111.060  83.038  1.00 90.25           H
ATOM   2556  CD  LYS A 168      94.983 111.446  81.202  1.00 90.25           C
ATOM   2557  HD2 LYS A 168      95.695 110.627  81.098  1.00 90.25           H
ATOM   2558  HD3 LYS A 168      94.697 111.762  80.198  1.00 90.25           H
ATOM   2559  CE  LYS A 168      95.689 112.629  81.925  1.00 90.25           C
ATOM   2560  HE2 LYS A 168      95.057 113.513  81.832  1.00 90.25           H
ATOM   2561  HE3 LYS A 168      95.763 112.359  82.978  1.00 90.25           H
ATOM   2562  NZ  LYS A 168      97.077 112.852  81.406  1.00 90.25           N
ATOM   2563  HZ1 LYS A 168      97.448 113.716  81.775  1.00 90.25           H
ATOM   2564  HZ2 LYS A 168      97.000 112.954  80.404  1.00 90.25           H
ATOM   2565  HZ3 LYS A 168      97.721 112.121  81.673  1.00 90.25           H
ATOM   2566  N   LYS A 169      90.710 107.265  83.504  1.00 87.68           N
ATOM   2567  H   LYS A 169      91.171 107.370  84.396  1.00 87.68           H
ATOM   2568  CA  LYS A 169      89.613 106.267  83.473  1.00 87.68           C
ATOM   2569  HA  LYS A 169      89.191 106.262  82.468  1.00 87.68           H
ATOM   2570  C   LYS A 169      88.460 106.549  84.448  1.00 87.68           C
ATOM   2571  CB  LYS A 169      90.110 104.837  83.798  1.00 87.68           C
ATOM   2572  HB2 LYS A 169      90.430 104.784  84.838  1.00 87.68           H
ATOM   2573  HB3 LYS A 169      89.280 104.143  83.661  1.00 87.68           H
ATOM   2574  O   LYS A 169      88.677 106.713  85.654  1.00 87.68           O
ATOM   2575  CG  LYS A 169      91.293 104.311  82.953  1.00 87.68           C
ATOM   2576  HG2 LYS A 169      91.652 103.364  83.357  1.00 87.68           H
ATOM   2577  HG3 LYS A 169      92.094 105.048  83.012  1.00 87.68           H
ATOM   2578  CD  LYS A 169      90.955 104.168  81.488  1.00 87.68           C
ATOM   2579  HD2 LYS A 169      90.836 105.171  81.078  1.00 87.68           H
ATOM   2580  HD3 LYS A 169      90.038 103.589  81.375  1.00 87.68           H
ATOM   2581  CE  LYS A 169      92.145 103.484  80.770  1.00 87.68           C
ATOM   2582  HE2 LYS A 169      93.023 104.118  80.894  1.00 87.68           H
ATOM   2583  HE3 LYS A 169      92.435 102.590  81.322  1.00 87.68           H
ATOM   2584  NZ  LYS A 169      91.831 103.154  79.388  1.00 87.68           N
ATOM   2585  HZ1 LYS A 169      91.544 103.948  78.833  1.00 87.68           H
ATOM   2586  HZ2 LYS A 169      91.055 102.522  79.252  1.00 87.68           H
ATOM   2587  HZ3 LYS A 169      92.602 102.697  78.923  1.00 87.68           H
ATOM   2588  N   VAL A 170      87.221 106.481  83.989  1.00 89.31           N
ATOM   2589  H   VAL A 170      87.057 106.338  83.003  1.00 89.31           H
ATOM   2590  CA  VAL A 170      85.987 106.614  84.811  1.00 89.31           C
ATOM   2591  HA  VAL A 170      86.208 107.331  85.601  1.00 89.31           H
ATOM   2592  C   VAL A 170      85.539 105.316  85.509  1.00 89.31           C
ATOM   2593  CB  VAL A 170      84.846 107.250  83.955  1.00 89.31           C
ATOM   2594  HB  VAL A 170      84.003 107.387  84.634  1.00 89.31           H
ATOM   2595  O   VAL A 170      84.380 105.136  85.892  1.00 89.31           O
ATOM   2596  CG1 VAL A 170      85.247 108.657  83.433  1.00 89.31           C
ATOM   2597 HG11 VAL A 170      84.373 109.158  83.019  1.00 89.31           H
ATOM   2598 HG12 VAL A 170      86.054 108.615  82.702  1.00 89.31           H
ATOM   2599 HG13 VAL A 170      85.542 109.217  84.321  1.00 89.31           H
ATOM   2600  CG2 VAL A 170      84.415 106.360  82.820  1.00 89.31           C
ATOM   2601 HG21 VAL A 170      84.089 105.380  83.167  1.00 89.31           H
ATOM   2602 HG22 VAL A 170      85.201 106.252  82.072  1.00 89.31           H
ATOM   2603 HG23 VAL A 170      83.556 106.749  82.272  1.00 89.31           H
ATOM   2604  N   ARG A 171      86.413 104.312  85.576  1.00 91.30           N
ATOM   2605  H   ARG A 171      87.368 104.542  85.343  1.00 91.30           H
ATOM   2606  CA  ARG A 171      86.194 103.011  86.238  1.00 91.30           C
ATOM   2607  HA  ARG A 171      85.380 103.089  86.959  1.00 91.30           H
ATOM   2608  C   ARG A 171      87.430 102.498  87.016  1.00 91.30           C
ATOM   2609  CB  ARG A 171      85.696 102.040  85.118  1.00 91.30           C
ATOM   2610  HB2 ARG A 171      84.887 102.548  84.594  1.00 91.30           H
ATOM   2611  HB3 ARG A 171      86.463 101.805  84.380  1.00 91.30           H
ATOM   2612  O   ARG A 171      88.523 102.377  86.454  1.00 91.30           O
ATOM   2613  CG  ARG A 171      85.108 100.720  85.640  1.00 91.30           C
ATOM   2614  HG2 ARG A 171      84.587 100.868  86.587  1.00 91.30           H
ATOM   2615  HG3 ARG A 171      85.923 100.020  85.826  1.00 91.30           H
ATOM   2616  CD  ARG A 171      84.056 100.108  84.666  1.00 91.30           C
ATOM   2617  HD2 ARG A 171      84.488 100.020  83.670  1.00 91.30           H
ATOM   2618  HD3 ARG A 171      83.198 100.760  84.500  1.00 91.30           H
ATOM   2619  NE  ARG A 171      83.579  98.785  85.095  1.00 91.30           N
ATOM   2620  HE  ARG A 171      83.160  98.773  86.014  1.00 91.30           H
ATOM   2621  NH1 ARG A 171      83.679  97.553  83.111  1.00 91.30           N
ATOM   2622 HH11 ARG A 171      83.225  96.746  82.709  1.00 91.30           H
ATOM   2623 HH12 ARG A 171      83.981  98.295  82.496  1.00 91.30           H
ATOM   2624  NH2 ARG A 171      82.989  96.623  84.913  1.00 91.30           N
ATOM   2625 HH21 ARG A 171      82.784  95.824  84.330  1.00 91.30           H
ATOM   2626 HH22 ARG A 171      82.626  96.629  85.855  1.00 91.30           H
ATOM   2627  CZ  ARG A 171      83.446  97.688  84.390  1.00 91.30           C
ATOM   2628  N   ILE A 172      87.268 102.145  88.305  1.00 90.82           N
ATOM   2629  H   ILE A 172      86.392 102.393  88.740  1.00 90.82           H
ATOM   2630  CA  ILE A 172      88.314 101.423  89.066  1.00 90.82           C
ATOM   2631  HA  ILE A 172      89.246 101.976  88.944  1.00 90.82           H
ATOM   2632  C   ILE A 172      88.482 100.038  88.468  1.00 90.82           C
ATOM   2633  CB  ILE A 172      87.953 101.368  90.543  1.00 90.82           C
ATOM   2634  HB  ILE A 172      86.921 101.025  90.604  1.00 90.82           H
ATOM   2635  O   ILE A 172      87.578  99.192  88.500  1.00 90.82           O
ATOM   2636  CG1 ILE A 172      88.148 102.783  91.117  1.00 90.82           C
ATOM   2637 HG12 ILE A 172      89.190 103.100  91.065  1.00 90.82           H
ATOM   2638 HG13 ILE A 172      87.562 103.473  90.510  1.00 90.82           H
ATOM   2639  CG2 ILE A 172      88.826 100.381  91.347  1.00 90.82           C
ATOM   2640 HG21 ILE A 172      88.565 100.339  92.404  1.00 90.82           H
ATOM   2641 HG22 ILE A 172      88.678  99.377  90.948  1.00 90.82           H
ATOM   2642 HG23 ILE A 172      89.887 100.617  91.274  1.00 90.82           H
ATOM   2643  CD1 ILE A 172      87.620 102.968  92.554  1.00 90.82           C
ATOM   2644 HD11 ILE A 172      86.579 102.653  92.623  1.00 90.82           H
ATOM   2645 HD12 ILE A 172      88.270 102.448  93.258  1.00 90.82           H
ATOM   2646 HD13 ILE A 172      87.676 104.030  92.791  1.00 90.82           H
ATOM   2647  N   SER A 173      89.657  99.790  87.899  1.00 85.94           N
ATOM   2648  H   SER A 173      90.369 100.505  87.939  1.00 85.94           H
ATOM   2649  CA  SER A 173      90.114  98.467  87.514  1.00 85.94           C
ATOM   2650  HA  SER A 173      89.203  97.927  87.257  1.00 85.94           H
ATOM   2651  C   SER A 173      90.836  97.706  88.636  1.00 85.94           C
ATOM   2652  CB  SER A 173      91.021  98.598  86.268  1.00 85.94           C
ATOM   2653  HB2 SER A 173      91.501  97.654  86.010  1.00 85.94           H
ATOM   2654  HB3 SER A 173      91.822  99.305  86.485  1.00 85.94           H
ATOM   2655  O   SER A 173      91.274  98.310  89.605  1.00 85.94           O
ATOM   2656  OG  SER A 173      90.266  99.069  85.178  1.00 85.94           O
ATOM   2657  HG  SER A 173      90.282  98.399  84.490  1.00 85.94           H
ATOM   2658  N   VAL A 174      91.002  96.385  88.443  1.00 85.49           N
ATOM   2659  H   VAL A 174      90.516  95.981  87.655  1.00 85.49           H
ATOM   2660  CA  VAL A 174      91.856  95.522  89.294  1.00 85.49           C
ATOM   2661  HA  VAL A 174      91.384  95.414  90.271  1.00 85.49           H
ATOM   2662  C   VAL A 174      93.222  96.221  89.478  1.00 85.49           C
ATOM   2663  CB  VAL A 174      92.058  94.161  88.605  1.00 85.49           C
ATOM   2664  HB  VAL A 174      91.937  94.219  87.523  1.00 85.49           H
ATOM   2665  O   VAL A 174      93.708  96.405  90.610  1.00 85.49           O
ATOM   2666  CG1 VAL A 174      93.420  93.495  88.842  1.00 85.49           C
ATOM   2667 HG11 VAL A 174      93.461  92.508  88.380  1.00 85.49           H
ATOM   2668 HG12 VAL A 174      93.546  93.350  89.915  1.00 85.49           H
ATOM   2669 HG13 VAL A 174      94.269  94.059  88.455  1.00 85.49           H
ATOM   2670  CG2 VAL A 174      90.939  93.264  89.100  1.00 85.49           C
ATOM   2671 HG21 VAL A 174      91.046  93.138  90.178  1.00 85.49           H
ATOM   2672 HG22 VAL A 174      89.971  93.723  88.899  1.00 85.49           H
ATOM   2673 HG23 VAL A 174      90.981  92.284  88.625  1.00 85.49           H
ATOM   2674  N   LYS A 175      93.800  96.703  88.378  1.00 82.73           N
ATOM   2675  H   LYS A 175      93.289  96.551  87.520  1.00 82.73           H
ATOM   2676  CA  LYS A 175      95.080  97.399  88.322  1.00 82.73           C
ATOM   2677  HA  LYS A 175      95.836  96.711  88.700  1.00 82.73           H
ATOM   2678  C   LYS A 175      95.163  98.616  89.194  1.00 82.73           C
ATOM   2679  CB  LYS A 175      95.409  97.713  86.839  1.00 82.73           C
ATOM   2680  HB2 LYS A 175      95.245  96.815  86.245  1.00 82.73           H
ATOM   2681  HB3 LYS A 175      94.719  98.480  86.487  1.00 82.73           H
ATOM   2682  O   LYS A 175      96.143  98.815  89.915  1.00 82.73           O
ATOM   2683  CG  LYS A 175      96.873  98.178  86.622  1.00 82.73           C
ATOM   2684  HG2 LYS A 175      97.027  99.143  87.104  1.00 82.73           H
ATOM   2685  HG3 LYS A 175      97.576  97.473  87.066  1.00 82.73           H
ATOM   2686  CD  LYS A 175      97.137  98.246  85.075  1.00 82.73           C
ATOM   2687  HD2 LYS A 175      97.157  97.252  84.630  1.00 82.73           H
ATOM   2688  HD3 LYS A 175      96.343  98.766  84.539  1.00 82.73           H
ATOM   2689  CE  LYS A 175      98.490  98.881  84.760  1.00 82.73           C
ATOM   2690  HE2 LYS A 175      98.437  99.930  85.053  1.00 82.73           H
ATOM   2691  HE3 LYS A 175      99.228  98.396  85.399  1.00 82.73           H
ATOM   2692  NZ  LYS A 175      98.894  98.767  83.323  1.00 82.73           N
ATOM   2693  HZ1 LYS A 175      98.131  99.034  82.717  1.00 82.73           H
ATOM   2694  HZ2 LYS A 175      99.683  99.359  83.107  1.00 82.73           H
ATOM   2695  HZ3 LYS A 175      99.171  97.812  83.146  1.00 82.73           H
ATOM   2696  N   HIS A 176      94.074  99.396  89.279  1.00 87.31           N
ATOM   2697  H   HIS A 176      93.252  99.162  88.740  1.00 87.31           H
ATOM   2698  CA  HIS A 176      94.060 100.658  90.056  1.00 87.31           C
ATOM   2699  HA  HIS A 176      94.962 101.217  89.809  1.00 87.31           H
ATOM   2700  C   HIS A 176      94.102 100.390  91.546  1.00 87.31           C
ATOM   2701  CB  HIS A 176      92.845 101.493  89.643  1.00 87.31           C
ATOM   2702  HB2 HIS A 176      92.876 102.435  90.190  1.00 87.31           H
ATOM   2703  HB3 HIS A 176      91.958 100.945  89.960  1.00 87.31           H
ATOM   2704  O   HIS A 176      94.762 101.103  92.287  1.00 87.31           O
ATOM   2705  CG  HIS A 176      92.711 101.861  88.165  1.00 87.31           C
ATOM   2706  CD2 HIS A 176      93.503 101.461  87.115  1.00 87.31           C
ATOM   2707  HD2 HIS A 176      94.451 100.954  87.209  1.00 87.31           H
ATOM   2708  ND1 HIS A 176      91.623 102.478  87.550  1.00 87.31           N
ATOM   2709  HD1 HIS A 176      90.840 102.921  88.009  1.00 87.31           H
ATOM   2710  CE1 HIS A 176      91.736 102.399  86.217  1.00 87.31           C
ATOM   2711  HE1 HIS A 176      90.995 102.731  85.505  1.00 87.31           H
ATOM   2712  NE2 HIS A 176      92.838 101.743  85.892  1.00 87.31           N
ATOM   2713  N   ILE A 177      93.459  99.302  92.020  1.00 88.51           N
ATOM   2714  H   ILE A 177      92.971  98.717  91.358  1.00 88.51           H
ATOM   2715  CA  ILE A 177      93.563  98.799  93.376  1.00 88.51           C
ATOM   2716  HA  ILE A 177      93.381  99.591  94.102  1.00 88.51           H
ATOM   2717  C   ILE A 177      94.977  98.262  93.701  1.00 88.51           C
ATOM   2718  CB  ILE A 177      92.520  97.701  93.608  1.00 88.51           C
ATOM   2719  HB  ILE A 177      92.665  96.947  92.834  1.00 88.51           H
ATOM   2720  O   ILE A 177      95.573  98.701  94.668  1.00 88.51           O
ATOM   2721  CG1 ILE A 177      91.111  98.298  93.461  1.00 88.51           C
ATOM   2722 HG12 ILE A 177      90.805  98.813  94.371  1.00 88.51           H
ATOM   2723 HG13 ILE A 177      91.079  98.986  92.617  1.00 88.51           H
ATOM   2724  CG2 ILE A 177      92.639  97.075  95.018  1.00 88.51           C
ATOM   2725 HG21 ILE A 177      91.857  96.329  95.160  1.00 88.51           H
ATOM   2726 HG22 ILE A 177      93.584  96.548  95.149  1.00 88.51           H
ATOM   2727 HG23 ILE A 177      92.537  97.841  95.787  1.00 88.51           H
ATOM   2728  CD1 ILE A 177      90.074  97.218  93.105  1.00 88.51           C
ATOM   2729 HD11 ILE A 177      90.307  96.816  92.119  1.00 88.51           H
ATOM   2730 HD12 ILE A 177      90.122  96.398  93.822  1.00 88.51           H
ATOM   2731 HD13 ILE A 177      89.051  97.594  93.101  1.00 88.51           H
ATOM   2732  N   THR A 178      95.549  97.343  92.871  1.00 84.45           N
ATOM   2733  H   THR A 178      95.072  96.947  92.074  1.00 84.45           H
ATOM   2734  CA  THR A 178      96.876  96.761  93.197  1.00 84.45           C
ATOM   2735  HA  THR A 178      96.810  96.288  94.177  1.00 84.45           H
ATOM   2736  C   THR A 178      97.985  97.821  93.204  1.00 84.45           C
ATOM   2737  CB  THR A 178      97.275  95.690  92.142  1.00 84.45           C
ATOM   2738  HB  THR A 178      97.652  96.182  91.245  1.00 84.45           H
ATOM   2739  O   THR A 178      98.830  97.835  94.083  1.00 84.45           O
ATOM   2740  CG2 THR A 178      98.300  94.694  92.677  1.00 84.45           C
ATOM   2741 HG21 THR A 178      98.377  93.831  92.015  1.00 84.45           H
ATOM   2742 HG22 THR A 178      97.985  94.282  93.636  1.00 84.45           H
ATOM   2743 HG23 THR A 178      99.270  95.185  92.759  1.00 84.45           H
ATOM   2744  OG1 THR A 178      96.154  94.914  91.730  1.00 84.45           O
ATOM   2745  HG1 THR A 178      95.688  94.509  92.465  1.00 84.45           H
ATOM   2746  N   LEU A 179      97.893  98.781  92.269  1.00 83.35           N
ATOM   2747  H   LEU A 179      97.196  98.669  91.547  1.00 83.35           H
ATOM   2748  CA  LEU A 179      98.686 100.016  92.241  1.00 83.35           C
ATOM   2749  HA  LEU A 179      99.746  99.764  92.278  1.00 83.35           H
ATOM   2750  C   LEU A 179      98.469 100.866  93.516  1.00 83.35           C
ATOM   2751  CB  LEU A 179      98.419 100.849  90.990  1.00 83.35           C
ATOM   2752  HB2 LEU A 179      97.358 101.085  90.921  1.00 83.35           H
ATOM   2753  HB3 LEU A 179      98.938 101.804  91.069  1.00 83.35           H
ATOM   2754  O   LEU A 179      99.428 101.236  94.140  1.00 83.35           O
ATOM   2755  CG  LEU A 179      98.913 100.190  89.679  1.00 83.35           C
ATOM   2756  HG  LEU A 179      98.505  99.194  89.508  1.00 83.35           H
ATOM   2757  CD1 LEU A 179      98.358 101.039  88.518  1.00 83.35           C
ATOM   2758 HD11 LEU A 179      98.736 102.061  88.491  1.00 83.35           H
ATOM   2759 HD12 LEU A 179      98.629 100.605  87.556  1.00 83.35           H
ATOM   2760 HD13 LEU A 179      97.270 101.098  88.555  1.00 83.35           H
ATOM   2761  CD2 LEU A 179     100.411 100.183  89.483  1.00 83.35           C
ATOM   2762 HD21 LEU A 179     100.644  99.682  88.543  1.00 83.35           H
ATOM   2763 HD22 LEU A 179     100.821 101.193  89.474  1.00 83.35           H
ATOM   2764 HD23 LEU A 179     100.896  99.628  90.286  1.00 83.35           H
ATOM   2765  N   ALA A 180      97.216 101.148  93.894  1.00 88.68           N
ATOM   2766  H   ALA A 180      96.441 100.808  93.343  1.00 88.68           H
ATOM   2767  CA  ALA A 180      96.944 101.940  95.102  1.00 88.68           C
ATOM   2768  HA  ALA A 180      97.380 102.932  94.987  1.00 88.68           H
ATOM   2769  C   ALA A 180      97.478 101.300  96.367  1.00 88.68           C
ATOM   2770  CB  ALA A 180      95.418 102.140  95.201  1.00 88.68           C
ATOM   2771  HB1 ALA A 180      95.066 102.696  94.332  1.00 88.68           H
ATOM   2772  HB2 ALA A 180      95.227 102.730  96.098  1.00 88.68           H
ATOM   2773  HB3 ALA A 180      94.898 101.189  95.316  1.00 88.68           H
ATOM   2774  O   ALA A 180      98.036 102.032  97.203  1.00 88.68           O
ATOM   2775  N   ILE A 181      97.347  99.996  96.528  1.00 87.23           N
ATOM   2776  H   ILE A 181      96.779  99.537  95.831  1.00 87.23           H
ATOM   2777  CA  ILE A 181      97.829  99.235  97.669  1.00 87.23           C
ATOM   2778  HA  ILE A 181      97.549  99.772  98.575  1.00 87.23           H
ATOM   2779  C   ILE A 181      99.385  99.162  97.682  1.00 87.23           C
ATOM   2780  CB  ILE A 181      97.141  97.862  97.690  1.00 87.23           C
ATOM   2781  HB  ILE A 181      97.107  97.511  96.659  1.00 87.23           H
ATOM   2782  O   ILE A 181      99.979  99.153  98.762  1.00 87.23           O
ATOM   2783  CG1 ILE A 181      95.674  98.014  98.160  1.00 87.23           C
ATOM   2784 HG12 ILE A 181      95.182  98.821  97.616  1.00 87.23           H
ATOM   2785 HG13 ILE A 181      95.653  98.330  99.203  1.00 87.23           H
ATOM   2786  CG2 ILE A 181      97.897  96.792  98.483  1.00 87.23           C
ATOM   2787 HG21 ILE A 181      98.134  97.133  99.491  1.00 87.23           H
ATOM   2788 HG22 ILE A 181      97.368  95.840  98.531  1.00 87.23           H
ATOM   2789 HG23 ILE A 181      98.809  96.592  97.921  1.00 87.23           H
ATOM   2790  CD1 ILE A 181      94.821  96.762  98.016  1.00 87.23           C
ATOM   2791 HD11 ILE A 181      95.091  96.045  98.791  1.00 87.23           H
ATOM   2792 HD12 ILE A 181      94.932  96.283  97.043  1.00 87.23           H
ATOM   2793 HD13 ILE A 181      93.773  97.020  98.166  1.00 87.23           H
ATOM   2794  N   GLN A 182     100.041  99.021  96.559  1.00 81.38           N
ATOM   2795  H   GLN A 182      99.498  98.927  95.713  1.00 81.38           H
ATOM   2796  CA  GLN A 182     101.500  98.974  96.511  1.00 81.38           C
ATOM   2797  HA  GLN A 182     101.886  98.352  97.320  1.00 81.38           H
ATOM   2798  C   GLN A 182     102.169 100.373  96.623  1.00 81.38           C
ATOM   2799  CB  GLN A 182     101.946  98.367  95.158  1.00 81.38           C
ATOM   2800  HB2 GLN A 182     102.978  98.609  94.903  1.00 81.38           H
ATOM   2801  HB3 GLN A 182     101.348  98.857  94.390  1.00 81.38           H
ATOM   2802  O   GLN A 182     103.293 100.479  97.111  1.00 81.38           O
ATOM   2803  CG  GLN A 182     101.770  96.811  95.146  1.00 81.38           C
ATOM   2804  HG2 GLN A 182     100.772  96.548  95.497  1.00 81.38           H
ATOM   2805  HG3 GLN A 182     102.419  96.347  95.889  1.00 81.38           H
ATOM   2806  CD  GLN A 182     102.057  96.166  93.808  1.00 81.38           C
ATOM   2807  NE2 GLN A 182     101.707  94.934  93.668  1.00 81.38           N
ATOM   2808 HE21 GLN A 182     102.045  94.479  92.832  1.00 81.38           H
ATOM   2809 HE22 GLN A 182     101.149  94.456  94.361  1.00 81.38           H
ATOM   2810  OE1 GLN A 182     102.593  96.788  92.918  1.00 81.38           O
ATOM   2811  N   ASN A 183     101.489 101.455  96.195  1.00 82.28           N
ATOM   2812  H   ASN A 183     100.573 101.289  95.803  1.00 82.28           H
ATOM   2813  CA  ASN A 183     102.012 102.841  96.361  1.00 82.28           C
ATOM   2814  HA  ASN A 183     103.073 102.848  96.111  1.00 82.28           H
ATOM   2815  C   ASN A 183     101.884 103.371  97.762  1.00 82.28           C
ATOM   2816  CB  ASN A 183     101.308 103.719  95.291  1.00 82.28           C
ATOM   2817  HB2 ASN A 183     100.243 103.497  95.357  1.00 82.28           H
ATOM   2818  HB3 ASN A 183     101.472 104.749  95.610  1.00 82.28           H
ATOM   2819  O   ASN A 183     102.580 104.327  98.047  1.00 82.28           O
ATOM   2820  CG  ASN A 183     101.878 103.650  93.899  1.00 82.28           C
ATOM   2821  ND2 ASN A 183     101.151 103.015  93.000  1.00 82.28           N
ATOM   2822 HD21 ASN A 183     101.556 102.860  92.088  1.00 82.28           H
ATOM   2823 HD22 ASN A 183     100.314 102.523  93.278  1.00 82.28           H
ATOM   2824  OD1 ASN A 183     102.902 104.267  93.624  1.00 82.28           O
ATOM   2825  N   ASP A 184     101.094 102.774  98.667  1.00 86.71           N
ATOM   2826  H   ASP A 184     100.534 101.968  98.426  1.00 86.71           H
ATOM   2827  CA  ASP A 184     101.078 103.081 100.098  1.00 86.71           C
ATOM   2828  HA  ASP A 184     101.753 103.909 100.318  1.00 86.71           H
ATOM   2829  C   ASP A 184     101.551 101.861 100.890  1.00 86.71           C
ATOM   2830  CB  ASP A 184      99.656 103.557 100.511  1.00 86.71           C
ATOM   2831  HB2 ASP A 184      98.942 102.741 100.397  1.00 86.71           H
ATOM   2832  HB3 ASP A 184      99.346 104.391  99.882  1.00 86.71           H
ATOM   2833  O   ASP A 184     100.847 100.866 101.043  1.00 86.71           O
ATOM   2834  CG  ASP A 184      99.650 103.975 101.978  1.00 86.71           C
ATOM   2835  OD1 ASP A 184      99.896 103.096 102.844  1.00 86.71           O
ATOM   2836  OD2 ASP A 184      99.501 105.194 102.202  1.00 86.71           O
ATOM   2837  N   ALA A 185     102.684 101.994 101.569  1.00 83.94           N
ATOM   2838  H   ALA A 185     103.204 102.857 101.501  1.00 83.94           H
ATOM   2839  CA  ALA A 185     103.237 100.851 102.299  1.00 83.94           C
ATOM   2840  HA  ALA A 185     103.065  99.964 101.690  1.00 83.94           H
ATOM   2841  C   ALA A 185     102.610 100.594 103.664  1.00 83.94           C
ATOM   2842  CB  ALA A 185     104.739 100.987 102.357  1.00 83.94           C
ATOM   2843  HB1 ALA A 185     105.157 101.463 101.470  1.00 83.94           H
ATOM   2844  HB2 ALA A 185     105.068 101.539 103.238  1.00 83.94           H
ATOM   2845  HB3 ALA A 185     105.150  99.981 102.441  1.00 83.94           H
ATOM   2846  O   ALA A 185     102.826  99.534 104.252  1.00 83.94           O
ATOM   2847  N   ALA A 186     101.814 101.491 104.229  1.00 87.16           N
ATOM   2848  H   ALA A 186     101.494 102.234 103.625  1.00 87.16           H
ATOM   2849  CA  ALA A 186     100.988 101.194 105.394  1.00 87.16           C
ATOM   2850  HA  ALA A 186     101.563 100.645 106.140  1.00 87.16           H
ATOM   2851  C   ALA A 186      99.809 100.306 105.041  1.00 87.16           C
ATOM   2852  CB  ALA A 186     100.613 102.500 106.052  1.00 87.16           C
ATOM   2853  HB1 ALA A 186      99.944 103.094 105.429  1.00 87.16           H
ATOM   2854  HB2 ALA A 186     100.109 102.287 106.996  1.00 87.16           H
ATOM   2855  HB3 ALA A 186     101.510 103.073 106.286  1.00 87.16           H
ATOM   2856  O   ALA A 186      99.520  99.395 105.792  1.00 87.16           O
ATOM   2857  N   LEU A 187      99.215 100.499 103.873  1.00 90.13           N
ATOM   2858  H   LEU A 187      99.476 101.265 103.270  1.00 90.13           H
ATOM   2859  CA  LEU A 187      98.249  99.479 103.377  1.00 90.13           C
ATOM   2860  HA  LEU A 187      97.599  99.230 104.216  1.00 90.13           H
ATOM   2861  C   LEU A 187      98.981  98.193 102.937  1.00 90.13           C
ATOM   2862  CB  LEU A 187      97.416 100.104 102.235  1.00 90.13           C
ATOM   2863  HB2 LEU A 187      96.698  99.376 101.856  1.00 90.13           H
ATOM   2864  HB3 LEU A 187      98.095 100.316 101.409  1.00 90.13           H
ATOM   2865  O   LEU A 187      98.548  97.079 103.260  1.00 90.13           O
ATOM   2866  CG  LEU A 187      96.688 101.414 102.558  1.00 90.13           C
ATOM   2867  HG  LEU A 187      97.408 102.187 102.825  1.00 90.13           H
ATOM   2868  CD1 LEU A 187      95.880 101.946 101.354  1.00 90.13           C
ATOM   2869 HD11 LEU A 187      95.386 102.886 101.599  1.00 90.13           H
ATOM   2870 HD12 LEU A 187      96.556 102.159 100.526  1.00 90.13           H
ATOM   2871 HD13 LEU A 187      95.173 101.183 101.027  1.00 90.13           H
ATOM   2872  CD2 LEU A 187      95.707 101.251 103.722  1.00 90.13           C
ATOM   2873 HD21 LEU A 187      95.164 102.178 103.908  1.00 90.13           H
ATOM   2874 HD22 LEU A 187      94.976 100.495 103.435  1.00 90.13           H
ATOM   2875 HD23 LEU A 187      96.212 100.974 104.647  1.00 90.13           H
ATOM   2876  N   PHE A 188     100.140  98.300 102.285  1.00 87.58           N
ATOM   2877  H   PHE A 188     100.426  99.215 101.967  1.00 87.58           H
ATOM   2878  CA  PHE A 188     100.945  97.141 101.866  1.00 87.58           C
ATOM   2879  HA  PHE A 188     100.274  96.487 101.308  1.00 87.58           H
ATOM   2880  C   PHE A 188     101.485  96.285 103.028  1.00 87.58           C
ATOM   2881  CB  PHE A 188     102.048  97.607 100.921  1.00 87.58           C
ATOM   2882  HB2 PHE A 188     101.729  98.521 100.420  1.00 87.58           H
ATOM   2883  HB3 PHE A 188     102.905  97.873 101.540  1.00 87.58           H
ATOM   2884  O   PHE A 188     101.567  95.068 102.866  1.00 87.58           O
ATOM   2885  CG  PHE A 188     102.489  96.643  99.807  1.00 87.58           C
ATOM   2886  CD1 PHE A 188     103.872  96.464  99.589  1.00 87.58           C
ATOM   2887  HD1 PHE A 188     104.612  97.054 100.109  1.00 87.58           H
ATOM   2888  CD2 PHE A 188     101.572  95.932  99.035  1.00 87.58           C
ATOM   2889  HD2 PHE A 188     100.522  96.076  99.239  1.00 87.58           H
ATOM   2890  CE1 PHE A 188     104.311  95.512  98.659  1.00 87.58           C
ATOM   2891  HE1 PHE A 188     105.374  95.354  98.546  1.00 87.58           H
ATOM   2892  CE2 PHE A 188     102.011  94.950  98.135  1.00 87.58           C
ATOM   2893  HE2 PHE A 188     101.304  94.314  97.622  1.00 87.58           H
ATOM   2894  CZ  PHE A 188     103.391  94.731  97.975  1.00 87.58           C
ATOM   2895  HZ  PHE A 188     103.719  93.927  97.333  1.00 87.58           H
ATOM   2896  N   ALA A 189     101.738  96.879 104.219  1.00 87.17           N
ATOM   2897  H   ALA A 189     101.734  97.888 104.262  1.00 87.17           H
ATOM   2898  CA  ALA A 189     102.110  96.120 105.418  1.00 87.17           C
ATOM   2899  HA  ALA A 189     102.951  95.475 105.165  1.00 87.17           H
ATOM   2900  C   ALA A 189     100.974  95.162 105.872  1.00 87.17           C
ATOM   2901  CB  ALA A 189     102.562  97.085 106.560  1.00 87.17           C
ATOM   2902  HB1 ALA A 189     101.718  97.739 106.780  1.00 87.17           H
ATOM   2903  HB2 ALA A 189     103.445  97.669 106.302  1.00 87.17           H
ATOM   2904  HB3 ALA A 189     102.769  96.488 107.448  1.00 87.17           H
ATOM   2905  O   ALA A 189     101.269  94.045 106.309  1.00 87.17           O
ATOM   2906  N   VAL A 190      99.701  95.572 105.752  1.00 90.33           N
ATOM   2907  H   VAL A 190      99.510  96.451 105.293  1.00 90.33           H
ATOM   2908  CA  VAL A 190      98.525  94.806 106.179  1.00 90.33           C
ATOM   2909  HA  VAL A 190      98.768  94.296 107.112  1.00 90.33           H
ATOM   2910  C   VAL A 190      98.060  93.751 105.191  1.00 90.33           C
ATOM   2911  CB  VAL A 190      97.359  95.766 106.546  1.00 90.33           C
ATOM   2912  HB  VAL A 190      97.042  96.259 105.627  1.00 90.33           H
ATOM   2913  O   VAL A 190      97.718  92.633 105.559  1.00 90.33           O
ATOM   2914  CG1 VAL A 190      96.178  95.019 107.174  1.00 90.33           C
ATOM   2915 HG11 VAL A 190      95.824  94.262 106.473  1.00 90.33           H
ATOM   2916 HG12 VAL A 190      96.529  94.466 108.045  1.00 90.33           H
ATOM   2917 HG13 VAL A 190      95.369  95.690 107.461  1.00 90.33           H
ATOM   2918  CG2 VAL A 190      97.772  96.868 107.568  1.00 90.33           C
ATOM   2919 HG21 VAL A 190      98.292  96.515 108.458  1.00 90.33           H
ATOM   2920 HG22 VAL A 190      96.860  97.352 107.919  1.00 90.33           H
ATOM   2921 HG23 VAL A 190      98.425  97.643 107.168  1.00 90.33           H
ATOM   2922  N   VAL A 191      98.053  94.067 103.872  1.00 90.50           N
ATOM   2923  H   VAL A 191      98.235  95.035 103.648  1.00 90.50           H
ATOM   2924  CA  VAL A 191      97.571  93.184 102.823  1.00 90.50           C
ATOM   2925  HA  VAL A 191      97.302  92.244 103.306  1.00 90.50           H
ATOM   2926  C   VAL A 191      98.608  92.742 101.795  1.00 90.50           C
ATOM   2927  CB  VAL A 191      96.310  93.720 102.175  1.00 90.50           C
ATOM   2928  HB  VAL A 191      95.963  92.986 101.448  1.00 90.50           H
ATOM   2929  O   VAL A 191      98.366  91.764 101.103  1.00 90.50           O
ATOM   2930  CG1 VAL A 191      95.188  93.925 103.207  1.00 90.50           C
ATOM   2931 HG11 VAL A 191      94.258  94.201 102.710  1.00 90.50           H
ATOM   2932 HG12 VAL A 191      95.406  94.706 103.935  1.00 90.50           H
ATOM   2933 HG13 VAL A 191      94.983  92.989 103.726  1.00 90.50           H
ATOM   2934  CG2 VAL A 191      96.526  95.065 101.482  1.00 90.50           C
ATOM   2935 HG21 VAL A 191      96.611  95.871 102.211  1.00 90.50           H
ATOM   2936 HG22 VAL A 191      95.680  95.307 100.838  1.00 90.50           H
ATOM   2937 HG23 VAL A 191      97.431  95.008 100.877  1.00 90.50           H
ATOM   2938  N   GLY A 192      99.790  93.334 101.722  1.00 83.90           N
ATOM   2939  H   GLY A 192     100.024  94.063 102.380  1.00 83.90           H
ATOM   2940  CA  GLY A 192     100.750  93.138 100.609  1.00 83.90           C
ATOM   2941  HA2 GLY A 192     100.267  93.315  99.648  1.00 83.90           H
ATOM   2942  HA3 GLY A 192     101.580  93.823 100.779  1.00 83.90           H
ATOM   2943  C   GLY A 192     101.368  91.738 100.491  1.00 83.90           C
ATOM   2944  O   GLY A 192     101.888  91.435  99.427  1.00 83.90           O
ATOM   2945  N   LYS A 193     101.310  90.908 101.554  1.00 83.09           N
ATOM   2946  H   LYS A 193     101.004  91.254 102.452  1.00 83.09           H
ATOM   2947  CA  LYS A 193     101.803  89.540 101.468  1.00 83.09           C
ATOM   2948  HA  LYS A 193     102.689  89.575 100.834  1.00 83.09           H
ATOM   2949  C   LYS A 193     100.833  88.583 100.722  1.00 83.09           C
ATOM   2950  CB  LYS A 193     102.340  89.091 102.847  1.00 83.09           C
ATOM   2951  HB2 LYS A 193     101.555  89.206 103.595  1.00 83.09           H
ATOM   2952  HB3 LYS A 193     102.652  88.047 102.803  1.00 83.09           H
ATOM   2953  O   LYS A 193     101.170  87.399 100.588  1.00 83.09           O
ATOM   2954  CG  LYS A 193     103.559  89.895 103.251  1.00 83.09           C
ATOM   2955  HG2 LYS A 193     104.090  90.168 102.339  1.00 83.09           H
ATOM   2956  HG3 LYS A 193     103.248  90.824 103.729  1.00 83.09           H
ATOM   2957  CD  LYS A 193     104.463  89.286 104.372  1.00 83.09           C
ATOM   2958  HD2 LYS A 193     103.918  89.198 105.311  1.00 83.09           H
ATOM   2959  HD3 LYS A 193     104.799  88.281 104.116  1.00 83.09           H
ATOM   2960  CE  LYS A 193     105.772  90.103 104.493  1.00 83.09           C
ATOM   2961  HE2 LYS A 193     106.121  90.400 103.505  1.00 83.09           H
ATOM   2962  HE3 LYS A 193     105.556  91.025 105.033  1.00 83.09           H
ATOM   2963  NZ  LYS A 193     106.892  89.386 105.157  1.00 83.09           N
ATOM   2964  HZ1 LYS A 193     106.638  89.118 106.097  1.00 83.09           H
ATOM   2965  HZ2 LYS A 193     107.676  90.019 105.230  1.00 83.09           H
ATOM   2966  HZ3 LYS A 193     107.177  88.629 104.552  1.00 83.09           H
ATOM   2967  N   GLY A 194      99.681  89.076 100.250  1.00 87.45           N
ATOM   2968  H   GLY A 194      99.542  90.074 100.305  1.00 87.45           H
ATOM   2969  CA  GLY A 194      98.650  88.302  99.575  1.00 87.45           C
ATOM   2970  HA2 GLY A 194      97.682  88.669  99.917  1.00 87.45           H
ATOM   2971  HA3 GLY A 194      98.750  87.252  99.851  1.00 87.45           H
ATOM   2972  C   GLY A 194      98.671  88.331  98.051  1.00 87.45           C
ATOM   2973  O   GLY A 194      99.328  89.157  97.405  1.00 87.45           O
ATOM   2974  N   VAL A 195      97.932  87.399  97.438  1.00 88.87           N
ATOM   2975  H   VAL A 195      97.346  86.801  98.002  1.00 88.87           H
ATOM   2976  CA  VAL A 195      97.765  87.272  95.940  1.00 88.87           C
ATOM   2977  HA  VAL A 195      98.707  87.566  95.479  1.00 88.87           H
ATOM   2978  C   VAL A 195      96.658  88.157  95.424  1.00 88.87           C
ATOM   2979  CB  VAL A 195      97.555  85.795  95.485  1.00 88.87           C
ATOM   2980  HB  VAL A 195      96.639  85.392  95.916  1.00 88.87           H
ATOM   2981  O   VAL A 195      95.487  87.839  95.547  1.00 88.87           O
ATOM   2982  CG1 VAL A 195      97.406  85.580  93.983  1.00 88.87           C
ATOM   2983 HG11 VAL A 195      96.480  86.035  93.632  1.00 88.87           H
ATOM   2984 HG12 VAL A 195      98.227  86.071  93.461  1.00 88.87           H
ATOM   2985 HG13 VAL A 195      97.404  84.526  93.705  1.00 88.87           H
ATOM   2986  CG2 VAL A 195      98.682  84.879  95.965  1.00 88.87           C
ATOM   2987 HG21 VAL A 195      99.640  85.333  95.714  1.00 88.87           H
ATOM   2988 HG22 VAL A 195      98.603  83.882  95.532  1.00 88.87           H
ATOM   2989 HG23 VAL A 195      98.604  84.762  97.046  1.00 88.87           H
ATOM   2990  N   PHE A 196      96.991  89.226  94.723  1.00 84.95           N
ATOM   2991  H   PHE A 196      97.979  89.438  94.712  1.00 84.95           H
ATOM   2992  CA  PHE A 196      96.122  90.105  93.923  1.00 84.95           C
ATOM   2993  HA  PHE A 196      95.131  90.160  94.373  1.00 84.95           H
ATOM   2994  C   PHE A 196      95.998  89.573  92.464  1.00 84.95           C
ATOM   2995  CB  PHE A 196      96.718  91.539  93.881  1.00 84.95           C
ATOM   2996  HB2 PHE A 196      96.105  92.149  93.218  1.00 84.95           H
ATOM   2997  HB3 PHE A 196      97.702  91.482  93.415  1.00 84.95           H
ATOM   2998  O   PHE A 196      96.830  88.786  92.029  1.00 84.95           O
ATOM   2999  CG  PHE A 196      96.922  92.188  95.239  1.00 84.95           C
ATOM   3000  CD1 PHE A 196      95.876  92.888  95.845  1.00 84.95           C
ATOM   3001  HD1 PHE A 196      94.893  92.949  95.402  1.00 84.95           H
ATOM   3002  CD2 PHE A 196      98.132  91.997  95.907  1.00 84.95           C
ATOM   3003  HD2 PHE A 196      98.943  91.413  95.497  1.00 84.95           H
ATOM   3004  CE1 PHE A 196      96.062  93.393  97.151  1.00 84.95           C
ATOM   3005  HE1 PHE A 196      95.204  93.842  97.630  1.00 84.95           H
ATOM   3006  CE2 PHE A 196      98.323  92.494  97.233  1.00 84.95           C
ATOM   3007  HE2 PHE A 196      99.243  92.320  97.772  1.00 84.95           H
ATOM   3008  CZ  PHE A 196      97.249  93.192  97.851  1.00 84.95           C
ATOM   3009  HZ  PHE A 196      97.367  93.551  98.863  1.00 84.95           H
ATOM   3010  N   SER A 197      95.037  90.039  91.656  1.00 72.61           N
ATOM   3011  H   SER A 197      94.333  90.615  92.095  1.00 72.61           H
ATOM   3012  CA  SER A 197      94.746  89.510  90.319  1.00 72.61           C
ATOM   3013  HA  SER A 197      94.722  88.423  90.388  1.00 72.61           H
ATOM   3014  C   SER A 197      95.718  89.913  89.232  1.00 72.61           C
ATOM   3015  CB  SER A 197      93.326  89.968  89.853  1.00 72.61           C
ATOM   3016  HB2 SER A 197      93.226  89.839  88.775  1.00 72.61           H
ATOM   3017  HB3 SER A 197      93.257  91.035  90.059  1.00 72.61           H
ATOM   3018  O   SER A 197      95.500  89.551  88.075  1.00 72.61           O
ATOM   3019  OG  SER A 197      92.292  89.265  90.513  1.00 72.61           O
ATOM   3020  HG  SER A 197      91.885  89.900  91.107  1.00 72.61           H
ATOM   3021  N   GLY A 198      96.743  90.713  89.487  1.00 53.41           N
ATOM   3022  H   GLY A 198      96.999  90.910  90.444  1.00 53.41           H
ATOM   3023  CA  GLY A 198      97.362  91.545  88.443  1.00 53.41           C
ATOM   3024  HA2 GLY A 198      97.185  91.090  87.469  1.00 53.41           H
ATOM   3025  HA3 GLY A 198      96.867  92.516  88.469  1.00 53.41           H
ATOM   3026  C   GLY A 198      98.859  91.734  88.481  1.00 53.41           C
ATOM   3027  O   GLY A 198      99.605  90.972  87.901  1.00 53.41           O
ATOM   3028  N   ALA A 199      99.331  92.834  89.052  1.00 47.74           N
ATOM   3029  H   ALA A 199      98.672  93.408  89.558  1.00 47.74           H
ATOM   3030  CA  ALA A 199     100.735  93.252  89.078  1.00 47.74           C
ATOM   3031  HA  ALA A 199     101.014  93.264  88.024  1.00 47.74           H
ATOM   3032  C   ALA A 199     101.640  92.205  89.789  1.00 47.74           C
ATOM   3033  CB  ALA A 199     100.750  94.658  89.759  1.00 47.74           C
ATOM   3034  HB1 ALA A 199     100.595  94.529  90.831  1.00 47.74           H
ATOM   3035  HB2 ALA A 199     101.774  94.999  89.611  1.00 47.74           H
ATOM   3036  HB3 ALA A 199     100.061  95.364  89.296  1.00 47.74           H
ATOM   3037  O   ALA A 199     101.202  91.502  90.692  1.00 47.74           O
ATOM   3038  N   GLY A 200     102.923  92.177  89.454  1.00 47.24           N
ATOM   3039  H   GLY A 200     103.255  92.874  88.804  1.00 47.24           H
ATOM   3040  CA  GLY A 200     103.908  91.767  90.458  1.00 47.24           C
ATOM   3041  HA2 GLY A 200     103.648  90.737  90.699  1.00 47.24           H
ATOM   3042  HA3 GLY A 200     104.941  91.829  90.113  1.00 47.24           H
ATOM   3043  C   GLY A 200     103.914  92.708  91.668  1.00 47.24           C
ATOM   3044  O   GLY A 200     103.192  93.715  91.689  1.00 47.24           O
ATOM   3045  N   VAL A 201     104.665  92.371  92.727  1.00 48.59           N
ATOM   3046  H   VAL A 201     105.341  91.625  92.642  1.00 48.59           H
ATOM   3047  CA  VAL A 201     104.870  93.375  93.814  1.00 48.59           C
ATOM   3048  HA  VAL A 201     103.902  93.703  94.194  1.00 48.59           H
ATOM   3049  C   VAL A 201     105.602  94.571  93.195  1.00 48.59           C
ATOM   3050  CB  VAL A 201     105.659  92.799  94.991  1.00 48.59           C
ATOM   3051  HB  VAL A 201     106.527  92.241  94.640  1.00 48.59           H
ATOM   3052  O   VAL A 201     106.512  94.365  92.412  1.00 48.59           O
ATOM   3053  CG1 VAL A 201     106.192  93.883  95.930  1.00 48.59           C
ATOM   3054 HG11 VAL A 201     107.049  94.379  95.474  1.00 48.59           H
ATOM   3055 HG12 VAL A 201     106.532  93.403  96.847  1.00 48.59           H
ATOM   3056 HG13 VAL A 201     105.453  94.632  96.213  1.00 48.59           H
ATOM   3057  CG2 VAL A 201     104.727  91.835  95.758  1.00 48.59           C
ATOM   3058 HG21 VAL A 201     103.751  92.305  95.873  1.00 48.59           H
ATOM   3059 HG22 VAL A 201     105.129  91.648  96.754  1.00 48.59           H
ATOM   3060 HG23 VAL A 201     104.615  90.910  95.193  1.00 48.59           H
ATOM   3061  N   SER A 202     105.236  95.794  93.569  1.00 42.95           N
ATOM   3062  H   SER A 202     104.431  95.867  94.175  1.00 42.95           H
ATOM   3063  CA  SER A 202     106.008  97.003  93.212  1.00 42.95           C
ATOM   3064  HA  SER A 202     105.958  97.135  92.131  1.00 42.95           H
ATOM   3065  C   SER A 202     107.429  96.860  93.688  1.00 42.95           C
ATOM   3066  CB  SER A 202     105.440  98.314  93.782  1.00 42.95           C
ATOM   3067  HB2 SER A 202     104.527  98.598  93.259  1.00 42.95           H
ATOM   3068  HB3 SER A 202     105.158  98.133  94.819  1.00 42.95           H
ATOM   3069  O   SER A 202     107.724  96.909  94.890  1.00 42.95           O
ATOM   3070  OG  SER A 202     106.364  99.406  93.746  1.00 42.95           O
ATOM   3071  HG  SER A 202     106.954  99.246  94.486  1.00 42.95           H
ATOM   3072  N   LEU A 203     108.313  96.632  92.705  1.00 42.01           N
ATOM   3073  H   LEU A 203     107.934  96.412  91.795  1.00 42.01           H
ATOM   3074  CA  LEU A 203     109.730  96.304  92.973  1.00 42.01           C
ATOM   3075  HA  LEU A 203     109.682  95.331  93.461  1.00 42.01           H
ATOM   3076  C   LEU A 203     110.387  97.274  93.933  1.00 42.01           C
ATOM   3077  CB  LEU A 203     110.512  96.188  91.658  1.00 42.01           C
ATOM   3078  HB2 LEU A 203     110.008  96.785  90.898  1.00 42.01           H
ATOM   3079  HB3 LEU A 203     111.520  96.597  91.738  1.00 42.01           H
ATOM   3080  O   LEU A 203     110.121  98.492  93.975  1.00 42.01           O
ATOM   3081  CG  LEU A 203     110.625  94.732  91.186  1.00 42.01           C
ATOM   3082  HG  LEU A 203     109.993  94.072  91.779  1.00 42.01           H
ATOM   3083  CD1 LEU A 203     110.226  94.551  89.713  1.00 42.01           C
ATOM   3084 HD11 LEU A 203     110.832  95.154  89.036  1.00 42.01           H
ATOM   3085 HD12 LEU A 203     109.180  94.824  89.579  1.00 42.01           H
ATOM   3086 HD13 LEU A 203     110.372  93.513  89.416  1.00 42.01           H
ATOM   3087  CD2 LEU A 203     112.101  94.308  91.354  1.00 42.01           C
ATOM   3088 HD21 LEU A 203     112.464  94.521  92.359  1.00 42.01           H
ATOM   3089 HD22 LEU A 203     112.726  94.860  90.652  1.00 42.01           H
ATOM   3090 HD23 LEU A 203     112.222  93.246  91.139  1.00 42.01           H
ATOM   3091  N   ILE A 204     111.337  96.675  94.686  1.00 40.24           N
ATOM   3092  H   ILE A 204     111.391  95.667  94.680  1.00 40.24           H
ATOM   3093  CA  ILE A 204     112.458  97.410  95.249  1.00 40.24           C
ATOM   3094  HA  ILE A 204     111.977  98.256  95.741  1.00 40.24           H
ATOM   3095  C   ILE A 204     113.251  97.956  94.050  1.00 40.24           C
ATOM   3096  CB  ILE A 204     113.298  96.674  96.334  1.00 40.24           C
ATOM   3097  HB  ILE A 204     113.953  95.948  95.853  1.00 40.24           H
ATOM   3098  O   ILE A 204     114.062  97.246  93.447  1.00 40.24           O
ATOM   3099  CG1 ILE A 204     112.352  95.926  97.332  1.00 40.24           C
ATOM   3100 HG12 ILE A 204     111.832  95.136  96.791  1.00 40.24           H
ATOM   3101 HG13 ILE A 204     111.603  96.633  97.688  1.00 40.24           H
ATOM   3102  CG2 ILE A 204     114.197  97.672  97.052  1.00 40.24           C
ATOM   3103 HG21 ILE A 204     113.596  98.261  97.745  1.00 40.24           H
ATOM   3104 HG22 ILE A 204     114.672  98.357  96.350  1.00 40.24           H
ATOM   3105 HG23 ILE A 204     114.970  97.143  97.610  1.00 40.24           H
ATOM   3106  CD1 ILE A 204     113.094  95.269  98.541  1.00 40.24           C
ATOM   3107 HD11 ILE A 204     113.630  96.012  99.131  1.00 40.24           H
ATOM   3108 HD12 ILE A 204     113.838  94.561  98.178  1.00 40.24           H
ATOM   3109 HD13 ILE A 204     112.381  94.735  99.170  1.00 40.24           H
ATOM   3110  N   SER A 205     112.914  99.195  93.673  1.00 39.05           N
ATOM   3111  H   SER A 205     112.210  99.678  94.211  1.00 39.05           H
ATOM   3112  CA  SER A 205     113.162  99.814  92.399  1.00 39.05           C
ATOM   3113  HA  SER A 205     112.949  99.097  91.606  1.00 39.05           H
ATOM   3114  C   SER A 205     114.654 100.203  92.134  1.00 39.05           C
ATOM   3115  CB  SER A 205     112.224 101.006  92.221  1.00 39.05           C
ATOM   3116  HB2 SER A 205     112.625 101.669  91.455  1.00 39.05           H
ATOM   3117  HB3 SER A 205     111.290 100.583  91.850  1.00 39.05           H
ATOM   3118  O   SER A 205     115.302 100.863  92.970  1.00 39.05           O
ATOM   3119  OG  SER A 205     112.021 101.760  93.389  1.00 39.05           O
ATOM   3120  HG  SER A 205     111.811 102.670  93.167  1.00 39.05           H
ATOM   3121  N   VAL A 206     114.984 100.047  90.838  1.00 38.42           N
ATOM   3122  H   VAL A 206     114.342  99.477  90.306  1.00 38.42           H
ATOM   3123  CA  VAL A 206     115.845 100.958  90.058  1.00 38.42           C
ATOM   3124  HA  VAL A 206     115.502 101.972  90.264  1.00 38.42           H
ATOM   3125  C   VAL A 206     115.550 100.696  88.563  1.00 38.42           C
ATOM   3126  CB  VAL A 206     117.406 100.887  90.380  1.00 38.42           C
ATOM   3127  HB  VAL A 206     117.949 100.917  89.435  1.00 38.42           H
ATOM   3128  O   VAL A 206     115.441  99.544  88.171  1.00 38.42           O
ATOM   3129  CG1 VAL A 206     117.870 102.105  91.165  1.00 38.42           C
ATOM   3130 HG11 VAL A 206     117.220 102.194  92.036  1.00 38.42           H
ATOM   3131 HG12 VAL A 206     118.891 102.008  91.533  1.00 38.42           H
ATOM   3132 HG13 VAL A 206     117.805 103.001  90.548  1.00 38.42           H
ATOM   3133  CG2 VAL A 206     117.911  99.561  90.974  1.00 38.42           C
ATOM   3134 HG21 VAL A 206     117.281  99.273  91.815  1.00 38.42           H
ATOM   3135 HG22 VAL A 206     118.930  99.713  91.329  1.00 38.42           H
ATOM   3136 HG23 VAL A 206     117.881  98.787  90.207  1.00 38.42           H
ATOM   3137  N   PRO A 207     115.554 101.686  87.675  1.00 37.72           N
ATOM   3138  CA  PRO A 207     116.359 101.547  86.474  1.00 37.72           C
ATOM   3139  HA  PRO A 207     116.136 100.619  85.948  1.00 37.72           H
ATOM   3140  C   PRO A 207     117.808 101.570  86.987  1.00 37.72           C
ATOM   3141  CB  PRO A 207     116.029 102.775  85.618  1.00 37.72           C
ATOM   3142  HB2 PRO A 207     116.841 103.058  84.949  1.00 37.72           H
ATOM   3143  HB3 PRO A 207     115.156 102.602  84.989  1.00 37.72           H
ATOM   3144  O   PRO A 207     118.218 102.566  87.569  1.00 37.72           O
ATOM   3145  CG  PRO A 207     115.713 103.847  86.640  1.00 37.72           C
ATOM   3146  HG2 PRO A 207     116.606 104.411  86.912  1.00 37.72           H
ATOM   3147  HG3 PRO A 207     114.952 104.544  86.290  1.00 37.72           H
ATOM   3148  CD  PRO A 207     115.234 103.088  87.863  1.00 37.72           C
ATOM   3149  HD2 PRO A 207     115.679 103.536  88.751  1.00 37.72           H
ATOM   3150  HD3 PRO A 207     114.149 103.148  87.947  1.00 37.72           H
ATOM   3151  N   ILE A 208     118.591 100.492  86.852  1.00 40.02           N
ATOM   3152  H   ILE A 208     118.258  99.669  86.371  1.00 40.02           H
ATOM   3153  CA  ILE A 208     120.034 100.649  87.165  1.00 40.02           C
ATOM   3154  HA  ILE A 208     120.149 101.219  88.087  1.00 40.02           H
ATOM   3155  C   ILE A 208     120.601 101.581  86.077  1.00 40.02           C
ATOM   3156  CB  ILE A 208     120.713  99.264  87.290  1.00 40.02           C
ATOM   3157  HB  ILE A 208     120.465  98.651  86.423  1.00 40.02           H
ATOM   3158  O   ILE A 208     120.188 101.488  84.914  1.00 40.02           O
ATOM   3159  CG1 ILE A 208     120.209  98.589  88.579  1.00 40.02           C
ATOM   3160 HG12 ILE A 208     119.122  98.517  88.555  1.00 40.02           H
ATOM   3161 HG13 ILE A 208     120.470  99.233  89.419  1.00 40.02           H
ATOM   3162  CG2 ILE A 208     122.239  99.394  87.294  1.00 40.02           C
ATOM   3163 HG21 ILE A 208     122.545  99.950  86.408  1.00 40.02           H
ATOM   3164 HG22 ILE A 208     122.603  99.836  88.221  1.00 40.02           H
ATOM   3165 HG23 ILE A 208     122.696  98.407  87.221  1.00 40.02           H
ATOM   3166  CD1 ILE A 208     120.750  97.211  88.861  1.00 40.02           C
ATOM   3167 HD11 ILE A 208     120.383  96.918  89.844  1.00 40.02           H
ATOM   3168 HD12 ILE A 208     121.839  97.250  88.886  1.00 40.02           H
ATOM   3169 HD13 ILE A 208     120.401  96.489  88.122  1.00 40.02           H
ATOM   3170  N   PRO A 209     121.497 102.498  86.420  1.00 34.76           N
ATOM   3171  CA  PRO A 209     122.238 103.274  85.408  1.00 34.76           C
ATOM   3172  HA  PRO A 209     121.510 103.663  84.696  1.00 34.76           H
ATOM   3173  C   PRO A 209     123.173 102.317  84.618  1.00 34.76           C
ATOM   3174  CB  PRO A 209     122.928 104.449  86.094  1.00 34.76           C
ATOM   3175  HB2 PRO A 209     122.282 105.327  86.128  1.00 34.76           H
ATOM   3176  HB3 PRO A 209     123.862 104.716  85.598  1.00 34.76           H
ATOM   3177  O   PRO A 209     124.369 102.197  84.847  1.00 34.76           O
ATOM   3178  CG  PRO A 209     123.108 103.858  87.515  1.00 34.76           C
ATOM   3179  HG2 PRO A 209     123.195 104.642  88.266  1.00 34.76           H
ATOM   3180  HG3 PRO A 209     123.975 103.197  87.536  1.00 34.76           H
ATOM   3181  CD  PRO A 209     121.825 103.039  87.733  1.00 34.76           C
ATOM   3182  HD2 PRO A 209     121.041 103.719  88.068  1.00 34.76           H
ATOM   3183  HD3 PRO A 209     121.965 102.270  88.492  1.00 34.76           H
ATOM   3184  N   ARG A 210     122.557 101.621  83.668  1.00 34.90           N
ATOM   3185  H   ARG A 210     121.549 101.652  83.612  1.00 34.90           H
ATOM   3186  CA  ARG A 210     123.260 100.764  82.705  1.00 34.90           C
ATOM   3187  HA  ARG A 210     123.809  99.991  83.243  1.00 34.90           H
ATOM   3188  C   ARG A 210     124.261 101.661  81.972  1.00 34.90           C
ATOM   3189  CB  ARG A 210     122.241 100.061  81.804  1.00 34.90           C
ATOM   3190  HB2 ARG A 210     121.612 100.824  81.346  1.00 34.90           H
ATOM   3191  HB3 ARG A 210     122.801  99.537  81.030  1.00 34.90           H
ATOM   3192  O   ARG A 210     123.864 102.733  81.484  1.00 34.90           O
ATOM   3193  CG  ARG A 210     121.300  99.078  82.543  1.00 34.90           C
ATOM   3194  HG2 ARG A 210     120.595  99.605  83.185  1.00 34.90           H
ATOM   3195  HG3 ARG A 210     121.837  98.369  83.172  1.00 34.90           H
ATOM   3196  CD  ARG A 210     120.517  98.349  81.482  1.00 34.90           C
ATOM   3197  HD2 ARG A 210     119.679  98.986  81.201  1.00 34.90           H
ATOM   3198  HD3 ARG A 210     121.126  98.197  80.591  1.00 34.90           H
ATOM   3199  NE  ARG A 210     120.103  96.919  81.708  1.00 34.90           N
ATOM   3200  HE  ARG A 210     120.656  96.392  82.369  1.00 34.90           H
ATOM   3201  NH1 ARG A 210     118.990  96.599  79.665  1.00 34.90           N
ATOM   3202 HH11 ARG A 210     118.847  97.593  79.772  1.00 34.90           H
ATOM   3203 HH12 ARG A 210     119.402  96.344  78.779  1.00 34.90           H
ATOM   3204  NH2 ARG A 210     119.667  94.835  80.759  1.00 34.90           N
ATOM   3205 HH21 ARG A 210     119.342  94.450  79.884  1.00 34.90           H
ATOM   3206 HH22 ARG A 210     120.024  94.305  81.541  1.00 34.90           H
ATOM   3207  CZ  ARG A 210     119.582  96.128  80.784  1.00 34.90           C
ATOM   3208  N   LYS A 211     125.555 101.332  82.008  1.00 34.77           N
ATOM   3209  H   LYS A 211     125.836 100.493  82.495  1.00 34.77           H
ATOM   3210  CA  LYS A 211     126.565 102.076  81.276  1.00 34.77           C
ATOM   3211  HA  LYS A 211     126.549 103.092  81.670  1.00 34.77           H
ATOM   3212  C   LYS A 211     126.090 102.097  79.803  1.00 34.77           C
ATOM   3213  CB  LYS A 211     127.983 101.492  81.507  1.00 34.77           C
ATOM   3214  HB2 LYS A 211     128.703 102.105  80.964  1.00 34.77           H
ATOM   3215  HB3 LYS A 211     128.014 100.466  81.141  1.00 34.77           H
ATOM   3216  O   LYS A 211     125.521 101.133  79.302  1.00 34.77           O
ATOM   3217  CG  LYS A 211     128.364 101.538  83.008  1.00 34.77           C
ATOM   3218  HG2 LYS A 211     127.671 100.923  83.582  1.00 34.77           H
ATOM   3219  HG3 LYS A 211     128.319 102.565  83.370  1.00 34.77           H
ATOM   3220  CD  LYS A 211     129.788 101.000  83.232  1.00 34.77           C
ATOM   3221  HD2 LYS A 211     129.831  99.933  83.015  1.00 34.77           H
ATOM   3222  HD3 LYS A 211     130.461 101.547  82.572  1.00 34.77           H
ATOM   3223  CE  LYS A 211     130.181 101.263  84.704  1.00 34.77           C
ATOM   3224  HE2 LYS A 211     130.401 102.318  84.868  1.00 34.77           H
ATOM   3225  HE3 LYS A 211     129.313 101.034  85.323  1.00 34.77           H
ATOM   3226  NZ  LYS A 211     131.320 100.358  85.098  1.00 34.77           N
ATOM   3227  HZ1 LYS A 211     131.428 100.292  86.100  1.00 34.77           H
ATOM   3228  HZ2 LYS A 211     131.173  99.431  84.725  1.00 34.77           H
ATOM   3229  HZ3 LYS A 211     132.204 100.729  84.780  1.00 34.77           H
ATOM   3230  N   LYS A 212     126.271 103.235  79.123  1.00 32.31           N
ATOM   3231  H   LYS A 212     126.784 103.971  79.588  1.00 32.31           H
ATOM   3232  CA  LYS A 212     126.369 103.119  77.674  1.00 32.31           C
ATOM   3233  HA  LYS A 212     125.416 102.743  77.299  1.00 32.31           H
ATOM   3234  C   LYS A 212     127.461 102.082  77.408  1.00 32.31           C
ATOM   3235  CB  LYS A 212     126.706 104.439  76.999  1.00 32.31           C
ATOM   3236  HB2 LYS A 212     127.500 104.982  77.512  1.00 32.31           H
ATOM   3237  HB3 LYS A 212     127.086 104.164  76.015  1.00 32.31           H
ATOM   3238  O   LYS A 212     128.396 101.985  78.224  1.00 32.31           O
ATOM   3239  CG  LYS A 212     125.492 105.387  76.854  1.00 32.31           C
ATOM   3240  HG2 LYS A 212     124.656 104.843  76.416  1.00 32.31           H
ATOM   3241  HG3 LYS A 212     125.236 105.721  77.860  1.00 32.31           H
ATOM   3242  CD  LYS A 212     125.895 106.591  75.979  1.00 32.31           C
ATOM   3243  HD2 LYS A 212     126.411 106.231  75.088  1.00 32.31           H
ATOM   3244  HD3 LYS A 212     126.546 107.257  76.546  1.00 32.31           H
ATOM   3245  CE  LYS A 212     124.664 107.362  75.501  1.00 32.31           C
ATOM   3246  HE2 LYS A 212     124.014 106.635  75.015  1.00 32.31           H
ATOM   3247  HE3 LYS A 212     124.133 107.834  76.328  1.00 32.31           H
ATOM   3248  NZ  LYS A 212     125.099 108.385  74.507  1.00 32.31           N
ATOM   3249  HZ1 LYS A 212     125.602 107.957  73.743  1.00 32.31           H
ATOM   3250  HZ2 LYS A 212     124.326 108.888  74.097  1.00 32.31           H
ATOM   3251  HZ3 LYS A 212     125.715 109.034  74.977  1.00 32.31           H
ATOM   3252  N   ALA A 213     127.386 101.386  76.259  1.00 31.66           N
ATOM   3253  H   ALA A 213     126.643 101.530  75.590  1.00 31.66           H
ATOM   3254  CA  ALA A 213     128.566 100.605  75.859  1.00 31.66           C
ATOM   3255  HA  ALA A 213     128.766  99.812  76.581  1.00 31.66           H
ATOM   3256  C   ALA A 213     129.775 101.556  75.876  1.00 31.66           C
ATOM   3257  CB  ALA A 213     128.316  99.980  74.473  1.00 31.66           C
ATOM   3258  HB1 ALA A 213     128.226 100.728  73.685  1.00 31.66           H
ATOM   3259  HB2 ALA A 213     129.161  99.316  74.295  1.00 31.66           H
ATOM   3260  HB3 ALA A 213     127.397  99.395  74.507  1.00 31.66           H
ATOM   3261  O   ALA A 213     129.643 102.735  75.481  1.00 31.66           O
ATOM   3262  N   ARG A 214     130.946 101.111  76.323  1.00 31.04           N
ATOM   3263  H   ARG A 214     131.013 100.134  76.571  1.00 31.04           H
ATOM   3264  CA  ARG A 214     132.147 101.837  75.864  1.00 31.04           C
ATOM   3265  HA  ARG A 214     132.043 102.890  76.124  1.00 31.04           H
ATOM   3266  C   ARG A 214     132.146 101.715  74.331  1.00 31.04           C
ATOM   3267  CB  ARG A 214     133.441 101.266  76.476  1.00 31.04           C
ATOM   3268  HB2 ARG A 214     134.264 101.334  75.765  1.00 31.04           H
ATOM   3269  HB3 ARG A 214     133.288 100.218  76.734  1.00 31.04           H
ATOM   3270  O   ARG A 214     131.950 100.623  73.836  1.00 31.04           O
ATOM   3271  CG  ARG A 214     133.792 102.119  77.709  1.00 31.04           C
ATOM   3272  HG2 ARG A 214     133.859 103.164  77.408  1.00 31.04           H
ATOM   3273  HG3 ARG A 214     133.017 102.011  78.467  1.00 31.04           H
ATOM   3274  CD  ARG A 214     135.156 101.713  78.269  1.00 31.04           C
ATOM   3275  HD2 ARG A 214     135.058 100.742  78.756  1.00 31.04           H
ATOM   3276  HD3 ARG A 214     135.873 101.617  77.454  1.00 31.04           H
ATOM   3277  NE  ARG A 214     135.612 102.756  79.206  1.00 31.04           N
ATOM   3278  HE  ARG A 214     135.151 103.651  79.124  1.00 31.04           H
ATOM   3279  NH1 ARG A 214     137.243 101.562  80.244  1.00 31.04           N
ATOM   3280 HH11 ARG A 214     138.070 101.555  80.825  1.00 31.04           H
ATOM   3281 HH12 ARG A 214     136.901 100.727  79.792  1.00 31.04           H
ATOM   3282  NH2 ARG A 214     137.051 103.747  80.643  1.00 31.04           N
ATOM   3283 HH21 ARG A 214     137.858 103.691  81.247  1.00 31.04           H
ATOM   3284 HH22 ARG A 214     136.654 104.658  80.463  1.00 31.04           H
ATOM   3285  CZ  ARG A 214     136.646 102.676  80.030  1.00 31.04           C
ATOM   3286  N   LYS A 215     132.419 102.822  73.650  1.00 29.62           N
ATOM   3287  H   LYS A 215     132.551 103.661  74.198  1.00 29.62           H
ATOM   3288  CA  LYS A 215     132.888 102.722  72.273  1.00 29.62           C
ATOM   3289  HA  LYS A 215     132.236 102.065  71.697  1.00 29.62           H
ATOM   3290  C   LYS A 215     134.205 101.980  72.369  1.00 29.62           C
ATOM   3291  CB  LYS A 215     132.987 104.085  71.582  1.00 29.62           C
ATOM   3292  HB2 LYS A 215     133.949 104.547  71.803  1.00 29.62           H
ATOM   3293  HB3 LYS A 215     132.938 103.900  70.508  1.00 29.62           H
ATOM   3294  O   LYS A 215     135.207 102.604  72.704  1.00 29.62           O
ATOM   3295  CG  LYS A 215     131.893 105.122  71.949  1.00 29.62           C
ATOM   3296  HG2 LYS A 215     132.227 105.695  72.813  1.00 29.62           H
ATOM   3297  HG3 LYS A 215     130.953 104.588  72.088  1.00 29.62           H
ATOM   3298  CD  LYS A 215     131.724 106.169  70.831  1.00 29.62           C
ATOM   3299  HD2 LYS A 215     132.715 106.596  70.680  1.00 29.62           H
ATOM   3300  HD3 LYS A 215     131.312 105.691  69.942  1.00 29.62           H
ATOM   3301  CE  LYS A 215     130.781 107.275  71.349  1.00 29.62           C
ATOM   3302  HE2 LYS A 215     131.041 107.585  72.361  1.00 29.62           H
ATOM   3303  HE3 LYS A 215     129.785 106.842  71.437  1.00 29.62           H
ATOM   3304  NZ  LYS A 215     130.711 108.386  70.366  1.00 29.62           N
ATOM   3305  HZ1 LYS A 215     131.316 109.164  70.586  1.00 29.62           H
ATOM   3306  HZ2 LYS A 215     130.968 108.109  69.430  1.00 29.62           H
ATOM   3307  HZ3 LYS A 215     129.813 108.847  70.380  1.00 29.62           H
ATOM   3308  N   THR A 216     134.202 100.648  72.235  1.00 27.53           N
ATOM   3309  H   THR A 216     133.326 100.144  72.236  1.00 27.53           H
ATOM   3310  CA  THR A 216     135.433  99.909  71.949  1.00 27.53           C
ATOM   3311  HA  THR A 216     136.138 100.011  72.773  1.00 27.53           H
ATOM   3312  C   THR A 216     136.017 100.568  70.732  1.00 27.53           C
ATOM   3313  CB  THR A 216     135.149  98.428  71.672  1.00 27.53           C
ATOM   3314  HB  THR A 216     134.604  98.345  70.731  1.00 27.53           H
ATOM   3315  O   THR A 216     135.304 100.677  69.742  1.00 27.53           O
ATOM   3316  CG2 THR A 216     136.416  97.584  71.587  1.00 27.53           C
ATOM   3317 HG21 THR A 216     136.997  97.909  70.724  1.00 27.53           H
ATOM   3318 HG22 THR A 216     136.191  96.526  71.457  1.00 27.53           H
ATOM   3319 HG23 THR A 216     136.999  97.732  72.496  1.00 27.53           H
ATOM   3320  OG1 THR A 216     134.381  97.882  72.696  1.00 27.53           O
ATOM   3321  HG1 THR A 216     134.009  97.108  72.266  1.00 27.53           H
ATOM   3322  N   THR A 217     137.254 101.088  70.772  1.00 25.31           N
ATOM   3323  H   THR A 217     137.817 101.053  71.610  1.00 25.31           H
ATOM   3324  CA  THR A 217     137.857 101.606  69.541  1.00 25.31           C
ATOM   3325  HA  THR A 217     137.081 102.120  68.974  1.00 25.31           H
ATOM   3326  C   THR A 217     138.351 100.470  68.652  1.00 25.31           C
ATOM   3327  CB  THR A 217     138.883 102.727  69.773  1.00 25.31           C
ATOM   3328  HB  THR A 217     139.724 102.314  70.329  1.00 25.31           H
ATOM   3329  O   THR A 217     139.558 100.333  68.393  1.00 25.31           O
ATOM   3330  CG2 THR A 217     139.429 103.434  68.524  1.00 25.31           C
ATOM   3331 HG21 THR A 217     140.002 102.717  67.936  1.00 25.31           H
ATOM   3332 HG22 THR A 217     140.090 104.262  68.779  1.00 25.31           H
ATOM   3333 HG23 THR A 217     138.605 103.814  67.921  1.00 25.31           H
ATOM   3334  OG1 THR A 217     138.260 103.749  70.535  1.00 25.31           O
ATOM   3335  HG1 THR A 217     138.904 104.453  70.644  1.00 25.31           H
ATOM   3336  N   GLU A 218     137.424  99.614  68.275  1.00 23.99           N
ATOM   3337  H   GLU A 218     136.473  99.792  68.564  1.00 23.99           H
ATOM   3338  CA  GLU A 218     137.504  98.704  67.136  1.00 23.99           C
ATOM   3339  HA  GLU A 218     138.113  97.825  67.346  1.00 23.99           H
ATOM   3340  C   GLU A 218     138.093  99.518  65.969  1.00 23.99           C
ATOM   3341  CB  GLU A 218     136.118  98.257  66.651  1.00 23.99           C
ATOM   3342  HB2 GLU A 218     136.173  97.741  65.692  1.00 23.99           H
ATOM   3343  HB3 GLU A 218     135.503  99.146  66.506  1.00 23.99           H
ATOM   3344  O   GLU A 218     137.471 100.491  65.503  1.00 23.99           O
ATOM   3345  CG  GLU A 218     135.381  97.337  67.634  1.00 23.99           C
ATOM   3346  HG2 GLU A 218     136.034  97.090  68.471  1.00 23.99           H
ATOM   3347  HG3 GLU A 218     134.478  97.827  68.000  1.00 23.99           H
ATOM   3348  CD  GLU A 218     134.997  96.043  66.866  1.00 23.99           C
ATOM   3349  OE1 GLU A 218     135.742  95.052  67.081  1.00 23.99           O
ATOM   3350  OE2 GLU A 218     133.989  96.089  66.093  1.00 23.99           O
ATOM   3351  N   LYS A 219     139.329  99.182  65.523  1.00 23.74           N
ATOM   3352  H   LYS A 219     139.800  98.385  65.926  1.00 23.74           H
ATOM   3353  CA  LYS A 219     139.928  99.942  64.418  1.00 23.74           C
ATOM   3354  HA  LYS A 219     139.867 101.006  64.648  1.00 23.74           H
ATOM   3355  C   LYS A 219     139.108  99.697  63.159  1.00 23.74           C
ATOM   3356  CB  LYS A 219     141.413  99.554  64.214  1.00 23.74           C
ATOM   3357  HB2 LYS A 219     141.742  99.965  63.260  1.00 23.74           H
ATOM   3358  HB3 LYS A 219     141.449  98.466  64.159  1.00 23.74           H
ATOM   3359  O   LYS A 219     138.379  98.707  63.049  1.00 23.74           O
ATOM   3360  CG  LYS A 219     142.331 100.052  65.306  1.00 23.74           C
ATOM   3361  HG2 LYS A 219     142.184 101.117  65.484  1.00 23.74           H
ATOM   3362  HG3 LYS A 219     142.052  99.502  66.205  1.00 23.74           H
ATOM   3363  CD  LYS A 219     143.794  99.749  64.965  1.00 23.74           C
ATOM   3364  HD2 LYS A 219     144.022 100.192  63.996  1.00 23.74           H
ATOM   3365  HD3 LYS A 219     143.938  98.670  64.907  1.00 23.74           H
ATOM   3366  CE  LYS A 219     144.732 100.343  65.992  1.00 23.74           C
ATOM   3367  HE2 LYS A 219     144.486  99.944  66.977  1.00 23.74           H
ATOM   3368  HE3 LYS A 219     144.583 101.422  66.043  1.00 23.74           H
ATOM   3369  NZ  LYS A 219     146.135 100.002  65.671  1.00 23.74           N
ATOM   3370  HZ1 LYS A 219     146.388 100.369  64.764  1.00 23.74           H
ATOM   3371  HZ2 LYS A 219     146.745 100.384  66.380  1.00 23.74           H
ATOM   3372  HZ3 LYS A 219     146.239  98.998  65.676  1.00 23.74           H
ATOM   3373  N   GLU A 220     139.347 100.506  62.117  1.00 23.44           N
ATOM   3374  H   GLU A 220     139.864 101.362  62.252  1.00 23.44           H
ATOM   3375  CA  GLU A 220     138.942 100.160  60.735  1.00 23.44           C
ATOM   3376  HA  GLU A 220     137.879  99.918  60.754  1.00 23.44           H
ATOM   3377  C   GLU A 220     139.721  98.944  60.208  1.00 23.44           C
ATOM   3378  CB  GLU A 220     139.128 101.361  59.811  1.00 23.44           C
ATOM   3379  HB2 GLU A 220     140.166 101.694  59.791  1.00 23.44           H
ATOM   3380  HB3 GLU A 220     138.860 101.031  58.807  1.00 23.44           H
ATOM   3381  O   GLU A 220     140.513  99.062  59.286  1.00 23.44           O
ATOM   3382  CG  GLU A 220     138.267 102.558  60.214  1.00 23.44           C
ATOM   3383  HG2 GLU A 220     137.276 102.194  60.483  1.00 23.44           H
ATOM   3384  HG3 GLU A 220     138.702 103.061  61.078  1.00 23.44           H
ATOM   3385  CD  GLU A 220     138.157 103.468  59.035  1.00 23.44           C
ATOM   3386  OE1 GLU A 220     137.376 103.134  58.151  1.00 23.44           O
ATOM   3387  OE2 GLU A 220     138.786 104.515  58.947  1.00 23.44           O
ATOM   3388  N   ALA A 221     139.468  97.781  60.781  1.00 22.32           N
ATOM   3389  H   ALA A 221     138.827  97.798  61.562  1.00 22.32           H
ATOM   3390  CA  ALA A 221     139.724  96.467  60.252  1.00 22.32           C
ATOM   3391  HA  ALA A 221     140.781  96.327  60.024  1.00 22.32           H
ATOM   3392  C   ALA A 221     138.951  96.421  58.932  1.00 22.32           C
ATOM   3393  CB  ALA A 221     139.236  95.435  61.255  1.00 22.32           C
ATOM   3394  HB1 ALA A 221     139.401  94.441  60.839  1.00 22.32           H
ATOM   3395  HB2 ALA A 221     139.823  95.551  62.166  1.00 22.32           H
ATOM   3396  HB3 ALA A 221     138.176  95.588  61.456  1.00 22.32           H
ATOM   3397  O   ALA A 221     137.725  96.548  58.913  1.00 22.32           O
ATOM   3398  N   SER A 222     139.700  96.434  57.831  1.00 21.29           N
ATOM   3399  H   SER A 222     140.705  96.358  57.907  1.00 21.29           H
ATOM   3400  CA  SER A 222     139.188  96.708  56.512  1.00 21.29           C
ATOM   3401  HA  SER A 222     138.582  97.610  56.592  1.00 21.29           H
ATOM   3402  C   SER A 222     138.266  95.596  56.020  1.00 21.29           C
ATOM   3403  CB  SER A 222     140.316  97.086  55.526  1.00 21.29           C
ATOM   3404  HB2 SER A 222     139.906  97.017  54.518  1.00 21.29           H
ATOM   3405  HB3 SER A 222     140.630  98.106  55.747  1.00 21.29           H
ATOM   3406  O   SER A 222     138.713  94.522  55.615  1.00 21.29           O
ATOM   3407  OG  SER A 222     141.418  96.247  55.685  1.00 21.29           O
ATOM   3408  HG  SER A 222     141.598  95.893  54.811  1.00 21.29           H
ATOM   3409  N   SER A 223     136.970  95.883  56.090  1.00 21.74           N
ATOM   3410  H   SER A 223     136.734  96.789  56.469  1.00 21.74           H
ATOM   3411  CA  SER A 223     135.925  95.008  55.579  1.00 21.74           C
ATOM   3412  HA  SER A 223     135.876  94.171  56.275  1.00 21.74           H
ATOM   3413  C   SER A 223     136.233  94.572  54.153  1.00 21.74           C
ATOM   3414  CB  SER A 223     134.575  95.720  55.590  1.00 21.74           C
ATOM   3415  HB2 SER A 223     134.237  95.842  56.619  1.00 21.74           H
ATOM   3416  HB3 SER A 223     133.810  95.108  55.113  1.00 21.74           H
ATOM   3417  O   SER A 223     136.218  95.421  53.242  1.00 21.74           O
ATOM   3418  OG  SER A 223     134.649  97.033  55.044  1.00 21.74           O
ATOM   3419  HG  SER A 223     134.860  96.932  54.113  1.00 21.74           H
ATOM   3420  N   PRO A 224     136.618  93.302  53.919  1.00 20.49           N
ATOM   3421  CA  PRO A 224     137.196  92.872  52.641  1.00 20.49           C
ATOM   3422  HA  PRO A 224     138.067  93.494  52.438  1.00 20.49           H
ATOM   3423  C   PRO A 224     136.191  93.018  51.517  1.00 20.49           C
ATOM   3424  CB  PRO A 224     137.667  91.445  52.897  1.00 20.49           C
ATOM   3425  HB2 PRO A 224     138.682  91.457  53.295  1.00 20.49           H
ATOM   3426  HB3 PRO A 224     137.644  90.823  52.002  1.00 20.49           H
ATOM   3427  O   PRO A 224     135.016  92.717  51.687  1.00 20.49           O
ATOM   3428  CG  PRO A 224     136.738  90.936  53.974  1.00 20.49           C
ATOM   3429  HG2 PRO A 224     135.768  90.648  53.568  1.00 20.49           H
ATOM   3430  HG3 PRO A 224     137.213  90.128  54.529  1.00 20.49           H
ATOM   3431  CD  PRO A 224     136.551  92.184  54.842  1.00 20.49           C
ATOM   3432  HD2 PRO A 224     137.365  92.267  55.563  1.00 20.49           H
ATOM   3433  HD3 PRO A 224     135.596  92.109  55.362  1.00 20.49           H
ATOM   3434  N   LYS A 225     136.683  93.412  50.348  1.00 19.18           N
ATOM   3435  H   LYS A 225     137.669  93.630  50.320  1.00 19.18           H
ATOM   3436  CA  LYS A 225     135.945  93.692  49.111  1.00 19.18           C
ATOM   3437  HA  LYS A 225     135.083  94.320  49.336  1.00 19.18           H
ATOM   3438  C   LYS A 225     135.315  92.423  48.496  1.00 19.18           C
ATOM   3439  CB  LYS A 225     136.867  94.390  48.088  1.00 19.18           C
ATOM   3440  HB2 LYS A 225     137.725  93.739  47.920  1.00 19.18           H
ATOM   3441  HB3 LYS A 225     136.328  94.515  47.149  1.00 19.18           H
ATOM   3442  O   LYS A 225     135.564  92.104  47.328  1.00 19.18           O
ATOM   3443  CG  LYS A 225     137.335  95.785  48.561  1.00 19.18           C
ATOM   3444  HG2 LYS A 225     137.790  95.761  49.551  1.00 19.18           H
ATOM   3445  HG3 LYS A 225     136.468  96.442  48.645  1.00 19.18           H
ATOM   3446  CD  LYS A 225     138.334  96.292  47.508  1.00 19.18           C
ATOM   3447  HD2 LYS A 225     139.195  95.625  47.482  1.00 19.18           H
ATOM   3448  HD3 LYS A 225     137.863  96.295  46.525  1.00 19.18           H
ATOM   3449  CE  LYS A 225     138.874  97.698  47.869  1.00 19.18           C
ATOM   3450  HE2 LYS A 225     138.012  98.341  48.046  1.00 19.18           H
ATOM   3451  HE3 LYS A 225     139.466  97.621  48.781  1.00 19.18           H
ATOM   3452  NZ  LYS A 225     139.696  98.231  46.738  1.00 19.18           N
ATOM   3453  HZ1 LYS A 225     139.151  98.366  45.898  1.00 19.18           H
ATOM   3454  HZ2 LYS A 225     140.020  99.151  47.000  1.00 19.18           H
ATOM   3455  HZ3 LYS A 225     140.483  97.620  46.579  1.00 19.18           H
ATOM   3456  N   LYS A 226     134.513  91.683  49.279  1.00 18.59           N
ATOM   3457  H   LYS A 226     134.370  92.013  50.223  1.00 18.59           H
ATOM   3458  CA  LYS A 226     133.682  90.559  48.811  1.00 18.59           C
ATOM   3459  HA  LYS A 226     134.335  89.906  48.232  1.00 18.59           H
ATOM   3460  C   LYS A 226     132.581  91.024  47.821  1.00 18.59           C
ATOM   3461  CB  LYS A 226     133.177  89.742  50.027  1.00 18.59           C
ATOM   3462  HB2 LYS A 226     132.463  88.994  49.681  1.00 18.59           H
ATOM   3463  HB3 LYS A 226     132.675  90.395  50.741  1.00 18.59           H
ATOM   3464  O   LYS A 226     132.076  92.138  47.904  1.00 18.59           O
ATOM   3465  CG  LYS A 226     134.352  89.005  50.705  1.00 18.59           C
ATOM   3466  HG2 LYS A 226     135.016  89.720  51.190  1.00 18.59           H
ATOM   3467  HG3 LYS A 226     134.884  88.491  49.905  1.00 18.59           H
ATOM   3468  CD  LYS A 226     133.908  87.904  51.686  1.00 18.59           C
ATOM   3469  HD2 LYS A 226     133.583  88.364  52.620  1.00 18.59           H
ATOM   3470  HD3 LYS A 226     133.086  87.357  51.223  1.00 18.59           H
ATOM   3471  CE  LYS A 226     135.031  86.884  51.924  1.00 18.59           C
ATOM   3472  HE2 LYS A 226     135.493  86.638  50.968  1.00 18.59           H
ATOM   3473  HE3 LYS A 226     135.762  87.374  52.567  1.00 18.59           H
ATOM   3474  NZ  LYS A 226     134.519  85.634  52.562  1.00 18.59           N
ATOM   3475  HZ1 LYS A 226     134.227  85.840  53.507  1.00 18.59           H
ATOM   3476  HZ2 LYS A 226     133.781  85.202  52.025  1.00 18.59           H
ATOM   3477  HZ3 LYS A 226     135.254  84.943  52.607  1.00 18.59           H
ATOM   3478  N   LYS A 227     132.396  90.195  46.791  1.00 17.87           N
ATOM   3479  H   LYS A 227     132.829  89.285  46.857  1.00 17.87           H
ATOM   3480  CA  LYS A 227     132.015  90.646  45.437  1.00 17.87           C
ATOM   3481  HA  LYS A 227     132.578  91.544  45.183  1.00 17.87           H
ATOM   3482  C   LYS A 227     130.553  91.090  45.305  1.00 17.87           C
ATOM   3483  CB  LYS A 227     132.388  89.551  44.419  1.00 17.87           C
ATOM   3484  HB2 LYS A 227     132.036  89.908  43.450  1.00 17.87           H
ATOM   3485  HB3 LYS A 227     131.905  88.608  44.674  1.00 17.87           H
ATOM   3486  O   LYS A 227     129.697  90.602  46.043  1.00 17.87           O
ATOM   3487  CG  LYS A 227     133.903  89.360  44.252  1.00 17.87           C
ATOM   3488  HG2 LYS A 227     134.324  89.035  45.203  1.00 17.87           H
ATOM   3489  HG3 LYS A 227     134.353  90.305  43.945  1.00 17.87           H
ATOM   3490  CD  LYS A 227     134.202  88.254  43.181  1.00 17.87           C
ATOM   3491  HD2 LYS A 227     133.828  88.603  42.218  1.00 17.87           H
ATOM   3492  HD3 LYS A 227     133.720  87.323  43.480  1.00 17.87           H
ATOM   3493  CE  LYS A 227     135.724  88.095  43.164  1.00 17.87           C
ATOM   3494  HE2 LYS A 227     136.156  89.046  42.853  1.00 17.87           H
ATOM   3495  HE3 LYS A 227     136.071  87.865  44.172  1.00 17.87           H
ATOM   3496  NZ  LYS A 227     136.132  87.039  42.216  1.00 17.87           N
ATOM   3497  HZ1 LYS A 227     137.133  86.922  42.145  1.00 17.87           H
ATOM   3498  HZ2 LYS A 227     135.780  87.303  41.307  1.00 17.87           H
ATOM   3499  HZ3 LYS A 227     135.706  86.165  42.487  1.00 17.87           H
ATOM   3500  N   ALA A 228     130.283  91.985  44.370  1.00 17.58           N
ATOM   3501  H   ALA A 228     131.073  92.359  43.864  1.00 17.58           H
ATOM   3502  CA  ALA A 228     128.910  92.458  43.998  1.00 17.58           C
ATOM   3503  HA  ALA A 228     128.455  92.874  44.896  1.00 17.58           H
ATOM   3504  C   ALA A 228     127.999  91.327  43.447  1.00 17.58           C
ATOM   3505  CB  ALA A 228     128.991  93.626  43.002  1.00 17.58           C
ATOM   3506  HB1 ALA A 228     129.595  94.433  43.417  1.00 17.58           H
ATOM   3507  HB2 ALA A 228     129.409  93.288  42.054  1.00 17.58           H
ATOM   3508  HB3 ALA A 228     127.991  94.017  42.816  1.00 17.58           H
ATOM   3509  O   ALA A 228     128.014  90.915  42.277  1.00 17.58           O
ATOM   3510  N   ALA A 229     127.191  90.812  44.368  1.00 18.05           N
ATOM   3511  H   ALA A 229     127.269  91.186  45.303  1.00 18.05           H
ATOM   3512  CA  ALA A 229     126.126  89.859  44.140  1.00 18.05           C
ATOM   3513  HA  ALA A 229     126.571  88.974  43.686  1.00 18.05           H
ATOM   3514  C   ALA A 229     124.994  90.418  43.227  1.00 18.05           C
ATOM   3515  CB  ALA A 229     125.603  89.400  45.512  1.00 18.05           C
ATOM   3516  HB1 ALA A 229     126.398  89.012  46.149  1.00 18.05           H
ATOM   3517  HB2 ALA A 229     125.118  90.234  46.019  1.00 18.05           H
ATOM   3518  HB3 ALA A 229     124.860  88.615  45.364  1.00 18.05           H
ATOM   3519  O   ALA A 229     124.714  91.628  43.310  1.00 18.05           O
ATOM   3520  N   PRO A 230     124.351  89.591  42.359  1.00 17.53           N
ATOM   3521  CA  PRO A 230     123.717  90.127  41.159  1.00 17.53           C
ATOM   3522  HA  PRO A 230     124.303  90.970  40.793  1.00 17.53           H
ATOM   3523  C   PRO A 230     122.275  90.648  41.294  1.00 17.53           C
ATOM   3524  CB  PRO A 230     123.937  89.079  40.074  1.00 17.53           C
ATOM   3525  HB2 PRO A 230     123.194  89.132  39.278  1.00 17.53           H
ATOM   3526  HB3 PRO A 230     124.910  89.185  39.594  1.00 17.53           H
ATOM   3527  O   PRO A 230     121.411  90.082  41.967  1.00 17.53           O
ATOM   3528  CG  PRO A 230     123.913  87.770  40.843  1.00 17.53           C
ATOM   3529  HG2 PRO A 230     122.888  87.459  41.044  1.00 17.53           H
ATOM   3530  HG3 PRO A 230     124.492  87.022  40.301  1.00 17.53           H
ATOM   3531  CD  PRO A 230     124.577  88.166  42.178  1.00 17.53           C
ATOM   3532  HD2 PRO A 230     125.654  88.004  42.131  1.00 17.53           H
ATOM   3533  HD3 PRO A 230     124.131  87.682  43.046  1.00 17.53           H
ATOM   3534  N   LYS A 231     121.991  91.665  40.466  1.00 16.78           N
ATOM   3535  H   LYS A 231     122.798  92.042  39.989  1.00 16.78           H
ATOM   3536  CA  LYS A 231     120.778  92.529  40.330  1.00 16.78           C
ATOM   3537  HA  LYS A 231     120.638  93.103  41.246  1.00 16.78           H
ATOM   3538  C   LYS A 231     119.357  91.886  40.079  1.00 16.78           C
ATOM   3539  CB  LYS A 231     120.987  93.519  39.144  1.00 16.78           C
ATOM   3540  HB2 LYS A 231     120.699  92.989  38.236  1.00 16.78           H
ATOM   3541  HB3 LYS A 231     120.287  94.345  39.265  1.00 16.78           H
ATOM   3542  O   LYS A 231     118.576  92.533  39.341  1.00 16.78           O
ATOM   3543  CG  LYS A 231     122.370  94.133  38.861  1.00 16.78           C
ATOM   3544  HG2 LYS A 231     123.048  93.306  38.651  1.00 16.78           H
ATOM   3545  HG3 LYS A 231     122.701  94.685  39.740  1.00 16.78           H
ATOM   3546  CD  LYS A 231     122.271  94.978  37.586  1.00 16.78           C
ATOM   3547  HD2 LYS A 231     121.472  95.713  37.680  1.00 16.78           H
ATOM   3548  HD3 LYS A 231     122.066  94.351  36.718  1.00 16.78           H
ATOM   3549  CE  LYS A 231     123.540  95.769  37.311  1.00 16.78           C
ATOM   3550  HE2 LYS A 231     123.685  96.459  38.142  1.00 16.78           H
ATOM   3551  HE3 LYS A 231     124.385  95.082  37.262  1.00 16.78           H
ATOM   3552  NZ  LYS A 231     123.409  96.565  36.047  1.00 16.78           N
ATOM   3553  HZ1 LYS A 231     122.646  97.226  36.081  1.00 16.78           H
ATOM   3554  HZ2 LYS A 231     124.244  97.108  35.880  1.00 16.78           H
ATOM   3555  HZ3 LYS A 231     123.338  95.965  35.238  1.00 16.78           H
ATOM   3556  N   LYS A 232     119.027  90.664  40.532  1.00 16.85           N
ATOM   3557  H   LYS A 232     119.672  90.182  41.142  1.00 16.85           H
ATOM   3558  CA  LYS A 232     117.732  90.014  40.104  1.00 16.85           C
ATOM   3559  HA  LYS A 232     117.742  90.046  39.015  1.00 16.85           H
ATOM   3560  C   LYS A 232     116.448  90.800  40.532  1.00 16.85           C
ATOM   3561  CB  LYS A 232     117.732  88.534  40.552  1.00 16.85           C
ATOM   3562  HB2 LYS A 232     117.995  88.438  41.605  1.00 16.85           H
ATOM   3563  HB3 LYS A 232     116.735  88.121  40.396  1.00 16.85           H
ATOM   3564  O   LYS A 232     116.207  91.007  41.715  1.00 16.85           O
ATOM   3565  CG  LYS A 232     118.687  87.691  39.701  1.00 16.85           C
ATOM   3566  HG2 LYS A 232     119.711  87.931  39.989  1.00 16.85           H
ATOM   3567  HG3 LYS A 232     118.555  87.963  38.654  1.00 16.85           H
ATOM   3568  CD  LYS A 232     118.482  86.142  39.784  1.00 16.85           C
ATOM   3569  HD2 LYS A 232     118.766  85.811  40.783  1.00 16.85           H
ATOM   3570  HD3 LYS A 232     117.443  85.856  39.617  1.00 16.85           H
ATOM   3571  CE  LYS A 232     119.359  85.466  38.705  1.00 16.85           C
ATOM   3572  HE2 LYS A 232     120.399  85.618  38.993  1.00 16.85           H
ATOM   3573  HE3 LYS A 232     119.187  85.969  37.753  1.00 16.85           H
ATOM   3574  NZ  LYS A 232     118.941  84.039  38.534  1.00 16.85           N
ATOM   3575  HZ1 LYS A 232     119.041  83.497  39.380  1.00 16.85           H
ATOM   3576  HZ2 LYS A 232     119.463  83.623  37.775  1.00 16.85           H
ATOM   3577  HZ3 LYS A 232     117.976  84.047  38.238  1.00 16.85           H
ATOM   3578  N   LYS A 233     115.631  91.199  39.538  1.00 16.56           N
ATOM   3579  H   LYS A 233     115.890  90.877  38.616  1.00 16.56           H
ATOM   3580  CA  LYS A 233     114.710  92.358  39.599  1.00 16.56           C
ATOM   3581  HA  LYS A 233     115.189  93.138  40.190  1.00 16.56           H
ATOM   3582  C   LYS A 233     113.313  92.245  40.255  1.00 16.56           C
ATOM   3583  CB  LYS A 233     114.474  92.878  38.163  1.00 16.56           C
ATOM   3584  HB2 LYS A 233     113.889  93.796  38.207  1.00 16.56           H
ATOM   3585  HB3 LYS A 233     113.880  92.106  37.673  1.00 16.56           H
ATOM   3586  O   LYS A 233     112.812  93.240  40.772  1.00 16.56           O
ATOM   3587  CG  LYS A 233     115.688  93.175  37.249  1.00 16.56           C
ATOM   3588  HG2 LYS A 233     116.273  93.995  37.665  1.00 16.56           H
ATOM   3589  HG3 LYS A 233     116.343  92.305  37.200  1.00 16.56           H
ATOM   3590  CD  LYS A 233     115.208  93.567  35.840  1.00 16.56           C
ATOM   3591  HD2 LYS A 233     114.704  92.715  35.384  1.00 16.56           H
ATOM   3592  HD3 LYS A 233     114.455  94.350  35.926  1.00 16.56           H
ATOM   3593  CE  LYS A 233     116.392  93.969  34.960  1.00 16.56           C
ATOM   3594  HE2 LYS A 233     117.071  93.122  34.859  1.00 16.56           H
ATOM   3595  HE3 LYS A 233     116.897  94.798  35.455  1.00 16.56           H
ATOM   3596  NZ  LYS A 233     115.944  94.386  33.597  1.00 16.56           N
ATOM   3597  HZ1 LYS A 233     115.486  93.632  33.106  1.00 16.56           H
ATOM   3598  HZ2 LYS A 233     116.704  94.704  33.013  1.00 16.56           H
ATOM   3599  HZ3 LYS A 233     115.276  95.142  33.627  1.00 16.56           H
ATOM   3600  N   LYS A 234     112.634  91.133  40.069  1.00 16.25           N
ATOM   3601  H   LYS A 234     113.237  90.358  39.835  1.00 16.25           H
ATOM   3602  CA  LYS A 234     111.258  91.140  39.405  1.00 16.25           C
ATOM   3603  HA  LYS A 234     111.433  91.730  38.505  1.00 16.25           H
ATOM   3604  C   LYS A 234     110.032  91.890  40.013  1.00 16.25           C
ATOM   3605  CB  LYS A 234     110.882  89.736  38.934  1.00 16.25           C
ATOM   3606  HB2 LYS A 234     109.823  89.740  38.675  1.00 16.25           H
ATOM   3607  HB3 LYS A 234     111.020  89.007  39.733  1.00 16.25           H
ATOM   3608  O   LYS A 234     109.543  92.770  39.355  1.00 16.25           O
ATOM   3609  CG  LYS A 234     111.670  89.220  37.713  1.00 16.25           C
ATOM   3610  HG2 LYS A 234     111.705  90.027  36.981  1.00 16.25           H
ATOM   3611  HG3 LYS A 234     112.690  88.972  38.007  1.00 16.25           H
ATOM   3612  CD  LYS A 234     110.968  87.997  37.092  1.00 16.25           C
ATOM   3613  HD2 LYS A 234     109.907  88.200  36.944  1.00 16.25           H
ATOM   3614  HD3 LYS A 234     111.096  87.150  37.766  1.00 16.25           H
ATOM   3615  CE  LYS A 234     111.504  87.652  35.689  1.00 16.25           C
ATOM   3616  HE2 LYS A 234     112.502  87.223  35.772  1.00 16.25           H
ATOM   3617  HE3 LYS A 234     111.565  88.596  35.146  1.00 16.25           H
ATOM   3618  NZ  LYS A 234     110.614  86.643  35.022  1.00 16.25           N
ATOM   3619  HZ1 LYS A 234     110.985  86.428  34.108  1.00 16.25           H
ATOM   3620  HZ2 LYS A 234     110.612  85.802  35.582  1.00 16.25           H
ATOM   3621  HZ3 LYS A 234     109.661  86.975  34.974  1.00 16.25           H
ATOM   3622  N   ALA A 235     109.435  91.301  41.048  1.00 16.41           N
ATOM   3623  H   ALA A 235     109.887  90.555  41.557  1.00 16.41           H
ATOM   3624  CA  ALA A 235     107.961  91.128  41.043  1.00 16.41           C
ATOM   3625  HA  ALA A 235     107.634  90.997  40.012  1.00 16.41           H
ATOM   3626  C   ALA A 235     107.133  92.296  41.655  1.00 16.41           C
ATOM   3627  CB  ALA A 235     107.659  89.810  41.777  1.00 16.41           C
ATOM   3628  HB1 ALA A 235     108.274  89.007  41.373  1.00 16.41           H
ATOM   3629  HB2 ALA A 235     106.604  89.535  41.754  1.00 16.41           H
ATOM   3630  HB3 ALA A 235     107.930  89.971  42.820  1.00 16.41           H
ATOM   3631  O   ALA A 235     107.661  93.178  42.316  1.00 16.41           O
ATOM   3632  N   ALA A 236     105.814  92.350  41.378  1.00 16.22           N
ATOM   3633  H   ALA A 236     105.330  91.527  41.049  1.00 16.22           H
ATOM   3634  CA  ALA A 236     105.034  93.599  41.129  1.00 16.22           C
ATOM   3635  HA  ALA A 236     105.451  94.397  41.744  1.00 16.22           H
ATOM   3636  C   ALA A 236     103.528  93.564  41.614  1.00 16.22           C
ATOM   3637  CB  ALA A 236     105.247  93.958  39.640  1.00 16.22           C
ATOM   3638  HB1 ALA A 236     106.299  94.007  39.356  1.00 16.22           H
ATOM   3639  HB2 ALA A 236     104.814  94.945  39.484  1.00 16.22           H
ATOM   3640  HB3 ALA A 236     104.723  93.249  38.999  1.00 16.22           H
ATOM   3641  O   ALA A 236     102.650  94.087  40.900  1.00 16.22           O
ATOM   3642  N   SER A 237     103.247  93.027  42.795  1.00 17.35           N
ATOM   3643  H   SER A 237     104.006  92.887  43.445  1.00 17.35           H
ATOM   3644  CA  SER A 237     101.865  92.770  43.308  1.00 17.35           C
ATOM   3645  HA  SER A 237     101.273  92.226  42.573  1.00 17.35           H
ATOM   3646  C   SER A 237     101.053  94.009  43.643  1.00 17.35           C
ATOM   3647  CB  SER A 237     101.979  91.867  44.561  1.00 17.35           C
ATOM   3648  HB2 SER A 237     102.088  90.842  44.206  1.00 17.35           H
ATOM   3649  HB3 SER A 237     101.074  91.869  45.169  1.00 17.35           H
ATOM   3650  O   SER A 237     101.606  95.052  43.984  1.00 17.35           O
ATOM   3651  OG  SER A 237     103.144  92.196  45.332  1.00 17.35           O
ATOM   3652  HG  SER A 237     102.980  93.025  45.788  1.00 17.35           H
ATOM   3653  N   LYS A 238      99.711  93.971  43.429  1.00 16.65           N
ATOM   3654  H   LYS A 238      99.346  93.059  43.192  1.00 16.65           H
ATOM   3655  CA  LYS A 238      98.803  95.148  43.257  1.00 16.65           C
ATOM   3656  HA  LYS A 238      99.385  95.890  42.711  1.00 16.65           H
ATOM   3657  C   LYS A 238      98.324  95.925  44.542  1.00 16.65           C
ATOM   3658  CB  LYS A 238      97.563  94.716  42.476  1.00 16.65           C
ATOM   3659  HB2 LYS A 238      97.069  93.886  42.981  1.00 16.65           H
ATOM   3660  HB3 LYS A 238      96.837  95.526  42.545  1.00 16.65           H
ATOM   3661  O   LYS A 238      98.224  95.419  45.647  1.00 16.65           O
ATOM   3662  CG  LYS A 238      97.800  94.309  41.007  1.00 16.65           C
ATOM   3663  HG2 LYS A 238      98.534  93.503  41.004  1.00 16.65           H
ATOM   3664  HG3 LYS A 238      98.270  95.164  40.521  1.00 16.65           H
ATOM   3665  CD  LYS A 238      96.553  93.902  40.351  1.00 16.65           C
ATOM   3666  HD2 LYS A 238      95.878  94.756  40.411  1.00 16.65           H
ATOM   3667  HD3 LYS A 238      96.174  93.071  40.945  1.00 16.65           H
ATOM   3668  CE  LYS A 238      96.839  93.413  38.917  1.00 16.65           C
ATOM   3669  HE2 LYS A 238      97.407  94.260  38.531  1.00 16.65           H
ATOM   3670  HE3 LYS A 238      97.482  92.546  39.065  1.00 16.65           H
ATOM   3671  NZ  LYS A 238      95.604  93.149  38.168  1.00 16.65           N
ATOM   3672  HZ1 LYS A 238      95.051  93.992  38.116  1.00 16.65           H
ATOM   3673  HZ2 LYS A 238      95.804  92.871  37.218  1.00 16.65           H
ATOM   3674  HZ3 LYS A 238      95.039  92.453  38.634  1.00 16.65           H
ATOM   3675  N   GLN A 239      97.898  97.157  44.275  1.00 17.48           N
ATOM   3676  H   GLN A 239      97.891  97.411  43.297  1.00 17.48           H
ATOM   3677  CA  GLN A 239      97.525  98.231  45.208  1.00 17.48           C
ATOM   3678  HA  GLN A 239      98.160  98.135  46.088  1.00 17.48           H
ATOM   3679  C   GLN A 239      96.020  98.259  45.669  1.00 17.48           C
ATOM   3680  CB  GLN A 239      97.888  99.578  44.517  1.00 17.48           C
ATOM   3681  HB2 GLN A 239      97.094  99.762  43.793  1.00 17.48           H
ATOM   3682  HB3 GLN A 239      97.800 100.379  45.251  1.00 17.48           H
ATOM   3683  O   GLN A 239      95.319  99.240  45.439  1.00 17.48           O
ATOM   3684  CG  GLN A 239      99.244  99.710  43.795  1.00 17.48           C
ATOM   3685  HG2 GLN A 239     100.037  99.740  44.541  1.00 17.48           H
ATOM   3686  HG3 GLN A 239      99.410  98.887  43.099  1.00 17.48           H
ATOM   3687  CD  GLN A 239      99.323 101.007  42.975  1.00 17.48           C
ATOM   3688  NE2 GLN A 239     100.472 101.547  42.701  1.00 17.48           N
ATOM   3689 HE21 GLN A 239     101.336 101.156  43.049  1.00 17.48           H
ATOM   3690 HE22 GLN A 239     100.446 102.400  42.161  1.00 17.48           H
ATOM   3691  OE1 GLN A 239      98.329 101.569  42.530  1.00 17.48           O
ATOM   3692  N   LYS A 240      95.505  97.187  46.310  1.00 19.43           N
ATOM   3693  H   LYS A 240      96.112  96.404  46.502  1.00 19.43           H
ATOM   3694  CA  LYS A 240      94.065  97.088  46.662  1.00 19.43           C
ATOM   3695  HA  LYS A 240      93.519  97.323  45.749  1.00 19.43           H
ATOM   3696  C   LYS A 240      93.621  98.126  47.710  1.00 19.43           C
ATOM   3697  CB  LYS A 240      93.610  95.659  47.061  1.00 19.43           C
ATOM   3698  HB2 LYS A 240      92.707  95.760  47.664  1.00 19.43           H
ATOM   3699  HB3 LYS A 240      94.352  95.154  47.679  1.00 19.43           H
ATOM   3700  O   LYS A 240      93.725  97.917  48.924  1.00 19.43           O
ATOM   3701  CG  LYS A 240      93.282  94.734  45.862  1.00 19.43           C
ATOM   3702  HG2 LYS A 240      94.149  94.521  45.237  1.00 19.43           H
ATOM   3703  HG3 LYS A 240      92.547  95.257  45.249  1.00 19.43           H
ATOM   3704  CD  LYS A 240      92.627  93.412  46.407  1.00 19.43           C
ATOM   3705  HD2 LYS A 240      93.408  92.790  46.843  1.00 19.43           H
ATOM   3706  HD3 LYS A 240      91.870  93.637  47.159  1.00 19.43           H
ATOM   3707  CE  LYS A 240      91.926  92.666  45.214  1.00 19.43           C
ATOM   3708  HE2 LYS A 240      91.376  93.407  44.634  1.00 19.43           H
ATOM   3709  HE3 LYS A 240      92.684  92.305  44.519  1.00 19.43           H
ATOM   3710  NZ  LYS A 240      91.069  91.552  45.661  1.00 19.43           N
ATOM   3711  HZ1 LYS A 240      90.703  91.124  44.822  1.00 19.43           H
ATOM   3712  HZ2 LYS A 240      90.335  91.886  46.270  1.00 19.43           H
ATOM   3713  HZ3 LYS A 240      91.585  90.856  46.180  1.00 19.43           H
ATOM   3714  N   LYS A 241      93.048  99.252  47.244  1.00 20.08           N
ATOM   3715  H   LYS A 241      93.128  99.427  46.252  1.00 20.08           H
ATOM   3716  CA  LYS A 241      92.452 100.353  48.041  1.00 20.08           C
ATOM   3717  HA  LYS A 241      93.276 100.678  48.676  1.00 20.08           H
ATOM   3718  C   LYS A 241      91.295  99.852  48.938  1.00 20.08           C
ATOM   3719  CB  LYS A 241      91.942 101.509  47.138  1.00 20.08           C
ATOM   3720  HB2 LYS A 241      91.671 102.347  47.780  1.00 20.08           H
ATOM   3721  HB3 LYS A 241      91.057 101.138  46.621  1.00 20.08           H
ATOM   3722  O   LYS A 241      90.198  99.550  48.456  1.00 20.08           O
ATOM   3723  CG  LYS A 241      92.923 101.935  46.040  1.00 20.08           C
ATOM   3724  HG2 LYS A 241      93.815 102.376  46.485  1.00 20.08           H
ATOM   3725  HG3 LYS A 241      93.184 101.077  45.421  1.00 20.08           H
ATOM   3726  CD  LYS A 241      92.351 103.011  45.102  1.00 20.08           C
ATOM   3727  HD2 LYS A 241      92.387 103.981  45.597  1.00 20.08           H
ATOM   3728  HD3 LYS A 241      91.328 102.696  44.895  1.00 20.08           H
ATOM   3729  CE  LYS A 241      93.099 103.003  43.758  1.00 20.08           C
ATOM   3730  HE2 LYS A 241      93.267 101.997  43.375  1.00 20.08           H
ATOM   3731  HE3 LYS A 241      94.077 103.439  43.963  1.00 20.08           H
ATOM   3732  NZ  LYS A 241      92.366 103.832  42.756  1.00 20.08           N
ATOM   3733  HZ1 LYS A 241      92.823 103.779  41.857  1.00 20.08           H
ATOM   3734  HZ2 LYS A 241      91.460 103.397  42.649  1.00 20.08           H
ATOM   3735  HZ3 LYS A 241      92.288 104.806  43.014  1.00 20.08           H
ATOM   3736  N   SER A 242      91.527  99.903  50.250  1.00 22.11           N
ATOM   3737  H   SER A 242      92.479 100.021  50.569  1.00 22.11           H
ATOM   3738  CA  SER A 242      90.504  99.991  51.285  1.00 22.11           C
ATOM   3739  HA  SER A 242      89.723  99.247  51.132  1.00 22.11           H
ATOM   3740  C   SER A 242      89.806 101.380  51.215  1.00 22.11           C
ATOM   3741  CB  SER A 242      91.100  99.783  52.645  1.00 22.11           C
ATOM   3742  HB2 SER A 242      91.482  98.766  52.742  1.00 22.11           H
ATOM   3743  HB3 SER A 242      90.307  99.925  53.380  1.00 22.11           H
ATOM   3744  O   SER A 242      90.486 102.400  51.088  1.00 22.11           O
ATOM   3745  OG  SER A 242      92.142 100.681  52.864  1.00 22.11           O
ATOM   3746  HG  SER A 242      91.826 101.562  52.650  1.00 22.11           H
ATOM   3747  N   LEU A 243      88.480 101.366  51.329  1.00 22.32           N
ATOM   3748  H   LEU A 243      88.034 100.476  51.494  1.00 22.32           H
ATOM   3749  CA  LEU A 243      87.613 102.574  51.305  1.00 22.32           C
ATOM   3750  HA  LEU A 243      88.030 103.276  50.582  1.00 22.32           H
ATOM   3751  C   LEU A 243      87.587 103.356  52.631  1.00 22.32           C
ATOM   3752  CB  LEU A 243      86.198 102.150  50.802  1.00 22.32           C
ATOM   3753  HB2 LEU A 243      85.822 101.321  51.402  1.00 22.32           H
ATOM   3754  HB3 LEU A 243      85.486 102.969  50.906  1.00 22.32           H
ATOM   3755  O   LEU A 243      88.031 102.849  53.666  1.00 22.32           O
ATOM   3756  CG  LEU A 243      86.180 101.721  49.303  1.00 22.32           C
ATOM   3757  HG  LEU A 243      86.853 100.870  49.192  1.00 22.32           H
ATOM   3758  CD1 LEU A 243      84.797 101.212  48.883  1.00 22.32           C
ATOM   3759 HD11 LEU A 243      84.840 100.789  47.880  1.00 22.32           H
ATOM   3760 HD12 LEU A 243      84.434 100.454  49.577  1.00 22.32           H
ATOM   3761 HD13 LEU A 243      84.081 102.034  48.865  1.00 22.32           H
ATOM   3762  CD2 LEU A 243      86.602 102.902  48.414  1.00 22.32           C
ATOM   3763 HD21 LEU A 243      87.658 103.125  48.568  1.00 22.32           H
ATOM   3764 HD22 LEU A 243      86.397 102.623  47.380  1.00 22.32           H
ATOM   3765 HD23 LEU A 243      85.990 103.772  48.653  1.00 22.32           H
ATOM   3766  N   SER A 244      87.071 104.592  52.609  1.00 23.79           N
ATOM   3767  H   SER A 244      86.675 104.884  51.727  1.00 23.79           H
ATOM   3768  CA  SER A 244      87.056 105.531  53.764  1.00 23.79           C
ATOM   3769  HA  SER A 244      87.829 105.179  54.448  1.00 23.79           H
ATOM   3770  C   SER A 244      85.722 105.615  54.477  1.00 23.79           C
ATOM   3771  CB  SER A 244      87.435 106.952  53.302  1.00 23.79           C
ATOM   3772  HB2 SER A 244      88.330 106.887  52.683  1.00 23.79           H
ATOM   3773  HB3 SER A 244      87.688 107.581  54.156  1.00 23.79           H
ATOM   3774  O   SER A 244      84.670 105.544  53.849  1.00 23.79           O
ATOM   3775  OG  SER A 244      86.389 107.575  52.587  1.00 23.79           O
ATOM   3776  HG  SER A 244      85.703 106.924  52.420  1.00 23.79           H
ATOM   3777  N   ASP A 245      85.908 105.860  55.770  1.00 26.56           N
ATOM   3778  H   ASP A 245      86.854 105.871  56.124  1.00 26.56           H
ATOM   3779  CA  ASP A 245      84.933 106.061  56.861  1.00 26.56           C
ATOM   3780  HA  ASP A 245      84.743 105.092  57.324  1.00 26.56           H
ATOM   3781  C   ASP A 245      83.599 106.608  56.394  1.00 26.56           C
ATOM   3782  CB  ASP A 245      85.635 106.879  57.994  1.00 26.56           C
ATOM   3783  HB2 ASP A 245      85.138 107.847  57.924  1.00 26.56           H
ATOM   3784  HB3 ASP A 245      85.460 106.386  58.950  1.00 26.56           H
ATOM   3785  O   ASP A 245      82.555 106.002  56.647  1.00 26.56           O
ATOM   3786  CG  ASP A 245      87.191 107.004  57.840  1.00 26.56           C
ATOM   3787  OD1 ASP A 245      87.918 106.044  57.630  1.00 26.56           O
ATOM   3788  OD2 ASP A 245      87.627 108.172  57.778  1.00 26.56           O
ATOM   3789  N   LYS A 246      83.571 107.744  55.676  1.00 30.89           N
ATOM   3790  H   LYS A 246      84.457 108.183  55.471  1.00 30.89           H
ATOM   3791  CA  LYS A 246      82.372 108.468  55.188  1.00 30.89           C
ATOM   3792  HA  LYS A 246      81.813 108.842  56.045  1.00 30.89           H
ATOM   3793  C   LYS A 246      81.290 107.660  54.482  1.00 30.89           C
ATOM   3794  CB  LYS A 246      82.774 109.627  54.267  1.00 30.89           C
ATOM   3795  HB2 LYS A 246      83.606 109.315  53.636  1.00 30.89           H
ATOM   3796  HB3 LYS A 246      81.948 109.875  53.600  1.00 30.89           H
ATOM   3797  O   LYS A 246      80.118 107.996  54.589  1.00 30.89           O
ATOM   3798  CG  LYS A 246      83.249 110.890  54.994  1.00 30.89           C
ATOM   3799  HG2 LYS A 246      82.507 111.135  55.754  1.00 30.89           H
ATOM   3800  HG3 LYS A 246      84.189 110.694  55.511  1.00 30.89           H
ATOM   3801  CD  LYS A 246      83.403 112.115  54.027  1.00 30.89           C
ATOM   3802  HD2 LYS A 246      84.165 111.980  53.260  1.00 30.89           H
ATOM   3803  HD3 LYS A 246      82.448 112.276  53.526  1.00 30.89           H
ATOM   3804  CE  LYS A 246      83.740 113.311  54.897  1.00 30.89           C
ATOM   3805  HE2 LYS A 246      82.979 113.368  55.675  1.00 30.89           H
ATOM   3806  HE3 LYS A 246      84.692 113.123  55.394  1.00 30.89           H
ATOM   3807  NZ  LYS A 246      83.874 114.560  54.164  1.00 30.89           N
ATOM   3808  HZ1 LYS A 246      83.914 115.332  54.814  1.00 30.89           H
ATOM   3809  HZ2 LYS A 246      83.063 114.659  53.571  1.00 30.89           H
ATOM   3810  HZ3 LYS A 246      84.686 114.602  53.565  1.00 30.89           H
ATOM   3811  N   GLU A 247      81.639 106.586  53.834  1.00 30.13           N
ATOM   3812  H   GLU A 247      82.628 106.440  53.691  1.00 30.13           H
ATOM   3813  CA  GLU A 247      80.670 105.641  53.258  1.00 30.13           C
ATOM   3814  HA  GLU A 247      79.892 106.177  52.715  1.00 30.13           H
ATOM   3815  C   GLU A 247      79.999 104.698  54.269  1.00 30.13           C
ATOM   3816  CB  GLU A 247      81.441 104.846  52.195  1.00 30.13           C
ATOM   3817  HB2 GLU A 247      82.297 104.359  52.664  1.00 30.13           H
ATOM   3818  HB3 GLU A 247      80.778 104.133  51.705  1.00 30.13           H
ATOM   3819  O   GLU A 247      78.825 104.381  54.051  1.00 30.13           O
ATOM   3820  CG  GLU A 247      81.984 105.755  51.084  1.00 30.13           C
ATOM   3821  HG2 GLU A 247      81.146 106.305  50.655  1.00 30.13           H
ATOM   3822  HG3 GLU A 247      82.706 106.449  51.515  1.00 30.13           H
ATOM   3823  CD  GLU A 247      82.673 105.006  49.934  1.00 30.13           C
ATOM   3824  OE1 GLU A 247      82.241 105.203  48.795  1.00 30.13           O
ATOM   3825  OE2 GLU A 247      83.650 104.282  50.233  1.00 30.13           O
ATOM   3826  N   LEU A 248      80.642 104.324  55.392  1.00 29.48           N
ATOM   3827  H   LEU A 248      81.552 104.725  55.569  1.00 29.48           H
ATOM   3828  CA  LEU A 248      80.040 103.429  56.381  1.00 29.48           C
ATOM   3829  HA  LEU A 248      79.761 102.517  55.854  1.00 29.48           H
ATOM   3830  C   LEU A 248      78.747 104.008  57.001  1.00 29.48           C
ATOM   3831  CB  LEU A 248      81.056 103.131  57.473  1.00 29.48           C
ATOM   3832  HB2 LEU A 248      80.451 102.632  58.231  1.00 29.48           H
ATOM   3833  HB3 LEU A 248      81.443 104.045  57.924  1.00 29.48           H
ATOM   3834  O   LEU A 248      77.776 103.282  57.186  1.00 29.48           O
ATOM   3835  CG  LEU A 248      82.171 102.156  57.103  1.00 29.48           C
ATOM   3836  HG  LEU A 248      82.207 102.171  56.013  1.00 29.48           H
ATOM   3837  CD1 LEU A 248      83.527 102.562  57.514  1.00 29.48           C
ATOM   3838 HD11 LEU A 248      83.478 102.781  58.581  1.00 29.48           H
ATOM   3839 HD12 LEU A 248      84.323 101.832  57.374  1.00 29.48           H
ATOM   3840 HD13 LEU A 248      83.766 103.466  56.953  1.00 29.48           H
ATOM   3841  CD2 LEU A 248      81.913 100.734  57.553  1.00 29.48           C
ATOM   3842 HD21 LEU A 248      81.947 100.688  58.642  1.00 29.48           H
ATOM   3843 HD22 LEU A 248      80.938 100.348  57.255  1.00 29.48           H
ATOM   3844 HD23 LEU A 248      82.715 100.115  57.151  1.00 29.48           H
ATOM   3845  N   ALA A 249      78.699 105.333  57.166  1.00 36.61           N
ATOM   3846  H   ALA A 249      79.521 105.863  56.916  1.00 36.61           H
ATOM   3847  CA  ALA A 249      77.576 106.057  57.726  1.00 36.61           C
ATOM   3848  HA  ALA A 249      77.465 105.590  58.705  1.00 36.61           H
ATOM   3849  C   ALA A 249      76.219 105.942  56.980  1.00 36.61           C
ATOM   3850  CB  ALA A 249      78.039 107.516  57.875  1.00 36.61           C
ATOM   3851  HB1 ALA A 249      78.955 107.608  58.458  1.00 36.61           H
ATOM   3852  HB2 ALA A 249      77.259 108.045  58.422  1.00 36.61           H
ATOM   3853  HB3 ALA A 249      78.191 108.010  56.916  1.00 36.61           H
ATOM   3854  O   ALA A 249      75.227 106.534  57.403  1.00 36.61           O
ATOM   3855  N   LYS A 250      76.229 105.248  55.828  1.00 32.00           N
ATOM   3856  H   LYS A 250      77.068 104.777  55.523  1.00 32.00           H
ATOM   3857  CA  LYS A 250      75.056 105.172  54.900  1.00 32.00           C
ATOM   3858  HA  LYS A 250      74.284 105.871  55.221  1.00 32.00           H
ATOM   3859  C   LYS A 250      74.324 103.820  54.812  1.00 32.00           C
ATOM   3860  CB  LYS A 250      75.509 105.636  53.503  1.00 32.00           C
ATOM   3861  HB2 LYS A 250      74.802 105.260  52.763  1.00 32.00           H
ATOM   3862  HB3 LYS A 250      76.465 105.164  53.277  1.00 32.00           H
ATOM   3863  O   LYS A 250      73.237 103.849  54.251  1.00 32.00           O
ATOM   3864  CG  LYS A 250      75.618 107.184  53.340  1.00 32.00           C
ATOM   3865  HG2 LYS A 250      74.847 107.670  53.937  1.00 32.00           H
ATOM   3866  HG3 LYS A 250      76.596 107.512  53.692  1.00 32.00           H
ATOM   3867  CD  LYS A 250      75.392 107.514  51.851  1.00 32.00           C
ATOM   3868  HD2 LYS A 250      74.467 107.069  51.483  1.00 32.00           H
ATOM   3869  HD3 LYS A 250      76.249 107.147  51.287  1.00 32.00           H
ATOM   3870  CE  LYS A 250      75.294 109.017  51.641  1.00 32.00           C
ATOM   3871  HE2 LYS A 250      74.597 109.383  52.395  1.00 32.00           H
ATOM   3872  HE3 LYS A 250      76.275 109.468  51.789  1.00 32.00           H
ATOM   3873  NZ  LYS A 250      74.759 109.331  50.276  1.00 32.00           N
ATOM   3874  HZ1 LYS A 250      73.848 108.908  50.172  1.00 32.00           H
ATOM   3875  HZ2 LYS A 250      75.298 108.855  49.567  1.00 32.00           H
ATOM   3876  HZ3 LYS A 250      74.710 110.327  50.114  1.00 32.00           H
ATOM   3877  N   LEU A 251      74.896 102.708  55.246  1.00 31.64           N
ATOM   3878  H   LEU A 251      75.763 102.790  55.757  1.00 31.64           H
ATOM   3879  CA  LEU A 251      74.243 101.415  55.101  1.00 31.64           C
ATOM   3880  HA  LEU A 251      73.937 101.348  54.057  1.00 31.64           H
ATOM   3881  C   LEU A 251      72.922 101.291  55.902  1.00 31.64           C
ATOM   3882  CB  LEU A 251      75.238 100.265  55.384  1.00 31.64           C
ATOM   3883  HB2 LEU A 251      74.682  99.348  55.577  1.00 31.64           H
ATOM   3884  HB3 LEU A 251      75.801 100.495  56.288  1.00 31.64           H
ATOM   3885  O   LEU A 251      72.740 101.858  56.973  1.00 31.64           O
ATOM   3886  CG  LEU A 251      76.253 100.032  54.236  1.00 31.64           C
ATOM   3887  HG  LEU A 251      76.537 101.004  53.831  1.00 31.64           H
ATOM   3888  CD1 LEU A 251      77.545  99.369  54.743  1.00 31.64           C
ATOM   3889 HD11 LEU A 251      78.009 100.014  55.488  1.00 31.64           H
ATOM   3890 HD12 LEU A 251      78.222  99.161  53.915  1.00 31.64           H
ATOM   3891 HD13 LEU A 251      77.234  98.435  55.213  1.00 31.64           H
ATOM   3892  CD2 LEU A 251      75.664  99.124  53.186  1.00 31.64           C
ATOM   3893 HD21 LEU A 251      75.370  98.158  53.596  1.00 31.64           H
ATOM   3894 HD22 LEU A 251      76.392  98.947  52.394  1.00 31.64           H
ATOM   3895 HD23 LEU A 251      74.772  99.561  52.737  1.00 31.64           H
ATOM   3896  N   THR A 252      71.986 100.534  55.334  1.00 35.57           N
ATOM   3897  H   THR A 252      72.157 100.036  54.472  1.00 35.57           H
ATOM   3898  CA  THR A 252      70.565 100.466  55.698  1.00 35.57           C
ATOM   3899  HA  THR A 252      70.267 101.410  56.155  1.00 35.57           H
ATOM   3900  C   THR A 252      70.243  99.337  56.691  1.00 35.57           C
ATOM   3901  CB  THR A 252      69.605 100.363  54.480  1.00 35.57           C
ATOM   3902  HB  THR A 252      68.601 100.597  54.833  1.00 35.57           H
ATOM   3903  O   THR A 252      71.005  98.394  56.834  1.00 35.57           O
ATOM   3904  CG2 THR A 252      69.998 101.243  53.288  1.00 35.57           C
ATOM   3905 HG21 THR A 252      69.215 101.115  52.541  1.00 35.57           H
ATOM   3906 HG22 THR A 252      71.007 100.979  52.971  1.00 35.57           H
ATOM   3907 HG23 THR A 252      70.092 102.258  53.675  1.00 35.57           H
ATOM   3908  OG1 THR A 252      69.493  99.018  54.054  1.00 35.57           O
ATOM   3909  HG1 THR A 252      70.334  98.840  53.627  1.00 35.57           H
ATOM   3910  N   LYS A 253      69.056  99.422  57.304  1.00 43.73           N
ATOM   3911  H   LYS A 253      68.458 100.166  56.975  1.00 43.73           H
ATOM   3912  CA  LYS A 253      68.588  98.497  58.359  1.00 43.73           C
ATOM   3913  HA  LYS A 253      69.252  98.603  59.217  1.00 43.73           H
ATOM   3914  C   LYS A 253      68.654  96.995  57.940  1.00 43.73           C
ATOM   3915  CB  LYS A 253      67.139  98.821  58.807  1.00 43.73           C
ATOM   3916  HB2 LYS A 253      66.715  97.955  59.315  1.00 43.73           H
ATOM   3917  HB3 LYS A 253      66.554  99.052  57.917  1.00 43.73           H
ATOM   3918  O   LYS A 253      68.995  96.165  58.765  1.00 43.73           O
ATOM   3919  CG  LYS A 253      67.090 100.038  59.758  1.00 43.73           C
ATOM   3920  HG2 LYS A 253      67.377 100.891  59.144  1.00 43.73           H
ATOM   3921  HG3 LYS A 253      67.801  99.904  60.573  1.00 43.73           H
ATOM   3922  CD  LYS A 253      65.664 100.282  60.250  1.00 43.73           C
ATOM   3923  HD2 LYS A 253      65.257  99.332  60.596  1.00 43.73           H
ATOM   3924  HD3 LYS A 253      65.086 100.684  59.417  1.00 43.73           H
ATOM   3925  CE  LYS A 253      65.651 101.303  61.407  1.00 43.73           C
ATOM   3926  HE2 LYS A 253      66.403 101.052  62.154  1.00 43.73           H
ATOM   3927  HE3 LYS A 253      65.922 102.274  60.994  1.00 43.73           H
ATOM   3928  NZ  LYS A 253      64.295 101.359  62.005  1.00 43.73           N
ATOM   3929  HZ1 LYS A 253      64.322 102.075  62.717  1.00 43.73           H
ATOM   3930  HZ2 LYS A 253      63.590 101.648  61.342  1.00 43.73           H
ATOM   3931  HZ3 LYS A 253      64.047 100.484  62.444  1.00 43.73           H
ATOM   3932  N   LYS A 254      68.315  96.641  56.695  1.00 43.22           N
ATOM   3933  H   LYS A 254      68.161  97.374  56.017  1.00 43.22           H
ATOM   3934  CA  LYS A 254      68.378  95.245  56.274  1.00 43.22           C
ATOM   3935  HA  LYS A 254      67.972  94.649  57.092  1.00 43.22           H
ATOM   3936  C   LYS A 254      69.825  94.748  56.090  1.00 43.22           C
ATOM   3937  CB  LYS A 254      67.560  94.978  55.027  1.00 43.22           C
ATOM   3938  HB2 LYS A 254      67.678  93.921  54.791  1.00 43.22           H
ATOM   3939  HB3 LYS A 254      67.962  95.527  54.175  1.00 43.22           H
ATOM   3940  O   LYS A 254      70.050  93.585  56.396  1.00 43.22           O
ATOM   3941  CG  LYS A 254      66.043  95.321  55.201  1.00 43.22           C
ATOM   3942  HG2 LYS A 254      65.582  94.777  56.026  1.00 43.22           H
ATOM   3943  HG3 LYS A 254      65.885  96.389  55.351  1.00 43.22           H
ATOM   3944  CD  LYS A 254      65.344  94.891  53.950  1.00 43.22           C
ATOM   3945  HD2 LYS A 254      65.602  95.570  53.137  1.00 43.22           H
ATOM   3946  HD3 LYS A 254      65.654  93.874  53.708  1.00 43.22           H
ATOM   3947  CE  LYS A 254      63.842  94.880  54.127  1.00 43.22           C
ATOM   3948  HE2 LYS A 254      63.617  94.315  55.031  1.00 43.22           H
ATOM   3949  HE3 LYS A 254      63.575  95.912  54.354  1.00 43.22           H
ATOM   3950  NZ  LYS A 254      63.116  94.336  52.894  1.00 43.22           N
ATOM   3951  HZ1 LYS A 254      62.111  94.308  52.999  1.00 43.22           H
ATOM   3952  HZ2 LYS A 254      63.499  93.441  52.624  1.00 43.22           H
ATOM   3953  HZ3 LYS A 254      63.307  94.922  52.095  1.00 43.22           H
ATOM   3954  N   GLU A 255      70.727  95.565  55.517  1.00 39.71           N
ATOM   3955  H   GLU A 255      70.447  96.490  55.226  1.00 39.71           H
ATOM   3956  CA  GLU A 255      72.109  95.122  55.237  1.00 39.71           C
ATOM   3957  HA  GLU A 255      72.059  94.216  54.632  1.00 39.71           H
ATOM   3958  C   GLU A 255      72.864  94.737  56.543  1.00 39.71           C
ATOM   3959  CB  GLU A 255      72.857  96.205  54.430  1.00 39.71           C
ATOM   3960  HB2 GLU A 255      73.873  95.835  54.291  1.00 39.71           H
ATOM   3961  HB3 GLU A 255      72.920  97.125  55.010  1.00 39.71           H
ATOM   3962  O   GLU A 255      73.467  93.672  56.604  1.00 39.71           O
ATOM   3963  CG  GLU A 255      72.251  96.440  53.044  1.00 39.71           C
ATOM   3964  HG2 GLU A 255      71.186  96.212  53.077  1.00 39.71           H
ATOM   3965  HG3 GLU A 255      72.694  95.725  52.350  1.00 39.71           H
ATOM   3966  CD  GLU A 255      72.457  97.867  52.553  1.00 39.71           C
ATOM   3967  OE1 GLU A 255      73.114  98.071  51.529  1.00 39.71           O
ATOM   3968  OE2 GLU A 255      71.907  98.766  53.205  1.00 39.71           O
ATOM   3969  N   LEU A 256      72.757  95.587  57.584  1.00 34.85           N
ATOM   3970  H   LEU A 256      72.202  96.409  57.393  1.00 34.85           H
ATOM   3971  CA  LEU A 256      73.379  95.418  58.919  1.00 34.85           C
ATOM   3972  HA  LEU A 256      74.448  95.529  58.739  1.00 34.85           H
ATOM   3973  C   LEU A 256      73.199  94.044  59.536  1.00 34.85           C
ATOM   3974  CB  LEU A 256      72.848  96.589  59.776  1.00 34.85           C
ATOM   3975  HB2 LEU A 256      71.927  96.987  59.352  1.00 34.85           H
ATOM   3976  HB3 LEU A 256      72.551  96.174  60.739  1.00 34.85           H
ATOM   3977  O   LEU A 256      74.175  93.348  59.803  1.00 34.85           O
ATOM   3978  CG  LEU A 256      73.811  97.737  60.014  1.00 34.85           C
ATOM   3979  HG  LEU A 256      74.379  97.955  59.110  1.00 34.85           H
ATOM   3980  CD1 LEU A 256      73.085  99.052  60.319  1.00 34.85           C
ATOM   3981 HD11 LEU A 256      72.500  99.330  59.443  1.00 34.85           H
ATOM   3982 HD12 LEU A 256      73.779  99.873  60.498  1.00 34.85           H
ATOM   3983 HD13 LEU A 256      72.450  98.963  61.201  1.00 34.85           H
ATOM   3984  CD2 LEU A 256      74.789  97.444  61.134  1.00 34.85           C
ATOM   3985 HD21 LEU A 256      75.327  96.519  60.924  1.00 34.85           H
ATOM   3986 HD22 LEU A 256      74.302  97.345  62.104  1.00 34.85           H
ATOM   3987 HD23 LEU A 256      75.514  98.250  61.245  1.00 34.85           H
ATOM   3988  N   ALA A 257      71.971  93.577  59.674  1.00 43.77           N
ATOM   3989  H   ALA A 257      71.206  94.150  59.347  1.00 43.77           H
ATOM   3990  CA  ALA A 257      71.596  92.313  60.363  1.00 43.77           C
ATOM   3991  HA  ALA A 257      71.918  92.314  61.404  1.00 43.77           H
ATOM   3992  C   ALA A 257      72.172  91.068  59.613  1.00 43.77           C
ATOM   3993  CB  ALA A 257      70.070  92.225  60.305  1.00 43.77           C
ATOM   3994  HB1 ALA A 257      69.628  93.083  60.810  1.00 43.77           H
ATOM   3995  HB2 ALA A 257      69.772  91.343  60.872  1.00 43.77           H
ATOM   3996  HB3 ALA A 257      69.690  92.210  59.283  1.00 43.77           H
ATOM   3997  O   ALA A 257      72.355  90.022  60.229  1.00 43.77           O
ATOM   3998  N   LYS A 258      72.511  91.184  58.312  1.00 38.40           N
ATOM   3999  H   LYS A 258      72.491  92.109  57.906  1.00 38.40           H
ATOM   4000  CA  LYS A 258      73.183  90.098  57.548  1.00 38.40           C
ATOM   4001  HA  LYS A 258      72.604  89.207  57.793  1.00 38.40           H
ATOM   4002  C   LYS A 258      74.633  89.896  57.978  1.00 38.40           C
ATOM   4003  CB  LYS A 258      73.075  90.352  56.042  1.00 38.40           C
ATOM   4004  HB2 LYS A 258      72.060  90.696  55.847  1.00 38.40           H
ATOM   4005  HB3 LYS A 258      73.802  91.117  55.769  1.00 38.40           H
ATOM   4006  O   LYS A 258      75.086  88.755  58.103  1.00 38.40           O
ATOM   4007  CG  LYS A 258      73.345  89.036  55.307  1.00 38.40           C
ATOM   4008  HG2 LYS A 258      72.609  88.291  55.611  1.00 38.40           H
ATOM   4009  HG3 LYS A 258      74.338  88.676  55.575  1.00 38.40           H
ATOM   4010  CD  LYS A 258      73.231  89.181  53.768  1.00 38.40           C
ATOM   4011  HD2 LYS A 258      73.881  90.009  53.489  1.00 38.40           H
ATOM   4012  HD3 LYS A 258      72.213  89.483  53.519  1.00 38.40           H
ATOM   4013  CE  LYS A 258      73.607  87.835  53.125  1.00 38.40           C
ATOM   4014  HE2 LYS A 258      74.582  87.504  53.483  1.00 38.40           H
ATOM   4015  HE3 LYS A 258      72.909  87.059  53.441  1.00 38.40           H
ATOM   4016  NZ  LYS A 258      73.655  87.950  51.636  1.00 38.40           N
ATOM   4017  HZ1 LYS A 258      74.388  88.586  51.354  1.00 38.40           H
ATOM   4018  HZ2 LYS A 258      73.921  87.043  51.281  1.00 38.40           H
ATOM   4019  HZ3 LYS A 258      72.804  88.330  51.246  1.00 38.40           H
ATOM   4020  N   TYR A 259      75.361  91.003  58.244  1.00 35.65           N
ATOM   4021  H   TYR A 259      74.907  91.901  58.154  1.00 35.65           H
ATOM   4022  CA  TYR A 259      76.775  90.971  58.539  1.00 35.65           C
ATOM   4023  HA  TYR A 259      77.185  90.260  57.822  1.00 35.65           H
ATOM   4024  C   TYR A 259      77.082  90.401  59.948  1.00 35.65           C
ATOM   4025  CB  TYR A 259      77.399  92.334  58.353  1.00 35.65           C
ATOM   4026  HB2 TYR A 259      77.039  92.804  57.438  1.00 35.65           H
ATOM   4027  HB3 TYR A 259      77.133  92.977  59.192  1.00 35.65           H
ATOM   4028  O   TYR A 259      78.045  89.635  60.125  1.00 35.65           O
ATOM   4029  CG  TYR A 259      78.918  92.278  58.220  1.00 35.65           C
ATOM   4030  CD1 TYR A 259      79.752  92.556  59.345  1.00 35.65           C
ATOM   4031  HD1 TYR A 259      79.312  92.793  60.302  1.00 35.65           H
ATOM   4032  CD2 TYR A 259      79.500  91.906  56.998  1.00 35.65           C
ATOM   4033  HD2 TYR A 259      78.842  91.741  56.158  1.00 35.65           H
ATOM   4034  CE1 TYR A 259      81.140  92.367  59.276  1.00 35.65           C
ATOM   4035  HE1 TYR A 259      81.775  92.522  60.136  1.00 35.65           H
ATOM   4036  CE2 TYR A 259      80.917  91.773  56.891  1.00 35.65           C
ATOM   4037  HE2 TYR A 259      81.317  91.492  55.928  1.00 35.65           H
ATOM   4038  OH  TYR A 259      83.055  91.783  57.988  1.00 35.65           O
ATOM   4039  HH  TYR A 259      83.273  91.603  57.071  1.00 35.65           H
ATOM   4040  CZ  TYR A 259      81.718  91.957  58.064  1.00 35.65           C
ATOM   4041  N   GLU A 260      76.243  90.692  60.944  1.00 37.24           N
ATOM   4042  H   GLU A 260      75.533  91.384  60.752  1.00 37.24           H
ATOM   4043  CA  GLU A 260      76.286  90.080  62.285  1.00 37.24           C
ATOM   4044  HA  GLU A 260      77.211  90.366  62.787  1.00 37.24           H
ATOM   4045  C   GLU A 260      76.230  88.547  62.248  1.00 37.24           C
ATOM   4046  CB  GLU A 260      75.124  90.646  63.134  1.00 37.24           C
ATOM   4047  HB2 GLU A 260      75.097  90.073  64.061  1.00 37.24           H
ATOM   4048  HB3 GLU A 260      74.203  90.464  62.580  1.00 37.24           H
ATOM   4049  O   GLU A 260      77.010  87.876  62.916  1.00 37.24           O
ATOM   4050  CG  GLU A 260      75.346  92.133  63.478  1.00 37.24           C
ATOM   4051  HG2 GLU A 260      76.307  92.229  63.982  1.00 37.24           H
ATOM   4052  HG3 GLU A 260      75.397  92.708  62.554  1.00 37.24           H
ATOM   4053  CD  GLU A 260      74.251  92.679  64.411  1.00 37.24           C
ATOM   4054  OE1 GLU A 260      74.566  93.485  65.293  1.00 37.24           O
ATOM   4055  OE2 GLU A 260      73.066  92.272  64.162  1.00 37.24           O
ATOM   4056  N   LYS A 261      75.347  88.023  61.419  1.00 39.19           N
ATOM   4057  H   LYS A 261      74.801  88.680  60.880  1.00 39.19           H
ATOM   4058  CA  LYS A 261      75.091  86.597  61.257  1.00 39.19           C
ATOM   4059  HA  LYS A 261      75.051  86.155  62.252  1.00 39.19           H
ATOM   4060  C   LYS A 261      76.191  85.808  60.545  1.00 39.19           C
ATOM   4061  CB  LYS A 261      73.698  86.511  60.596  1.00 39.19           C
ATOM   4062  HB2 LYS A 261      73.846  86.661  59.527  1.00 39.19           H
ATOM   4063  HB3 LYS A 261      72.971  87.243  60.949  1.00 39.19           H
ATOM   4064  O   LYS A 261      76.257  84.593  60.637  1.00 39.19           O
ATOM   4065  CG  LYS A 261      73.080  85.119  60.746  1.00 39.19           C
ATOM   4066  HG2 LYS A 261      72.949  84.903  61.806  1.00 39.19           H
ATOM   4067  HG3 LYS A 261      73.692  84.302  60.365  1.00 39.19           H
ATOM   4068  CD  LYS A 261      71.664  84.984  60.167  1.00 39.19           C
ATOM   4069  HD2 LYS A 261      70.948  85.697  60.575  1.00 39.19           H
ATOM   4070  HD3 LYS A 261      71.723  85.094  59.084  1.00 39.19           H
ATOM   4071  CE  LYS A 261      71.127  83.572  60.490  1.00 39.19           C
ATOM   4072  HE2 LYS A 261      71.143  83.482  61.576  1.00 39.19           H
ATOM   4073  HE3 LYS A 261      71.841  82.804  60.192  1.00 39.19           H
ATOM   4074  NZ  LYS A 261      69.784  83.341  59.970  1.00 39.19           N
ATOM   4075  HZ1 LYS A 261      69.770  83.320  58.960  1.00 39.19           H
ATOM   4076  HZ2 LYS A 261      69.118  84.036  60.274  1.00 39.19           H
ATOM   4077  HZ3 LYS A 261      69.452  82.415  60.196  1.00 39.19           H
ATOM   4078  N   GLU A 262      77.061  86.480  59.790  1.00 33.25           N
ATOM   4079  H   GLU A 262      76.902  87.464  59.623  1.00 33.25           H
ATOM   4080  CA  GLU A 262      78.242  85.847  59.148  1.00 33.25           C
ATOM   4081  HA  GLU A 262      77.982  84.822  58.884  1.00 33.25           H
ATOM   4082  C   GLU A 262      79.476  85.672  60.054  1.00 33.25           C
ATOM   4083  CB  GLU A 262      78.590  86.556  57.810  1.00 33.25           C
ATOM   4084  HB2 GLU A 262      79.574  86.213  57.488  1.00 33.25           H
ATOM   4085  HB3 GLU A 262      78.604  87.633  57.976  1.00 33.25           H
ATOM   4086  O   GLU A 262      80.341  84.831  59.807  1.00 33.25           O
ATOM   4087  CG  GLU A 262      77.569  86.217  56.692  1.00 33.25           C
ATOM   4088  HG2 GLU A 262      77.654  85.148  56.495  1.00 33.25           H
ATOM   4089  HG3 GLU A 262      76.572  86.426  57.079  1.00 33.25           H
ATOM   4090  CD  GLU A 262      77.721  86.986  55.357  1.00 33.25           C
ATOM   4091  OE1 GLU A 262      76.790  86.934  54.538  1.00 33.25           O
ATOM   4092  OE2 GLU A 262      78.807  87.607  55.170  1.00 33.25           O
ATOM   4093  N   GLN A 263      79.523  86.416  61.193  1.00 29.40           N
ATOM   4094  H   GLN A 263      78.737  87.035  61.330  1.00 29.40           H
ATOM   4095  CA  GLN A 263      80.645  86.346  62.178  1.00 29.40           C
ATOM   4096  HA  GLN A 263      81.531  86.104  61.592  1.00 29.40           H
ATOM   4097  C   GLN A 263      80.490  85.210  63.235  1.00 29.40           C
ATOM   4098  CB  GLN A 263      80.846  87.760  62.811  1.00 29.40           C
ATOM   4099  HB2 GLN A 263      81.453  87.622  63.706  1.00 29.40           H
ATOM   4100  HB3 GLN A 263      79.893  88.183  63.129  1.00 29.40           H
ATOM   4101  O   GLN A 263      81.024  85.336  64.337  1.00 29.40           O
ATOM   4102  CG  GLN A 263      81.587  88.733  61.864  1.00 29.40           C
ATOM   4103  HG2 GLN A 263      81.029  88.780  60.929  1.00 29.40           H
ATOM   4104  HG3 GLN A 263      81.523  89.704  62.356  1.00 29.40           H
ATOM   4105  CD  GLN A 263      83.047  88.402  61.613  1.00 29.40           C
ATOM   4106  NE2 GLN A 263      83.647  89.106  60.686  1.00 29.40           N
ATOM   4107 HE21 GLN A 263      83.135  89.771  60.124  1.00 29.40           H
ATOM   4108 HE22 GLN A 263      84.634  88.941  60.546  1.00 29.40           H
ATOM   4109  OE1 GLN A 263      83.701  87.601  62.262  1.00 29.40           O
ATOM   4110  N   GLY A 264      79.764  84.133  62.917  1.00 29.97           N
ATOM   4111  H   GLY A 264      79.488  84.028  61.952  1.00 29.97           H
ATOM   4112  CA  GLY A 264      79.498  82.990  63.798  1.00 29.97           C
ATOM   4113  HA2 GLY A 264      79.167  82.120  63.230  1.00 29.97           H
ATOM   4114  HA3 GLY A 264      80.453  82.701  64.236  1.00 29.97           H
ATOM   4115  C   GLY A 264      78.501  83.307  64.951  1.00 29.97           C
ATOM   4116  O   GLY A 264      77.384  82.782  64.981  1.00 29.97           O
ATOM   4117  N   MET A 265      78.957  84.189  65.852  1.00 25.19           N
ATOM   4118  H   MET A 265      79.921  84.458  65.722  1.00 25.19           H
ATOM   4119  CA  MET A 265      78.258  84.714  67.024  1.00 25.19           C
ATOM   4120  HA  MET A 265      78.872  84.373  67.857  1.00 25.19           H
ATOM   4121  C   MET A 265      76.820  84.320  67.294  1.00 25.19           C
ATOM   4122  CB  MET A 265      78.380  86.222  67.119  1.00 25.19           C
ATOM   4123  HB2 MET A 265      77.987  86.696  66.220  1.00 25.19           H
ATOM   4124  HB3 MET A 265      77.769  86.565  67.954  1.00 25.19           H
ATOM   4125  O   MET A 265      75.884  84.879  66.723  1.00 25.19           O
ATOM   4126  CG  MET A 265      79.794  86.737  67.376  1.00 25.19           C
ATOM   4127  HG2 MET A 265      80.472  86.381  66.600  1.00 25.19           H
ATOM   4128  HG3 MET A 265      80.189  86.378  68.326  1.00 25.19           H
ATOM   4129  SD  MET A 265      79.932  88.575  67.371  1.00 25.19           S
ATOM   4130  CE  MET A 265      79.660  88.877  69.157  1.00 25.19           C
ATOM   4131  HE1 MET A 265      80.143  88.105  69.755  1.00 25.19           H
ATOM   4132  HE2 MET A 265      80.053  89.877  69.342  1.00 25.19           H
ATOM   4133  HE3 MET A 265      78.603  88.910  69.420  1.00 25.19           H
ATOM   4134  N   SER A 266      76.634  83.366  68.208  1.00 25.49           N
ATOM   4135  H   SER A 266      77.474  82.881  68.491  1.00 25.49           H
ATOM   4136  CA  SER A 266      75.336  82.776  68.602  1.00 25.49           C
ATOM   4137  HA  SER A 266      75.035  82.086  67.813  1.00 25.49           H
ATOM   4138  C   SER A 266      74.241  83.836  68.844  1.00 25.49           C
ATOM   4139  CB  SER A 266      75.511  81.958  69.879  1.00 25.49           C
ATOM   4140  HB2 SER A 266      75.966  82.543  70.679  1.00 25.49           H
ATOM   4141  HB3 SER A 266      76.229  81.156  69.708  1.00 25.49           H
ATOM   4142  O   SER A 266      74.446  84.717  69.671  1.00 25.49           O
ATOM   4143  OG  SER A 266      74.287  81.379  70.297  1.00 25.49           O
ATOM   4144  HG  SER A 266      73.695  82.048  70.650  1.00 25.49           H
ATOM   4145  N   PRO A 267      73.018  83.789  68.215  1.00 24.39           N
ATOM   4146  CA  PRO A 267      71.954  84.767  68.424  1.00 24.39           C
ATOM   4147  HA  PRO A 267      72.284  85.764  68.133  1.00 24.39           H
ATOM   4148  C   PRO A 267      71.479  84.810  69.900  1.00 24.39           C
ATOM   4149  CB  PRO A 267      70.840  84.235  67.483  1.00 24.39           C
ATOM   4150  HB2 PRO A 267      69.850  84.441  67.888  1.00 24.39           H
ATOM   4151  HB3 PRO A 267      70.952  84.682  66.495  1.00 24.39           H
ATOM   4152  O   PRO A 267      71.244  83.749  70.465  1.00 24.39           O
ATOM   4153  CG  PRO A 267      71.103  82.749  67.306  1.00 24.39           C
ATOM   4154  HG2 PRO A 267      70.694  82.200  68.155  1.00 24.39           H
ATOM   4155  HG3 PRO A 267      70.673  82.370  66.380  1.00 24.39           H
ATOM   4156  CD  PRO A 267      72.608  82.706  67.362  1.00 24.39           C
ATOM   4157  HD2 PRO A 267      72.913  81.738  67.761  1.00 24.39           H
ATOM   4158  HD3 PRO A 267      73.011  82.850  66.360  1.00 24.39           H
ATOM   4159  N   GLY A 268      71.247  86.021  70.404  1.00 17.31           N
ATOM   4160  H   GLY A 268      71.415  86.812  69.798  1.00 17.31           H
ATOM   4161  CA  GLY A 268      70.941  86.289  71.817  1.00 17.31           C
ATOM   4162  HA2 GLY A 268      71.156  87.333  72.044  1.00 17.31           H
ATOM   4163  HA3 GLY A 268      71.606  85.698  72.446  1.00 17.31           H
ATOM   4164  C   GLY A 268      69.493  85.970  72.208  1.00 17.31           C
ATOM   4165  O   GLY A 268      68.699  86.875  72.322  1.00 17.31           O
ATOM   4166  N   TYR A 269      69.195  84.686  72.326  1.00 18.19           N
ATOM   4167  H   TYR A 269      69.942  84.039  72.118  1.00 18.19           H
ATOM   4168  CA  TYR A 269      67.961  84.092  72.872  1.00 18.19           C
ATOM   4169  HA  TYR A 269      67.136  84.802  72.821  1.00 18.19           H
ATOM   4170  C   TYR A 269      68.124  83.733  74.379  1.00 18.19           C
ATOM   4171  CB  TYR A 269      67.613  82.873  72.013  1.00 18.19           C
ATOM   4172  HB2 TYR A 269      68.490  82.326  71.669  1.00 18.19           H
ATOM   4173  HB3 TYR A 269      67.063  82.125  72.584  1.00 18.19           H
ATOM   4174  O   TYR A 269      69.254  83.780  74.867  1.00 18.19           O
ATOM   4175  CG  TYR A 269      66.742  83.132  70.774  1.00 18.19           C
ATOM   4176  CD1 TYR A 269      65.355  83.402  70.944  1.00 18.19           C
ATOM   4177  HD1 TYR A 269      64.983  83.594  71.939  1.00 18.19           H
ATOM   4178  CD2 TYR A 269      67.247  82.942  69.466  1.00 18.19           C
ATOM   4179  HD2 TYR A 269      68.266  82.591  69.397  1.00 18.19           H
ATOM   4180  CE1 TYR A 269      64.503  83.528  69.824  1.00 18.19           C
ATOM   4181  HE1 TYR A 269      63.437  83.682  69.900  1.00 18.19           H
ATOM   4182  CE2 TYR A 269      66.397  83.086  68.340  1.00 18.19           C
ATOM   4183  HE2 TYR A 269      66.807  82.902  67.357  1.00 18.19           H
ATOM   4184  OH  TYR A 269      64.228  83.499  67.461  1.00 18.19           O
ATOM   4185  HH  TYR A 269      64.707  83.491  66.629  1.00 18.19           H
ATOM   4186  CZ  TYR A 269      65.035  83.376  68.539  1.00 18.19           C
ATOM   4187  OXT TYR A 269      67.084  83.351  74.938  1.00 18.19           O
TER    4188      TYR A 269
ATOM   4189  N   MET B   1      87.337  77.072 166.284  1.00 20.65           N
ATOM   4190  H   MET B   1      86.401  77.227 165.938  1.00 20.65           H
ATOM   4191  H2  MET B   1      87.638  77.940 166.705  1.00 20.65           H
ATOM   4192  H3  MET B   1      87.307  76.308 166.944  1.00 20.65           H
ATOM   4193  CA  MET B   1      88.224  76.757 165.107  1.00 20.65           C
ATOM   4194  HA  MET B   1      89.267  76.660 165.407  1.00 20.65           H
ATOM   4195  C   MET B   1      88.139  77.917 164.130  1.00 20.65           C
ATOM   4196  CB  MET B   1      87.786  75.442 164.406  1.00 20.65           C
ATOM   4197  HB2 MET B   1      88.358  75.352 163.483  1.00 20.65           H
ATOM   4198  HB3 MET B   1      86.726  75.481 164.154  1.00 20.65           H
ATOM   4199  O   MET B   1      87.032  78.405 163.942  1.00 20.65           O
ATOM   4200  CG  MET B   1      88.091  74.164 165.225  1.00 20.65           C
ATOM   4201  HG2 MET B   1      88.843  73.617 164.657  1.00 20.65           H
ATOM   4202  HG3 MET B   1      88.477  74.380 166.222  1.00 20.65           H
ATOM   4203  SD  MET B   1      86.690  73.002 165.274  1.00 20.65           S
ATOM   4204  CE  MET B   1      87.466  71.537 165.982  1.00 20.65           C
ATOM   4205  HE1 MET B   1      88.262  71.137 165.354  1.00 20.65           H
ATOM   4206  HE2 MET B   1      87.891  71.832 166.941  1.00 20.65           H
ATOM   4207  HE3 MET B   1      86.772  70.706 166.110  1.00 20.65           H
ATOM   4208  N   ALA B   2      89.278  78.351 163.570  1.00 22.84           N
ATOM   4209  H   ALA B   2      90.169  77.946 163.818  1.00 22.84           H
ATOM   4210  CA  ALA B   2      89.272  79.301 162.452  1.00 22.84           C
ATOM   4211  HA  ALA B   2      88.412  79.971 162.438  1.00 22.84           H
ATOM   4212  C   ALA B   2      89.206  78.547 161.126  1.00 22.84           C
ATOM   4213  CB  ALA B   2      90.539  80.146 162.516  1.00 22.84           C
ATOM   4214  HB1 ALA B   2      91.410  79.493 162.566  1.00 22.84           H
ATOM   4215  HB2 ALA B   2      90.584  80.738 161.602  1.00 22.84           H
ATOM   4216  HB3 ALA B   2      90.558  80.761 163.415  1.00 22.84           H
ATOM   4217  O   ALA B   2      90.079  77.718 160.861  1.00 22.84           O
ATOM   4218  N   THR B   3      88.151  78.787 160.361  1.00 23.39           N
ATOM   4219  H   THR B   3      87.468  79.492 160.600  1.00 23.39           H
ATOM   4220  CA  THR B   3      87.994  78.217 159.014  1.00 23.39           C
ATOM   4221  HA  THR B   3      88.246  77.161 159.107  1.00 23.39           H
ATOM   4222  C   THR B   3      88.983  78.888 158.023  1.00 23.39           C
ATOM   4223  CB  THR B   3      86.543  78.310 158.551  1.00 23.39           C
ATOM   4224  HB  THR B   3      86.418  77.655 157.689  1.00 23.39           H
ATOM   4225  O   THR B   3      88.677  79.974 157.506  1.00 23.39           O
ATOM   4226  CG2 THR B   3      85.528  77.782 159.557  1.00 23.39           C
ATOM   4227 HG21 THR B   3      85.446  78.461 160.406  1.00 23.39           H
ATOM   4228 HG22 THR B   3      84.578  77.743 159.025  1.00 23.39           H
ATOM   4229 HG23 THR B   3      85.848  76.789 159.873  1.00 23.39           H
ATOM   4230  OG1 THR B   3      86.175  79.633 158.241  1.00 23.39           O
ATOM   4231  HG1 THR B   3      86.947  80.023 157.826  1.00 23.39           H
ATOM   4232  N   GLN B   4      90.114  78.225 157.774  1.00 24.14           N
ATOM   4233  H   GLN B   4      90.325  77.407 158.326  1.00 24.14           H
ATOM   4234  CA  GLN B   4      91.007  78.484 156.673  1.00 24.14           C
ATOM   4235  HA  GLN B   4      91.540  79.419 156.848  1.00 24.14           H
ATOM   4236  C   GLN B   4      90.252  78.629 155.355  1.00 24.14           C
ATOM   4237  CB  GLN B   4      92.054  77.345 156.580  1.00 24.14           C
ATOM   4238  HB2 GLN B   4      91.520  76.404 156.449  1.00 24.14           H
ATOM   4239  HB3 GLN B   4      92.708  77.486 155.719  1.00 24.14           H
ATOM   4240  O   GLN B   4      89.739  77.645 154.862  1.00 24.14           O
ATOM   4241  CG  GLN B   4      92.955  77.253 157.810  1.00 24.14           C
ATOM   4242  HG2 GLN B   4      93.466  78.209 157.922  1.00 24.14           H
ATOM   4243  HG3 GLN B   4      92.341  77.082 158.694  1.00 24.14           H
ATOM   4244  CD  GLN B   4      93.997  76.142 157.757  1.00 24.14           C
ATOM   4245  NE2 GLN B   4      95.052  76.180 158.551  1.00 24.14           N
ATOM   4246 HE21 GLN B   4      95.690  75.402 158.460  1.00 24.14           H
ATOM   4247 HE22 GLN B   4      95.183  76.957 159.183  1.00 24.14           H
ATOM   4248  OE1 GLN B   4      93.929  75.200 157.003  1.00 24.14           O
ATOM   4249  N   LYS B   5      90.058  79.831 154.819  1.00 28.26           N
ATOM   4250  H   LYS B   5      90.588  80.593 155.217  1.00 28.26           H
ATOM   4251  CA  LYS B   5      89.418  80.043 153.529  1.00 28.26           C
ATOM   4252  HA  LYS B   5      88.574  79.367 153.388  1.00 28.26           H
ATOM   4253  C   LYS B   5      90.454  79.697 152.461  1.00 28.26           C
ATOM   4254  CB  LYS B   5      88.903  81.496 153.370  1.00 28.26           C
ATOM   4255  HB2 LYS B   5      88.895  81.759 152.312  1.00 28.26           H
ATOM   4256  HB3 LYS B   5      89.622  82.160 153.849  1.00 28.26           H
ATOM   4257  O   LYS B   5      91.216  80.550 152.025  1.00 28.26           O
ATOM   4258  CG  LYS B   5      87.485  81.763 153.903  1.00 28.26           C
ATOM   4259  HG2 LYS B   5      87.344  81.418 154.927  1.00 28.26           H
ATOM   4260  HG3 LYS B   5      86.767  81.214 153.294  1.00 28.26           H
ATOM   4261  CD  LYS B   5      87.141  83.285 153.873  1.00 28.26           C
ATOM   4262  HD2 LYS B   5      87.706  83.771 153.077  1.00 28.26           H
ATOM   4263  HD3 LYS B   5      87.468  83.680 154.835  1.00 28.26           H
ATOM   4264  CE  LYS B   5      85.681  83.686 153.654  1.00 28.26           C
ATOM   4265  HE2 LYS B   5      85.106  83.194 154.438  1.00 28.26           H
ATOM   4266  HE3 LYS B   5      85.339  83.220 152.730  1.00 28.26           H
ATOM   4267  NZ  LYS B   5      85.491  85.164 153.658  1.00 28.26           N
ATOM   4268  HZ1 LYS B   5      86.010  85.624 152.924  1.00 28.26           H
ATOM   4269  HZ2 LYS B   5      84.524  85.439 153.553  1.00 28.26           H
ATOM   4270  HZ3 LYS B   5      85.815  85.482 154.560  1.00 28.26           H
ATOM   4271  N   GLU B   6      90.462  78.431 152.060  1.00 28.35           N
ATOM   4272  H   GLU B   6      89.764  77.844 152.494  1.00 28.35           H
ATOM   4273  CA  GLU B   6      91.330  77.812 151.044  1.00 28.35           C
ATOM   4274  HA  GLU B   6      92.309  77.657 151.498  1.00 28.35           H
ATOM   4275  C   GLU B   6      91.507  78.729 149.842  1.00 28.35           C
ATOM   4276  CB  GLU B   6      90.698  76.489 150.637  1.00 28.35           C
ATOM   4277  HB2 GLU B   6      90.789  75.821 151.494  1.00 28.35           H
ATOM   4278  HB3 GLU B   6      89.626  76.633 150.508  1.00 28.35           H
ATOM   4279  O   GLU B   6      90.531  79.105 149.188  1.00 28.35           O
ATOM   4280  CG  GLU B   6      91.251  75.801 149.396  1.00 28.35           C
ATOM   4281  HG2 GLU B   6      90.890  76.314 148.505  1.00 28.35           H
ATOM   4282  HG3 GLU B   6      92.339  75.870 149.424  1.00 28.35           H
ATOM   4283  CD  GLU B   6      90.867  74.323 149.370  1.00 28.35           C
ATOM   4284  OE1 GLU B   6      91.720  73.514 148.938  1.00 28.35           O
ATOM   4285  OE2 GLU B   6      89.722  73.989 149.818  1.00 28.35           O
ATOM   4286  N   THR B   7      92.752  79.156 149.590  1.00 31.53           N
ATOM   4287  H   THR B   7      93.463  79.070 150.303  1.00 31.53           H
ATOM   4288  CA  THR B   7      93.055  79.986 148.421  1.00 31.53           C
ATOM   4289  HA  THR B   7      92.296  80.764 148.344  1.00 31.53           H
ATOM   4290  C   THR B   7      92.943  79.154 147.159  1.00 31.53           C
ATOM   4291  CB  THR B   7      94.363  80.765 148.552  1.00 31.53           C
ATOM   4292  HB  THR B   7      94.764  80.991 147.564  1.00 31.53           H
ATOM   4293  O   THR B   7      93.927  78.694 146.602  1.00 31.53           O
ATOM   4294  CG2 THR B   7      94.126  82.068 149.318  1.00 31.53           C
ATOM   4295 HG21 THR B   7      95.075  82.559 149.533  1.00 31.53           H
ATOM   4296 HG22 THR B   7      93.519  82.761 148.736  1.00 31.53           H
ATOM   4297 HG23 THR B   7      93.648  81.863 150.276  1.00 31.53           H
ATOM   4298  OG1 THR B   7      95.331  79.981 149.297  1.00 31.53           O
ATOM   4299  HG1 THR B   7      95.650  80.574 149.982  1.00 31.53           H
ATOM   4300  N   THR B   8      91.675  79.011 146.725  1.00 32.69           N
ATOM   4301  H   THR B   8      90.945  79.373 147.321  1.00 32.69           H
ATOM   4302  CA  THR B   8      91.246  78.447 145.445  1.00 32.69           C
ATOM   4303  HA  THR B   8      91.549  77.402 145.371  1.00 32.69           H
ATOM   4304  C   THR B   8      91.955  79.224 144.356  1.00 32.69           C
ATOM   4305  CB  THR B   8      89.748  78.486 145.231  1.00 32.69           C
ATOM   4306  HB  THR B   8      89.506  78.323 144.181  1.00 32.69           H
ATOM   4307  O   THR B   8      91.606  80.314 143.916  1.00 32.69           O
ATOM   4308  CG2 THR B   8      89.064  77.408 146.054  1.00 32.69           C
ATOM   4309 HG21 THR B   8      89.369  76.409 145.741  1.00 32.69           H
ATOM   4310 HG22 THR B   8      87.988  77.552 145.948  1.00 32.69           H
ATOM   4311 HG23 THR B   8      89.334  77.499 147.106  1.00 32.69           H
ATOM   4312  OG1 THR B   8      89.203  79.747 145.563  1.00 32.69           O
ATOM   4313  HG1 THR B   8      89.178  80.315 144.789  1.00 32.69           H
ATOM   4314  N   ARG B   9      93.084  78.661 143.956  1.00 36.09           N
ATOM   4315  H   ARG B   9      93.437  77.945 144.576  1.00 36.09           H
ATOM   4316  CA  ARG B   9      93.883  79.098 142.823  1.00 36.09           C
ATOM   4317  HA  ARG B   9      94.102  80.166 142.836  1.00 36.09           H
ATOM   4318  C   ARG B   9      92.972  78.833 141.623  1.00 36.09           C
ATOM   4319  CB  ARG B   9      95.187  78.234 142.757  1.00 36.09           C
ATOM   4320  HB2 ARG B   9      95.605  78.275 141.750  1.00 36.09           H
ATOM   4321  HB3 ARG B   9      94.900  77.205 142.972  1.00 36.09           H
ATOM   4322  O   ARG B   9      92.785  77.681 141.290  1.00 36.09           O
ATOM   4323  CG  ARG B   9      96.301  78.576 143.798  1.00 36.09           C
ATOM   4324  HG2 ARG B   9      95.859  78.455 144.787  1.00 36.09           H
ATOM   4325  HG3 ARG B   9      96.651  79.597 143.648  1.00 36.09           H
ATOM   4326  CD  ARG B   9      97.478  77.549 143.703  1.00 36.09           C
ATOM   4327  HD2 ARG B   9      97.840  77.505 142.676  1.00 36.09           H
ATOM   4328  HD3 ARG B   9      97.139  76.576 144.058  1.00 36.09           H
ATOM   4329  NE  ARG B   9      98.608  77.930 144.562  1.00 36.09           N
ATOM   4330  HE  ARG B   9      98.654  78.922 144.747  1.00 36.09           H
ATOM   4331  NH1 ARG B   9      99.690  75.894 144.961  1.00 36.09           N
ATOM   4332 HH11 ARG B   9      98.864  75.339 144.791  1.00 36.09           H
ATOM   4333 HH12 ARG B   9     100.443  75.404 145.422  1.00 36.09           H
ATOM   4334  NH2 ARG B   9     100.705  77.819 145.371  1.00 36.09           N
ATOM   4335 HH21 ARG B   9     101.473  77.279 145.742  1.00 36.09           H
ATOM   4336 HH22 ARG B   9     100.709  78.827 145.435  1.00 36.09           H
ATOM   4337  CZ  ARG B   9      99.638  77.201 144.958  1.00 36.09           C
ATOM   4338  N   LYS B  10      92.429  79.871 140.974  1.00 41.11           N
ATOM   4339  H   LYS B  10      92.450  80.748 141.475  1.00 41.11           H
ATOM   4340  CA  LYS B  10      91.840  79.786 139.602  1.00 41.11           C
ATOM   4341  HA  LYS B  10      90.857  79.317 139.654  1.00 41.11           H
ATOM   4342  C   LYS B  10      92.739  78.946 138.738  1.00 41.11           C
ATOM   4343  CB  LYS B  10      91.722  81.168 138.911  1.00 41.11           C
ATOM   4344  HB2 LYS B  10      92.337  81.897 139.437  1.00 41.11           H
ATOM   4345  HB3 LYS B  10      92.031  81.116 137.867  1.00 41.11           H
ATOM   4346  O   LYS B  10      93.749  79.423 138.233  1.00 41.11           O
ATOM   4347  CG  LYS B  10      90.285  81.695 138.840  1.00 41.11           C
ATOM   4348  HG2 LYS B  10      89.654  81.083 138.195  1.00 41.11           H
ATOM   4349  HG3 LYS B  10      89.894  81.736 139.857  1.00 41.11           H
ATOM   4350  CD  LYS B  10      90.288  83.125 138.250  1.00 41.11           C
ATOM   4351  HD2 LYS B  10      91.083  83.686 138.742  1.00 41.11           H
ATOM   4352  HD3 LYS B  10      90.475  83.092 137.177  1.00 41.11           H
ATOM   4353  CE  LYS B  10      88.970  83.827 138.543  1.00 41.11           C
ATOM   4354  HE2 LYS B  10      88.563  83.481 139.493  1.00 41.11           H
ATOM   4355  HE3 LYS B  10      88.226  83.544 137.799  1.00 41.11           H
ATOM   4356  NZ  LYS B  10      89.100  85.293 138.641  1.00 41.11           N
ATOM   4357  HZ1 LYS B  10      88.214  85.757 138.779  1.00 41.11           H
ATOM   4358  HZ2 LYS B  10      89.705  85.587 139.395  1.00 41.11           H
ATOM   4359  HZ3 LYS B  10      89.574  85.689 137.842  1.00 41.11           H
ATOM   4360  N   ARG B  11      92.408  77.650 138.590  1.00 41.70           N
ATOM   4361  H   ARG B  11      91.638  77.298 139.141  1.00 41.70           H
ATOM   4362  CA  ARG B  11      93.290  76.679 137.885  1.00 41.70           C
ATOM   4363  HA  ARG B  11      94.232  76.671 138.434  1.00 41.70           H
ATOM   4364  C   ARG B  11      93.514  77.190 136.473  1.00 41.70           C
ATOM   4365  CB  ARG B  11      92.724  75.233 137.884  1.00 41.70           C
ATOM   4366  HB2 ARG B  11      93.322  74.674 137.165  1.00 41.70           H
ATOM   4367  HB3 ARG B  11      91.697  75.208 137.518  1.00 41.70           H
ATOM   4368  O   ARG B  11      92.523  77.590 135.857  1.00 41.70           O
ATOM   4369  CG  ARG B  11      92.770  74.527 139.246  1.00 41.70           C
ATOM   4370  HG2 ARG B  11      91.947  74.889 139.863  1.00 41.70           H
ATOM   4371  HG3 ARG B  11      93.759  74.628 139.693  1.00 41.70           H
ATOM   4372  CD  ARG B  11      92.504  73.014 139.003  1.00 41.70           C
ATOM   4373  HD2 ARG B  11      91.549  72.931 138.483  1.00 41.70           H
ATOM   4374  HD3 ARG B  11      93.301  72.577 138.401  1.00 41.70           H
ATOM   4375  NE  ARG B  11      92.415  72.229 140.241  1.00 41.70           N
ATOM   4376  HE  ARG B  11      93.087  72.463 140.957  1.00 41.70           H
ATOM   4377  NH1 ARG B  11      90.740  70.691 139.679  1.00 41.70           N
ATOM   4378 HH11 ARG B  11      90.206  69.889 139.981  1.00 41.70           H
ATOM   4379 HH12 ARG B  11      90.606  71.120 138.774  1.00 41.70           H
ATOM   4380  NH2 ARG B  11      91.705  70.604 141.644  1.00 41.70           N
ATOM   4381 HH21 ARG B  11      92.483  70.899 142.216  1.00 41.70           H
ATOM   4382 HH22 ARG B  11      91.140  69.809 141.904  1.00 41.70           H
ATOM   4383  CZ  ARG B  11      91.632  71.183 140.502  1.00 41.70           C
ATOM   4384  N   ASP B  12      94.754  77.122 135.997  1.00 45.80           N
ATOM   4385  H   ASP B  12      95.501  76.824 136.609  1.00 45.80           H
ATOM   4386  CA  ASP B  12      95.091  77.413 134.605  1.00 45.80           C
ATOM   4387  HA  ASP B  12      94.791  78.447 134.434  1.00 45.80           H
ATOM   4388  C   ASP B  12      94.234  76.474 133.740  1.00 45.80           C
ATOM   4389  CB  ASP B  12      96.623  77.349 134.404  1.00 45.80           C
ATOM   4390  HB2 ASP B  12      96.956  76.346 134.670  1.00 45.80           H
ATOM   4391  HB3 ASP B  12      97.079  78.069 135.085  1.00 45.80           H
ATOM   4392  O   ASP B  12      94.416  75.261 133.723  1.00 45.80           O
ATOM   4393  CG  ASP B  12      97.079  77.687 132.981  1.00 45.80           C
ATOM   4394  OD1 ASP B  12      96.276  77.386 132.042  1.00 45.80           O
ATOM   4395  OD2 ASP B  12      98.202  78.167 132.791  1.00 45.80           O
ATOM   4396  N   LYS B  13      93.196  77.052 133.100  1.00 57.38           N
ATOM   4397  H   LYS B  13      93.053  78.041 133.245  1.00 57.38           H
ATOM   4398  CA  LYS B  13      92.238  76.279 132.281  1.00 57.38           C
ATOM   4399  HA  LYS B  13      92.139  75.298 132.746  1.00 57.38           H
ATOM   4400  C   LYS B  13      92.750  75.931 130.906  1.00 57.38           C
ATOM   4401  CB  LYS B  13      90.859  76.987 132.235  1.00 57.38           C
ATOM   4402  HB2 LYS B  13      90.241  76.452 131.513  1.00 57.38           H
ATOM   4403  HB3 LYS B  13      90.966  78.008 131.871  1.00 57.38           H
ATOM   4404  O   LYS B  13      92.005  75.256 130.184  1.00 57.38           O
ATOM   4405  CG  LYS B  13      90.154  76.968 133.611  1.00 57.38           C
ATOM   4406  HG2 LYS B  13      90.211  75.949 133.995  1.00 57.38           H
ATOM   4407  HG3 LYS B  13      90.698  77.639 134.275  1.00 57.38           H
ATOM   4408  CD  LYS B  13      88.688  77.426 133.562  1.00 57.38           C
ATOM   4409  HD2 LYS B  13      88.125  76.799 132.870  1.00 57.38           H
ATOM   4410  HD3 LYS B  13      88.702  78.465 133.233  1.00 57.38           H
ATOM   4411  CE  LYS B  13      88.158  77.386 135.011  1.00 57.38           C
ATOM   4412  HE2 LYS B  13      88.294  76.350 135.321  1.00 57.38           H
ATOM   4413  HE3 LYS B  13      88.801  77.996 135.646  1.00 57.38           H
ATOM   4414  NZ  LYS B  13      86.740  77.804 135.114  1.00 57.38           N
ATOM   4415  HZ1 LYS B  13      86.471  77.778 136.087  1.00 57.38           H
ATOM   4416  HZ2 LYS B  13      86.632  78.737 134.742  1.00 57.38           H
ATOM   4417  HZ3 LYS B  13      86.121  77.201 134.591  1.00 57.38           H
ATOM   4418  N   SER B  14      93.971  76.221 130.510  1.00 66.04           N
ATOM   4419  H   SER B  14      94.574  76.733 131.138  1.00 66.04           H
ATOM   4420  CA  SER B  14      94.552  75.694 129.259  1.00 66.04           C
ATOM   4421  HA  SER B  14      93.925  76.060 128.445  1.00 66.04           H
ATOM   4422  C   SER B  14      94.593  74.135 129.210  1.00 66.04           C
ATOM   4423  CB  SER B  14      95.944  76.289 128.998  1.00 66.04           C
ATOM   4424  HB2 SER B  14      96.224  75.958 127.998  1.00 66.04           H
ATOM   4425  HB3 SER B  14      95.902  77.377 129.049  1.00 66.04           H
ATOM   4426  O   SER B  14      94.595  73.457 130.245  1.00 66.04           O
ATOM   4427  OG  SER B  14      96.876  75.858 129.976  1.00 66.04           O
ATOM   4428  HG  SER B  14      96.706  76.359 130.777  1.00 66.04           H
ATOM   4429  N   VAL B  15      94.515  73.534 128.024  1.00 78.68           N
ATOM   4430  H   VAL B  15      94.505  74.106 127.191  1.00 78.68           H
ATOM   4431  CA  VAL B  15      94.679  72.079 127.898  1.00 78.68           C
ATOM   4432  HA  VAL B  15      94.061  71.622 128.671  1.00 78.68           H
ATOM   4433  C   VAL B  15      96.108  71.635 128.140  1.00 78.68           C
ATOM   4434  CB  VAL B  15      94.185  71.540 126.547  1.00 78.68           C
ATOM   4435  HB  VAL B  15      94.694  72.081 125.749  1.00 78.68           H
ATOM   4436  O   VAL B  15      97.005  72.203 127.548  1.00 78.68           O
ATOM   4437  CG1 VAL B  15      94.392  70.004 126.382  1.00 78.68           C
ATOM   4438 HG11 VAL B  15      93.881  69.668 125.479  1.00 78.68           H
ATOM   4439 HG12 VAL B  15      95.429  69.704 126.231  1.00 78.68           H
ATOM   4440 HG13 VAL B  15      93.954  69.475 127.228  1.00 78.68           H
ATOM   4441  CG2 VAL B  15      92.620  71.718 126.476  1.00 78.68           C
ATOM   4442 HG21 VAL B  15      92.235  71.276 125.557  1.00 78.68           H
ATOM   4443 HG22 VAL B  15      92.353  72.774 126.447  1.00 78.68           H
ATOM   4444 HG23 VAL B  15      92.138  71.228 127.322  1.00 78.68           H
ATOM   4445  N   ASN B  16      96.298  70.562 128.914  1.00 86.67           N
ATOM   4446  H   ASN B  16      95.503  70.136 129.367  1.00 86.67           H
ATOM   4447  CA  ASN B  16      97.625  69.997 129.105  1.00 86.67           C
ATOM   4448  HA  ASN B  16      98.244  70.303 128.261  1.00 86.67           H
ATOM   4449  C   ASN B  16      97.598  68.452 129.112  1.00 86.67           C
ATOM   4450  CB  ASN B  16      98.217  70.635 130.329  1.00 86.67           C
ATOM   4451  HB2 ASN B  16      98.078  71.716 130.299  1.00 86.67           H
ATOM   4452  HB3 ASN B  16      99.300  70.520 130.299  1.00 86.67           H
ATOM   4453  O   ASN B  16      96.712  67.811 129.680  1.00 86.67           O
ATOM   4454  CG  ASN B  16      97.722  70.076 131.615  1.00 86.67           C
ATOM   4455  ND2 ASN B  16      96.708  70.652 132.225  1.00 86.67           N
ATOM   4456 HD21 ASN B  16      96.255  71.467 131.838  1.00 86.67           H
ATOM   4457 HD22 ASN B  16      96.320  70.242 133.063  1.00 86.67           H
ATOM   4458  OD1 ASN B  16      98.260  69.104 132.121  1.00 86.67           O
ATOM   4459  N   PHE B  17      98.626  67.844 128.488  1.00 93.45           N
ATOM   4460  H   PHE B  17      99.332  68.443 128.085  1.00 93.45           H
ATOM   4461  CA  PHE B  17      98.784  66.420 128.242  1.00 93.45           C
ATOM   4462  HA  PHE B  17      97.853  65.909 128.489  1.00 93.45           H
ATOM   4463  C   PHE B  17      99.866  65.779 129.146  1.00 93.45           C
ATOM   4464  CB  PHE B  17      99.026  66.223 126.744  1.00 93.45           C
ATOM   4465  HB2 PHE B  17      99.174  65.164 126.532  1.00 93.45           H
ATOM   4466  HB3 PHE B  17      99.937  66.747 126.456  1.00 93.45           H
ATOM   4467  O   PHE B  17     100.219  64.618 128.954  1.00 93.45           O
ATOM   4468  CG  PHE B  17      97.877  66.657 125.840  1.00 93.45           C
ATOM   4469  CD1 PHE B  17      96.714  65.865 125.730  1.00 93.45           C
ATOM   4470  HD1 PHE B  17      96.610  64.955 126.302  1.00 93.45           H
ATOM   4471  CD2 PHE B  17      98.042  67.812 125.075  1.00 93.45           C
ATOM   4472  HD2 PHE B  17      98.927  68.427 125.152  1.00 93.45           H
ATOM   4473  CE1 PHE B  17      95.700  66.267 124.834  1.00 93.45           C
ATOM   4474  HE1 PHE B  17      94.817  65.652 124.739  1.00 93.45           H
ATOM   4475  CE2 PHE B  17      96.989  68.209 124.236  1.00 93.45           C
ATOM   4476  HE2 PHE B  17      97.089  69.128 123.679  1.00 93.45           H
ATOM   4477  CZ  PHE B  17      95.832  67.438 124.104  1.00 93.45           C
ATOM   4478  HZ  PHE B  17      95.049  67.737 123.422  1.00 93.45           H
ATOM   4479  N   ARG B  18     100.367  66.515 130.164  1.00 92.45           N
ATOM   4480  H   ARG B  18      99.992  67.444 130.292  1.00 92.45           H
ATOM   4481  CA  ARG B  18     101.561  66.111 130.985  1.00 92.45           C
ATOM   4482  HA  ARG B  18     102.386  66.062 130.274  1.00 92.45           H
ATOM   4483  C   ARG B  18     101.460  64.679 131.502  1.00 92.45           C
ATOM   4484  CB  ARG B  18     101.845  67.174 132.065  1.00 92.45           C
ATOM   4485  HB2 ARG B  18     102.699  66.894 132.682  1.00 92.45           H
ATOM   4486  HB3 ARG B  18     101.010  67.289 132.757  1.00 92.45           H
ATOM   4487  O   ARG B  18     102.434  63.932 131.436  1.00 92.45           O
ATOM   4488  CG  ARG B  18     102.116  68.549 131.423  1.00 92.45           C
ATOM   4489  HG2 ARG B  18     101.221  68.972 130.967  1.00 92.45           H
ATOM   4490  HG3 ARG B  18     102.914  68.430 130.690  1.00 92.45           H
ATOM   4491  CD  ARG B  18     102.633  69.645 132.376  1.00 92.45           C
ATOM   4492  HD2 ARG B  18     103.536  69.293 132.875  1.00 92.45           H
ATOM   4493  HD3 ARG B  18     102.851  70.530 131.778  1.00 92.45           H
ATOM   4494  NE  ARG B  18     101.658  70.038 133.456  1.00 92.45           N
ATOM   4495  HE  ARG B  18     100.808  69.495 133.518  1.00 92.45           H
ATOM   4496  NH1 ARG B  18     102.870  71.835 134.123  1.00 92.45           N
ATOM   4497 HH11 ARG B  18     103.087  72.633 134.703  1.00 92.45           H
ATOM   4498 HH12 ARG B  18     103.579  71.656 133.425  1.00 92.45           H
ATOM   4499  NH2 ARG B  18     101.002  71.288 135.232  1.00 92.45           N
ATOM   4500 HH21 ARG B  18     101.146  72.115 135.794  1.00 92.45           H
ATOM   4501 HH22 ARG B  18     100.166  70.721 135.255  1.00 92.45           H
ATOM   4502  CZ  ARG B  18     101.829  71.075 134.283  1.00 92.45           C
ATOM   4503  N   LEU B  19     100.285  64.276 131.998  1.00 92.66           N
ATOM   4504  H   LEU B  19      99.535  64.952 132.004  1.00 92.66           H
ATOM   4505  CA  LEU B  19     100.057  62.905 132.514  1.00 92.66           C
ATOM   4506  HA  LEU B  19     100.875  62.703 133.205  1.00 92.66           H
ATOM   4507  C   LEU B  19     100.156  61.855 131.374  1.00 92.66           C
ATOM   4508  CB  LEU B  19      98.729  62.891 133.301  1.00 92.66           C
ATOM   4509  HB2 LEU B  19      97.923  63.123 132.605  1.00 92.66           H
ATOM   4510  HB3 LEU B  19      98.722  63.665 134.068  1.00 92.66           H
ATOM   4511  O   LEU B  19     100.887  60.879 131.545  1.00 92.66           O
ATOM   4512  CG  LEU B  19      98.395  61.531 133.966  1.00 92.66           C
ATOM   4513  HG  LEU B  19      98.404  60.714 133.244  1.00 92.66           H
ATOM   4514  CD1 LEU B  19      99.354  61.167 135.103  1.00 92.66           C
ATOM   4515 HD11 LEU B  19     100.328  60.875 134.711  1.00 92.66           H
ATOM   4516 HD12 LEU B  19      98.967  60.275 135.596  1.00 92.66           H
ATOM   4517 HD13 LEU B  19      99.508  62.005 135.783  1.00 92.66           H
ATOM   4518  CD2 LEU B  19      97.014  61.613 134.600  1.00 92.66           C
ATOM   4519 HD21 LEU B  19      97.081  62.394 135.357  1.00 92.66           H
ATOM   4520 HD22 LEU B  19      96.267  61.871 133.850  1.00 92.66           H
ATOM   4521 HD23 LEU B  19      96.746  60.678 135.093  1.00 92.66           H
ATOM   4522  N   GLY B  20      99.446  62.007 130.247  1.00 93.67           N
ATOM   4523  H   GLY B  20      98.940  62.872 130.126  1.00 93.67           H
ATOM   4524  CA  GLY B  20      99.538  61.065 129.143  1.00 93.67           C
ATOM   4525  HA2 GLY B  20      98.836  61.399 128.379  1.00 93.67           H
ATOM   4526  HA3 GLY B  20      99.213  60.091 129.508  1.00 93.67           H
ATOM   4527  C   GLY B  20     100.945  61.007 128.506  1.00 93.67           C
ATOM   4528  O   GLY B  20     101.437  59.944 128.146  1.00 93.67           O
ATOM   4529  N   LEU B  21     101.685  62.128 128.446  1.00 95.34           N
ATOM   4530  H   LEU B  21     101.224  62.995 128.686  1.00 95.34           H
ATOM   4531  CA  LEU B  21     103.081  62.163 127.966  1.00 95.34           C
ATOM   4532  HA  LEU B  21     103.101  61.650 127.004  1.00 95.34           H
ATOM   4533  C   LEU B  21     104.022  61.386 128.926  1.00 95.34           C
ATOM   4534  CB  LEU B  21     103.522  63.623 127.785  1.00 95.34           C
ATOM   4535  HB2 LEU B  21     104.597  63.666 127.611  1.00 95.34           H
ATOM   4536  HB3 LEU B  21     103.349  64.173 128.710  1.00 95.34           H
ATOM   4537  O   LEU B  21     104.944  60.706 128.479  1.00 95.34           O
ATOM   4538  CG  LEU B  21     102.825  64.361 126.651  1.00 95.34           C
ATOM   4539  HG  LEU B  21     101.751  64.182 126.609  1.00 95.34           H
ATOM   4540  CD1 LEU B  21     102.902  65.883 126.817  1.00 95.34           C
ATOM   4541 HD11 LEU B  21     102.386  66.394 126.005  1.00 95.34           H
ATOM   4542 HD12 LEU B  21     102.465  66.196 127.765  1.00 95.34           H
ATOM   4543 HD13 LEU B  21     103.956  66.161 126.843  1.00 95.34           H
ATOM   4544  CD2 LEU B  21     103.480  64.020 125.318  1.00 95.34           C
ATOM   4545 HD21 LEU B  21     102.863  64.377 124.494  1.00 95.34           H
ATOM   4546 HD22 LEU B  21     104.500  64.377 125.174  1.00 95.34           H
ATOM   4547 HD23 LEU B  21     103.433  62.943 125.156  1.00 95.34           H
ATOM   4548  N   ARG B  22     103.787  61.420 130.258  1.00 94.09           N
ATOM   4549  H   ARG B  22     103.040  61.998 130.618  1.00 94.09           H
ATOM   4550  CA  ARG B  22     104.516  60.592 131.239  1.00 94.09           C
ATOM   4551  HA  ARG B  22     105.591  60.600 131.060  1.00 94.09           H
ATOM   4552  C   ARG B  22     104.167  59.059 131.059  1.00 94.09           C
ATOM   4553  CB  ARG B  22     104.185  61.053 132.691  1.00 94.09           C
ATOM   4554  HB2 ARG B  22     103.123  60.914 132.892  1.00 94.09           H
ATOM   4555  HB3 ARG B  22     104.376  62.120 132.801  1.00 94.09           H
ATOM   4556  O   ARG B  22     105.104  58.234 131.030  1.00 94.09           O
ATOM   4557  CG  ARG B  22     104.937  60.316 133.806  1.00 94.09           C
ATOM   4558  HG2 ARG B  22     104.703  59.252 133.793  1.00 94.09           H
ATOM   4559  HG3 ARG B  22     106.001  60.422 133.595  1.00 94.09           H
ATOM   4560  CD  ARG B  22     104.629  60.831 135.233  1.00 94.09           C
ATOM   4561  HD2 ARG B  22     103.680  60.439 135.598  1.00 94.09           H
ATOM   4562  HD3 ARG B  22     104.601  61.920 135.276  1.00 94.09           H
ATOM   4563  NE  ARG B  22     105.663  60.349 136.176  1.00 94.09           N
ATOM   4564  HE  ARG B  22     106.239  59.594 135.831  1.00 94.09           H
ATOM   4565  NH1 ARG B  22     105.286  61.722 137.989  1.00 94.09           N
ATOM   4566 HH11 ARG B  22     104.368  61.937 137.626  1.00 94.09           H
ATOM   4567 HH12 ARG B  22     105.582  61.963 138.924  1.00 94.09           H
ATOM   4568  NH2 ARG B  22     107.187  60.594 137.836  1.00 94.09           N
ATOM   4569 HH21 ARG B  22     107.676  61.321 138.337  1.00 94.09           H
ATOM   4570 HH22 ARG B  22     107.781  59.904 137.398  1.00 94.09           H
ATOM   4571  CZ  ARG B  22     106.011  60.863 137.344  1.00 94.09           C
ATOM   4572  N   ASN B  23     102.904  58.747 130.836  1.00 94.54           N
ATOM   4573  H   ASN B  23     102.196  59.465 130.901  1.00 94.54           H
ATOM   4574  CA  ASN B  23     102.451  57.389 130.528  1.00 94.54           C
ATOM   4575  HA  ASN B  23     102.693  56.717 131.350  1.00 94.54           H
ATOM   4576  C   ASN B  23     103.157  56.830 129.284  1.00 94.54           C
ATOM   4577  CB  ASN B  23     100.915  57.353 130.344  1.00 94.54           C
ATOM   4578  HB2 ASN B  23     100.657  56.425 129.832  1.00 94.54           H
ATOM   4579  HB3 ASN B  23     100.591  58.144 129.668  1.00 94.54           H
ATOM   4580  O   ASN B  23     103.689  55.719 129.269  1.00 94.54           O
ATOM   4581  CG  ASN B  23     100.071  57.400 131.630  1.00 94.54           C
ATOM   4582  ND2 ASN B  23      98.867  56.866 131.591  1.00 94.54           N
ATOM   4583 HD21 ASN B  23      98.318  56.808 132.436  1.00 94.54           H
ATOM   4584 HD22 ASN B  23      98.562  56.406 130.745  1.00 94.54           H
ATOM   4585  OD1 ASN B  23     100.510  57.877 132.671  1.00 94.54           O
ATOM   4586  N   MET B  24     103.101  57.595 128.203  1.00 95.45           N
ATOM   4587  H   MET B  24     102.645  58.491 128.295  1.00 95.45           H
ATOM   4588  CA  MET B  24     103.676  57.274 126.913  1.00 95.45           C
ATOM   4589  HA  MET B  24     103.232  56.335 126.584  1.00 95.45           H
ATOM   4590  C   MET B  24     105.191  57.075 126.961  1.00 95.45           C
ATOM   4591  CB  MET B  24     103.329  58.387 125.909  1.00 95.45           C
ATOM   4592  HB2 MET B  24     103.774  59.321 126.254  1.00 95.45           H
ATOM   4593  HB3 MET B  24     102.253  58.555 125.943  1.00 95.45           H
ATOM   4594  O   MET B  24     105.696  56.011 126.507  1.00 95.45           O
ATOM   4595  CG  MET B  24     103.737  58.159 124.451  1.00 95.45           C
ATOM   4596  HG2 MET B  24     103.041  57.431 124.034  1.00 95.45           H
ATOM   4597  HG3 MET B  24     104.752  57.767 124.393  1.00 95.45           H
ATOM   4598  SD  MET B  24     103.653  59.664 123.437  1.00 95.45           S
ATOM   4599  CE  MET B  24     101.890  60.072 123.557  1.00 95.45           C
ATOM   4600  HE1 MET B  24     101.554  60.141 124.592  1.00 95.45           H
ATOM   4601  HE2 MET B  24     101.676  61.037 123.097  1.00 95.45           H
ATOM   4602  HE3 MET B  24     101.331  59.296 123.035  1.00 95.45           H
ATOM   4603  N   LEU B  25     105.925  57.987 127.633  1.00 95.00           N
ATOM   4604  H   LEU B  25     105.370  58.768 127.953  1.00 95.00           H
ATOM   4605  CA  LEU B  25     107.338  57.873 127.919  1.00 95.00           C
ATOM   4606  HA  LEU B  25     107.906  57.861 126.989  1.00 95.00           H
ATOM   4607  C   LEU B  25     107.655  56.563 128.647  1.00 95.00           C
ATOM   4608  CB  LEU B  25     107.855  59.118 128.732  1.00 95.00           C
ATOM   4609  HB2 LEU B  25     107.781  59.952 128.034  1.00 95.00           H
ATOM   4610  HB3 LEU B  25     107.218  59.268 129.603  1.00 95.00           H
ATOM   4611  O   LEU B  25     108.548  55.841 128.199  1.00 95.00           O
ATOM   4612  CG  LEU B  25     109.268  58.972 129.330  1.00 95.00           C
ATOM   4613  HG  LEU B  25     109.174  58.168 130.060  1.00 95.00           H
ATOM   4614  CD1 LEU B  25     110.389  58.741 128.287  1.00 95.00           C
ATOM   4615 HD11 LEU B  25     111.345  58.570 128.782  1.00 95.00           H
ATOM   4616 HD12 LEU B  25     110.461  59.570 127.584  1.00 95.00           H
ATOM   4617 HD13 LEU B  25     110.068  57.875 127.708  1.00 95.00           H
ATOM   4618  CD2 LEU B  25     109.561  60.288 130.074  1.00 95.00           C
ATOM   4619 HD21 LEU B  25     108.807  60.450 130.844  1.00 95.00           H
ATOM   4620 HD22 LEU B  25     109.572  61.123 129.373  1.00 95.00           H
ATOM   4621 HD23 LEU B  25     110.517  60.187 130.587  1.00 95.00           H
ATOM   4622  N   ALA B  26     106.880  56.222 129.689  1.00 93.82           N
ATOM   4623  H   ALA B  26     106.077  56.766 129.971  1.00 93.82           H
ATOM   4624  CA  ALA B  26     107.103  55.001 130.448  1.00 93.82           C
ATOM   4625  HA  ALA B  26     108.150  54.960 130.749  1.00 93.82           H
ATOM   4626  C   ALA B  26     106.879  53.715 129.607  1.00 93.82           C
ATOM   4627  CB  ALA B  26     106.202  54.995 131.719  1.00 93.82           C
ATOM   4628  HB1 ALA B  26     106.404  54.104 132.313  1.00 93.82           H
ATOM   4629  HB2 ALA B  26     105.159  55.020 131.402  1.00 93.82           H
ATOM   4630  HB3 ALA B  26     106.423  55.875 132.324  1.00 93.82           H
ATOM   4631  O   ALA B  26     107.511  52.684 129.851  1.00 93.82           O
ATOM   4632  N   GLN B  27     106.026  53.751 128.578  1.00 93.47           N
ATOM   4633  H   GLN B  27     105.427  54.558 128.485  1.00 93.47           H
ATOM   4634  CA  GLN B  27     105.904  52.660 127.644  1.00 93.47           C
ATOM   4635  HA  GLN B  27     105.948  51.737 128.222  1.00 93.47           H
ATOM   4636  C   GLN B  27     107.015  52.537 126.566  1.00 93.47           C
ATOM   4637  CB  GLN B  27     104.528  52.743 126.985  1.00 93.47           C
ATOM   4638  HB2 GLN B  27     103.782  52.733 127.780  1.00 93.47           H
ATOM   4639  HB3 GLN B  27     104.412  53.686 126.452  1.00 93.47           H
ATOM   4640  O   GLN B  27     107.227  51.463 126.040  1.00 93.47           O
ATOM   4641  CG  GLN B  27     104.200  51.576 126.050  1.00 93.47           C
ATOM   4642  HG2 GLN B  27     104.970  51.566 125.279  1.00 93.47           H
ATOM   4643  HG3 GLN B  27     103.246  51.776 125.564  1.00 93.47           H
ATOM   4644  CD  GLN B  27     104.124  50.243 126.792  1.00 93.47           C
ATOM   4645  NE2 GLN B  27     104.827  49.301 126.271  1.00 93.47           N
ATOM   4646 HE21 GLN B  27     105.343  49.423 125.412  1.00 93.47           H
ATOM   4647 HE22 GLN B  27     104.725  48.420 126.756  1.00 93.47           H
ATOM   4648  OE1 GLN B  27     103.364  49.961 127.701  1.00 93.47           O
ATOM   4649  N   ILE B  28     107.644  53.648 126.202  1.00 93.71           N
ATOM   4650  H   ILE B  28     107.240  54.510 126.540  1.00 93.71           H
ATOM   4651  CA  ILE B  28     108.778  53.720 125.236  1.00 93.71           C
ATOM   4652  HA  ILE B  28     108.669  52.918 124.506  1.00 93.71           H
ATOM   4653  C   ILE B  28     110.163  53.503 125.852  1.00 93.71           C
ATOM   4654  CB  ILE B  28     108.772  55.074 124.460  1.00 93.71           C
ATOM   4655  HB  ILE B  28     108.811  55.884 125.189  1.00 93.71           H
ATOM   4656  O   ILE B  28     111.072  52.943 125.249  1.00 93.71           O
ATOM   4657  CG1 ILE B  28     107.412  55.199 123.718  1.00 93.71           C
ATOM   4658 HG12 ILE B  28     106.550  54.891 124.311  1.00 93.71           H
ATOM   4659 HG13 ILE B  28     107.399  54.566 122.831  1.00 93.71           H
ATOM   4660  CG2 ILE B  28     109.948  55.176 123.489  1.00 93.71           C
ATOM   4661 HG21 ILE B  28     110.890  55.187 124.037  1.00 93.71           H
ATOM   4662 HG22 ILE B  28     110.000  54.293 122.852  1.00 93.71           H
ATOM   4663 HG23 ILE B  28     109.893  56.097 122.908  1.00 93.71           H
ATOM   4664  CD1 ILE B  28     107.049  56.597 123.316  1.00 93.71           C
ATOM   4665 HD11 ILE B  28     106.900  57.223 124.196  1.00 93.71           H
ATOM   4666 HD12 ILE B  28     107.776  57.032 122.630  1.00 93.71           H
ATOM   4667 HD13 ILE B  28     106.096  56.585 122.786  1.00 93.71           H
ATOM   4668  N   HIS B  29     110.314  53.976 127.088  1.00 93.67           N
ATOM   4669  H   HIS B  29     109.495  54.384 127.514  1.00 93.67           H
ATOM   4670  CA  HIS B  29     111.583  54.029 127.833  1.00 93.67           C
ATOM   4671  HA  HIS B  29     112.259  53.204 127.611  1.00 93.67           H
ATOM   4672  C   HIS B  29     111.272  53.937 129.372  1.00 93.67           C
ATOM   4673  CB  HIS B  29     112.317  55.362 127.513  1.00 93.67           C
ATOM   4674  HB2 HIS B  29     113.165  55.405 128.196  1.00 93.67           H
ATOM   4675  HB3 HIS B  29     111.636  56.189 127.715  1.00 93.67           H
ATOM   4676  O   HIS B  29     111.365  54.954 130.066  1.00 93.67           O
ATOM   4677  CG  HIS B  29     112.894  55.530 126.142  1.00 93.67           C
ATOM   4678  CD2 HIS B  29     112.762  56.651 125.369  1.00 93.67           C
ATOM   4679  HD2 HIS B  29     112.133  57.506 125.567  1.00 93.67           H
ATOM   4680  ND1 HIS B  29     113.729  54.640 125.514  1.00 93.67           N
ATOM   4681  HD1 HIS B  29     114.028  53.754 125.897  1.00 93.67           H
ATOM   4682  CE1 HIS B  29     114.079  55.208 124.356  1.00 93.67           C
ATOM   4683  HE1 HIS B  29     114.758  54.752 123.651  1.00 93.67           H
ATOM   4684  NE2 HIS B  29     113.537  56.448 124.251  1.00 93.67           N
ATOM   4685  HE2 HIS B  29     113.812  57.146 123.575  1.00 93.67           H
ATOM   4686  N   PRO B  30     110.933  52.735 129.897  1.00 91.72           N
ATOM   4687  CA  PRO B  30     110.640  52.587 131.341  1.00 91.72           C
ATOM   4688  HA  PRO B  30     109.790  53.211 131.615  1.00 91.72           H
ATOM   4689  C   PRO B  30     111.866  52.892 132.215  1.00 91.72           C
ATOM   4690  CB  PRO B  30     110.125  51.138 131.494  1.00 91.72           C
ATOM   4691  HB2 PRO B  30     109.063  51.054 131.262  1.00 91.72           H
ATOM   4692  HB3 PRO B  30     110.367  50.737 132.478  1.00 91.72           H
ATOM   4693  O   PRO B  30     111.741  53.159 133.400  1.00 91.72           O
ATOM   4694  CG  PRO B  30     110.848  50.420 130.369  1.00 91.72           C
ATOM   4695  HG2 PRO B  30     111.865  50.150 130.652  1.00 91.72           H
ATOM   4696  HG3 PRO B  30     110.282  49.525 130.109  1.00 91.72           H
ATOM   4697  CD  PRO B  30     110.866  51.461 129.248  1.00 91.72           C
ATOM   4698  HD2 PRO B  30     111.704  51.294 128.570  1.00 91.72           H
ATOM   4699  HD3 PRO B  30     109.974  51.379 128.627  1.00 91.72           H
ATOM   4700  N   ASP B  31     113.050  52.877 131.618  1.00 91.13           N
ATOM   4701  H   ASP B  31     113.031  52.660 130.632  1.00 91.13           H
ATOM   4702  CA  ASP B  31     114.332  53.264 132.170  1.00 91.13           C
ATOM   4703  HA  ASP B  31     114.362  52.807 133.160  1.00 91.13           H
ATOM   4704  C   ASP B  31     114.588  54.766 132.290  1.00 91.13           C
ATOM   4705  CB  ASP B  31     115.414  52.593 131.271  1.00 91.13           C
ATOM   4706  HB2 ASP B  31     116.407  52.828 131.654  1.00 91.13           H
ATOM   4707  HB3 ASP B  31     115.304  51.512 131.355  1.00 91.13           H
ATOM   4708  O   ASP B  31     115.623  55.123 132.878  1.00 91.13           O
ATOM   4709  CG  ASP B  31     115.301  52.866 129.755  1.00 91.13           C
ATOM   4710  OD1 ASP B  31     114.221  52.780 129.147  1.00 91.13           O
ATOM   4711  OD2 ASP B  31     116.341  53.101 129.099  1.00 91.13           O
ATOM   4712  N   ILE B  32     113.721  55.654 131.782  1.00 91.52           N
ATOM   4713  H   ILE B  32     112.876  55.315 131.345  1.00 91.52           H
ATOM   4714  CA  ILE B  32     114.077  57.072 131.624  1.00 91.52           C
ATOM   4715  HA  ILE B  32     115.018  57.243 132.148  1.00 91.52           H
ATOM   4716  C   ILE B  32     113.040  58.017 132.273  1.00 91.52           C
ATOM   4717  CB  ILE B  32     114.310  57.404 130.121  1.00 91.52           C
ATOM   4718  HB  ILE B  32     113.397  57.247 129.546  1.00 91.52           H
ATOM   4719  O   ILE B  32     111.864  58.005 131.907  1.00 91.52           O
ATOM   4720  CG1 ILE B  32     115.385  56.496 129.509  1.00 91.52           C
ATOM   4721 HG12 ILE B  32     116.278  56.514 130.134  1.00 91.52           H
ATOM   4722 HG13 ILE B  32     115.017  55.471 129.486  1.00 91.52           H
ATOM   4723  CG2 ILE B  32     114.717  58.865 129.965  1.00 91.52           C
ATOM   4724 HG21 ILE B  32     114.950  59.078 128.921  1.00 91.52           H
ATOM   4725 HG22 ILE B  32     115.578  59.078 130.598  1.00 91.52           H
ATOM   4726 HG23 ILE B  32     113.867  59.470 130.279  1.00 91.52           H
ATOM   4727  CD1 ILE B  32     115.804  56.864 128.082  1.00 91.52           C
ATOM   4728 HD11 ILE B  32     114.960  57.179 127.467  1.00 91.52           H
ATOM   4729 HD12 ILE B  32     116.564  57.644 128.119  1.00 91.52           H
ATOM   4730 HD13 ILE B  32     116.241  55.991 127.597  1.00 91.52           H
ATOM   4731  N   SER B  33     113.526  58.877 133.176  1.00 91.68           N
ATOM   4732  H   SER B  33     114.514  58.834 133.381  1.00 91.68           H
ATOM   4733  CA  SER B  33     112.783  59.984 133.787  1.00 91.68           C
ATOM   4734  HA  SER B  33     111.773  59.623 133.985  1.00 91.68           H
ATOM   4735  C   SER B  33     112.667  61.207 132.853  1.00 91.68           C
ATOM   4736  CB  SER B  33     113.445  60.324 135.134  1.00 91.68           C
ATOM   4737  HB2 SER B  33     113.480  59.478 135.820  1.00 91.68           H
ATOM   4738  HB3 SER B  33     112.943  61.163 135.618  1.00 91.68           H
ATOM   4739  O   SER B  33     113.182  61.218 131.736  1.00 91.68           O
ATOM   4740  OG  SER B  33     114.780  60.742 134.940  1.00 91.68           O
ATOM   4741  HG  SER B  33     115.353  60.028 134.650  1.00 91.68           H
ATOM   4742  N   VAL B  34     112.030  62.281 133.295  1.00 91.17           N
ATOM   4743  H   VAL B  34     111.708  62.267 134.252  1.00 91.17           H
ATOM   4744  CA  VAL B  34     111.876  63.525 132.517  1.00 91.17           C
ATOM   4745  HA  VAL B  34     112.720  63.593 131.831  1.00 91.17           H
ATOM   4746  C   VAL B  34     111.912  64.758 133.411  1.00 91.17           C
ATOM   4747  CB  VAL B  34     110.602  63.436 131.596  1.00 91.17           C
ATOM   4748  HB  VAL B  34     110.733  62.580 130.934  1.00 91.17           H
ATOM   4749  O   VAL B  34     111.444  64.718 134.540  1.00 91.17           O
ATOM   4750  CG1 VAL B  34     109.299  63.220 132.397  1.00 91.17           C
ATOM   4751 HG11 VAL B  34     109.337  62.280 132.948  1.00 91.17           H
ATOM   4752 HG12 VAL B  34     108.448  63.155 131.719  1.00 91.17           H
ATOM   4753 HG13 VAL B  34     109.124  64.041 133.092  1.00 91.17           H
ATOM   4754  CG2 VAL B  34     110.416  64.675 130.706  1.00 91.17           C
ATOM   4755 HG21 VAL B  34     111.393  64.905 130.280  1.00 91.17           H
ATOM   4756 HG22 VAL B  34     110.052  65.546 131.251  1.00 91.17           H
ATOM   4757 HG23 VAL B  34     109.732  64.404 129.902  1.00 91.17           H
ATOM   4758  N   GLN B  35     112.513  65.861 132.947  1.00 87.77           N
ATOM   4759  H   GLN B  35     113.012  65.817 132.070  1.00 87.77           H
ATOM   4760  CA  GLN B  35     112.423  67.128 133.643  1.00 87.77           C
ATOM   4761  HA  GLN B  35     112.718  66.996 134.684  1.00 87.77           H
ATOM   4762  C   GLN B  35     110.968  67.661 133.648  1.00 87.77           C
ATOM   4763  CB  GLN B  35     113.417  68.139 133.050  1.00 87.77           C
ATOM   4764  HB2 GLN B  35     113.649  67.867 132.020  1.00 87.77           H
ATOM   4765  HB3 GLN B  35     112.964  69.130 133.018  1.00 87.77           H
ATOM   4766  O   GLN B  35     110.210  67.496 132.711  1.00 87.77           O
ATOM   4767  CG  GLN B  35     114.726  68.173 133.908  1.00 87.77           C
ATOM   4768  HG2 GLN B  35     114.528  68.644 134.871  1.00 87.77           H
ATOM   4769  HG3 GLN B  35     115.027  67.161 134.181  1.00 87.77           H
ATOM   4770  CD  GLN B  35     115.897  68.857 133.227  1.00 87.77           C
ATOM   4771  NE2 GLN B  35     117.008  68.967 133.918  1.00 87.77           N
ATOM   4772 HE21 GLN B  35     117.058  68.689 134.887  1.00 87.77           H
ATOM   4773 HE22 GLN B  35     117.799  69.452 133.517  1.00 87.77           H
ATOM   4774  OE1 GLN B  35     115.857  69.277 132.056  1.00 87.77           O
ATOM   4775  N   THR B  36     110.559  68.224 134.771  1.00 86.83           N
ATOM   4776  H   THR B  36     111.242  68.415 135.490  1.00 86.83           H
ATOM   4777  CA  THR B  36     109.188  68.781 134.940  1.00 86.83           C
ATOM   4778  HA  THR B  36     108.494  67.984 134.674  1.00 86.83           H
ATOM   4779  C   THR B  36     108.956  69.924 133.979  1.00 86.83           C
ATOM   4780  CB  THR B  36     108.947  69.215 136.434  1.00 86.83           C
ATOM   4781  HB  THR B  36     108.527  70.220 136.484  1.00 86.83           H
ATOM   4782  O   THR B  36     107.918  70.009 133.290  1.00 86.83           O
ATOM   4783  CG2 THR B  36     108.011  68.225 137.122  1.00 86.83           C
ATOM   4784 HG21 THR B  36     107.020  68.209 136.667  1.00 86.83           H
ATOM   4785 HG22 THR B  36     107.912  68.637 138.126  1.00 86.83           H
ATOM   4786 HG23 THR B  36     108.475  67.239 137.136  1.00 86.83           H
ATOM   4787  OG1 THR B  36     110.152  69.193 137.156  1.00 86.83           O
ATOM   4788  HG1 THR B  36     110.282  70.095 137.460  1.00 86.83           H
ATOM   4789  N   GLU B  37     109.953  70.758 133.806  1.00 85.12           N
ATOM   4790  H   GLU B  37     110.787  70.617 134.358  1.00 85.12           H
ATOM   4791  CA  GLU B  37     110.093  71.751 132.771  1.00 85.12           C
ATOM   4792  HA  GLU B  37     109.316  72.506 132.892  1.00 85.12           H
ATOM   4793  C   GLU B  37     109.965  71.171 131.361  1.00 85.12           C
ATOM   4794  CB  GLU B  37     111.437  72.453 132.919  1.00 85.12           C
ATOM   4795  HB2 GLU B  37     111.572  73.231 132.167  1.00 85.12           H
ATOM   4796  HB3 GLU B  37     112.240  71.742 132.728  1.00 85.12           H
ATOM   4797  O   GLU B  37     109.279  71.780 130.549  1.00 85.12           O
ATOM   4798  CG  GLU B  37     111.682  73.072 134.318  1.00 85.12           C
ATOM   4799  HG2 GLU B  37     110.818  73.643 134.656  1.00 85.12           H
ATOM   4800  HG3 GLU B  37     112.493  73.793 134.213  1.00 85.12           H
ATOM   4801  CD  GLU B  37     112.109  72.064 135.422  1.00 85.12           C
ATOM   4802  OE1 GLU B  37     112.161  72.494 136.573  1.00 85.12           O
ATOM   4803  OE2 GLU B  37     112.371  70.882 135.033  1.00 85.12           O
ATOM   4804  N   ALA B  38     110.550  69.986 131.094  1.00 88.36           N
ATOM   4805  H   ALA B  38     111.004  69.504 131.857  1.00 88.36           H
ATOM   4806  CA  ALA B  38     110.586  69.344 129.799  1.00 88.36           C
ATOM   4807  HA  ALA B  38     110.818  70.132 129.083  1.00 88.36           H
ATOM   4808  C   ALA B  38     109.241  68.646 129.415  1.00 88.36           C
ATOM   4809  CB  ALA B  38     111.692  68.308 129.878  1.00 88.36           C
ATOM   4810  HB1 ALA B  38     112.588  68.821 130.227  1.00 88.36           H
ATOM   4811  HB2 ALA B  38     111.848  67.844 128.904  1.00 88.36           H
[truncated: 3,356,843 more chars]
