# Supplementary material for: Melbournevirus encodes a shorter H2B-H2A doublet histone variant that forms structurally distinct nucleosome structures
Source: Nat Commun. 2025 Jul 26;16:6903. doi: 10.1038/s41467-025-62031-2 (PMC12297534; doi:10.1038/s41467-025-62031-2)
Supplement: Supplementary file 4 — Source Data [file 41467_2025_62031_MOESM4_ESM.zip › SourceData/MD-initialmodel/MV-varNLP-DNAsevered-initialmodel.pdb]

SEQRES   1 A  168  MET ASP ARG VAL GLY LYS TYR GLY LEU PHE ILE LYS ARG
SEQRES   2 A  168  ILE SER PRO LYS ASP ALA ASP ILE THR LYS GLU SER LEU
SEQRES   3 A  168  GLU THR VAL ASN ASN MET LEU VAL PHE LEU ALA GLU LYS
SEQRES   4 A  168  LEU THR LYS GLN ALA ASN ILE ILE ILE ASP GLN LYS THR
SEQRES   5 A  168  LEU ARG HIS ASP ALA PHE LEU TRP LEU LEU THR ASP ILE
SEQRES   6 A  168  GLN GLY GLU LEU GLY LYS HIS SER GLN ASP PHE ALA ASN
SEQRES   7 A  168  SER VAL LEU TYR GLY GLU LYS GLU LEU VAL PHE PRO THR
SEQRES   8 A  168  LYS ARG THR GLU ASN LEU MET ARG LYS ASN THR CYS LEU
SEQRES   9 A  168  ARG ILE SER GLN SER ALA VAL LYS THR LEU THR ALA ILE
SEQRES  10 A  168  LEU GLU TYR PHE CYS GLY GLN ILE MET GLU ALA SER PHE
SEQRES  11 A  168  SER GLN ALA LYS LYS SER LYS ARG LYS ARG ILE ARG PRO
SEQRES  12 A  168  ILE ASP ILE GLU ALA ALA ILE SER GLN ASP LYS GLU LEU
SEQRES  13 A  168  HIS SER MET PHE GLY LYS GLY VAL ILE SER GLY ARG
SEQRES   1 B  168  MET ASP ARG VAL GLY LYS TYR GLY LEU PHE ILE LYS ARG
SEQRES   2 B  168  ILE SER PRO LYS ASP ALA ASP ILE THR LYS GLU SER LEU
SEQRES   3 B  168  GLU THR VAL ASN ASN MET LEU VAL PHE LEU ALA GLU LYS
SEQRES   4 B  168  LEU THR LYS GLN ALA ASN ILE ILE ILE ASP GLN LYS THR
SEQRES   5 B  168  LEU ARG HIS ASP ALA PHE LEU TRP LEU LEU THR ASP ILE
SEQRES   6 B  168  GLN GLY GLU LEU GLY LYS HIS SER GLN ASP PHE ALA ASN
SEQRES   7 B  168  SER VAL LEU TYR GLY GLU LYS GLU LEU VAL PHE PRO THR
SEQRES   8 B  168  LYS ARG THR GLU ASN LEU MET ARG LYS ASN THR CYS LEU
SEQRES   9 B  168  ARG ILE SER GLN SER ALA VAL LYS THR LEU THR ALA ILE
SEQRES  10 B  168  LEU GLU TYR PHE CYS GLY GLN ILE MET GLU ALA SER PHE
SEQRES  11 B  168  SER GLN ALA LYS LYS SER LYS ARG LYS ARG ILE ARG PRO
SEQRES  12 B  168  ILE ASP ILE GLU ALA ALA ILE SER GLN ASP LYS GLU LEU
SEQRES  13 B  168  HIS SER MET PHE GLY LYS GLY VAL ILE SER GLY ARG
SEQRES   1 C  216  MET SER LYS ALA GLY LYS LYS VAL LYS ALA GLN GLN HIS
SEQRES   2 C  216  GLY HIS LEU ALA ASP HIS VAL SER VAL GLY GLU THR GLN
SEQRES   3 C  216  ILE PRO LYS ALA SER THR GLN HIS LEU LEU ARG LYS ALA
SEQRES   4 C  216  GLY SER LEU SER ALA ALA GLY ASP THR GLU VAL PRO ILE
SEQRES   5 C  216  ARG GLY PHE VAL HIS MET LYS LEU HIS LYS LEU VAL GLN
SEQRES   6 C  216  LYS SER LEU LEU ALA MET GLN LEU ALA LYS ARG LYS THR
SEQRES   7 C  216  ILE MET LYS SER ASP VAL LYS LYS ALA ALA GLU LEU MET
SEQRES   8 C  216  HIS LEU PRO VAL PHE ALA ILE PRO THR LYS ASP SER GLY
SEQRES   9 C  216  ALA LYS GLY SER VAL PHE LEU SER CYS ARG GLN LYS GLY
SEQRES  10 C  216  ALA GLY SER ALA GLY THR GLY SER GLU THR ASN SER GLN
SEQRES  11 C  216  GLU VAL ARG SER GLN MET LYS SER THR CYS LEU ILE ILE
SEQRES  12 C  216  PRO LYS GLU ARG PHE ARG THR MET ALA LYS GLU ILE SER
SEQRES  13 C  216  LYS LYS GLU GLY HIS ASP VAL HIS ILE ALA GLU ALA ALA
SEQRES  14 C  216  LEU ASP MET LEU GLN VAL ILE VAL GLU SER CYS THR VAL
SEQRES  15 C  216  ARG LEU LEU GLU LYS ALA LEU VAL ILE THR TYR SER GLY
SEQRES  16 C  216  LYS ARG THR ARG VAL THR SER LYS ASP ILE GLU THR ALA
SEQRES  17 C  216  PHE MET LEU GLU HIS GLY PRO LEU
SEQRES   1 D  216  MET SER LYS ALA GLY LYS LYS VAL LYS ALA GLN GLN HIS
SEQRES   2 D  216  GLY HIS LEU ALA ASP HIS VAL SER VAL GLY GLU THR GLN
SEQRES   3 D  216  ILE PRO LYS ALA SER THR GLN HIS LEU LEU ARG LYS ALA
SEQRES   4 D  216  GLY SER LEU SER ALA ALA GLY ASP THR GLU VAL PRO ILE
SEQRES   5 D  216  ARG GLY PHE VAL HIS MET LYS LEU HIS LYS LEU VAL GLN
SEQRES   6 D  216  LYS SER LEU LEU ALA MET GLN LEU ALA LYS ARG LYS THR
SEQRES   7 D  216  ILE MET LYS SER ASP VAL LYS LYS ALA ALA GLU LEU MET
SEQRES   8 D  216  HIS LEU PRO VAL PHE ALA ILE PRO THR LYS ASP SER GLY
SEQRES   9 D  216  ALA LYS GLY SER VAL PHE LEU SER CYS ARG GLN LYS GLY
SEQRES  10 D  216  ALA GLY SER ALA GLY THR GLY SER GLU THR ASN SER GLN
SEQRES  11 D  216  GLU VAL ARG SER GLN MET LYS SER THR CYS LEU ILE ILE
SEQRES  12 D  216  PRO LYS GLU ARG PHE ARG THR MET ALA LYS GLU ILE SER
SEQRES  13 D  216  LYS LYS GLU GLY HIS ASP VAL HIS ILE ALA GLU ALA ALA
SEQRES  14 D  216  LEU ASP MET LEU GLN VAL ILE VAL GLU SER CYS THR VAL
SEQRES  15 D  216  ARG LEU LEU GLU LYS ALA LEU VAL ILE THR TYR SER GLY
SEQRES  16 D  216  LYS ARG THR ARG VAL THR SER LYS ASP ILE GLU THR ALA
SEQRES  17 D  216  PHE MET LEU GLU HIS GLY PRO LEU
SEQRES   1 E  168  MET ASP ARG VAL GLY LYS TYR GLY LEU PHE ILE LYS ARG
SEQRES   2 E  168  ILE SER PRO LYS ASP ALA ASP ILE THR LYS GLU SER LEU
SEQRES   3 E  168  GLU THR VAL ASN ASN MET LEU VAL PHE LEU ALA GLU LYS
SEQRES   4 E  168  LEU THR LYS GLN ALA ASN ILE ILE ILE ASP GLN LYS THR
SEQRES   5 E  168  LEU ARG HIS ASP ALA PHE LEU TRP LEU LEU THR ASP ILE
SEQRES   6 E  168  GLN GLY GLU LEU GLY LYS HIS SER GLN ASP PHE ALA ASN
SEQRES   7 E  168  SER VAL LEU TYR GLY GLU LYS GLU LEU VAL PHE PRO THR
SEQRES   8 E  168  LYS ARG THR GLU ASN LEU MET ARG LYS ASN THR CYS LEU
SEQRES   9 E  168  ARG ILE SER GLN SER ALA VAL LYS THR LEU THR ALA ILE
SEQRES  10 E  168  LEU GLU TYR PHE CYS GLY GLN ILE MET GLU ALA SER PHE
SEQRES  11 E  168  SER GLN ALA LYS LYS SER LYS ARG LYS ARG ILE ARG PRO
SEQRES  12 E  168  ILE ASP ILE GLU ALA ALA ILE SER GLN ASP LYS GLU LEU
SEQRES  13 E  168  HIS SER MET PHE GLY LYS GLY VAL ILE SER GLY ARG
SEQRES   1 F  168  MET ASP ARG VAL GLY LYS TYR GLY LEU PHE ILE LYS ARG
SEQRES   2 F  168  ILE SER PRO LYS ASP ALA ASP ILE THR LYS GLU SER LEU
SEQRES   3 F  168  GLU THR VAL ASN ASN MET LEU VAL PHE LEU ALA GLU LYS
SEQRES   4 F  168  LEU THR LYS GLN ALA ASN ILE ILE ILE ASP GLN LYS THR
SEQRES   5 F  168  LEU ARG HIS ASP ALA PHE LEU TRP LEU LEU THR ASP ILE
SEQRES   6 F  168  GLN GLY GLU LEU GLY LYS HIS SER GLN ASP PHE ALA ASN
SEQRES   7 F  168  SER VAL LEU TYR GLY GLU LYS GLU LEU VAL PHE PRO THR
SEQRES   8 F  168  LYS ARG THR GLU ASN LEU MET ARG LYS ASN THR CYS LEU
SEQRES   9 F  168  ARG ILE SER GLN SER ALA VAL LYS THR LEU THR ALA ILE
SEQRES  10 F  168  LEU GLU TYR PHE CYS GLY GLN ILE MET GLU ALA SER PHE
SEQRES  11 F  168  SER GLN ALA LYS LYS SER LYS ARG LYS ARG ILE ARG PRO
SEQRES  12 F  168  ILE ASP ILE GLU ALA ALA ILE SER GLN ASP LYS GLU LEU
SEQRES  13 F  168  HIS SER MET PHE GLY LYS GLY VAL ILE SER GLY ARG
SEQRES   1 G  216  MET SER LYS ALA GLY LYS LYS VAL LYS ALA GLN GLN HIS
SEQRES   2 G  216  GLY HIS LEU ALA ASP HIS VAL SER VAL GLY GLU THR GLN
SEQRES   3 G  216  ILE PRO LYS ALA SER THR GLN HIS LEU LEU ARG LYS ALA
SEQRES   4 G  216  GLY SER LEU SER ALA ALA GLY ASP THR GLU VAL PRO ILE
SEQRES   5 G  216  ARG GLY PHE VAL HIS MET LYS LEU HIS LYS LEU VAL GLN
SEQRES   6 G  216  LYS SER LEU LEU ALA MET GLN LEU ALA LYS ARG LYS THR
SEQRES   7 G  216  ILE MET LYS SER ASP VAL LYS LYS ALA ALA GLU LEU MET
SEQRES   8 G  216  HIS LEU PRO VAL PHE ALA ILE PRO THR LYS ASP SER GLY
SEQRES   9 G  216  ALA LYS GLY SER VAL PHE LEU SER CYS ARG GLN LYS GLY
SEQRES  10 G  216  ALA GLY SER ALA GLY THR GLY SER GLU THR ASN SER GLN
SEQRES  11 G  216  GLU VAL ARG SER GLN MET LYS SER THR CYS LEU ILE ILE
SEQRES  12 G  216  PRO LYS GLU ARG PHE ARG THR MET ALA LYS GLU ILE SER
SEQRES  13 G  216  LYS LYS GLU GLY HIS ASP VAL HIS ILE ALA GLU ALA ALA
SEQRES  14 G  216  LEU ASP MET LEU GLN VAL ILE VAL GLU SER CYS THR VAL
SEQRES  15 G  216  ARG LEU LEU GLU LYS ALA LEU VAL ILE THR TYR SER GLY
SEQRES  16 G  216  LYS ARG THR ARG VAL THR SER LYS ASP ILE GLU THR ALA
SEQRES  17 G  216  PHE MET LEU GLU HIS GLY PRO LEU
SEQRES   1 H  216  MET SER LYS ALA GLY LYS LYS VAL LYS ALA GLN GLN HIS
SEQRES   2 H  216  GLY HIS LEU ALA ASP HIS VAL SER VAL GLY GLU THR GLN
SEQRES   3 H  216  ILE PRO LYS ALA SER THR GLN HIS LEU LEU ARG LYS ALA
SEQRES   4 H  216  GLY SER LEU SER ALA ALA GLY ASP THR GLU VAL PRO ILE
SEQRES   5 H  216  ARG GLY PHE VAL HIS MET LYS LEU HIS LYS LEU VAL GLN
SEQRES   6 H  216  LYS SER LEU LEU ALA MET GLN LEU ALA LYS ARG LYS THR
SEQRES   7 H  216  ILE MET LYS SER ASP VAL LYS LYS ALA ALA GLU LEU MET
SEQRES   8 H  216  HIS LEU PRO VAL PHE ALA ILE PRO THR LYS ASP SER GLY
SEQRES   9 H  216  ALA LYS GLY SER VAL PHE LEU SER CYS ARG GLN LYS GLY
SEQRES  10 H  216  ALA GLY SER ALA GLY THR GLY SER GLU THR ASN SER GLN
SEQRES  11 H  216  GLU VAL ARG SER GLN MET LYS SER THR CYS LEU ILE ILE
SEQRES  12 H  216  PRO LYS GLU ARG PHE ARG THR MET ALA LYS GLU ILE SER
SEQRES  13 H  216  LYS LYS GLU GLY HIS ASP VAL HIS ILE ALA GLU ALA ALA
SEQRES  14 H  216  LEU ASP MET LEU GLN VAL ILE VAL GLU SER CYS THR VAL
SEQRES  15 H  216  ARG LEU LEU GLU LYS ALA LEU VAL ILE THR TYR SER GLY
SEQRES  16 H  216  LYS ARG THR ARG VAL THR SER LYS ASP ILE GLU THR ALA
SEQRES  17 H  216  PHE MET LEU GLU HIS GLY PRO LEU
SEQRES   1 I  271  DG  DG  DG  DT  DT  DA  DG  DG  DG  DT  DT  DA  DG
SEQRES   2 I  271  DG  DG  DT  DT  DA  DG  DG  DG  DT  DT  DA  DG  DG
SEQRES   3 I  271  DG  DT  DT  DA  DG  DG  DG  DT  DT  DA  DG  DG  DG
SEQRES   4 I  271  DT  DT  DA  DG  DG  DG  DT  DT  DA  DG  DG  DG  DT
SEQRES   5 I  271  DT  DA  DG  DG  DG  DT  DT  DA  DG  DG  DG  DT  DT
SEQRES   6 I  271  DA  DG  DG  DG  DT  DT  DA  DG  DG  DG  DT  DT  DA
SEQRES   7 I  271  DG  DG  DG  DT  DT  DA  DG  DG  DG  DT  DT  DA  DG
SEQRES   8 I  271  DG  DG  DT  DT  DA  DG  DG  DG  DT  DT  DA  DG  DG
SEQRES   9 I  271  DG  DT  DT  DA  DG  DG  DG  DT  DT  DA  DG  DG  DG
SEQRES  10 I  271  DT  DT  DA  DG  DG  DG  DT  DT  DA  DG  DG  DG  DT
SEQRES  11 I  271  DT  DA  DG  DG  DG  DT  DT  DA  DG  DG  DG  DT  DT
SEQRES  12 I  271  DA  DG  DG  DG  DT  DT  DA  DG  DG  DG  DT  DT  DA
SEQRES  13 I  271  DG  DG  DG  DT  DT  DA  DG  DG  DG  DT  DT  DA  DG
SEQRES  14 I  271  DG  DG  DT  DT  DA  DG  DG  DG  DT  DT  DA  DG  DG
SEQRES  15 I  271  DG  DT  DT  DA  DG  DG  DG  DT  DT  DA  DG  DG  DG
SEQRES  16 I  271  DT  DT  DA  DG  DG  DG  DT  DT  DA  DG  DG  DG  DT
SEQRES  17 I  271  DT  DA  DG  DG  DG  DT  DT  DA  DG  DG  DG  DT  DT
SEQRES  18 I  271  DA  DG  DG  DG  DT  DT  DA  DG  DG  DG  DT  DT  DA
SEQRES  19 I  271  DG  DG  DG  DT  DT  DA  DG  DG  DG  DT  DT  DA  DG
SEQRES  20 I  271  DG  DG  DT  DT  DA  DG  DG  DG  DT  DT  DA  DG  DG
SEQRES  21 I  271  DG  DT  DT  DA  DG  DG  DG  DT  DT  DA  DG
SEQRES   1 J  270  DT  DA  DA  DC  DC  DC  DT  DA  DA  DC  DC  DC  DT
SEQRES   2 J  270  DA  DA  DC  DC  DC  DT  DA  DA  DC  DC  DC  DT  DA
SEQRES   3 J  270  DA  DC  DC  DC  DT  DA  DA  DC  DC  DC  DT  DA  DA
SEQRES   4 J  270  DC  DC  DC  DT  DA  DA  DC  DC  DC  DT  DA  DA  DC
SEQRES   5 J  270  DC  DC  DT  DA  DA  DC  DC  DC  DT  DA  DA  DC  DC
SEQRES   6 J  270  DC  DT  DA  DA  DC  DC  DC  DT  DA  DA  DC  DC  DC
SEQRES   7 J  270  DT  DA  DA  DC  DC  DC  DT  DA  DA  DC  DC  DC  DT
SEQRES   8 J  270  DA  DA  DC  DC  DC  DT  DA  DA  DC  DC  DC  DT  DA
SEQRES   9 J  270  DA  DC  DC  DC  DT  DA  DA  DC  DC  DC  DT  DA  DA
SEQRES  10 J  270  DC  DC  DC  DT  DA  DA  DC  DC  DC  DT  DA  DA  DC
SEQRES  11 J  270  DC  DC  DT  DA  DA  DC  DC  DC  DT  DA  DA  DC  DC
SEQRES  12 J  270  DC  DT  DA  DA  DC  DC  DC  DT  DA  DA  DC  DC  DC
SEQRES  13 J  270  DT  DA  DA  DC  DC  DC  DT  DA  DA  DC  DC  DC  DT
SEQRES  14 J  270  DA  DA  DC  DC  DC  DT  DA  DA  DC  DC  DC  DT  DA
SEQRES  15 J  270  DA  DC  DC  DC  DT  DA  DA  DC  DC  DC  DT  DA  DA
SEQRES  16 J  270  DC  DC  DC  DT  DA  DA  DC  DC  DC  DT  DA  DA  DC
SEQRES  17 J  270  DC  DC  DT  DA  DA  DC  DC  DC  DT  DA  DA  DC  DC
SEQRES  18 J  270  DC  DT  DA  DA  DC  DC  DC  DT  DA  DA  DC  DC  DC
SEQRES  19 J  270  DT  DA  DA  DC  DC  DC  DT  DA  DA  DC  DC  DC  DT
SEQRES  20 J  270  DA  DA  DC  DC  DC  DT  DA  DA  DC  DC  DC  DT  DA
SEQRES  21 J  270  DA  DC  DC  DC  DT  DA  DA  DC  DC  DC
HELIX    1   1 GLY A    8  ARG A   13  1                                   6
HELIX    2   2 GLU A   24  ILE A   47  1                                  24
HELIX    3   3 HIS A   55  ALA A   57  1                                   3
HELIX    4   4 TRP A   60  LEU A   62  1                                   3
HELIX    5   5 GLU A   68  TYR A   82  1                                  15
HELIX    6   6 THR A   91  LYS A  100  1                                  10
HELIX    7   7 GLN A  108  SER A  136  1                                  29
HELIX    8   8 PRO A  143  ILE A  150  1                                   8
HELIX    9   9 LYS A  154  MET A  159  1                                   6
HELIX   10  10 GLY B    8  ARG B   13  1                                   6
HELIX   11  11 LYS B   23  ILE B   47  1                                  25
HELIX   12  12 HIS B   55  LEU B   62  1                                   8
HELIX   13  13 GLU B   68  TYR B   82  1                                  15
HELIX   14  14 THR B   91  ARG B   99  1                                   9
HELIX   15  15 GLN B  108  LYS B  135  1                                  28
HELIX   16  16 PRO B  143  ASP B  145  1                                   3
HELIX   17  17 GLU B  155  PHE B  160  1                                   6
HELIX   18  18 LEU C   16  HIS C   19  1                                   4
HELIX   19  19 LYS C   29  LEU C   36  1                                   8
HELIX   20  20 GLU C   49  LEU C   73  1                                  25
HELIX   21  21 LYS C   81  LEU C   90  1                                  10
HELIX   22  22 GLU C  131  LYS C  137  1                                   7
HELIX   23  23 ARG C  147  GLU C  159  1                                  13
HELIX   24  24 GLU C  167  SER C  194  1                                  28
HELIX   25  25 SER C  202  GLU C  212  1                                  11
HELIX   26  26 LYS D   29  LYS D   38  1                                  10
HELIX   27  27 GLU D   49  ALA D   74  1                                  26
HELIX   28  28 LYS D   81  GLU D   89  1                                   9
HELIX   29  29 THR D  100  ASP D  102  1                                   3
HELIX   30  30 THR D  127  GLN D  130  1                                   4
HELIX   31  31 ARG D  147  GLU D  159  1                                  13
HELIX   32  32 GLU D  167  SER D  194  1                                  28
HELIX   33  33 SER D  202  LEU D  211  1                                  10
HELIX   34  34 GLY E    8  ILE E   14  1                                   7
HELIX   35  35 LYS E   23  ILE E   47  1                                  25
HELIX   36  36 HIS E   55  LEU E   62  1                                   8
HELIX   37  37 GLU E   68  TYR E   82  1                                  15
HELIX   38  38 THR E   91  ASN E  101  1                                  11
HELIX   39  39 GLN E  108  SER E  136  1                                  29
HELIX   40  40 PRO E  143  ILE E  150  1                                   8
HELIX   41  41 LEU E  156  PHE E  160  1                                   5
HELIX   42  42 GLY F    8  ILE F   11  1                                   4
HELIX   43  43 LYS F   23  ILE F   47  1                                  25
HELIX   44  44 HIS F   55  LEU F   62  1                                   8
HELIX   45  45 GLU F   68  TYR F   82  1                                  15
HELIX   46  46 THR F   91  ARG F   99  1                                   9
HELIX   47  47 GLN F  108  LYS F  135  1                                  28
HELIX   48  48 PRO F  143  ILE F  146  1                                   4
HELIX   49  49 ALA F  149  SER F  151  1                                   3
HELIX   50  50 LEU F  156  PHE F  160  1                                   5
HELIX   51  51 LEU G   16  HIS G   19  1                                   4
HELIX   52  52 LYS G   29  LYS G   38  1                                  10
HELIX   53  53 GLY G   46  GLU G   49  1                                   4
HELIX   54  54 PRO G   51  LEU G   73  1                                  23
HELIX   55  55 LYS G   81  LEU G   90  1                                  10
HELIX   56  56 VAL G  132  LYS G  137  1                                   6
HELIX   57  57 LYS G  145  GLU G  159  1                                  15
HELIX   58  58 GLU G  167  SER G  194  1                                  28
HELIX   59  59 SER G  202  GLU G  212  1                                  11
HELIX   60  60 LYS H   29  LYS H   38  1                                  10
HELIX   61  61 GLU H   49  LEU H   73  1                                  25
HELIX   62  62 LYS H   81  MET H   91  1                                  11
HELIX   63  63 THR H  100  ASP H  102  1                                   3
HELIX   64  64 GLU H  131  ARG H  133  1                                   3
HELIX   65  65 ARG H  147  GLU H  159  1                                  13
HELIX   66  66 GLU H  167  SER H  194  1                                  28
HELIX   67  67 SER H  202  LEU H  211  1                                  10
ATOM      1  N   MET A   1      69.219  83.908  98.724  1.00 37.12           N
ATOM      2  CA  MET A   1      70.546  83.510  99.215  1.00 37.12           C
ATOM      3  C   MET A   1      70.914  84.361 100.425  1.00 37.12           C
ATOM      4  CB  MET A   1      71.630  83.582  98.119  1.00 37.12           C
ATOM      5  O   MET A   1      70.545  85.523 100.466  1.00 37.12           O
ATOM      6  CG  MET A   1      73.063  83.113  98.436  1.00 37.12           C
ATOM      7  SD  MET A   1      74.328  83.732  97.281  1.00 37.12           S
ATOM      8  CE  MET A   1      73.723  82.948  95.760  1.00 37.12           C
ATOM      9  HA  MET A   1      70.506  82.484  99.583  1.00 37.12           H
ATOM     10  HB2 MET A   1      71.260  82.971  97.295  1.00 37.12           H
ATOM     11  HB3 MET A   1      71.679  84.623  97.798  1.00 37.12           H
ATOM     12  HG2 MET A   1      73.347  83.523  99.406  1.00 37.12           H
ATOM     13  HG3 MET A   1      73.133  82.027  98.486  1.00 37.12           H
ATOM     14  H1  MET A   1      68.527  83.620  99.401  1.00 37.12           H
ATOM     15  H2  MET A   1      69.053  83.445  97.842  1.00 37.12           H
ATOM     16  H3  MET A   1      69.195  84.905  98.564  1.00 37.12           H
ATOM     17  HE1 MET A   1      74.420  83.216  94.966  1.00 37.12           H
ATOM     18  HE2 MET A   1      73.736  81.860  95.814  1.00 37.12           H
ATOM     19  HE3 MET A   1      72.759  83.355  95.455  1.00 37.12           H
ATOM     20  N   ASP A   2      71.711  83.790 101.331  1.00 49.25           N
ATOM     21  CA  ASP A   2      72.474  84.469 102.380  1.00 49.25           C
ATOM     22  C   ASP A   2      73.363  85.674 101.904  1.00 49.25           C
ATOM     23  CB  ASP A   2      73.356  83.377 103.093  1.00 49.25           C
ATOM     24  O   ASP A   2      73.399  86.040 100.698  1.00 49.25           O
ATOM     25  CG  ASP A   2      73.784  83.687 104.482  1.00 49.25           C
ATOM     26  OD1 ASP A   2      73.327  84.688 105.024  1.00 49.25           O
ATOM     27  OD2 ASP A   2      74.708  83.008 104.975  1.00 49.25           O
ATOM     28  H   ASP A   2      71.833  82.791 101.255  1.00 49.25           H
ATOM     29  HA  ASP A   2      71.764  84.832 103.123  1.00 49.25           H
ATOM     30  HB2 ASP A   2      72.807  82.435 103.113  1.00 49.25           H
ATOM     31  HB3 ASP A   2      74.223  83.202 102.457  1.00 49.25           H
ATOM     32  N   ARG A   3      73.981  86.326 102.869  1.00 67.31           N
ATOM     33  CA  ARG A   3      74.658  87.651 102.731  1.00 67.31           C
ATOM     34  C   ARG A   3      76.133  87.685 103.204  1.00 67.31           C
ATOM     35  CB  ARG A   3      73.844  88.778 103.404  1.00 67.31           C
ATOM     36  O   ARG A   3      76.719  88.761 103.327  1.00 67.31           O
ATOM     37  CG  ARG A   3      72.468  88.995 102.748  1.00 67.31           C
ATOM     38  CD  ARG A   3      71.347  88.053 103.254  1.00 67.31           C
ATOM     39  NE  ARG A   3      70.295  87.824 102.252  1.00 67.31           N
ATOM     40  NH1 ARG A   3      68.927  89.605 102.735  1.00 67.31           N
ATOM     41  NH2 ARG A   3      68.301  87.991 101.319  1.00 67.31           N
ATOM     42  CZ  ARG A   3      69.188  88.498 102.075  1.00 67.31           C
ATOM     43  H   ARG A   3      73.820  86.040 103.824  1.00 67.31           H
ATOM     44  HA  ARG A   3      74.725  87.818 101.656  1.00 67.31           H
ATOM     45  HB2 ARG A   3      73.734  88.626 104.478  1.00 67.31           H
ATOM     46  HB3 ARG A   3      74.381  89.722 103.312  1.00 67.31           H
ATOM     47  HG2 ARG A   3      72.143  90.014 102.957  1.00 67.31           H
ATOM     48  HG3 ARG A   3      72.543  88.907 101.664  1.00 67.31           H
ATOM     49  HD2 ARG A   3      70.940  88.496 104.162  1.00 67.31           H
ATOM     50  HD3 ARG A   3      71.740  87.074 103.531  1.00 67.31           H
ATOM     51  HE  ARG A   3      70.472  87.014 101.676  1.00 67.31           H
ATOM     52 HH11 ARG A   3      69.427  89.838 103.581  1.00 67.31           H
ATOM     53 HH12 ARG A   3      68.039  90.080 102.655  1.00 67.31           H
ATOM     54 HH21 ARG A   3      68.464  87.045 101.007  1.00 67.31           H
ATOM     55 HH22 ARG A   3      67.384  88.408 101.250  1.00 67.31           H
ATOM     56  N   VAL A   4      76.743  86.530 103.488  1.00 74.00           N
ATOM     57  CA  VAL A   4      78.189  86.401 103.697  1.00 74.00           C
ATOM     58  C   VAL A   4      78.909  86.997 102.473  1.00 74.00           C
ATOM     59  CB  VAL A   4      78.541  84.915 103.880  1.00 74.00           C
ATOM     60  O   VAL A   4      78.602  86.757 101.308  1.00 74.00           O
ATOM     61  CG1 VAL A   4      80.039  84.604 103.816  1.00 74.00           C
ATOM     62  CG2 VAL A   4      77.996  84.358 105.202  1.00 74.00           C
ATOM     63  H   VAL A   4      76.195  85.692 103.356  1.00 74.00           H
ATOM     64  HA  VAL A   4      78.484  86.946 104.594  1.00 74.00           H
ATOM     65  HB  VAL A   4      78.051  84.353 103.084  1.00 74.00           H
ATOM     66 HG11 VAL A   4      80.462  84.988 102.888  1.00 74.00           H
ATOM     67 HG12 VAL A   4      80.171  83.522 103.846  1.00 74.00           H
ATOM     68 HG13 VAL A   4      80.542  85.055 104.671  1.00 74.00           H
ATOM     69 HG21 VAL A   4      78.502  84.794 106.064  1.00 74.00           H
ATOM     70 HG22 VAL A   4      78.153  83.280 105.200  1.00 74.00           H
ATOM     71 HG23 VAL A   4      76.922  84.526 105.278  1.00 74.00           H
ATOM     72  N   GLY A   5      79.886  87.857 102.728  1.00 77.00           N
ATOM     73  CA  GLY A   5      80.734  88.532 101.733  1.00 77.00           C
ATOM     74  C   GLY A   5      80.105  89.718 101.042  1.00 77.00           C
ATOM     75  O   GLY A   5      80.802  90.379 100.284  1.00 77.00           O
ATOM     76  H   GLY A   5      80.099  88.023 103.701  1.00 77.00           H
ATOM     77  HA2 GLY A   5      81.681  88.838 102.178  1.00 77.00           H
ATOM     78  HA3 GLY A   5      80.978  87.806 100.957  1.00 77.00           H
ATOM     79  N   LYS A   6      78.821  90.018 101.252  1.00 84.62           N
ATOM     80  CA  LYS A   6      78.151  91.100 100.485  1.00 84.62           C
ATOM     81  C   LYS A   6      78.423  92.543 100.983  1.00 84.62           C
ATOM     82  CB  LYS A   6      76.689  90.774 100.408  1.00 84.62           C
ATOM     83  O   LYS A   6      77.526  93.204 101.515  1.00 84.62           O
ATOM     84  CG  LYS A   6      76.404  89.529  99.548  1.00 84.62           C
ATOM     85  CD  LYS A   6      74.917  89.350  99.137  1.00 84.62           C
ATOM     86  CE  LYS A   6      74.791  88.021  98.342  1.00 84.62           C
ATOM     87  NZ  LYS A   6      73.391  87.526  98.275  1.00 84.62           N
ATOM     88  H   LYS A   6      78.289  89.428 101.877  1.00 84.62           H
ATOM     89  HA  LYS A   6      78.597  91.074  99.490  1.00 84.62           H
ATOM     90  HB2 LYS A   6      76.237  90.649 101.392  1.00 84.62           H
ATOM     91  HB3 LYS A   6      76.122  91.567  99.922  1.00 84.62           H
ATOM     92  HG2 LYS A   6      76.996  89.557  98.634  1.00 84.62           H
ATOM     93  HG3 LYS A   6      76.663  88.634 100.114  1.00 84.62           H
ATOM     94  HD2 LYS A   6      74.612  90.190  98.513  1.00 84.62           H
ATOM     95  HD3 LYS A   6      74.299  89.281 100.032  1.00 84.62           H
ATOM     96  HE2 LYS A   6      75.203  88.251  97.359  1.00 84.62           H
ATOM     97  HE3 LYS A   6      75.479  87.290  98.767  1.00 84.62           H
ATOM     98  HZ1 LYS A   6      73.219  86.923  97.482  1.00 84.62           H
ATOM     99  HZ2 LYS A   6      72.725  88.284  98.233  1.00 84.62           H
ATOM    100  HZ3 LYS A   6      73.172  86.970  99.089  1.00 84.62           H
ATOM    101  N   TYR A   7      79.686  93.020 100.923  1.00 90.88           N
ATOM    102  CA  TYR A   7      80.059  94.416 101.236  1.00 90.88           C
ATOM    103  C   TYR A   7      80.313  95.304  99.972  1.00 90.88           C
ATOM    104  CB  TYR A   7      81.270  94.510 102.169  1.00 90.88           C
ATOM    105  O   TYR A   7      79.927  96.456 100.019  1.00 90.88           O
ATOM    106  CG  TYR A   7      80.933  94.310 103.612  1.00 90.88           C
ATOM    107  CD1 TYR A   7      81.028  95.408 104.491  1.00 90.88           C
ATOM    108  CD2 TYR A   7      80.571  93.052 104.150  1.00 90.88           C
ATOM    109  CE1 TYR A   7      80.825  95.252 105.869  1.00 90.88           C
ATOM    110  CE2 TYR A   7      80.366  92.877 105.522  1.00 90.88           C
ATOM    111  OH  TYR A   7      80.253  93.847 107.727  1.00 90.88           O
ATOM    112  CZ  TYR A   7      80.467  94.007 106.386  1.00 90.88           C
ATOM    113  H   TYR A   7      80.391  92.365 100.616  1.00 90.88           H
ATOM    114  HA  TYR A   7      79.255  94.959 101.732  1.00 90.88           H
ATOM    115  HB2 TYR A   7      82.051  93.783 101.948  1.00 90.88           H
ATOM    116  HB3 TYR A   7      81.660  95.524 102.086  1.00 90.88           H
ATOM    117  HD1 TYR A   7      81.249  96.401 104.126  1.00 90.88           H
ATOM    118  HD2 TYR A   7      80.608  92.187 103.504  1.00 90.88           H
ATOM    119  HE1 TYR A   7      80.901  96.082 106.556  1.00 90.88           H
ATOM    120  HE2 TYR A   7      80.226  91.874 105.897  1.00 90.88           H
ATOM    121  HH  TYR A   7      80.868  94.402 108.213  1.00 90.88           H
ATOM    122  N   GLY A   8      80.900  94.796  98.890  1.00 88.50           N
ATOM    123  CA  GLY A   8      81.463  95.577  97.776  1.00 88.50           C
ATOM    124  C   GLY A   8      80.606  96.695  97.172  1.00 88.50           C
ATOM    125  O   GLY A   8      81.124  97.773  96.913  1.00 88.50           O
ATOM    126  H   GLY A   8      81.162  93.821  98.932  1.00 88.50           H
ATOM    127  HA2 GLY A   8      82.453  95.951  98.037  1.00 88.50           H
ATOM    128  HA3 GLY A   8      81.658  94.876  96.965  1.00 88.50           H
ATOM    129  N   LEU A   9      79.289  96.465  97.028  1.00218.39           N
ATOM    130  CA  LEU A   9      78.369  97.387  96.395  1.00218.39           C
ATOM    131  C   LEU A   9      78.286  98.756  97.147  1.00218.39           C
ATOM    132  O   LEU A   9      78.272  99.831  96.513  1.00218.39           O
ATOM    133  CB  LEU A   9      76.960  96.744  96.412  1.00218.39           C
ATOM    134  CG  LEU A   9      76.864  95.424  95.690  1.00218.39           C
ATOM    135  CD1 LEU A   9      75.420  94.927  95.702  1.00218.39           C
ATOM    136  CD2 LEU A   9      77.265  95.453  94.195  1.00218.39           C
ATOM    137  H   LEU A   9      78.973  95.523  97.210  1.00218.39           H
ATOM    138  HA  LEU A   9      78.629  97.627  95.364  1.00218.39           H
ATOM    139  HB2 LEU A   9      76.649  96.575  97.444  1.00218.39           H
ATOM    140  HB3 LEU A   9      76.224  97.410  95.962  1.00218.39           H
ATOM    141  HG  LEU A   9      77.485  94.690  96.204  1.00218.39           H
ATOM    142 HD11 LEU A   9      75.052  94.863  96.726  1.00218.39           H
ATOM    143 HD12 LEU A   9      74.766  95.622  95.175  1.00218.39           H
ATOM    144 HD13 LEU A   9      75.311  93.921  95.298  1.00218.39           H
ATOM    145 HD21 LEU A   9      76.755  96.265  93.676  1.00218.39           H
ATOM    146 HD22 LEU A   9      78.335  95.652  94.143  1.00218.39           H
ATOM    147 HD23 LEU A   9      77.083  94.518  93.666  1.00218.39           H
ATOM    148  N   PHE A  10      78.418  98.751  98.461  1.00231.43           N
ATOM    149  CA  PHE A  10      78.419  99.944  99.318  1.00231.43           C
ATOM    150  C   PHE A  10      79.642 100.841  99.062  1.00231.43           C
ATOM    151  O   PHE A  10      79.492 102.036  99.233  1.00231.43           O
ATOM    152  CB  PHE A  10      78.379  99.497 100.776  1.00231.43           C
ATOM    153  CG  PHE A  10      77.040  98.854 101.171  1.00231.43           C
ATOM    154  CD1 PHE A  10      76.694  97.543 100.785  1.00231.43           C
ATOM    155  CD2 PHE A  10      76.103  99.550 101.957  1.00231.43           C
ATOM    156  CE1 PHE A  10      75.453  96.957 101.128  1.00231.43           C
ATOM    157  CE2 PHE A  10      74.824  99.029 102.248  1.00231.43           C
ATOM    158  CZ  PHE A  10      74.524  97.712 101.859  1.00231.43           C
ATOM    159  H   PHE A  10      78.631  97.874  98.915  1.00231.43           H
ATOM    160  HA  PHE A  10      77.561 100.554  99.038  1.00231.43           H
ATOM    161  HB2 PHE A  10      79.152  98.750 100.953  1.00231.43           H
ATOM    162  HB3 PHE A  10      78.610 100.355 101.408  1.00231.43           H
ATOM    163  HD1 PHE A  10      77.393  96.883 100.294  1.00231.43           H
ATOM    164  HD2 PHE A  10      76.355 100.538 102.314  1.00231.43           H
ATOM    165  HE1 PHE A  10      75.198  95.950 100.833  1.00231.43           H
ATOM    166  HE2 PHE A  10      74.105  99.630 102.783  1.00231.43           H
ATOM    167  HZ  PHE A  10      73.531  97.314 102.007  1.00231.43           H
ATOM    168  N   ILE A  11      80.709 100.310  98.497  1.00231.57           N
ATOM    169  CA  ILE A  11      81.863 101.068  98.072  1.00231.57           C
ATOM    170  C   ILE A  11      81.595 101.879  96.809  1.00231.57           C
ATOM    171  O   ILE A  11      82.160 102.953  96.742  1.00231.57           O
ATOM    172  CB  ILE A  11      83.169 100.194  98.077  1.00231.57           C
ATOM    173  CG1 ILE A  11      83.588  99.752  99.494  1.00231.57           C
ATOM    174  CG2 ILE A  11      84.321 100.991  97.430  1.00231.57           C
ATOM    175  CD1 ILE A  11      82.919  98.473 100.038  1.00231.57           C
ATOM    176  H   ILE A  11      80.628  99.313  98.351  1.00231.57           H
ATOM    177  HA  ILE A  11      82.056 101.807  98.849  1.00231.57           H
ATOM    178  HB  ILE A  11      83.019  99.265  97.528  1.00231.57           H
ATOM    179 HG12 ILE A  11      84.668  99.607  99.514  1.00231.57           H
ATOM    180 HG13 ILE A  11      83.301 100.542 100.188  1.00231.57           H
ATOM    181 HG21 ILE A  11      84.115 101.209  96.382  1.00231.57           H
ATOM    182 HG22 ILE A  11      84.429 101.963  97.911  1.00231.57           H
ATOM    183 HG23 ILE A  11      85.267 100.465  97.565  1.00231.57           H
ATOM    184 HD11 ILE A  11      83.260  98.431 101.072  1.00231.57           H
ATOM    185 HD12 ILE A  11      83.173  97.615  99.415  1.00231.57           H
ATOM    186 HD13 ILE A  11      81.833  98.572 100.040  1.00231.57           H
ATOM    187  N   LYS A  12      80.783 101.482  95.832  1.00237.27           N
ATOM    188  CA  LYS A  12      80.434 102.347  94.671  1.00237.27           C
ATOM    189  C   LYS A  12      79.771 103.671  95.118  1.00237.27           C
ATOM    190  O   LYS A  12      80.163 104.748  94.672  1.00237.27           O
ATOM    191  CB  LYS A  12      79.616 101.568  93.606  1.00237.27           C
ATOM    192  CG  LYS A  12      79.700 102.296  92.237  1.00237.27           C
ATOM    193  CD  LYS A  12      78.777 101.742  91.124  1.00237.27           C
ATOM    194  CE  LYS A  12      78.854 102.603  89.857  1.00237.27           C
ATOM    195  NZ  LYS A  12      79.941 102.152  88.961  1.00237.27           N
ATOM    196  H   LYS A  12      80.203 100.681  96.037  1.00237.27           H
ATOM    197  HA  LYS A  12      81.377 102.619  94.198  1.00237.27           H
ATOM    198  HB2 LYS A  12      80.041 100.570  93.495  1.00237.27           H
ATOM    199  HB3 LYS A  12      78.577 101.500  93.927  1.00237.27           H
ATOM    200  HG2 LYS A  12      79.434 103.347  92.349  1.00237.27           H
ATOM    201  HG3 LYS A  12      80.733 102.254  91.890  1.00237.27           H
ATOM    202  HD2 LYS A  12      79.064 100.720  90.880  1.00237.27           H
ATOM    203  HD3 LYS A  12      77.755 101.734  91.503  1.00237.27           H
ATOM    204  HE2 LYS A  12      77.900 102.524  89.335  1.00237.27           H
ATOM    205  HE3 LYS A  12      79.013 103.643  90.143  1.00237.27           H
ATOM    206  HZ1 LYS A  12      80.291 102.951  88.452  1.00237.27           H
ATOM    207  HZ2 LYS A  12      79.684 101.458  88.274  1.00237.27           H
ATOM    208  HZ3 LYS A  12      80.757 101.825  89.458  1.00237.27           H
ATOM    209  N   ARG A  13      78.887 103.568  96.121  1.00248.87           N
ATOM    210  CA  ARG A  13      78.240 104.752  96.793  1.00248.87           C
ATOM    211  C   ARG A  13      79.230 105.581  97.590  1.00248.87           C
ATOM    212  O   ARG A  13      78.975 106.737  97.823  1.00248.87           O
ATOM    213  CB  ARG A  13      77.062 104.265  97.639  1.00248.87           C
ATOM    214  CG  ARG A  13      76.343 105.296  98.505  1.00248.87           C
ATOM    215  CD  ARG A  13      75.825 106.541  97.787  1.00248.87           C
ATOM    216  NE  ARG A  13      75.316 107.555  98.689  1.00248.87           N
ATOM    217  CZ  ARG A  13      76.040 108.486  99.321  1.00248.87           C
ATOM    218  NH1 ARG A  13      77.364 108.547  99.181  1.00248.87           N
ATOM    219  NH2 ARG A  13      75.483 109.363 100.114  1.00248.87           N
ATOM    220  H   ARG A  13      78.656 102.633  96.427  1.00248.87           H
ATOM    221  HA  ARG A  13      77.823 105.374  96.000  1.00248.87           H
ATOM    222  HB2 ARG A  13      76.292 103.858  96.983  1.00248.87           H
ATOM    223  HB3 ARG A  13      77.388 103.484  98.326  1.00248.87           H
ATOM    224  HG2 ARG A  13      75.531 104.842  99.073  1.00248.87           H
ATOM    225  HG3 ARG A  13      77.025 105.635  99.285  1.00248.87           H
ATOM    226  HD2 ARG A  13      76.625 106.972  97.185  1.00248.87           H
ATOM    227  HD3 ARG A  13      75.032 106.238  97.104  1.00248.87           H
ATOM    228  HE  ARG A  13      74.309 107.552  98.764  1.00248.87           H
ATOM    229 HH11 ARG A  13      77.759 107.860  98.555  1.00248.87           H
ATOM    230 HH12 ARG A  13      77.879 109.245  99.699  1.00248.87           H
ATOM    231 HH21 ARG A  13      74.494 109.375 100.318  1.00248.87           H
ATOM    232 HH22 ARG A  13      76.113 110.023 100.547  1.00248.87           H
ATOM    233  N   ILE A  14      80.382 105.015  98.022  1.00242.03           N
ATOM    234  CA  ILE A  14      81.452 105.746  98.730  1.00242.03           C
ATOM    235  C   ILE A  14      82.432 106.346  97.723  1.00242.03           C
ATOM    236  O   ILE A  14      83.101 107.329  98.027  1.00242.03           O
ATOM    237  CB  ILE A  14      82.074 104.803  99.801  1.00242.03           C
ATOM    238  CG1 ILE A  14      81.103 104.591 100.967  1.00242.03           C
ATOM    239  CG2 ILE A  14      83.472 105.237 100.252  1.00242.03           C
ATOM    240  CD1 ILE A  14      81.416 103.433 101.893  1.00242.03           C
ATOM    241  H   ILE A  14      80.532 104.033  97.838  1.00242.03           H
ATOM    242  HA  ILE A  14      81.003 106.585  99.262  1.00242.03           H
ATOM    243  HB  ILE A  14      82.241 103.806  99.393  1.00242.03           H
ATOM    244 HG12 ILE A  14      80.093 104.387 100.613  1.00242.03           H
ATOM    245 HG13 ILE A  14      81.082 105.512 101.550  1.00242.03           H
ATOM    246 HG21 ILE A  14      83.889 104.553 100.991  1.00242.03           H
ATOM    247 HG22 ILE A  14      84.139 105.275  99.390  1.00242.03           H
ATOM    248 HG23 ILE A  14      83.433 106.239 100.679  1.00242.03           H
ATOM    249 HD11 ILE A  14      82.303 103.555 102.515  1.00242.03           H
ATOM    250 HD12 ILE A  14      81.503 102.499 101.339  1.00242.03           H
ATOM    251 HD13 ILE A  14      80.566 103.341 102.570  1.00242.03           H
ATOM    252  N   SER A  15      82.521 105.789  96.520  1.00238.62           N
ATOM    253  CA  SER A  15      83.605 106.059  95.529  1.00238.62           C
ATOM    254  C   SER A  15      83.753 107.501  95.022  1.00238.62           C
ATOM    255  O   SER A  15      82.772 108.269  95.123  1.00238.62           O
ATOM    256  CB  SER A  15      83.576 105.030  94.374  1.00238.62           C
ATOM    257  OG  SER A  15      82.559 105.266  93.442  1.00238.62           O
ATOM    258  H   SER A  15      81.958 104.974  96.326  1.00238.62           H
ATOM    259  HA  SER A  15      84.529 105.846  96.067  1.00238.62           H
ATOM    260  HB2 SER A  15      84.533 105.005  93.853  1.00238.62           H
ATOM    261  HB3 SER A  15      83.441 104.052  94.836  1.00238.62           H
ATOM    262  HG  SER A  15      81.717 105.272  93.902  1.00238.62           H
ATOM    263  N   PRO A  16      84.930 107.915  94.558  1.00 87.62           N
ATOM    264  CA  PRO A  16      85.211 109.311  94.277  1.00 87.62           C
ATOM    265  C   PRO A  16      84.634 109.806  92.942  1.00 87.62           C
ATOM    266  CB  PRO A  16      86.725 109.468  94.257  1.00 87.62           C
ATOM    267  O   PRO A  16      84.642 109.120  91.925  1.00 87.62           O
ATOM    268  CG  PRO A  16      87.261 108.163  94.800  1.00 87.62           C
ATOM    269  CD  PRO A  16      86.167 107.149  94.470  1.00 87.62           C
ATOM    270  HA  PRO A  16      84.834 109.904  95.110  1.00 87.62           H
ATOM    271  HB2 PRO A  16      87.044 109.632  93.227  1.00 87.62           H
ATOM    272  HB3 PRO A  16      87.072 110.315  94.848  1.00 87.62           H
ATOM    273  HG2 PRO A  16      88.221 107.881  94.367  1.00 87.62           H
ATOM    274  HG3 PRO A  16      87.367 108.238  95.882  1.00 87.62           H
ATOM    275  HD2 PRO A  16      86.259 106.283  95.125  1.00 87.62           H
ATOM    276  HD3 PRO A  16      86.316 106.846  93.433  1.00 87.62           H
ATOM    277  N   LYS A  17      84.170 111.059  92.929  1.00 83.12           N
ATOM    278  CA  LYS A  17      83.197 111.611  91.950  1.00 83.12           C
ATOM    279  C   LYS A  17      83.658 111.767  90.460  1.00 83.12           C
ATOM    280  CB  LYS A  17      82.740 112.978  92.455  1.00 83.12           C
ATOM    281  O   LYS A  17      82.909 112.257  89.609  1.00 83.12           O
ATOM    282  CG  LYS A  17      82.544 113.162  93.962  1.00 83.12           C
ATOM    283  CD  LYS A  17      81.603 114.355  94.234  1.00 83.12           C
ATOM    284  CE  LYS A  17      81.667 114.842  95.665  1.00 83.12           C
ATOM    285  NZ  LYS A  17      81.086 116.161  95.867  1.00 83.12           N
ATOM    286  H   LYS A  17      84.136 111.547  93.812  1.00 83.12           H
ATOM    287  HA  LYS A  17      82.325 110.959  91.894  1.00 83.12           H
ATOM    288  HB2 LYS A  17      83.483 113.707  92.133  1.00 83.12           H
ATOM    289  HB3 LYS A  17      81.817 113.269  91.953  1.00 83.12           H
ATOM    290  HG2 LYS A  17      82.103 112.255  94.377  1.00 83.12           H
ATOM    291  HG3 LYS A  17      83.490 113.344  94.473  1.00 83.12           H
ATOM    292  HD2 LYS A  17      80.586 114.011  94.044  1.00 83.12           H
ATOM    293  HD3 LYS A  17      81.774 115.200  93.567  1.00 83.12           H
ATOM    294  HE2 LYS A  17      81.211 114.110  96.331  1.00 83.12           H
ATOM    295  HE3 LYS A  17      82.715 114.955  95.944  1.00 83.12           H
ATOM    296  HZ1 LYS A  17      80.081 116.106  95.951  1.00 83.12           H
ATOM    297  HZ2 LYS A  17      81.230 116.783  95.084  1.00 83.12           H
ATOM    298  HZ3 LYS A  17      81.466 116.616  96.684  1.00 83.12           H
ATOM    299  N   ASP A  18      84.869 111.314  90.133  1.00 85.06           N
ATOM    300  CA  ASP A  18      85.433 111.228  88.789  1.00 85.06           C
ATOM    301  C   ASP A  18      86.496 110.080  88.646  1.00 85.06           C
ATOM    302  CB  ASP A  18      85.989 112.629  88.386  1.00 85.06           C
ATOM    303  O   ASP A  18      87.562 110.228  87.997  1.00 85.06           O
ATOM    304  CG  ASP A  18      87.331 112.955  89.049  1.00 85.06           C
ATOM    305  OD1 ASP A  18      87.561 112.603  90.229  1.00 85.06           O
ATOM    306  OD2 ASP A  18      88.225 113.511  88.357  1.00 85.06           O
ATOM    307  H   ASP A  18      85.440 110.997  90.903  1.00 85.06           H
ATOM    308  HA  ASP A  18      84.584 110.990  88.148  1.00 85.06           H
ATOM    309  HB2 ASP A  18      85.248 113.393  88.623  1.00 85.06           H
ATOM    310  HB3 ASP A  18      86.131 112.659  87.306  1.00 85.06           H
ATOM    311  N   ALA A  19      86.233 108.957  89.327  1.00 88.88           N
ATOM    312  CA  ALA A  19      87.088 107.790  89.478  1.00 88.88           C
ATOM    313  C   ALA A  19      86.304 106.471  89.635  1.00 88.88           C
ATOM    314  CB  ALA A  19      88.032 108.072  90.662  1.00 88.88           C
ATOM    315  O   ALA A  19      86.474 105.780  90.637  1.00 88.88           O
ATOM    316  H   ALA A  19      85.436 108.947  89.947  1.00 88.88           H
ATOM    317  HA  ALA A  19      87.688 107.675  88.576  1.00 88.88           H
ATOM    318  HB1 ALA A  19      88.527 109.021  90.454  1.00 88.88           H
ATOM    319  HB2 ALA A  19      87.450 108.121  91.582  1.00 88.88           H
ATOM    320  HB3 ALA A  19      88.773 107.292  90.835  1.00 88.88           H
ATOM    321  N   ASP A  20      85.393 106.159  88.686  1.00 91.81           N
ATOM    322  CA  ASP A  20      84.378 105.121  88.844  1.00 91.81           C
ATOM    323  C   ASP A  20      84.989 103.683  88.876  1.00 91.81           C
ATOM    324  CB  ASP A  20      83.202 105.349  87.823  1.00 91.81           C
ATOM    325  O   ASP A  20      85.828 103.341  88.016  1.00 91.81           O
ATOM    326  CG  ASP A  20      82.178 104.243  88.029  1.00 91.81           C
ATOM    327  OD1 ASP A  20      81.250 104.476  88.820  1.00 91.81           O
ATOM    328  OD2 ASP A  20      82.383 103.172  87.448  1.00 91.81           O
ATOM    329  H   ASP A  20      85.384 106.761  87.875  1.00 91.81           H
ATOM    330  HA  ASP A  20      83.968 105.311  89.836  1.00 91.81           H
ATOM    331  HB2 ASP A  20      82.822 106.331  88.104  1.00 91.81           H
ATOM    332  HB3 ASP A  20      83.561 105.339  86.794  1.00 91.81           H
ATOM    333  N   ILE A  21      84.322 102.840  89.627  1.00 91.75           N
ATOM    334  CA  ILE A  21      84.525 101.410  89.806  1.00 91.75           C
ATOM    335  C   ILE A  21      83.235 100.692  89.347  1.00 91.75           C
ATOM    336  CB  ILE A  21      84.940 101.265  91.284  1.00 91.75           C
ATOM    337  O   ILE A  21      82.212 100.856  90.009  1.00 91.75           O
ATOM    338  CG1 ILE A  21      85.609  99.895  91.596  1.00 91.75           C
ATOM    339  CG2 ILE A  21      83.863 101.573  92.350  1.00 91.75           C
ATOM    340  CD1 ILE A  21      86.377  99.897  92.938  1.00 91.75           C
ATOM    341  H   ILE A  21      83.531 103.199  90.142  1.00 91.75           H
ATOM    342  HA  ILE A  21      85.324 101.071  89.147  1.00 91.75           H
ATOM    343  HB  ILE A  21      85.707 102.021  91.454  1.00 91.75           H
ATOM    344 HG12 ILE A  21      84.872  99.092  91.573  1.00 91.75           H
ATOM    345 HG13 ILE A  21      86.343  99.675  90.821  1.00 91.75           H
ATOM    346 HG21 ILE A  21      83.318 102.480  92.091  1.00 91.75           H
ATOM    347 HG22 ILE A  21      84.300 101.709  93.339  1.00 91.75           H
ATOM    348 HG23 ILE A  21      83.164 100.737  92.378  1.00 91.75           H
ATOM    349 HD11 ILE A  21      87.083 100.726  92.899  1.00 91.75           H
ATOM    350 HD12 ILE A  21      86.943  98.971  93.040  1.00 91.75           H
ATOM    351 HD13 ILE A  21      85.712 100.041  93.789  1.00 91.75           H
ATOM    352  N   THR A  22      83.098 100.075  88.145  1.00183.78           N
ATOM    353  CA  THR A  22      83.930  99.083  87.387  1.00183.78           C
ATOM    354  C   THR A  22      84.068  97.748  88.119  1.00183.78           C
ATOM    355  O   THR A  22      84.564  97.754  89.248  1.00183.78           O
ATOM    356  CB  THR A  22      85.257  99.661  86.865  1.00183.78           C
ATOM    357  OG1 THR A  22      84.985 100.847  86.130  1.00183.78           O
ATOM    358  CG2 THR A  22      85.932  98.647  85.917  1.00183.78           C
ATOM    359  H   THR A  22      82.159 100.113  87.773  1.00183.78           H
ATOM    360  HA  THR A  22      83.341  98.888  86.492  1.00183.78           H
ATOM    361  HB  THR A  22      85.938  99.887  87.685  1.00183.78           H
ATOM    362  HG1 THR A  22      84.491 101.438  86.704  1.00183.78           H
ATOM    363 HG21 THR A  22      86.771  99.128  85.414  1.00183.78           H
ATOM    364 HG22 THR A  22      86.311  97.776  86.451  1.00183.78           H
ATOM    365 HG23 THR A  22      85.231  98.286  85.165  1.00183.78           H
ATOM    366  N   LYS A  23      83.510  96.649  87.532  1.00197.27           N
ATOM    367  CA  LYS A  23      82.799  95.623  88.360  1.00197.27           C
ATOM    368  C   LYS A  23      83.736  94.620  89.017  1.00197.27           C
ATOM    369  O   LYS A  23      83.494  94.339  90.183  1.00197.27           O
ATOM    370  CB  LYS A  23      81.669  94.892  87.585  1.00197.27           C
ATOM    371  CG  LYS A  23      80.551  95.877  87.216  1.00197.27           C
ATOM    372  CD  LYS A  23      79.283  95.159  86.760  1.00197.27           C
ATOM    373  CE  LYS A  23      78.237  96.052  86.030  1.00197.27           C
ATOM    374  NZ  LYS A  23      78.407  95.999  84.562  1.00197.27           N
ATOM    375  H   LYS A  23      83.427  96.605  86.526  1.00197.27           H
ATOM    376  HA  LYS A  23      82.323  96.134  89.198  1.00197.27           H
ATOM    377  HB2 LYS A  23      82.102  94.481  86.673  1.00197.27           H
ATOM    378  HB3 LYS A  23      81.337  94.063  88.209  1.00197.27           H
ATOM    379  HG2 LYS A  23      80.312  96.546  88.042  1.00197.27           H
ATOM    380  HG3 LYS A  23      80.904  96.499  86.393  1.00197.27           H
ATOM    381  HD2 LYS A  23      79.603  94.345  86.109  1.00197.27           H
ATOM    382  HD3 LYS A  23      78.755  94.784  87.637  1.00197.27           H
ATOM    383  HE2 LYS A  23      77.255  95.700  86.345  1.00197.27           H
ATOM    384  HE3 LYS A  23      78.412  97.071  86.375  1.00197.27           H
ATOM    385  HZ1 LYS A  23      77.975  96.782  84.093  1.00197.27           H
ATOM    386  HZ2 LYS A  23      79.393  95.996  84.342  1.00197.27           H
ATOM    387  HZ3 LYS A  23      78.040  95.149  84.158  1.00197.27           H
ATOM    388  N   GLU A  24      84.782  94.129  88.363  1.00192.31           N
ATOM    389  CA  GLU A  24      85.735  93.215  88.992  1.00192.31           C
ATOM    390  C   GLU A  24      86.482  93.844  90.186  1.00192.31           C
ATOM    391  O   GLU A  24      86.806  93.187  91.185  1.00192.31           O
ATOM    392  CB  GLU A  24      86.695  92.641  87.945  1.00192.31           C
ATOM    393  CG  GLU A  24      87.937  93.451  87.534  1.00192.31           C
ATOM    394  CD  GLU A  24      87.632  94.908  87.240  1.00192.31           C
ATOM    395  OE1 GLU A  24      86.570  95.197  86.689  1.00192.31           O
ATOM    396  OE2 GLU A  24      88.408  95.773  87.724  1.00192.31           O
ATOM    397  H   GLU A  24      85.037  94.509  87.463  1.00192.31           H
ATOM    398  HA  GLU A  24      85.178  92.387  89.431  1.00192.31           H
ATOM    399  HB2 GLU A  24      86.095  92.390  87.070  1.00192.31           H
ATOM    400  HB3 GLU A  24      87.085  91.708  88.352  1.00192.31           H
ATOM    401  HG2 GLU A  24      88.674  93.359  88.331  1.00192.31           H
ATOM    402  HG3 GLU A  24      88.357  92.966  86.653  1.00192.31           H
ATOM    403  N   SER A  25      86.693  95.157  90.101  1.00185.81           N
ATOM    404  CA  SER A  25      87.374  95.927  91.148  1.00185.81           C
ATOM    405  C   SER A  25      86.506  96.067  92.403  1.00185.81           C
ATOM    406  O   SER A  25      87.104  96.111  93.463  1.00185.81           O
ATOM    407  CB  SER A  25      87.776  97.262  90.601  1.00185.81           C
ATOM    408  OG  SER A  25      88.911  97.162  89.763  1.00185.81           O
ATOM    409  H   SER A  25      86.467  95.595  89.219  1.00185.81           H
ATOM    410  HA  SER A  25      88.254  95.385  91.492  1.00185.81           H
ATOM    411  HB2 SER A  25      86.939  97.702  90.059  1.00185.81           H
ATOM    412  HB3 SER A  25      88.096  97.911  91.417  1.00185.81           H
ATOM    413  HG  SER A  25      88.691  96.639  88.988  1.00185.81           H
ATOM    414  N   LEU A  26      85.163  96.074  92.301  1.00197.69           N
ATOM    415  CA  LEU A  26      84.335  96.052  93.526  1.00197.69           C
ATOM    416  C   LEU A  26      84.623  94.811  94.375  1.00197.69           C
ATOM    417  O   LEU A  26      84.772  94.916  95.581  1.00197.69           O
ATOM    418  CB  LEU A  26      82.802  96.090  93.246  1.00197.69           C
ATOM    419  CG  LEU A  26      82.114  97.453  93.125  1.00197.69           C
ATOM    420  CD1 LEU A  26      82.693  98.540  94.031  1.00197.69           C
ATOM    421  CD2 LEU A  26      82.079  97.903  91.656  1.00197.69           C
ATOM    422  H   LEU A  26      84.734  96.063  91.386  1.00197.69           H
ATOM    423  HA  LEU A  26      84.617  96.891  94.162  1.00197.69           H
ATOM    424  HB2 LEU A  26      82.617  95.503  92.347  1.00197.69           H
ATOM    425  HB3 LEU A  26      82.298  95.624  94.094  1.00197.69           H
ATOM    426  HG  LEU A  26      81.071  97.339  93.422  1.00197.69           H
ATOM    427 HD11 LEU A  26      82.826  98.106  95.022  1.00197.69           H
ATOM    428 HD12 LEU A  26      82.036  99.402  94.145  1.00197.69           H
ATOM    429 HD13 LEU A  26      83.669  98.866  93.672  1.00197.69           H
ATOM    430 HD21 LEU A  26      81.511  97.239  91.006  1.00197.69           H
ATOM    431 HD22 LEU A  26      81.720  98.929  91.570  1.00197.69           H
ATOM    432 HD23 LEU A  26      83.122  97.911  91.338  1.00197.69           H
ATOM    433  N   GLU A  27      84.792  93.640  93.778  1.00201.29           N
ATOM    434  CA  GLU A  27      85.133  92.395  94.485  1.00201.29           C
ATOM    435  C   GLU A  27      86.575  92.413  94.978  1.00201.29           C
ATOM    436  O   GLU A  27      86.825  91.838  96.027  1.00201.29           O
ATOM    437  CB  GLU A  27      84.774  91.146  93.654  1.00201.29           C
ATOM    438  CG  GLU A  27      83.255  90.858  93.799  1.00201.29           C
ATOM    439  CD  GLU A  27      82.862  90.802  95.288  1.00201.29           C
ATOM    440  OE1 GLU A  27      83.590  90.160  96.058  1.00201.29           O
ATOM    441  OE2 GLU A  27      81.903  91.476  95.686  1.00201.29           O
ATOM    442  H   GLU A  27      84.666  93.643  92.776  1.00201.29           H
ATOM    443  HA  GLU A  27      84.527  92.396  95.391  1.00201.29           H
ATOM    444  HB2 GLU A  27      85.296  90.253  93.998  1.00201.29           H
ATOM    445  HB3 GLU A  27      85.028  91.301  92.605  1.00201.29           H
ATOM    446  HG2 GLU A  27      82.691  91.641  93.293  1.00201.29           H
ATOM    447  HG3 GLU A  27      83.017  89.896  93.343  1.00201.29           H
ATOM    448  N   THR A  28      87.514  93.115  94.393  1.00198.43           N
ATOM    449  CA  THR A  28      88.871  93.226  94.997  1.00198.43           C
ATOM    450  C   THR A  28      88.868  93.997  96.301  1.00198.43           C
ATOM    451  O   THR A  28      89.363  93.462  97.291  1.00198.43           O
ATOM    452  CB  THR A  28      89.882  93.877  94.113  1.00198.43           C
ATOM    453  OG1 THR A  28      89.667  95.242  93.827  1.00198.43           O
ATOM    454  CG2 THR A  28      89.970  93.169  92.753  1.00198.43           C
ATOM    455  H   THR A  28      87.353  93.449  93.454  1.00198.43           H
ATOM    456  HA  THR A  28      89.223  92.219  95.221  1.00198.43           H
ATOM    457  HB  THR A  28      90.842  93.849  94.629  1.00198.43           H
ATOM    458  HG1 THR A  28      88.740  95.343  93.600  1.00198.43           H
ATOM    459 HG21 THR A  28      90.764  93.600  92.143  1.00198.43           H
ATOM    460 HG22 THR A  28      89.018  93.293  92.237  1.00198.43           H
ATOM    461 HG23 THR A  28      90.104  92.096  92.890  1.00198.43           H
ATOM    462  N   VAL A  29      88.181  95.131  96.314  1.00186.71           N
ATOM    463  CA  VAL A  29      88.025  95.954  97.510  1.00186.71           C
ATOM    464  C   VAL A  29      87.099  95.275  98.551  1.00186.71           C
ATOM    465  O   VAL A  29      87.348  95.332  99.759  1.00186.71           O
ATOM    466  CB  VAL A  29      87.674  97.425  97.181  1.00186.71           C
ATOM    467  CG1 VAL A  29      86.210  97.646  96.830  1.00186.71           C
ATOM    468  CG2 VAL A  29      87.978  98.349  98.344  1.00186.71           C
ATOM    469  H   VAL A  29      87.801  95.424  95.426  1.00186.71           H
ATOM    470  HA  VAL A  29      89.009  96.036  97.970  1.00186.71           H
ATOM    471  HB  VAL A  29      88.289  97.680  96.317  1.00186.71           H
ATOM    472 HG11 VAL A  29      85.942  96.999  95.995  1.00186.71           H
ATOM    473 HG12 VAL A  29      85.590  97.439  97.702  1.00186.71           H
ATOM    474 HG13 VAL A  29      86.112  98.662  96.448  1.00186.71           H
ATOM    475 HG21 VAL A  29      89.053  98.270  98.504  1.00186.71           H
ATOM    476 HG22 VAL A  29      87.436  98.054  99.243  1.00186.71           H
ATOM    477 HG23 VAL A  29      87.752  99.379  98.066  1.00186.71           H
ATOM    478  N   ASN A  30      86.062  94.568  98.084  1.00185.64           N
ATOM    479  CA  ASN A  30      85.246  93.669  98.947  1.00185.64           C
ATOM    480  C   ASN A  30      86.109  92.606  99.635  1.00185.64           C
ATOM    481  O   ASN A  30      86.142  92.582 100.870  1.00185.64           O
ATOM    482  CB  ASN A  30      84.212  92.974  98.062  1.00185.64           C
ATOM    483  CG  ASN A  30      83.189  92.208  98.884  1.00185.64           C
ATOM    484  OD1 ASN A  30      82.686  92.720  99.874  1.00185.64           O
ATOM    485  ND2 ASN A  30      82.967  90.954  98.646  1.00185.64           N
ATOM    486  H   ASN A  30      85.923  94.560  97.084  1.00185.64           H
ATOM    487  HA  ASN A  30      84.747  94.293  99.689  1.00185.64           H
ATOM    488  HB2 ASN A  30      83.679  93.684  97.430  1.00185.64           H
ATOM    489  HB3 ASN A  30      84.710  92.218  97.454  1.00185.64           H
ATOM    490 HD21 ASN A  30      83.205  90.587  97.736  1.00185.64           H
ATOM    491 HD22 ASN A  30      82.216  90.529  99.171  1.00185.64           H
ATOM    492  N   ASN A  31      86.921  91.823  98.893  1.00182.65           N
ATOM    493  CA  ASN A  31      87.634  90.651  99.415  1.00182.65           C
ATOM    494  C   ASN A  31      88.681  91.100 100.442  1.00182.65           C
ATOM    495  O   ASN A  31      88.840  90.427 101.458  1.00182.65           O
ATOM    496  CB  ASN A  31      88.257  89.842  98.271  1.00182.65           C
ATOM    497  CG  ASN A  31      87.297  88.812  97.687  1.00182.65           C
ATOM    498  OD1 ASN A  31      87.393  87.599  97.955  1.00182.65           O
ATOM    499  ND2 ASN A  31      86.302  89.226  96.968  1.00182.65           N
ATOM    500  H   ASN A  31      86.897  91.983  97.896  1.00182.65           H
ATOM    501  HA  ASN A  31      86.912  90.023  99.937  1.00182.65           H
ATOM    502  HB2 ASN A  31      88.608  90.484  97.463  1.00182.65           H
ATOM    503  HB3 ASN A  31      89.114  89.244  98.581  1.00182.65           H
ATOM    504 HD21 ASN A  31      86.328  90.170  96.610  1.00182.65           H
ATOM    505 HD22 ASN A  31      85.553  88.598  96.712  1.00182.65           H
ATOM    506  N   MET A  32      89.351  92.227 100.264  1.00183.57           N
ATOM    507  CA  MET A  32      90.282  92.811 101.254  1.00183.57           C
ATOM    508  C   MET A  32      89.497  93.432 102.402  1.00183.57           C
ATOM    509  O   MET A  32      89.921  93.143 103.534  1.00183.57           O
ATOM    510  CB  MET A  32      91.259  93.773 100.574  1.00183.57           C
ATOM    511  CG  MET A  32      90.577  95.045 100.113  1.00183.57           C
ATOM    512  SD  MET A  32      91.673  96.126  99.151  1.00183.57           S
ATOM    513  CE  MET A  32      92.924  96.542 100.415  1.00183.57           C
ATOM    514  H   MET A  32      89.153  92.699  99.393  1.00183.57           H
ATOM    515  HA  MET A  32      90.931  92.037 101.663  1.00183.57           H
ATOM    516  HB2 MET A  32      92.014  94.035 101.315  1.00183.57           H
ATOM    517  HB3 MET A  32      91.735  93.267  99.734  1.00183.57           H
ATOM    518  HG2 MET A  32      89.741  94.756  99.476  1.00183.57           H
ATOM    519  HG3 MET A  32      90.207  95.612 100.968  1.00183.57           H
ATOM    520  HE1 MET A  32      93.641  97.195  99.918  1.00183.57           H
ATOM    521  HE2 MET A  32      93.446  95.638 100.730  1.00183.57           H
ATOM    522  HE3 MET A  32      92.486  97.062 101.266  1.00183.57           H
ATOM    523  N   LEU A  33      88.366  94.102 102.257  1.00183.58           N
ATOM    524  CA  LEU A  33      87.617  94.679 103.431  1.00183.58           C
ATOM    525  C   LEU A  33      87.002  93.580 104.357  1.00183.58           C
ATOM    526  O   LEU A  33      87.092  93.717 105.590  1.00183.58           O
ATOM    527  CB  LEU A  33      86.509  95.654 102.981  1.00183.58           C
ATOM    528  CG  LEU A  33      87.039  97.009 102.515  1.00183.58           C
ATOM    529  CD1 LEU A  33      85.959  97.762 101.791  1.00183.58           C
ATOM    530  CD2 LEU A  33      87.502  97.888 103.692  1.00183.58           C
ATOM    531  H   LEU A  33      87.981  94.163 101.325  1.00183.58           H
ATOM    532  HA  LEU A  33      88.290  95.239 104.081  1.00183.58           H
ATOM    533  HB2 LEU A  33      85.901  95.205 102.195  1.00183.58           H
ATOM    534  HB3 LEU A  33      85.782  95.816 103.777  1.00183.58           H
ATOM    535  HG  LEU A  33      87.892  96.894 101.846  1.00183.58           H
ATOM    536 HD11 LEU A  33      85.693  97.285 100.848  1.00183.58           H
ATOM    537 HD12 LEU A  33      85.055  97.835 102.396  1.00183.58           H
ATOM    538 HD13 LEU A  33      86.211  98.803 101.587  1.00183.58           H
ATOM    539 HD21 LEU A  33      88.011  98.757 103.275  1.00183.58           H
ATOM    540 HD22 LEU A  33      86.607  98.201 104.231  1.00183.58           H
ATOM    541 HD23 LEU A  33      88.134  97.330 104.382  1.00183.58           H
ATOM    542  N   VAL A  34      86.429  92.527 103.761  1.00189.28           N
ATOM    543  CA  VAL A  34      85.951  91.386 104.584  1.00189.28           C
ATOM    544  C   VAL A  34      87.091  90.611 105.196  1.00189.28           C
ATOM    545  O   VAL A  34      86.935  90.166 106.321  1.00189.28           O
ATOM    546  CB  VAL A  34      84.966  90.490 103.804  1.00189.28           C
ATOM    547  CG1 VAL A  34      83.817  91.363 103.263  1.00189.28           C
ATOM    548  CG2 VAL A  34      85.543  89.670 102.619  1.00189.28           C
ATOM    549  H   VAL A  34      86.371  92.539 102.753  1.00189.28           H
ATOM    550  HA  VAL A  34      85.388  91.788 105.427  1.00189.28           H
ATOM    551  HB  VAL A  34      84.502  89.765 104.472  1.00189.28           H
ATOM    552 HG11 VAL A  34      84.195  92.082 102.536  1.00189.28           H
ATOM    553 HG12 VAL A  34      83.027  90.747 102.835  1.00189.28           H
ATOM    554 HG13 VAL A  34      83.401  91.901 104.116  1.00189.28           H
ATOM    555 HG21 VAL A  34      86.349  89.064 103.032  1.00189.28           H
ATOM    556 HG22 VAL A  34      84.763  89.061 102.161  1.00189.28           H
ATOM    557 HG23 VAL A  34      85.944  90.363 101.880  1.00189.28           H
ATOM    558  N   PHE A  35      88.260  90.520 104.535  1.00188.59           N
ATOM    559  CA  PHE A  35      89.471  89.975 105.159  1.00188.59           C
ATOM    560  C   PHE A  35      89.926  90.874 106.344  1.00188.59           C
ATOM    561  O   PHE A  35      90.320  90.343 107.373  1.00188.59           O
ATOM    562  CB  PHE A  35      90.644  89.814 104.160  1.00188.59           C
ATOM    563  CG  PHE A  35      92.018  89.797 104.821  1.00188.59           C
ATOM    564  CD1 PHE A  35      92.447  88.674 105.473  1.00188.59           C
ATOM    565  CD2 PHE A  35      92.815  90.946 104.872  1.00188.59           C
ATOM    566  CE1 PHE A  35      93.674  88.703 106.213  1.00188.59           C
ATOM    567  CE2 PHE A  35      94.042  90.972 105.517  1.00188.59           C
ATOM    568  CZ  PHE A  35      94.506  89.812 106.235  1.00188.59           C
ATOM    569  H   PHE A  35      88.327  90.921 103.611  1.00188.59           H
ATOM    570  HA  PHE A  35      89.208  88.977 105.511  1.00188.59           H
ATOM    571  HB2 PHE A  35      90.476  88.895 103.600  1.00188.59           H
ATOM    572  HB3 PHE A  35      90.668  90.673 103.489  1.00188.59           H
ATOM    573  HD1 PHE A  35      91.813  87.806 105.576  1.00188.59           H
ATOM    574  HD2 PHE A  35      92.432  91.852 104.425  1.00188.59           H
ATOM    575  HE1 PHE A  35      94.004  87.804 106.713  1.00188.59           H
ATOM    576  HE2 PHE A  35      94.654  91.855 105.625  1.00188.59           H
ATOM    577  HZ  PHE A  35      95.463  89.840 106.736  1.00188.59           H
ATOM    578  N   LEU A  36      89.794  92.196 106.237  1.00179.11           N
ATOM    579  CA  LEU A  36      90.095  93.075 107.354  1.00179.11           C
ATOM    580  C   LEU A  36      89.205  92.827 108.598  1.00179.11           C
ATOM    581  O   LEU A  36      89.634  92.743 109.717  1.00179.11           O
ATOM    582  CB  LEU A  36      90.124  94.569 106.944  1.00179.11           C
ATOM    583  CG  LEU A  36      90.646  95.502 108.074  1.00179.11           C
ATOM    584  CD1 LEU A  36      91.438  96.610 107.400  1.00179.11           C
ATOM    585  CD2 LEU A  36      89.469  96.117 108.859  1.00179.11           C
ATOM    586  H   LEU A  36      89.443  92.565 105.365  1.00179.11           H
ATOM    587  HA  LEU A  36      91.102  92.808 107.675  1.00179.11           H
ATOM    588  HB2 LEU A  36      90.848  94.613 106.130  1.00179.11           H
ATOM    589  HB3 LEU A  36      89.133  94.876 106.608  1.00179.11           H
ATOM    590  HG  LEU A  36      91.301  94.929 108.731  1.00179.11           H
ATOM    591 HD11 LEU A  36      92.240  96.175 106.804  1.00179.11           H
ATOM    592 HD12 LEU A  36      90.771  97.221 106.791  1.00179.11           H
ATOM    593 HD13 LEU A  36      91.862  97.244 108.179  1.00179.11           H
ATOM    594 HD21 LEU A  36      88.915  95.377 109.437  1.00179.11           H
ATOM    595 HD22 LEU A  36      89.873  96.834 109.573  1.00179.11           H
ATOM    596 HD23 LEU A  36      88.807  96.655 108.180  1.00179.11           H
ATOM    597  N   ALA A  37      87.906  92.688 108.293  1.00168.30           N
ATOM    598  CA  ALA A  37      86.919  92.401 109.361  1.00168.30           C
ATOM    599  C   ALA A  37      87.144  91.009 109.965  1.00168.30           C
ATOM    600  O   ALA A  37      86.945  90.791 111.157  1.00168.30           O
ATOM    601  CB  ALA A  37      85.502  92.579 108.878  1.00168.30           C
ATOM    602  H   ALA A  37      87.581  92.848 107.350  1.00168.30           H
ATOM    603  HA  ALA A  37      86.999  93.092 110.201  1.00168.30           H
ATOM    604  HB1 ALA A  37      84.829  92.446 109.725  1.00168.30           H
ATOM    605  HB2 ALA A  37      85.269  91.956 108.015  1.00168.30           H
ATOM    606  HB3 ALA A  37      85.461  93.627 108.581  1.00168.30           H
ATOM    607  N   GLU A  38      87.578  90.036 109.162  1.00178.59           N
ATOM    608  CA  GLU A  38      87.902  88.633 109.555  1.00178.59           C
ATOM    609  C   GLU A  38      89.174  88.612 110.377  1.00178.59           C
ATOM    610  O   GLU A  38      89.195  87.964 111.434  1.00178.59           O
ATOM    611  CB  GLU A  38      88.012  87.932 108.200  1.00178.59           C
ATOM    612  CG  GLU A  38      88.519  86.496 108.172  1.00178.59           C
ATOM    613  CD  GLU A  38      87.733  85.490 109.039  1.00178.59           C
ATOM    614  OE1 GLU A  38      86.664  85.841 109.594  1.00178.59           O
ATOM    615  OE2 GLU A  38      88.210  84.352 109.129  1.00178.59           O
ATOM    616  H   GLU A  38      87.558  90.264 108.178  1.00178.59           H
ATOM    617  HA  GLU A  38      87.071  88.249 110.147  1.00178.59           H
ATOM    618  HB2 GLU A  38      87.033  87.913 107.719  1.00178.59           H
ATOM    619  HB3 GLU A  38      88.689  88.517 107.579  1.00178.59           H
ATOM    620  HG2 GLU A  38      88.466  86.113 107.153  1.00178.59           H
ATOM    621  HG3 GLU A  38      89.563  86.488 108.485  1.00178.59           H
ATOM    622  N   LYS A  39      90.210  89.363 109.978  1.00176.66           N
ATOM    623  CA  LYS A  39      91.443  89.694 110.778  1.00176.66           C
ATOM    624  C   LYS A  39      91.096  90.313 112.133  1.00176.66           C
ATOM    625  O   LYS A  39      91.634  89.834 113.139  1.00176.66           O
ATOM    626  CB  LYS A  39      92.279  90.616 109.884  1.00176.66           C
ATOM    627  CG  LYS A  39      93.644  91.018 110.478  1.00176.66           C
ATOM    628  CD  LYS A  39      94.349  91.978 109.506  1.00176.66           C
ATOM    629  CE  LYS A  39      95.762  92.339 110.017  1.00176.66           C
ATOM    630  NZ  LYS A  39      96.430  93.291 109.118  1.00176.66           N
ATOM    631  H   LYS A  39      90.123  89.831 109.087  1.00176.66           H
ATOM    632  HA  LYS A  39      91.983  88.776 111.011  1.00176.66           H
ATOM    633  HB2 LYS A  39      91.642  91.482 109.705  1.00176.66           H
ATOM    634  HB3 LYS A  39      92.544  90.135 108.943  1.00176.66           H
ATOM    635  HG2 LYS A  39      93.475  91.526 111.427  1.00176.66           H
ATOM    636  HG3 LYS A  39      94.275  90.158 110.701  1.00176.66           H
ATOM    637  HD2 LYS A  39      94.476  91.498 108.535  1.00176.66           H
ATOM    638  HD3 LYS A  39      93.778  92.897 109.378  1.00176.66           H
ATOM    639  HE2 LYS A  39      95.621  92.696 111.037  1.00176.66           H
ATOM    640  HE3 LYS A  39      96.330  91.409 110.052  1.00176.66           H
ATOM    641  HZ1 LYS A  39      95.891  94.145 109.093  1.00176.66           H
ATOM    642  HZ2 LYS A  39      97.349  93.538 109.457  1.00176.66           H
ATOM    643  HZ3 LYS A  39      96.508  92.950 108.170  1.00176.66           H
ATOM    644  N   LEU A  40      90.191  91.296 112.180  1.00167.38           N
ATOM    645  CA  LEU A  40      89.761  91.972 113.438  1.00167.38           C
ATOM    646  C   LEU A  40      88.970  90.985 114.350  1.00167.38           C
ATOM    647  O   LEU A  40      89.193  90.913 115.542  1.00167.38           O
ATOM    648  CB  LEU A  40      88.885  93.163 113.028  1.00167.38           C
ATOM    649  CG  LEU A  40      88.376  94.001 114.190  1.00167.38           C
ATOM    650  CD1 LEU A  40      89.523  94.846 114.747  1.00167.38           C
ATOM    651  CD2 LEU A  40      87.242  94.902 113.725  1.00167.38           C
ATOM    652  H   LEU A  40      89.845  91.632 111.293  1.00167.38           H
ATOM    653  HA  LEU A  40      90.642  92.311 113.983  1.00167.38           H
ATOM    654  HB2 LEU A  40      89.422  93.818 112.342  1.00167.38           H
ATOM    655  HB3 LEU A  40      88.030  92.808 112.453  1.00167.38           H
ATOM    656  HG  LEU A  40      88.022  93.377 115.011  1.00167.38           H
ATOM    657 HD11 LEU A  40      89.219  95.528 115.541  1.00167.38           H
ATOM    658 HD12 LEU A  40      90.257  94.128 115.114  1.00167.38           H
ATOM    659 HD13 LEU A  40      89.999  95.444 113.971  1.00167.38           H
ATOM    660 HD21 LEU A  40      86.720  95.339 114.577  1.00167.38           H
ATOM    661 HD22 LEU A  40      86.507  94.288 113.204  1.00167.38           H
ATOM    662 HD23 LEU A  40      87.557  95.667 113.016  1.00167.38           H
ATOM    663  N   THR A  41      88.023  90.235 113.745  1.00161.83           N
ATOM    664  CA  THR A  41      87.208  89.242 114.430  1.00161.83           C
ATOM    665  C   THR A  41      88.034  88.090 115.021  1.00161.83           C
ATOM    666  O   THR A  41      87.875  87.731 116.184  1.00161.83           O
ATOM    667  CB  THR A  41      86.127  88.674 113.442  1.00161.83           C
ATOM    668  OG1 THR A  41      85.265  89.708 113.013  1.00161.83           O
ATOM    669  CG2 THR A  41      85.211  87.712 114.133  1.00161.83           C
ATOM    670  H   THR A  41      87.877  90.375 112.755  1.00161.83           H
ATOM    671  HA  THR A  41      86.648  89.709 115.239  1.00161.83           H
ATOM    672  HB  THR A  41      86.548  88.237 112.536  1.00161.83           H
ATOM    673  HG1 THR A  41      85.786  90.180 112.360  1.00161.83           H
ATOM    674 HG21 THR A  41      84.337  87.486 113.522  1.00161.83           H
ATOM    675 HG22 THR A  41      84.839  88.082 115.089  1.00161.83           H
ATOM    676 HG23 THR A  41      85.712  86.763 114.325  1.00161.83           H
ATOM    677  N   LYS A  42      88.979  87.551 114.213  1.00155.33           N
ATOM    678  CA  LYS A  42      89.968  86.597 114.673  1.00155.33           C
ATOM    679  C   LYS A  42      90.833  87.139 115.845  1.00155.33           C
ATOM    680  O   LYS A  42      90.939  86.419 116.841  1.00155.33           O
ATOM    681  CB  LYS A  42      90.874  86.156 113.528  1.00155.33           C
ATOM    682  CG  LYS A  42      90.262  85.041 112.714  1.00155.33           C
ATOM    683  CD  LYS A  42      90.914  84.927 111.290  1.00155.33           C
ATOM    684  CE  LYS A  42      90.786  83.539 110.595  1.00155.33           C
ATOM    685  NZ  LYS A  42      90.833  83.668 109.108  1.00155.33           N
ATOM    686  H   LYS A  42      89.054  87.861 113.254  1.00155.33           H
ATOM    687  HA  LYS A  42      89.474  85.701 115.049  1.00155.33           H
ATOM    688  HB2 LYS A  42      91.060  86.993 112.855  1.00155.33           H
ATOM    689  HB3 LYS A  42      91.844  85.861 113.927  1.00155.33           H
ATOM    690  HG2 LYS A  42      89.187  85.157 112.572  1.00155.33           H
ATOM    691  HG3 LYS A  42      90.437  84.094 113.224  1.00155.33           H
ATOM    692  HD2 LYS A  42      90.516  85.729 110.668  1.00155.33           H
ATOM    693  HD3 LYS A  42      91.989  85.081 111.382  1.00155.33           H
ATOM    694  HE2 LYS A  42      91.554  82.871 110.985  1.00155.33           H
ATOM    695  HE3 LYS A  42      89.807  83.133 110.850  1.00155.33           H
ATOM    696  HZ1 LYS A  42      89.922  83.971 108.794  1.00155.33           H
ATOM    697  HZ2 LYS A  42      91.594  84.256 108.801  1.00155.33           H
ATOM    698  HZ3 LYS A  42      91.094  82.796 108.670  1.00155.33           H
ATOM    699  N   GLN A  43      91.368  88.345 115.742  1.00161.93           N
ATOM    700  CA  GLN A  43      92.178  88.850 116.806  1.00161.93           C
ATOM    701  C   GLN A  43      91.435  89.132 118.118  1.00161.93           C
ATOM    702  O   GLN A  43      91.944  88.867 119.208  1.00161.93           O
ATOM    703  CB  GLN A  43      92.925  90.114 116.384  1.00161.93           C
ATOM    704  CG  GLN A  43      93.759  90.841 117.425  1.00161.93           C
ATOM    705  CD  GLN A  43      94.971  90.078 117.928  1.00161.93           C
ATOM    706  OE1 GLN A  43      96.089  90.376 117.607  1.00161.93           O
ATOM    707  NE2 GLN A  43      94.775  89.011 118.678  1.00161.93           N
ATOM    708  H   GLN A  43      91.279  88.825 114.858  1.00161.93           H
ATOM    709  HA  GLN A  43      92.916  88.063 116.962  1.00161.93           H
ATOM    710  HB2 GLN A  43      93.633  89.843 115.601  1.00161.93           H
ATOM    711  HB3 GLN A  43      92.245  90.855 115.963  1.00161.93           H
ATOM    712  HG2 GLN A  43      93.174  91.074 118.315  1.00161.93           H
ATOM    713  HG3 GLN A  43      94.063  91.795 116.992  1.00161.93           H
ATOM    714 HE21 GLN A  43      93.874  88.816 119.092  1.00161.93           H
ATOM    715 HE22 GLN A  43      95.560  88.418 118.904  1.00161.93           H
ATOM    716  N   ALA A  44      90.223  89.709 118.040  1.00176.01           N
ATOM    717  CA  ALA A  44      89.382  90.025 119.192  1.00176.01           C
ATOM    718  C   ALA A  44      88.982  88.747 119.926  1.00176.01           C
ATOM    719  O   ALA A  44      89.093  88.686 121.146  1.00176.01           O
ATOM    720  CB  ALA A  44      88.155  90.801 118.683  1.00176.01           C
ATOM    721  H   ALA A  44      89.879  90.027 117.145  1.00176.01           H
ATOM    722  HA  ALA A  44      89.945  90.670 119.867  1.00176.01           H
ATOM    723  HB1 ALA A  44      87.575  90.221 117.966  1.00176.01           H
ATOM    724  HB2 ALA A  44      87.524  91.052 119.536  1.00176.01           H
ATOM    725  HB3 ALA A  44      88.472  91.726 118.201  1.00176.01           H
ATOM    726  N   ASN A  45      88.563  87.681 119.208  1.00183.41           N
ATOM    727  CA  ASN A  45      88.158  86.404 119.743  1.00183.41           C
ATOM    728  C   ASN A  45      89.360  85.571 120.322  1.00183.41           C
ATOM    729  O   ASN A  45      89.158  84.415 120.601  1.00183.41           O
ATOM    730  CB  ASN A  45      87.312  85.691 118.649  1.00183.41           C
ATOM    731  CG  ASN A  45      86.548  84.473 119.119  1.00183.41           C
ATOM    732  OD1 ASN A  45      85.407  84.524 119.571  1.00183.41           O
ATOM    733  ND2 ASN A  45      87.117  83.296 118.980  1.00183.41           N
ATOM    734  H   ASN A  45      88.530  87.811 118.207  1.00183.41           H
ATOM    735  HA  ASN A  45      87.494  86.534 120.598  1.00183.41           H
ATOM    736  HB2 ASN A  45      87.902  85.327 117.809  1.00183.41           H
ATOM    737  HB3 ASN A  45      86.547  86.391 118.312  1.00183.41           H
ATOM    738 HD21 ASN A  45      88.110  83.264 118.798  1.00183.41           H
ATOM    739 HD22 ASN A  45      86.594  82.499 119.313  1.00183.41           H
ATOM    740  N   ILE A  46      90.551  86.128 120.531  1.00164.95           N
ATOM    741  CA  ILE A  46      91.663  85.423 121.212  1.00164.95           C
ATOM    742  C   ILE A  46      92.429  86.350 122.171  1.00164.95           C
ATOM    743  O   ILE A  46      92.852  85.830 123.205  1.00164.95           O
ATOM    744  CB  ILE A  46      92.563  84.719 120.211  1.00164.95           C
ATOM    745  CG1 ILE A  46      93.490  83.718 120.922  1.00164.95           C
ATOM    746  CG2 ILE A  46      93.374  85.710 119.322  1.00164.95           C
ATOM    747  CD1 ILE A  46      94.086  82.642 120.039  1.00164.95           C
ATOM    748  H   ILE A  46      90.672  87.119 120.379  1.00164.95           H
ATOM    749  HA  ILE A  46      91.231  84.703 121.906  1.00164.95           H
ATOM    750  HB  ILE A  46      91.890  84.184 119.542  1.00164.95           H
ATOM    751 HG12 ILE A  46      94.304  84.248 121.416  1.00164.95           H
ATOM    752 HG13 ILE A  46      92.950  83.199 121.714  1.00164.95           H
ATOM    753 HG21 ILE A  46      92.689  86.394 118.822  1.00164.95           H
ATOM    754 HG22 ILE A  46      94.111  86.300 119.868  1.00164.95           H
ATOM    755 HG23 ILE A  46      93.890  85.136 118.553  1.00164.95           H
ATOM    756 HD11 ILE A  46      93.331  82.055 119.516  1.00164.95           H
ATOM    757 HD12 ILE A  46      94.794  83.098 119.347  1.00164.95           H
ATOM    758 HD13 ILE A  46      94.728  81.942 120.574  1.00164.95           H
ATOM    759  N   ILE A  47      92.579  87.672 121.934  1.00162.69           N
ATOM    760  CA  ILE A  47      93.192  88.572 122.908  1.00162.69           C
ATOM    761  C   ILE A  47      92.419  88.834 124.183  1.00162.69           C
ATOM    762  O   ILE A  47      92.966  89.059 125.243  1.00162.69           O
ATOM    763  CB  ILE A  47      93.605  89.884 122.182  1.00162.69           C
ATOM    764  CG1 ILE A  47      94.604  90.684 123.016  1.00162.69           C
ATOM    765  CG2 ILE A  47      92.374  90.735 121.880  1.00162.69           C
ATOM    766  CD1 ILE A  47      95.141  91.959 122.338  1.00162.69           C
ATOM    767  H   ILE A  47      92.312  87.998 121.016  1.00162.69           H
ATOM    768  HA  ILE A  47      94.096  88.037 123.197  1.00162.69           H
ATOM    769  HB  ILE A  47      94.065  89.643 121.224  1.00162.69           H
ATOM    770 HG12 ILE A  47      94.143  90.982 123.957  1.00162.69           H
ATOM    771 HG13 ILE A  47      95.458  90.050 123.255  1.00162.69           H
ATOM    772 HG21 ILE A  47      91.614  90.100 121.424  1.00162.69           H
ATOM    773 HG22 ILE A  47      92.644  91.542 121.198  1.00162.69           H
ATOM    774 HG23 ILE A  47      91.983  91.149 122.809  1.00162.69           H
ATOM    775 HD11 ILE A  47      95.861  92.445 122.998  1.00162.69           H
ATOM    776 HD12 ILE A  47      94.299  92.633 122.181  1.00162.69           H
ATOM    777 HD13 ILE A  47      95.606  91.674 121.395  1.00162.69           H
ATOM    778  N   ILE A  48      91.053  88.745 124.133  1.00179.25           N
ATOM    779  CA  ILE A  48      90.212  89.065 125.299  1.00179.25           C
ATOM    780  C   ILE A  48      90.270  87.961 126.378  1.00179.25           C
ATOM    781  O   ILE A  48      90.460  86.795 126.058  1.00179.25           O
ATOM    782  CB  ILE A  48      88.758  89.322 124.806  1.00179.25           C
ATOM    783  CG1 ILE A  48      87.805  89.950 125.886  1.00179.25           C
ATOM    784  CG2 ILE A  48      88.082  88.036 124.245  1.00179.25           C
ATOM    785  CD1 ILE A  48      88.343  91.204 126.552  1.00179.25           C
ATOM    786  H   ILE A  48      90.558  88.628 123.261  1.00179.25           H
ATOM    787  HA  ILE A  48      90.615  89.988 125.717  1.00179.25           H
ATOM    788  HB  ILE A  48      88.850  90.005 123.962  1.00179.25           H
ATOM    789 HG12 ILE A  48      86.896  90.204 125.342  1.00179.25           H
ATOM    790 HG13 ILE A  48      87.561  89.196 126.635  1.00179.25           H
ATOM    791 HG21 ILE A  48      88.754  87.555 123.535  1.00179.25           H
ATOM    792 HG22 ILE A  48      87.156  88.333 123.754  1.00179.25           H
ATOM    793 HG23 ILE A  48      87.855  87.369 125.077  1.00179.25           H
ATOM    794 HD11 ILE A  48      87.519  91.585 127.156  1.00179.25           H
ATOM    795 HD12 ILE A  48      89.207  90.940 127.161  1.00179.25           H
ATOM    796 HD13 ILE A  48      88.650  91.895 125.766  1.00179.25           H
ATOM    797  N   ASP A  49      90.102  88.334 127.656  1.00202.30           N
ATOM    798  CA  ASP A  49      90.102  87.435 128.861  1.00202.30           C
ATOM    799  C   ASP A  49      88.882  87.769 129.769  1.00202.30           C
ATOM    800  O   ASP A  49      89.012  88.001 130.975  1.00202.30           O
ATOM    801  CB  ASP A  49      91.483  87.527 129.534  1.00202.30           C
ATOM    802  CG  ASP A  49      92.597  86.761 128.799  1.00202.30           C
ATOM    803  OD1 ASP A  49      93.658  87.327 128.493  1.00202.30           O
ATOM    804  OD2 ASP A  49      92.380  85.596 128.438  1.00202.30           O
ATOM    805  H   ASP A  49      89.964  89.318 127.837  1.00202.30           H
ATOM    806  HA  ASP A  49      89.971  86.400 128.547  1.00202.30           H
ATOM    807  HB2 ASP A  49      91.740  88.575 129.694  1.00202.30           H
ATOM    808  HB3 ASP A  49      91.396  87.081 130.525  1.00202.30           H
ATOM    809  N   GLN A  50      87.694  87.811 129.159  1.00214.16           N
ATOM    810  CA  GLN A  50      86.395  88.061 129.832  1.00214.16           C
ATOM    811  C   GLN A  50      85.292  87.248 129.121  1.00214.16           C
ATOM    812  O   GLN A  50      85.328  87.090 127.911  1.00214.16           O
ATOM    813  CB  GLN A  50      86.142  89.581 129.884  1.00214.16           C
ATOM    814  CG  GLN A  50      84.974  90.088 130.754  1.00214.16           C
ATOM    815  CD  GLN A  50      84.971  91.627 130.880  1.00214.16           C
ATOM    816  OE1 GLN A  50      85.695  92.382 130.255  1.00214.16           O
ATOM    817  NE2 GLN A  50      84.109  92.169 131.717  1.00214.16           N
ATOM    818  H   GLN A  50      87.624  87.597 128.175  1.00214.16           H
ATOM    819  HA  GLN A  50      86.459  87.689 130.855  1.00214.16           H
ATOM    820  HB2 GLN A  50      86.066  89.978 128.872  1.00214.16           H
ATOM    821  HB3 GLN A  50      87.016  90.031 130.356  1.00214.16           H
ATOM    822  HG2 GLN A  50      84.050  89.755 130.281  1.00214.16           H
ATOM    823  HG3 GLN A  50      85.021  89.574 131.715  1.00214.16           H
ATOM    824 HE21 GLN A  50      83.439  91.657 132.273  1.00214.16           H
ATOM    825 HE22 GLN A  50      84.178  93.161 131.894  1.00214.16           H
ATOM    826  N   LYS A  51      84.300  86.753 129.910  1.00226.92           N
ATOM    827  CA  LYS A  51      83.152  85.974 129.312  1.00226.92           C
ATOM    828  C   LYS A  51      82.404  86.714 128.207  1.00226.92           C
ATOM    829  O   LYS A  51      81.636  86.086 127.451  1.00226.92           O
ATOM    830  CB  LYS A  51      82.154  85.494 130.417  1.00226.92           C
ATOM    831  CG  LYS A  51      81.735  83.997 130.393  1.00226.92           C
ATOM    832  CD  LYS A  51      80.924  83.472 129.212  1.00226.92           C
ATOM    833  CE  LYS A  51      79.567  84.173 129.017  1.00226.92           C
ATOM    834  NZ  LYS A  51      78.509  83.712 129.935  1.00226.92           N
ATOM    835  H   LYS A  51      84.447  86.886 130.900  1.00226.92           H
ATOM    836  HA  LYS A  51      83.520  85.064 128.839  1.00226.92           H
ATOM    837  HB2 LYS A  51      82.578  85.758 131.386  1.00226.92           H
ATOM    838  HB3 LYS A  51      81.262  86.107 130.290  1.00226.92           H
ATOM    839  HG2 LYS A  51      82.645  83.401 130.463  1.00226.92           H
ATOM    840  HG3 LYS A  51      81.171  83.819 131.308  1.00226.92           H
ATOM    841  HD2 LYS A  51      81.497  83.624 128.297  1.00226.92           H
ATOM    842  HD3 LYS A  51      80.745  82.405 129.342  1.00226.92           H
ATOM    843  HE2 LYS A  51      79.734  85.242 129.150  1.00226.92           H
ATOM    844  HE3 LYS A  51      79.209  84.041 127.996  1.00226.92           H
ATOM    845  HZ1 LYS A  51      77.991  84.550 130.155  1.00226.92           H
ATOM    846  HZ2 LYS A  51      78.866  83.355 130.810  1.00226.92           H
ATOM    847  HZ3 LYS A  51      77.870  83.014 129.583  1.00226.92           H
ATOM    848  N   THR A  52      82.577  88.002 128.048  1.00231.96           N
ATOM    849  CA  THR A  52      81.865  88.911 127.130  1.00231.96           C
ATOM    850  C   THR A  52      82.777  90.105 126.680  1.00231.96           C
ATOM    851  O   THR A  52      83.663  90.533 127.420  1.00231.96           O
ATOM    852  CB  THR A  52      80.578  89.468 127.801  1.00231.96           C
ATOM    853  OG1 THR A  52      80.012  90.527 127.085  1.00231.96           O
ATOM    854  CG2 THR A  52      80.808  90.035 129.211  1.00231.96           C
ATOM    855  H   THR A  52      83.292  88.392 128.645  1.00231.96           H
ATOM    856  HA  THR A  52      81.600  88.343 126.238  1.00231.96           H
ATOM    857  HB  THR A  52      79.862  88.658 127.940  1.00231.96           H
ATOM    858  HG1 THR A  52      79.779  90.176 126.222  1.00231.96           H
ATOM    859 HG21 THR A  52      79.882  90.479 129.577  1.00231.96           H
ATOM    860 HG22 THR A  52      81.615  90.768 129.219  1.00231.96           H
ATOM    861 HG23 THR A  52      81.107  89.232 129.885  1.00231.96           H
ATOM    862  N   LEU A  53      82.501  90.644 125.478  1.00206.79           N
ATOM    863  CA  LEU A  53      83.190  91.844 124.951  1.00206.79           C
ATOM    864  C   LEU A  53      82.224  93.015 124.592  1.00206.79           C
ATOM    865  O   LEU A  53      81.037  92.829 124.310  1.00206.79           O
ATOM    866  CB  LEU A  53      84.143  91.424 123.787  1.00206.79           C
ATOM    867  CG  LEU A  53      83.577  90.902 122.439  1.00206.79           C
ATOM    868  CD1 LEU A  53      82.912  92.002 121.602  1.00206.79           C
ATOM    869  CD2 LEU A  53      84.680  90.316 121.566  1.00206.79           C
ATOM    870  H   LEU A  53      81.693  90.322 124.966  1.00206.79           H
ATOM    871  HA  LEU A  53      83.866  92.244 125.706  1.00206.79           H
ATOM    872  HB2 LEU A  53      84.759  92.298 123.574  1.00206.79           H
ATOM    873  HB3 LEU A  53      84.793  90.648 124.191  1.00206.79           H
ATOM    874  HG  LEU A  53      82.848  90.131 122.689  1.00206.79           H
ATOM    875 HD11 LEU A  53      82.039  92.448 122.079  1.00206.79           H
ATOM    876 HD12 LEU A  53      82.587  91.596 120.644  1.00206.79           H
ATOM    877 HD13 LEU A  53      83.632  92.786 121.367  1.00206.79           H
ATOM    878 HD21 LEU A  53      85.127  89.451 122.056  1.00206.79           H
ATOM    879 HD22 LEU A  53      84.250  90.032 120.606  1.00206.79           H
ATOM    880 HD23 LEU A  53      85.457  91.066 121.417  1.00206.79           H
ATOM    881  N   ARG A  54      82.766  94.246 124.585  1.00193.84           N
ATOM    882  CA  ARG A  54      82.137  95.510 124.117  1.00193.84           C
ATOM    883  C   ARG A  54      83.097  96.213 123.154  1.00193.84           C
ATOM    884  O   ARG A  54      83.963  95.601 122.538  1.00193.84           O
ATOM    885  CB  ARG A  54      81.762  96.421 125.307  1.00193.84           C
ATOM    886  CG  ARG A  54      81.008  95.775 126.490  1.00193.84           C
ATOM    887  CD  ARG A  54      81.861  95.750 127.801  1.00193.84           C
ATOM    888  NE  ARG A  54      83.196  95.143 127.587  1.00193.84           N
ATOM    889  CZ  ARG A  54      83.567  93.900 127.905  1.00193.84           C
ATOM    890  NH1 ARG A  54      82.797  93.009 128.403  1.00193.84           N
ATOM    891  NH2 ARG A  54      84.794  93.575 127.641  1.00193.84           N
ATOM    892  H   ARG A  54      83.757  94.321 124.765  1.00193.84           H
ATOM    893  HA  ARG A  54      81.220  95.304 123.564  1.00193.84           H
ATOM    894  HB2 ARG A  54      82.667  96.900 125.679  1.00193.84           H
ATOM    895  HB3 ARG A  54      81.118  97.222 124.942  1.00193.84           H
ATOM    896  HG2 ARG A  54      80.686  94.763 126.244  1.00193.84           H
ATOM    897  HG3 ARG A  54      80.137  96.394 126.706  1.00193.84           H
ATOM    898  HD2 ARG A  54      82.061  96.732 128.227  1.00193.84           H
ATOM    899  HD3 ARG A  54      81.248  95.215 128.527  1.00193.84           H
ATOM    900  HE  ARG A  54      83.907  95.714 127.153  1.00193.84           H
ATOM    901 HH11 ARG A  54      81.821  93.181 128.597  1.00193.84           H
ATOM    902 HH12 ARG A  54      83.203  92.084 128.437  1.00193.84           H
ATOM    903 HH21 ARG A  54      85.359  94.256 127.155  1.00193.84           H
ATOM    904 HH22 ARG A  54      85.193  92.737 128.038  1.00193.84           H
ATOM    905  N   HIS A  55      82.898  97.521 123.011  1.00183.15           N
ATOM    906  CA  HIS A  55      83.808  98.405 122.265  1.00183.15           C
ATOM    907  C   HIS A  55      85.274  98.448 122.755  1.00183.15           C
ATOM    908  O   HIS A  55      86.157  98.724 121.968  1.00183.15           O
ATOM    909  CB  HIS A  55      83.187  99.803 122.156  1.00183.15           C
ATOM    910  CG  HIS A  55      82.810 100.423 123.491  1.00183.15           C
ATOM    911  ND1 HIS A  55      83.701 100.735 124.517  1.00183.15           N
ATOM    912  CD2 HIS A  55      81.589 100.889 123.825  1.00183.15           C
ATOM    913  CE1 HIS A  55      82.975 101.336 125.459  1.00183.15           C
ATOM    914  NE2 HIS A  55      81.683 101.437 125.078  1.00183.15           N
ATOM    915  H   HIS A  55      82.132  97.920 123.534  1.00183.15           H
ATOM    916  HA  HIS A  55      83.843  97.996 121.256  1.00183.15           H
ATOM    917  HB2 HIS A  55      83.934 100.449 121.695  1.00183.15           H
ATOM    918  HB3 HIS A  55      82.293  99.777 121.533  1.00183.15           H
ATOM    919  HD2 HIS A  55      80.706 100.855 123.204  1.00183.15           H
ATOM    920  HE1 HIS A  55      83.375 101.644 126.414  1.00183.15           H
ATOM    921  HE2 HIS A  55      80.934 101.808 125.646  1.00183.15           H
ATOM    922  N   ASP A  56      85.594  98.051 124.003  1.00189.66           N
ATOM    923  CA  ASP A  56      86.927  98.017 124.550  1.00189.66           C
ATOM    924  C   ASP A  56      87.874  97.044 123.774  1.00189.66           C
ATOM    925  O   ASP A  56      88.982  97.412 123.450  1.00189.66           O
ATOM    926  CB  ASP A  56      86.934  97.566 126.034  1.00189.66           C
ATOM    927  CG  ASP A  56      86.272  96.193 126.382  1.00189.66           C
ATOM    928  OD1 ASP A  56      85.259  95.784 125.745  1.00189.66           O
ATOM    929  OD2 ASP A  56      86.740  95.519 127.308  1.00189.66           O
ATOM    930  H   ASP A  56      84.869  97.706 124.616  1.00189.66           H
ATOM    931  HA  ASP A  56      87.309  99.036 124.488  1.00189.66           H
ATOM    932  HB2 ASP A  56      87.970  97.584 126.373  1.00189.66           H
ATOM    933  HB3 ASP A  56      86.321  98.298 126.560  1.00189.66           H
ATOM    934  N   ALA A  57      87.350  95.862 123.407  1.00187.16           N
ATOM    935  CA  ALA A  57      87.966  94.843 122.591  1.00187.16           C
ATOM    936  C   ALA A  57      88.252  95.265 121.150  1.00187.16           C
ATOM    937  O   ALA A  57      88.997  94.617 120.431  1.00187.16           O
ATOM    938  CB  ALA A  57      87.114  93.592 122.607  1.00187.16           C
ATOM    939  H   ALA A  57      86.417  95.656 123.736  1.00187.16           H
ATOM    940  HA  ALA A  57      88.921  94.557 123.032  1.00187.16           H
ATOM    941  HB1 ALA A  57      87.662  92.803 122.093  1.00187.16           H
ATOM    942  HB2 ALA A  57      86.197  93.800 122.055  1.00187.16           H
ATOM    943  HB3 ALA A  57      86.828  93.253 123.603  1.00187.16           H
ATOM    944  N   PHE A  58      87.723  96.408 120.738  1.00183.00           N
ATOM    945  CA  PHE A  58      87.987  97.014 119.444  1.00183.00           C
ATOM    946  C   PHE A  58      88.679  98.376 119.453  1.00183.00           C
ATOM    947  O   PHE A  58      89.397  98.689 118.531  1.00183.00           O
ATOM    948  CB  PHE A  58      86.673  97.058 118.637  1.00183.00           C
ATOM    949  CG  PHE A  58      86.038  95.736 118.403  1.00183.00           C
ATOM    950  CD1 PHE A  58      86.683  94.747 117.640  1.00183.00           C
ATOM    951  CD2 PHE A  58      84.856  95.442 119.052  1.00183.00           C
ATOM    952  CE1 PHE A  58      86.084  93.493 117.464  1.00183.00           C
ATOM    953  CE2 PHE A  58      84.267  94.203 118.898  1.00183.00           C
ATOM    954  CZ  PHE A  58      84.845  93.187 118.103  1.00183.00           C
ATOM    955  H   PHE A  58      87.054  96.885 121.325  1.00183.00           H
ATOM    956  HA  PHE A  58      88.669  96.370 118.888  1.00183.00           H
ATOM    957  HB2 PHE A  58      85.967  97.747 119.103  1.00183.00           H
ATOM    958  HB3 PHE A  58      86.869  97.503 117.661  1.00183.00           H
ATOM    959  HD1 PHE A  58      87.665  94.901 117.217  1.00183.00           H
ATOM    960  HD2 PHE A  58      84.296  96.190 119.595  1.00183.00           H
ATOM    961  HE1 PHE A  58      86.558  92.734 116.859  1.00183.00           H
ATOM    962  HE2 PHE A  58      83.326  93.997 119.386  1.00183.00           H
ATOM    963  HZ  PHE A  58      84.393  92.208 118.046  1.00183.00           H
ATOM    964  N   LEU A  59      88.436  99.201 120.507  1.00194.91           N
ATOM    965  CA  LEU A  59      89.100 100.492 120.698  1.00194.91           C
ATOM    966  C   LEU A  59      90.618 100.347 121.045  1.00194.91           C
ATOM    967  O   LEU A  59      91.399 101.108 120.487  1.00194.91           O
ATOM    968  CB  LEU A  59      88.286 101.315 121.724  1.00194.91           C
ATOM    969  CG  LEU A  59      88.830 102.711 121.957  1.00194.91           C
ATOM    970  CD1 LEU A  59      88.702 103.618 120.709  1.00194.91           C
ATOM    971  CD2 LEU A  59      88.087 103.429 123.083  1.00194.91           C
ATOM    972  H   LEU A  59      87.741  98.898 121.174  1.00194.91           H
ATOM    973  HA  LEU A  59      89.068 100.982 119.725  1.00194.91           H
ATOM    974  HB2 LEU A  59      87.261 101.404 121.366  1.00194.91           H
ATOM    975  HB3 LEU A  59      88.287 100.807 122.689  1.00194.91           H
ATOM    976  HG  LEU A  59      89.895 102.642 122.176  1.00194.91           H
ATOM    977 HD11 LEU A  59      89.001 104.639 120.946  1.00194.91           H
ATOM    978 HD12 LEU A  59      87.683 103.640 120.323  1.00194.91           H
ATOM    979 HD13 LEU A  59      89.384 103.271 119.934  1.00194.91           H
ATOM    980 HD21 LEU A  59      88.546 104.403 123.256  1.00194.91           H
ATOM    981 HD22 LEU A  59      88.167 102.845 124.000  1.00194.91           H
ATOM    982 HD23 LEU A  59      87.048 103.521 122.766  1.00194.91           H
ATOM    983  N   TRP A  60      91.016  99.396 121.912  1.00206.12           N
ATOM    984  CA  TRP A  60      92.428  99.178 122.225  1.00206.12           C
ATOM    985  C   TRP A  60      93.311  98.760 121.044  1.00206.12           C
ATOM    986  O   TRP A  60      94.455  99.215 120.927  1.00206.12           O
ATOM    987  CB  TRP A  60      92.600  98.238 123.401  1.00206.12           C
ATOM    988  CG  TRP A  60      92.330  98.883 124.718  1.00206.12           C
ATOM    989  CD1 TRP A  60      91.269  98.634 125.511  1.00206.12           C
ATOM    990  CD2 TRP A  60      93.058  99.946 125.380  1.00206.12           C
ATOM    991  NE1 TRP A  60      91.315  99.452 126.636  1.00206.12           N
ATOM    992  CE2 TRP A  60      92.403 100.293 126.593  1.00206.12           C
ATOM    993  CE3 TRP A  60      94.213 100.656 125.035  1.00206.12           C
ATOM    994  CZ2 TRP A  60      92.907 101.286 127.441  1.00206.12           C
ATOM    995  CZ3 TRP A  60      94.701 101.661 125.890  1.00206.12           C
ATOM    996  CH2 TRP A  60      94.048 101.978 127.084  1.00206.12           C
ATOM    997  H   TRP A  60      90.312  98.819 122.348  1.00206.12           H
ATOM    998  HA  TRP A  60      92.855 100.133 122.532  1.00206.12           H
ATOM    999  HB2 TRP A  60      91.972  97.351 123.311  1.00206.12           H
ATOM   1000  HB3 TRP A  60      93.633  97.901 123.480  1.00206.12           H
ATOM   1001  HD1 TRP A  60      90.463  97.930 125.367  1.00206.12           H
ATOM   1002  HE3 TRP A  60      94.669 100.403 124.090  1.00206.12           H
ATOM   1003  HZ2 TRP A  60      92.383 101.499 128.360  1.00206.12           H
ATOM   1004  HZ3 TRP A  60      95.561 102.254 125.618  1.00206.12           H
ATOM   1005  HH2 TRP A  60      94.403 102.780 127.715  1.00206.12           H
ATOM   1006  HE1 TRP A  60      90.630  99.415 127.377  1.00206.12           H
ATOM   1007  N   LEU A  61      92.770  97.975 120.125  1.00186.37           N
ATOM   1008  CA  LEU A  61      93.375  97.564 118.853  1.00186.37           C
ATOM   1009  C   LEU A  61      93.390  98.685 117.781  1.00186.37           C
ATOM   1010  O   LEU A  61      93.447  98.397 116.589  1.00186.37           O
ATOM   1011  CB  LEU A  61      92.620  96.302 118.328  1.00186.37           C
ATOM   1012  CG  LEU A  61      92.672  95.074 119.284  1.00186.37           C
ATOM   1013  CD1 LEU A  61      91.865  93.955 118.598  1.00186.37           C
ATOM   1014  CD2 LEU A  61      94.118  94.598 119.509  1.00186.37           C
ATOM   1015  H   LEU A  61      91.817  97.703 120.316  1.00186.37           H
ATOM   1016  HA  LEU A  61      94.409  97.288 119.059  1.00186.37           H
ATOM   1017  HB2 LEU A  61      91.569  96.558 118.189  1.00186.37           H
ATOM   1018  HB3 LEU A  61      92.986  96.011 117.344  1.00186.37           H
ATOM   1019  HG  LEU A  61      92.146  95.300 120.211  1.00186.37           H
ATOM   1020 HD11 LEU A  61      91.907  93.049 119.202  1.00186.37           H
ATOM   1021 HD12 LEU A  61      90.824  94.241 118.448  1.00186.37           H
ATOM   1022 HD13 LEU A  61      92.297  93.723 117.624  1.00186.37           H
ATOM   1023 HD21 LEU A  61      94.087  93.637 120.023  1.00186.37           H
ATOM   1024 HD22 LEU A  61      94.582  94.446 118.535  1.00186.37           H
ATOM   1025 HD23 LEU A  61      94.674  95.337 120.087  1.00186.37           H
ATOM   1026  N   LEU A  62      93.315  99.963 118.187  1.00212.92           N
ATOM   1027  CA  LEU A  62      93.634 101.127 117.363  1.00212.92           C
ATOM   1028  C   LEU A  62      94.835 101.950 117.951  1.00212.92           C
ATOM   1029  O   LEU A  62      95.444 102.728 117.215  1.00212.92           O
ATOM   1030  CB  LEU A  62      92.379 102.025 117.193  1.00212.92           C
ATOM   1031  CG  LEU A  62      91.166 101.315 116.569  1.00212.92           C
ATOM   1032  CD1 LEU A  62      89.963 102.253 116.646  1.00212.92           C
ATOM   1033  CD2 LEU A  62      91.405 100.925 115.097  1.00212.92           C
ATOM   1034  H   LEU A  62      93.069 100.141 119.150  1.00212.92           H
ATOM   1035  HA  LEU A  62      93.942 100.853 116.353  1.00212.92           H
ATOM   1036  HB2 LEU A  62      92.636 102.852 116.531  1.00212.92           H
ATOM   1037  HB3 LEU A  62      92.106 102.450 118.158  1.00212.92           H
ATOM   1038  HG  LEU A  62      90.925 100.417 117.138  1.00212.92           H
ATOM   1039 HD11 LEU A  62      89.064 101.817 116.209  1.00212.92           H
ATOM   1040 HD12 LEU A  62      89.710 102.416 117.693  1.00212.92           H
ATOM   1041 HD13 LEU A  62      90.170 103.192 116.131  1.00212.92           H
ATOM   1042 HD21 LEU A  62      90.501 100.459 114.705  1.00212.92           H
ATOM   1043 HD22 LEU A  62      92.212 100.192 115.077  1.00212.92           H
ATOM   1044 HD23 LEU A  62      91.695 101.790 114.500  1.00212.92           H
ATOM   1045  N   THR A  63      95.132 101.742 119.230  1.00224.07           N
ATOM   1046  CA  THR A  63      96.258 102.398 119.941  1.00224.07           C
ATOM   1047  C   THR A  63      97.635 101.854 119.530  1.00224.07           C
ATOM   1048  O   THR A  63      98.672 102.455 119.826  1.00224.07           O
ATOM   1049  CB  THR A  63      96.104 102.251 121.476  1.00224.07           C
ATOM   1050  OG1 THR A  63      96.266 100.904 121.899  1.00224.07           O
ATOM   1051  CG2 THR A  63      94.724 102.732 121.933  1.00224.07           C
ATOM   1052  H   THR A  63      94.592 101.052 119.732  1.00224.07           H
ATOM   1053  HA  THR A  63      96.231 103.456 119.684  1.00224.07           H
ATOM   1054  HB  THR A  63      96.877 102.841 121.968  1.00224.07           H
ATOM   1055  HG1 THR A  63      95.585 100.377 121.475  1.00224.07           H
ATOM   1056 HG21 THR A  63      94.743 102.685 123.022  1.00224.07           H
ATOM   1057 HG22 THR A  63      93.937 102.086 121.544  1.00224.07           H
ATOM   1058 HG23 THR A  63      94.557 103.756 121.600  1.00224.07           H
ATOM   1059  N   ASP A  64      97.666 100.709 118.848  1.00221.43           N
ATOM   1060  CA  ASP A  64      98.839 100.016 118.305  1.00221.43           C
ATOM   1061  C   ASP A  64      98.960 100.192 116.770  1.00221.43           C
ATOM   1062  O   ASP A  64      99.976  99.780 116.187  1.00221.43           O
ATOM   1063  CB  ASP A  64      98.796  98.526 118.653  1.00221.43           C
ATOM   1064  CG  ASP A  64      97.461  97.800 118.444  1.00221.43           C
ATOM   1065  OD1 ASP A  64      96.486  98.435 117.988  1.00221.43           O
ATOM   1066  OD2 ASP A  64      97.453  96.592 118.795  1.00221.43           O
ATOM   1067  H   ASP A  64      96.787 100.223 118.735  1.00221.43           H
ATOM   1068  HA  ASP A  64      99.741 100.431 118.756  1.00221.43           H
ATOM   1069  HB2 ASP A  64      99.572  97.987 118.110  1.00221.43           H
ATOM   1070  HB3 ASP A  64      98.998  98.476 119.723  1.00221.43           H
ATOM   1071  N   ILE A  65      97.976 100.855 116.101  1.00246.80           N
ATOM   1072  CA  ILE A  65      98.275 101.507 114.776  1.00246.80           C
ATOM   1073  C   ILE A  65      99.271 102.661 115.115  1.00246.80           C
ATOM   1074  O   ILE A  65      98.853 103.808 115.346  1.00246.80           O
ATOM   1075  CB  ILE A  65      97.000 101.949 114.070  1.00246.80           C
ATOM   1076  CG1 ILE A  65      96.033 100.777 113.802  1.00246.80           C
ATOM   1077  CG2 ILE A  65      97.343 102.723 112.775  1.00246.80           C
ATOM   1078  CD1 ILE A  65      96.558  99.601 112.938  1.00246.80           C
ATOM   1079  H   ILE A  65      97.162 101.164 116.612  1.00246.80           H
ATOM   1080  HA  ILE A  65      98.794 100.778 114.154  1.00246.80           H
ATOM   1081  HB  ILE A  65      96.423 102.607 114.720  1.00246.80           H
ATOM   1082 HG12 ILE A  65      95.141 101.142 113.293  1.00246.80           H
ATOM   1083 HG13 ILE A  65      95.709 100.330 114.742  1.00246.80           H
ATOM   1084 HG21 ILE A  65      96.435 102.897 112.198  1.00246.80           H
ATOM   1085 HG22 ILE A  65      98.013 102.124 112.159  1.00246.80           H
ATOM   1086 HG23 ILE A  65      97.815 103.687 112.969  1.00246.80           H
ATOM   1087 HD11 ILE A  65      95.757  98.868 112.844  1.00246.80           H
ATOM   1088 HD12 ILE A  65      97.470  99.145 113.324  1.00246.80           H
ATOM   1089 HD13 ILE A  65      96.814  99.996 111.955  1.00246.80           H
ATOM   1090  N   GLN A  66     100.554 102.389 115.275  1.00277.66           N
ATOM   1091  CA  GLN A  66     101.566 103.259 115.911  1.00277.66           C
ATOM   1092  C   GLN A  66     102.054 104.453 115.001  1.00277.66           C
ATOM   1093  O   GLN A  66     103.244 104.709 114.850  1.00277.66           O
ATOM   1094  CB  GLN A  66     102.682 102.407 116.533  1.00277.66           C
ATOM   1095  CG  GLN A  66     103.534 103.181 117.531  1.00277.66           C
ATOM   1096  CD  GLN A  66     105.040 102.982 117.259  1.00277.66           C
ATOM   1097  OE1 GLN A  66     105.781 102.459 118.056  1.00277.66           O
ATOM   1098  NE2 GLN A  66     105.559 103.442 116.119  1.00277.66           N
ATOM   1099  H   GLN A  66     100.852 101.427 115.189  1.00277.66           H
ATOM   1100  HA  GLN A  66     101.038 103.716 116.747  1.00277.66           H
ATOM   1101  HB2 GLN A  66     102.293 101.517 117.028  1.00277.66           H
ATOM   1102  HB3 GLN A  66     103.237 102.019 115.679  1.00277.66           H
ATOM   1103  HG2 GLN A  66     103.374 102.782 118.532  1.00277.66           H
ATOM   1104  HG3 GLN A  66     103.263 104.236 117.486  1.00277.66           H
ATOM   1105 HE21 GLN A  66     104.978 104.000 115.510  1.00277.66           H
ATOM   1106 HE22 GLN A  66     106.483 103.147 115.837  1.00277.66           H
ATOM   1107  N   GLY A  67     101.084 105.200 114.468  1.00289.86           N
ATOM   1108  CA  GLY A  67     101.220 106.412 113.653  1.00289.86           C
ATOM   1109  C   GLY A  67      99.940 107.234 113.743  1.00289.86           C
ATOM   1110  O   GLY A  67      98.908 106.726 114.197  1.00289.86           O
ATOM   1111  H   GLY A  67     100.137 104.940 114.705  1.00289.86           H
ATOM   1112  HA2 GLY A  67     102.078 107.018 113.943  1.00289.86           H
ATOM   1113  HA3 GLY A  67     101.347 106.106 112.615  1.00289.86           H
ATOM   1114  N   GLU A  68      99.960 108.511 113.360  1.00287.41           N
ATOM   1115  CA  GLU A  68      98.829 109.413 113.704  1.00287.41           C
ATOM   1116  C   GLU A  68      97.517 109.047 113.012  1.00287.41           C
ATOM   1117  O   GLU A  68      96.453 109.311 113.574  1.00287.41           O
ATOM   1118  CB  GLU A  68      99.236 110.863 113.498  1.00287.41           C
ATOM   1119  CG  GLU A  68      98.266 111.872 114.114  1.00287.41           C
ATOM   1120  CD  GLU A  68      98.282 111.877 115.663  1.00287.41           C
ATOM   1121  OE1 GLU A  68      98.919 110.992 116.280  1.00287.41           O
ATOM   1122  OE2 GLU A  68      97.635 112.750 116.278  1.00287.41           O
ATOM   1123  H   GLU A  68     100.829 108.911 113.036  1.00287.41           H
ATOM   1124  HA  GLU A  68      98.652 109.256 114.768  1.00287.41           H
ATOM   1125  HB2 GLU A  68     100.238 111.072 113.874  1.00287.41           H
ATOM   1126  HB3 GLU A  68      99.240 111.066 112.427  1.00287.41           H
ATOM   1127  HG2 GLU A  68      98.518 112.874 113.767  1.00287.41           H
ATOM   1128  HG3 GLU A  68      97.245 111.698 113.773  1.00287.41           H
ATOM   1129  N   LEU A  69      97.555 108.313 111.901  1.00275.38           N
ATOM   1130  CA  LEU A  69      96.405 107.660 111.284  1.00275.38           C
ATOM   1131  C   LEU A  69      95.738 106.658 112.273  1.00275.38           C
ATOM   1132  O   LEU A  69      94.513 106.454 112.135  1.00275.38           O
ATOM   1133  CB  LEU A  69      96.789 106.957 109.960  1.00275.38           C
ATOM   1134  CG  LEU A  69      96.812 107.850 108.697  1.00275.38           C
ATOM   1135  CD1 LEU A  69      97.591 109.151 108.900  1.00275.38           C
ATOM   1136  CD2 LEU A  69      97.379 107.084 107.489  1.00275.38           C
ATOM   1137  H   LEU A  69      98.449 108.110 111.476  1.00275.38           H
ATOM   1138  HA  LEU A  69      95.632 108.402 111.084  1.00275.38           H
ATOM   1139  HB2 LEU A  69      97.735 106.439 110.117  1.00275.38           H
ATOM   1140  HB3 LEU A  69      96.034 106.185 109.808  1.00275.38           H
ATOM   1141  HG  LEU A  69      95.781 108.086 108.434  1.00275.38           H
ATOM   1142 HD11 LEU A  69      97.141 109.714 109.717  1.00275.38           H
ATOM   1143 HD12 LEU A  69      97.584 109.716 107.968  1.00275.38           H
ATOM   1144 HD13 LEU A  69      98.616 108.877 109.149  1.00275.38           H
ATOM   1145 HD21 LEU A  69      96.856 106.150 107.283  1.00275.38           H
ATOM   1146 HD22 LEU A  69      98.428 106.847 107.667  1.00275.38           H
ATOM   1147 HD23 LEU A  69      97.390 107.680 106.577  1.00275.38           H
ATOM   1148  N   GLY A  70      96.432 106.152 113.302  1.00269.07           N
ATOM   1149  CA  GLY A  70      95.850 105.440 114.434  1.00269.07           C
ATOM   1150  C   GLY A  70      95.094 106.328 115.455  1.00269.07           C
ATOM   1151  O   GLY A  70      93.982 106.008 115.884  1.00269.07           O
ATOM   1152  H   GLY A  70      97.417 106.378 113.319  1.00269.07           H
ATOM   1153  HA2 GLY A  70      95.150 104.669 114.114  1.00269.07           H
ATOM   1154  HA3 GLY A  70      96.639 104.935 114.991  1.00269.07           H
ATOM   1155  N   LYS A  71      95.660 107.476 115.817  1.00277.61           N
ATOM   1156  CA  LYS A  71      94.952 108.523 116.641  1.00277.61           C
ATOM   1157  C   LYS A  71      93.735 109.086 115.939  1.00277.61           C
ATOM   1158  O   LYS A  71      92.699 109.255 116.622  1.00277.61           O
ATOM   1159  CB  LYS A  71      95.861 109.673 117.082  1.00277.61           C
ATOM   1160  CG  LYS A  71      96.830 109.330 118.188  1.00277.61           C
ATOM   1161  CD  LYS A  71      96.780 110.319 119.394  1.00277.61           C
ATOM   1162  CE  LYS A  71      97.239 111.788 119.093  1.00277.61           C
ATOM   1163  NZ  LYS A  71      98.675 111.909 118.754  1.00277.61           N
ATOM   1164  H   LYS A  71      96.539 107.709 115.377  1.00277.61           H
ATOM   1165  HA  LYS A  71      94.573 108.034 117.539  1.00277.61           H
ATOM   1166  HB2 LYS A  71      96.403 109.997 116.193  1.00277.61           H
ATOM   1167  HB3 LYS A  71      95.264 110.521 117.417  1.00277.61           H
ATOM   1168  HG2 LYS A  71      96.551 108.359 118.597  1.00277.61           H
ATOM   1169  HG3 LYS A  71      97.847 109.288 117.797  1.00277.61           H
ATOM   1170  HD2 LYS A  71      97.415 109.900 120.175  1.00277.61           H
ATOM   1171  HD3 LYS A  71      95.747 110.302 119.740  1.00277.61           H
ATOM   1172  HE2 LYS A  71      96.663 112.117 118.228  1.00277.61           H
ATOM   1173  HE3 LYS A  71      97.071 112.456 119.937  1.00277.61           H
ATOM   1174  HZ1 LYS A  71      98.851 112.737 118.203  1.00277.61           H
ATOM   1175  HZ2 LYS A  71      99.323 111.777 119.518  1.00277.61           H
ATOM   1176  HZ3 LYS A  71      98.964 111.270 118.027  1.00277.61           H
ATOM   1177  N   HIS A  72      93.760 109.245 114.617  1.00279.57           N
ATOM   1178  CA  HIS A  72      92.592 109.576 113.791  1.00279.57           C
ATOM   1179  C   HIS A  72      91.558 108.442 113.755  1.00279.57           C
ATOM   1180  O   HIS A  72      90.365 108.660 113.886  1.00279.57           O
ATOM   1181  CB  HIS A  72      93.080 110.041 112.391  1.00279.57           C
ATOM   1182  CG  HIS A  72      93.884 111.289 112.378  1.00279.57           C
ATOM   1183  ND1 HIS A  72      93.513 112.451 113.022  1.00279.57           N
ATOM   1184  CD2 HIS A  72      95.093 111.479 111.805  1.00279.57           C
ATOM   1185  CE1 HIS A  72      94.520 113.329 112.848  1.00279.57           C
ATOM   1186  NE2 HIS A  72      95.502 112.752 112.104  1.00279.57           N
ATOM   1187  H   HIS A  72      94.622 109.163 114.097  1.00279.57           H
ATOM   1188  HA  HIS A  72      92.015 110.407 114.194  1.00279.57           H
ATOM   1189  HB2 HIS A  72      93.611 109.215 111.918  1.00279.57           H
ATOM   1190  HB3 HIS A  72      92.192 110.275 111.804  1.00279.57           H
ATOM   1191  HD2 HIS A  72      95.738 110.786 111.284  1.00279.57           H
ATOM   1192  HE1 HIS A  72      94.529 114.306 113.308  1.00279.57           H
ATOM   1193  HE2 HIS A  72      96.419 113.134 111.922  1.00279.57           H
ATOM   1194  N   SER A  73      92.021 107.181 113.612  1.00265.91           N
ATOM   1195  CA  SER A  73      91.143 105.968 113.628  1.00265.91           C
ATOM   1196  C   SER A  73      90.391 105.770 114.965  1.00265.91           C
ATOM   1197  O   SER A  73      89.198 105.482 114.961  1.00265.91           O
ATOM   1198  CB  SER A  73      91.979 104.698 113.335  1.00265.91           C
ATOM   1199  OG  SER A  73      92.592 104.688 112.076  1.00265.91           O
ATOM   1200  H   SER A  73      93.000 107.065 113.392  1.00265.91           H
ATOM   1201  HA  SER A  73      90.392 106.056 112.842  1.00265.91           H
ATOM   1202  HB2 SER A  73      92.719 104.521 114.115  1.00265.91           H
ATOM   1203  HB3 SER A  73      91.334 103.822 113.401  1.00265.91           H
ATOM   1204  HG  SER A  73      93.270 105.367 112.067  1.00265.91           H
ATOM   1205  N   GLN A  74      91.074 105.965 116.126  1.00271.13           N
ATOM   1206  CA  GLN A  74      90.403 105.886 117.450  1.00271.13           C
ATOM   1207  C   GLN A  74      89.482 107.074 117.715  1.00271.13           C
ATOM   1208  O   GLN A  74      88.479 106.879 118.387  1.00271.13           O
ATOM   1209  CB  GLN A  74      91.451 105.631 118.574  1.00271.13           C
ATOM   1210  CG  GLN A  74      92.363 106.827 118.918  1.00271.13           C
ATOM   1211  CD  GLN A  74      91.685 107.892 119.759  1.00271.13           C
ATOM   1212  OE1 GLN A  74      91.087 107.597 120.764  1.00271.13           O
ATOM   1213  NE2 GLN A  74      91.713 109.150 119.352  1.00271.13           N
ATOM   1214  H   GLN A  74      92.077 106.075 116.155  1.00271.13           H
ATOM   1215  HA  GLN A  74      89.783 104.991 117.401  1.00271.13           H
ATOM   1216  HB2 GLN A  74      90.979 105.236 119.474  1.00271.13           H
ATOM   1217  HB3 GLN A  74      92.087 104.800 118.269  1.00271.13           H
ATOM   1218  HG2 GLN A  74      93.264 106.481 119.425  1.00271.13           H
ATOM   1219  HG3 GLN A  74      92.682 107.223 117.954  1.00271.13           H
ATOM   1220 HE21 GLN A  74      92.054 109.345 118.421  1.00271.13           H
ATOM   1221 HE22 GLN A  74      91.134 109.830 119.823  1.00271.13           H
ATOM   1222  N   ASP A  75      89.745 108.267 117.147  1.00275.98           N
ATOM   1223  CA  ASP A  75      88.758 109.358 117.185  1.00275.98           C
ATOM   1224  C   ASP A  75      87.478 109.009 116.401  1.00275.98           C
ATOM   1225  O   ASP A  75      86.411 108.991 116.980  1.00275.98           O
ATOM   1226  CB  ASP A  75      89.341 110.695 116.736  1.00275.98           C
ATOM   1227  CG  ASP A  75      88.362 111.855 116.919  1.00275.98           C
ATOM   1228  OD1 ASP A  75      88.552 112.631 117.879  1.00275.98           O
ATOM   1229  OD2 ASP A  75      87.373 111.855 116.118  1.00275.98           O
ATOM   1230  H   ASP A  75      90.550 108.391 116.550  1.00275.98           H
ATOM   1231  HA  ASP A  75      88.475 109.495 118.229  1.00275.98           H
ATOM   1232  HB2 ASP A  75      89.688 110.661 115.703  1.00275.98           H
ATOM   1233  HB3 ASP A  75      90.217 110.912 117.347  1.00275.98           H
ATOM   1234  N   PHE A  76      87.649 108.569 115.147  1.00268.37           N
ATOM   1235  CA  PHE A  76      86.586 108.083 114.266  1.00268.37           C
ATOM   1236  C   PHE A  76      85.672 107.046 114.943  1.00268.37           C
ATOM   1237  O   PHE A  76      84.450 107.212 114.888  1.00268.37           O
ATOM   1238  CB  PHE A  76      87.136 107.423 112.980  1.00268.37           C
ATOM   1239  CG  PHE A  76      87.040 108.334 111.789  1.00268.37           C
ATOM   1240  CD2 PHE A  76      86.164 108.001 110.739  1.00268.37           C
ATOM   1241  CD1 PHE A  76      87.738 109.583 111.746  1.00268.37           C
ATOM   1242  CE2 PHE A  76      86.027 108.888 109.638  1.00268.37           C
ATOM   1243  CE1 PHE A  76      87.591 110.439 110.640  1.00268.37           C
ATOM   1244  CZ  PHE A  76      86.756 110.058 109.562  1.00268.37           C
ATOM   1245  H   PHE A  76      88.595 108.566 114.793  1.00268.37           H
ATOM   1246  HA  PHE A  76      85.941 108.917 113.993  1.00268.37           H
ATOM   1247  HB2 PHE A  76      88.179 107.168 113.167  1.00268.37           H
ATOM   1248  HB3 PHE A  76      86.613 106.492 112.760  1.00268.37           H
ATOM   1249  HD2 PHE A  76      85.602 107.079 110.765  1.00268.37           H
ATOM   1250  HD1 PHE A  76      88.383 109.850 112.570  1.00268.37           H
ATOM   1251  HE2 PHE A  76      85.339 108.595 108.859  1.00268.37           H
ATOM   1252  HE1 PHE A  76      88.128 111.376 110.615  1.00268.37           H
ATOM   1253  HZ  PHE A  76      86.675 110.710 108.705  1.00268.37           H
ATOM   1254  N   ALA A  77      86.281 106.071 115.623  1.00265.45           N
ATOM   1255  CA  ALA A  77      85.550 105.055 116.381  1.00265.45           C
ATOM   1256  C   ALA A  77      84.767 105.641 117.580  1.00265.45           C
ATOM   1257  O   ALA A  77      83.638 105.254 117.791  1.00265.45           O
ATOM   1258  CB  ALA A  77      86.569 104.027 116.846  1.00265.45           C
ATOM   1259  H   ALA A  77      87.283 105.997 115.521  1.00265.45           H
ATOM   1260  HA  ALA A  77      84.828 104.545 115.743  1.00265.45           H
ATOM   1261  HB1 ALA A  77      86.032 103.222 117.347  1.00265.45           H
ATOM   1262  HB2 ALA A  77      87.113 103.643 115.983  1.00265.45           H
ATOM   1263  HB3 ALA A  77      87.286 104.466 117.540  1.00265.45           H
ATOM   1264  N   ASN A  78      85.293 106.661 118.272  1.00281.88           N
ATOM   1265  CA  ASN A  78      84.529 107.419 119.283  1.00281.88           C
ATOM   1266  C   ASN A  78      83.442 108.308 118.634  1.00281.88           C
ATOM   1267  O   ASN A  78      82.292 108.277 119.098  1.00281.88           O
ATOM   1268  CB  ASN A  78      85.526 108.265 120.095  1.00281.88           C
ATOM   1269  CG  ASN A  78      86.233 107.418 121.200  1.00281.88           C
ATOM   1270  OD1 ASN A  78      85.703 107.280 122.313  1.00281.88           O
ATOM   1271  ND2 ASN A  78      87.367 106.809 120.938  1.00281.88           N
ATOM   1272  H   ASN A  78      86.198 107.004 117.984  1.00281.88           H
ATOM   1273  HA  ASN A  78      84.040 106.708 119.948  1.00281.88           H
ATOM   1274  HB2 ASN A  78      86.310 108.705 119.479  1.00281.88           H
ATOM   1275  HB3 ASN A  78      85.020 109.068 120.630  1.00281.88           H
ATOM   1276 HD21 ASN A  78      87.796 107.099 120.070  1.00281.88           H
ATOM   1277 HD22 ASN A  78      87.861 106.369 121.701  1.00281.88           H
ATOM   1278  N   SER A  79      83.775 109.091 117.613  1.00286.19           N
ATOM   1279  CA  SER A  79      82.885 110.010 116.895  1.00286.19           C
ATOM   1280  C   SER A  79      81.724 109.278 116.168  1.00286.19           C
ATOM   1281  O   SER A  79      80.660 109.872 115.957  1.00286.19           O
ATOM   1282  CB  SER A  79      83.734 110.800 115.874  1.00286.19           C
ATOM   1283  OG  SER A  79      84.549 111.721 116.586  1.00286.19           O
ATOM   1284  H   SER A  79      84.754 109.109 117.368  1.00286.19           H
ATOM   1285  HA  SER A  79      82.462 110.708 117.618  1.00286.19           H
ATOM   1286  HB2 SER A  79      83.075 111.345 115.198  1.00286.19           H
ATOM   1287  HB3 SER A  79      84.338 110.090 115.309  1.00286.19           H
ATOM   1288  HG  SER A  79      85.469 111.646 116.321  1.00286.19           H
ATOM   1289  N   VAL A  80      81.887 107.980 115.858  1.00279.84           N
ATOM   1290  CA  VAL A  80      80.763 107.063 115.540  1.00279.84           C
ATOM   1291  C   VAL A  80      80.065 106.469 116.776  1.00279.84           C
ATOM   1292  O   VAL A  80      78.828 106.456 116.757  1.00279.84           O
ATOM   1293  CB  VAL A  80      81.235 105.921 114.566  1.00279.84           C
ATOM   1294  CG1 VAL A  80      80.109 104.915 114.328  1.00279.84           C
ATOM   1295  CG2 VAL A  80      81.704 106.497 113.229  1.00279.84           C
ATOM   1296  H   VAL A  80      82.816 107.585 115.830  1.00279.84           H
ATOM   1297  HA  VAL A  80      79.988 107.604 114.996  1.00279.84           H
ATOM   1298  HB  VAL A  80      82.097 105.415 115.002  1.00279.84           H
ATOM   1299 HG11 VAL A  80      79.892 104.344 115.231  1.00279.84           H
ATOM   1300 HG12 VAL A  80      80.366 104.225 113.525  1.00279.84           H
ATOM   1301 HG13 VAL A  80      79.227 105.498 114.061  1.00279.84           H
ATOM   1302 HG21 VAL A  80      82.477 107.257 113.347  1.00279.84           H
ATOM   1303 HG22 VAL A  80      80.858 106.927 112.693  1.00279.84           H
ATOM   1304 HG23 VAL A  80      82.126 105.695 112.624  1.00279.84           H
ATOM   1305  N   LEU A  81      80.769 106.020 117.806  1.00277.78           N
ATOM   1306  CA  LEU A  81      80.169 105.421 119.033  1.00277.78           C
ATOM   1307  C   LEU A  81      79.074 106.316 119.639  1.00277.78           C
ATOM   1308  O   LEU A  81      77.921 105.915 119.760  1.00277.78           O
ATOM   1309  CB  LEU A  81      81.275 105.179 120.103  1.00277.78           C
ATOM   1310  CG  LEU A  81      81.918 103.791 120.041  1.00277.78           C
ATOM   1311  CD1 LEU A  81      83.163 103.800 120.906  1.00277.78           C
ATOM   1312  CD2 LEU A  81      80.979 102.708 120.529  1.00277.78           C
ATOM   1313  H   LEU A  81      81.765 106.182 117.794  1.00277.78           H
ATOM   1314  HA  LEU A  81      79.689 104.485 118.747  1.00277.78           H
ATOM   1315  HB2 LEU A  81      80.856 105.348 121.095  1.00277.78           H
ATOM   1316  HB3 LEU A  81      82.073 105.910 119.977  1.00277.78           H
ATOM   1317  HG  LEU A  81      82.180 103.525 119.017  1.00277.78           H
ATOM   1318 HD11 LEU A  81      83.925 104.478 120.523  1.00277.78           H
ATOM   1319 HD12 LEU A  81      83.595 102.799 120.892  1.00277.78           H
ATOM   1320 HD13 LEU A  81      82.887 104.045 121.932  1.00277.78           H
ATOM   1321 HD21 LEU A  81      81.473 101.742 120.431  1.00277.78           H
ATOM   1322 HD22 LEU A  81      80.060 102.667 119.944  1.00277.78           H
ATOM   1323 HD23 LEU A  81      80.748 102.863 121.583  1.00277.78           H
ATOM   1324  N   TYR A  82      79.412 107.559 119.951  1.00292.39           N
ATOM   1325  CA  TYR A  82      78.518 108.542 120.587  1.00292.39           C
ATOM   1326  C   TYR A  82      77.620 109.219 119.543  1.00292.39           C
ATOM   1327  O   TYR A  82      76.462 109.523 119.865  1.00292.39           O
ATOM   1328  CB  TYR A  82      79.380 109.589 121.332  1.00292.39           C
ATOM   1329  CG  TYR A  82      80.524 108.983 122.179  1.00292.39           C
ATOM   1330  CD1 TYR A  82      80.265 107.862 123.008  1.00292.39           C
ATOM   1331  CD2 TYR A  82      81.810 109.518 122.101  1.00292.39           C
ATOM   1332  CE1 TYR A  82      81.322 107.266 123.734  1.00292.39           C
ATOM   1333  CE2 TYR A  82      82.871 108.890 122.788  1.00292.39           C
ATOM   1334  CZ  TYR A  82      82.630 107.737 123.581  1.00292.39           C
ATOM   1335  OH  TYR A  82      83.625 107.126 124.211  1.00292.39           O
ATOM   1336  H   TYR A  82      80.379 107.821 119.820  1.00292.39           H
ATOM   1337  HA  TYR A  82      77.875 108.052 121.319  1.00292.39           H
ATOM   1338  HB2 TYR A  82      79.877 110.180 120.563  1.00292.39           H
ATOM   1339  HB3 TYR A  82      78.774 110.272 121.928  1.00292.39           H
ATOM   1340  HD1 TYR A  82      79.287 107.406 123.026  1.00292.39           H
ATOM   1341  HD2 TYR A  82      81.950 110.454 121.580  1.00292.39           H
ATOM   1342  HE1 TYR A  82      81.219 106.313 124.231  1.00292.39           H
ATOM   1343  HE2 TYR A  82      83.844 109.359 122.777  1.00292.39           H
ATOM   1344  HH  TYR A  82      84.435 107.264 123.714  1.00292.39           H
ATOM   1345  N   GLY A  83      78.132 109.510 118.363  1.00297.53           N
ATOM   1346  CA  GLY A  83      77.409 110.157 117.245  1.00297.53           C
ATOM   1347  C   GLY A  83      76.875 109.212 116.170  1.00297.53           C
ATOM   1348  O   GLY A  83      76.167 108.239 116.412  1.00297.53           O
ATOM   1349  H   GLY A  83      79.135 109.415 118.292  1.00297.53           H
ATOM   1350  HA2 GLY A  83      78.105 110.858 116.785  1.00297.53           H
ATOM   1351  HA3 GLY A  83      76.559 110.750 117.583  1.00297.53           H
ATOM   1352  N   GLU A  84      77.297 109.545 114.949  1.00295.82           N
ATOM   1353  CA  GLU A  84      76.771 109.018 113.662  1.00295.82           C
ATOM   1354  C   GLU A  84      77.900 108.648 112.707  1.00295.82           C
ATOM   1355  O   GLU A  84      78.313 107.498 112.652  1.00295.82           O
ATOM   1356  CB  GLU A  84      75.745 109.970 113.132  1.00295.82           C
ATOM   1357  CG  GLU A  84      75.786 111.455 113.508  1.00295.82           C
ATOM   1358  CD  GLU A  84      77.161 112.083 113.379  1.00295.82           C
ATOM   1359  OE1 GLU A  84      77.661 112.219 112.226  1.00295.82           O
ATOM   1360  OE2 GLU A  84      77.823 112.354 114.390  1.00295.82           O
ATOM   1361  H   GLU A  84      77.873 110.374 114.951  1.00295.82           H
ATOM   1362  HA  GLU A  84      76.208 108.092 113.782  1.00295.82           H
ATOM   1363  HB2 GLU A  84      75.724 109.857 112.048  1.00295.82           H
ATOM   1364  HB3 GLU A  84      74.776 109.553 113.407  1.00295.82           H
ATOM   1365  HG2 GLU A  84      75.092 112.029 112.895  1.00295.82           H
ATOM   1366  HG3 GLU A  84      75.457 111.569 114.541  1.00295.82           H
ATOM   1367  N   LYS A  85      78.451 109.613 111.984  1.00286.57           N
ATOM   1368  CA  LYS A  85      79.546 109.607 111.002  1.00286.57           C
ATOM   1369  C   LYS A  85      79.346 108.691 109.790  1.00286.57           C
ATOM   1370  O   LYS A  85      79.655 109.189 108.722  1.00286.57           O
ATOM   1371  CB  LYS A  85      80.935 109.473 111.643  1.00286.57           C
ATOM   1372  CG  LYS A  85      81.880 110.645 111.321  1.00286.57           C
ATOM   1373  CD  LYS A  85      81.390 112.092 111.494  1.00286.57           C
ATOM   1374  CE  LYS A  85      80.877 112.411 112.902  1.00286.57           C
ATOM   1375  NZ  LYS A  85      79.934 113.532 112.892  1.00286.57           N
ATOM   1376  H   LYS A  85      78.044 110.527 112.121  1.00286.57           H
ATOM   1377  HA  LYS A  85      79.497 110.570 110.494  1.00286.57           H
ATOM   1378  HB2 LYS A  85      80.801 109.395 112.722  1.00286.57           H
ATOM   1379  HB3 LYS A  85      81.418 108.553 111.312  1.00286.57           H
ATOM   1380  HG2 LYS A  85      82.787 110.492 111.906  1.00286.57           H
ATOM   1381  HG3 LYS A  85      82.195 110.556 110.281  1.00286.57           H
ATOM   1382  HD2 LYS A  85      82.219 112.776 111.316  1.00286.57           H
ATOM   1383  HD3 LYS A  85      80.632 112.336 110.750  1.00286.57           H
ATOM   1384  HE2 LYS A  85      81.730 112.719 113.506  1.00286.57           H
ATOM   1385  HE3 LYS A  85      80.386 111.546 113.348  1.00286.57           H
ATOM   1386  HZ1 LYS A  85      79.507 113.699 113.792  1.00286.57           H
ATOM   1387  HZ2 LYS A  85      79.146 113.260 112.322  1.00286.57           H
ATOM   1388  HZ3 LYS A  85      80.293 114.389 112.497  1.00286.57           H
ATOM   1389  N   GLU A  86      78.771 107.507 109.907  1.00272.90           N
ATOM   1390  CA  GLU A  86      78.170 106.780 108.775  1.00272.90           C
ATOM   1391  C   GLU A  86      76.865 106.037 109.150  1.00272.90           C
ATOM   1392  O   GLU A  86      75.770 106.478 108.791  1.00272.90           O
ATOM   1393  CB  GLU A  86      79.213 105.954 107.977  1.00272.90           C
ATOM   1394  CG  GLU A  86      79.933 104.753 108.664  1.00272.90           C
ATOM   1395  CD  GLU A  86      79.164 103.434 108.725  1.00272.90           C
ATOM   1396  OE1 GLU A  86      78.528 103.079 107.703  1.00272.90           O
ATOM   1397  OE2 GLU A  86      79.082 102.846 109.823  1.00272.90           O
ATOM   1398  H   GLU A  86      78.586 107.154 110.835  1.00272.90           H
ATOM   1399  HA  GLU A  86      77.801 107.525 108.071  1.00272.90           H
ATOM   1400  HB2 GLU A  86      78.704 105.611 107.076  1.00272.90           H
ATOM   1401  HB3 GLU A  86      79.982 106.670 107.688  1.00272.90           H
ATOM   1402  HG2 GLU A  86      80.857 104.539 108.127  1.00272.90           H
ATOM   1403  HG3 GLU A  86      80.146 105.077 109.683  1.00272.90           H
ATOM   1404  N   LEU A  87      76.967 104.940 109.898  1.00268.50           N
ATOM   1405  CA  LEU A  87      75.899 103.960 110.171  1.00268.50           C
ATOM   1406  C   LEU A  87      75.130 103.444 108.909  1.00268.50           C
ATOM   1407  O   LEU A  87      73.946 103.120 109.006  1.00268.50           O
ATOM   1408  CB  LEU A  87      74.943 104.482 111.284  1.00268.50           C
ATOM   1409  CG  LEU A  87      75.647 105.107 112.478  1.00268.50           C
ATOM   1410  CD1 LEU A  87      74.622 105.747 113.394  1.00268.50           C
ATOM   1411  CD2 LEU A  87      76.432 104.081 113.311  1.00268.50           C
ATOM   1412  H   LEU A  87      77.902 104.658 110.155  1.00268.50           H
ATOM   1413  HA  LEU A  87      76.371 103.056 110.556  1.00268.50           H
ATOM   1414  HB2 LEU A  87      74.378 105.289 110.817  1.00268.50           H
ATOM   1415  HB3 LEU A  87      74.302 103.661 111.607  1.00268.50           H
ATOM   1416  HG  LEU A  87      76.336 105.897 112.177  1.00268.50           H
ATOM   1417 HD11 LEU A  87      74.078 106.544 112.889  1.00268.50           H
ATOM   1418 HD12 LEU A  87      73.871 105.014 113.689  1.00268.50           H
ATOM   1419 HD13 LEU A  87      75.114 106.166 114.272  1.00268.50           H
ATOM   1420 HD21 LEU A  87      77.245 103.640 112.734  1.00268.50           H
ATOM   1421 HD22 LEU A  87      75.765 103.290 113.655  1.00268.50           H
ATOM   1422 HD23 LEU A  87      76.940 104.536 114.161  1.00268.50           H
ATOM   1423  N   VAL A  88      75.774 103.378 107.741  1.00261.30           N
ATOM   1424  CA  VAL A  88      75.149 102.906 106.484  1.00261.30           C
ATOM   1425  C   VAL A  88      75.402 101.449 106.160  1.00261.30           C
ATOM   1426  O   VAL A  88      74.611 100.825 105.443  1.00261.30           O
ATOM   1427  CB  VAL A  88      75.620 103.792 105.267  1.00261.30           C
ATOM   1428  CG1 VAL A  88      75.609 105.293 105.582  1.00261.30           C
ATOM   1429  CG2 VAL A  88      76.973 103.446 104.673  1.00261.30           C
ATOM   1430  H   VAL A  88      76.769 103.552 107.768  1.00261.30           H
ATOM   1431  HA  VAL A  88      74.069 103.043 106.547  1.00261.30           H
ATOM   1432  HB  VAL A  88      74.899 103.591 104.475  1.00261.30           H
ATOM   1433 HG11 VAL A  88      75.766 105.920 104.705  1.00261.30           H
ATOM   1434 HG12 VAL A  88      74.670 105.547 106.075  1.00261.30           H
ATOM   1435 HG13 VAL A  88      76.416 105.497 106.286  1.00261.30           H
ATOM   1436 HG21 VAL A  88      77.197 104.116 103.843  1.00261.30           H
ATOM   1437 HG22 VAL A  88      77.036 102.408 104.345  1.00261.30           H
ATOM   1438 HG23 VAL A  88      77.706 103.689 105.442  1.00261.30           H
ATOM   1439  N   PHE A  89      76.474 100.843 106.665  1.00233.02           N
ATOM   1440  CA  PHE A  89      76.716  99.392 106.458  1.00233.02           C
ATOM   1441  C   PHE A  89      75.703  98.573 107.316  1.00233.02           C
ATOM   1442  O   PHE A  89      75.832  98.620 108.571  1.00233.02           O
ATOM   1443  CB  PHE A  89      78.170  98.975 106.734  1.00233.02           C
ATOM   1444  CG  PHE A  89      79.167  99.372 105.656  1.00233.02           C
ATOM   1445  CD2 PHE A  89      79.404  98.553 104.544  1.00233.02           C
ATOM   1446  CD1 PHE A  89      79.853 100.573 105.773  1.00233.02           C
ATOM   1447  CE2 PHE A  89      80.342  98.910 103.562  1.00233.02           C
ATOM   1448  CE1 PHE A  89      80.765 100.993 104.808  1.00233.02           C
ATOM   1449  CZ  PHE A  89      81.024 100.150 103.678  1.00233.02           C
ATOM   1450  H   PHE A  89      77.105 101.383 107.241  1.00233.02           H
ATOM   1451  HA  PHE A  89      76.488  99.191 105.411  1.00233.02           H
ATOM   1452  HB2 PHE A  89      78.486  99.388 107.692  1.00233.02           H
ATOM   1453  HB3 PHE A  89      78.272  97.894 106.833  1.00233.02           H
ATOM   1454  HD2 PHE A  89      78.915  97.593 104.478  1.00233.02           H
ATOM   1455  HD1 PHE A  89      79.672 101.227 106.613  1.00233.02           H
ATOM   1456  HE2 PHE A  89      80.486  98.302 102.680  1.00233.02           H
ATOM   1457  HE1 PHE A  89      81.311 101.918 104.923  1.00233.02           H
ATOM   1458  HZ  PHE A  89      81.726 100.475 102.924  1.00233.02           H
ATOM   1459  N   PRO A  90      74.750  97.833 106.757  1.00214.94           N
ATOM   1460  CA  PRO A  90      73.572  97.295 107.514  1.00214.94           C
ATOM   1461  C   PRO A  90      73.966  96.310 108.624  1.00214.94           C
ATOM   1462  O   PRO A  90      74.586  95.272 108.357  1.00214.94           O
ATOM   1463  CB  PRO A  90      72.611  96.698 106.456  1.00214.94           C
ATOM   1464  CG  PRO A  90      73.481  96.482 105.235  1.00214.94           C
ATOM   1465  CD  PRO A  90      74.519  97.602 105.304  1.00214.94           C
ATOM   1466  HA  PRO A  90      73.037  98.126 107.973  1.00214.94           H
ATOM   1467  HB2 PRO A  90      72.164  95.787 106.854  1.00214.94           H
ATOM   1468  HB3 PRO A  90      71.808  97.389 106.199  1.00214.94           H
ATOM   1469  HG2 PRO A  90      74.007  95.530 105.295  1.00214.94           H
ATOM   1470  HG3 PRO A  90      72.896  96.575 104.320  1.00214.94           H
ATOM   1471  HD2 PRO A  90      74.049  98.485 104.872  1.00214.94           H
ATOM   1472  HD3 PRO A  90      75.439  97.266 104.826  1.00214.94           H
ATOM   1473  N   THR A  91      73.640  96.674 109.871  1.00191.56           N
ATOM   1474  CA  THR A  91      74.135  96.027 111.116  1.00191.56           C
ATOM   1475  C   THR A  91      73.871  94.518 111.162  1.00191.56           C
ATOM   1476  O   THR A  91      74.792  93.715 111.445  1.00191.56           O
ATOM   1477  CB  THR A  91      73.515  96.701 112.357  1.00191.56           C
ATOM   1478  OG1 THR A  91      72.119  96.614 112.277  1.00191.56           O
ATOM   1479  CG2 THR A  91      73.927  98.154 112.508  1.00191.56           C
ATOM   1480  H   THR A  91      73.154  97.548 110.016  1.00191.56           H
ATOM   1481  HA  THR A  91      75.211  96.182 111.192  1.00191.56           H
ATOM   1482  HB  THR A  91      73.873  96.174 113.241  1.00191.56           H
ATOM   1483  HG1 THR A  91      71.744  97.063 113.037  1.00191.56           H
ATOM   1484 HG21 THR A  91      73.555  98.517 113.467  1.00191.56           H
ATOM   1485 HG22 THR A  91      73.529  98.782 111.711  1.00191.56           H
ATOM   1486 HG23 THR A  91      75.017  98.179 112.512  1.00191.56           H
ATOM   1487  N   LYS A  92      72.673  94.102 110.750  1.00200.00           N
ATOM   1488  CA  LYS A  92      72.258  92.712 110.562  1.00200.00           C
ATOM   1489  C   LYS A  92      73.228  91.919 109.670  1.00200.00           C
ATOM   1490  O   LYS A  92      73.518  90.747 109.931  1.00200.00           O
ATOM   1491  CB  LYS A  92      70.799  92.620 110.047  1.00200.00           C
ATOM   1492  CG  LYS A  92      69.921  93.909 110.018  1.00200.00           C
ATOM   1493  CD  LYS A  92      70.151  94.784 108.785  1.00200.00           C
ATOM   1494  CE  LYS A  92      69.301  96.050 108.676  1.00200.00           C
ATOM   1495  NZ  LYS A  92      67.876  95.769 108.606  1.00200.00           N
ATOM   1496  H   LYS A  92      71.987  94.830 110.612  1.00200.00           H
ATOM   1497  HA  LYS A  92      72.260  92.189 111.518  1.00200.00           H
ATOM   1498  HB2 LYS A  92      70.767  92.075 109.104  1.00200.00           H
ATOM   1499  HB3 LYS A  92      70.274  91.926 110.703  1.00200.00           H
ATOM   1500  HG2 LYS A  92      68.897  93.535 109.996  1.00200.00           H
ATOM   1501  HG3 LYS A  92      70.085  94.466 110.941  1.00200.00           H
ATOM   1502  HD2 LYS A  92      71.193  95.098 108.850  1.00200.00           H
ATOM   1503  HD3 LYS A  92      70.027  94.193 107.878  1.00200.00           H
ATOM   1504  HE2 LYS A  92      69.503  96.702 109.525  1.00200.00           H
ATOM   1505  HE3 LYS A  92      69.637  96.553 107.769  1.00200.00           H
ATOM   1506  HZ1 LYS A  92      67.314  96.593 108.449  1.00200.00           H
ATOM   1507  HZ2 LYS A  92      67.593  95.045 107.962  1.00200.00           H
ATOM   1508  HZ3 LYS A  92      67.568  95.433 109.507  1.00200.00           H
ATOM   1509  N   ARG A  93      73.738  92.528 108.594  1.00184.27           N
ATOM   1510  CA  ARG A  93      74.729  91.943 107.708  1.00184.27           C
ATOM   1511  C   ARG A  93      76.125  91.840 108.374  1.00184.27           C
ATOM   1512  O   ARG A  93      76.867  90.915 108.050  1.00184.27           O
ATOM   1513  CB  ARG A  93      74.767  92.645 106.360  1.00184.27           C
ATOM   1514  CG  ARG A  93      75.623  91.887 105.351  1.00184.27           C
ATOM   1515  CD  ARG A  93      77.043  92.409 105.315  1.00184.27           C
ATOM   1516  NE  ARG A  93      77.195  93.447 104.312  1.00184.27           N
ATOM   1517  CZ  ARG A  93      77.246  94.762 104.391  1.00184.27           C
ATOM   1518  NH1 ARG A  93      77.318  95.401 105.524  1.00184.27           N
ATOM   1519  NH2 ARG A  93      77.264  95.470 103.321  1.00184.27           N
ATOM   1520  H   ARG A  93      73.507  93.501 108.450  1.00184.27           H
ATOM   1521  HA  ARG A  93      74.404  90.919 107.523  1.00184.27           H
ATOM   1522  HB2 ARG A  93      73.751  92.734 105.975  1.00184.27           H
ATOM   1523  HB3 ARG A  93      75.161  93.652 106.495  1.00184.27           H
ATOM   1524  HG2 ARG A  93      75.656  90.828 105.608  1.00184.27           H
ATOM   1525  HG3 ARG A  93      75.191  91.938 104.351  1.00184.27           H
ATOM   1526  HD2 ARG A  93      77.667  91.563 105.025  1.00184.27           H
ATOM   1527  HD3 ARG A  93      77.364  92.755 106.297  1.00184.27           H
ATOM   1528  HE  ARG A  93      77.233  93.104 103.362  1.00184.27           H
ATOM   1529 HH11 ARG A  93      77.307  94.854 106.374  1.00184.27           H
ATOM   1530 HH12 ARG A  93      77.470  96.399 105.535  1.00184.27           H
ATOM   1531 HH21 ARG A  93      77.212  94.928 102.471  1.00184.27           H
ATOM   1532 HH22 ARG A  93      77.199  96.477 103.274  1.00184.27           H
ATOM   1533  N   THR A  94      76.434  92.737 109.293  1.00184.64           N
ATOM   1534  CA  THR A  94      77.693  92.686 110.103  1.00184.64           C
ATOM   1535  C   THR A  94      77.646  91.508 111.077  1.00184.64           C
ATOM   1536  O   THR A  94      78.609  90.741 111.117  1.00184.64           O
ATOM   1537  CB  THR A  94      78.033  93.999 110.836  1.00184.64           C
ATOM   1538  OG1 THR A  94      77.290  94.246 112.034  1.00184.64           O
ATOM   1539  CG2 THR A  94      77.848  95.248 109.958  1.00184.64           C
ATOM   1540  H   THR A  94      75.772  93.488 109.427  1.00184.64           H
ATOM   1541  HA  THR A  94      78.529  92.498 109.429  1.00184.64           H
ATOM   1542  HB  THR A  94      79.089  93.939 111.100  1.00184.64           H
ATOM   1543  HG1 THR A  94      76.353  94.134 111.857  1.00184.64           H
ATOM   1544 HG21 THR A  94      78.240  96.107 110.503  1.00184.64           H
ATOM   1545 HG22 THR A  94      78.389  95.149 109.017  1.00184.64           H
ATOM   1546 HG23 THR A  94      76.798  95.398 109.708  1.00184.64           H
ATOM   1547  N   GLU A  95      76.492  91.271 111.755  1.00187.84           N
ATOM   1548  CA  GLU A  95      76.178  90.024 112.507  1.00187.84           C
ATOM   1549  C   GLU A  95      76.252  88.740 111.613  1.00187.84           C
ATOM   1550  O   GLU A  95      76.957  87.780 111.985  1.00187.84           O
ATOM   1551  CB  GLU A  95      74.739  90.142 113.045  1.00187.84           C
ATOM   1552  CG  GLU A  95      74.657  90.622 114.478  1.00187.84           C
ATOM   1553  CD  GLU A  95      74.710  89.490 115.532  1.00187.84           C
ATOM   1554  OE1 GLU A  95      74.964  88.308 115.209  1.00187.84           O
ATOM   1555  OE2 GLU A  95      74.424  89.778 116.735  1.00187.84           O
ATOM   1556  H   GLU A  95      75.757  91.945 111.596  1.00187.84           H
ATOM   1557  HA  GLU A  95      76.858  89.909 113.351  1.00187.84           H
ATOM   1558  HB2 GLU A  95      74.132  90.829 112.455  1.00187.84           H
ATOM   1559  HB3 GLU A  95      74.210  89.194 112.952  1.00187.84           H
ATOM   1560  HG2 GLU A  95      75.438  91.352 114.688  1.00187.84           H
ATOM   1561  HG3 GLU A  95      73.699  91.131 114.584  1.00187.84           H
ATOM   1562  N   ASN A  96      75.637  88.787 110.429  1.00190.86           N
ATOM   1563  CA  ASN A  96      75.674  87.725 109.412  1.00190.86           C
ATOM   1564  C   ASN A  96      77.112  87.290 109.016  1.00190.86           C
ATOM   1565  O   ASN A  96      77.332  86.145 108.644  1.00190.86           O
ATOM   1566  CB  ASN A  96      74.826  88.231 108.193  1.00190.86           C
ATOM   1567  CG  ASN A  96      74.609  87.203 107.106  1.00190.86           C
ATOM   1568  OD1 ASN A  96      75.526  86.684 106.476  1.00190.86           O
ATOM   1569  ND2 ASN A  96      73.365  86.812 106.873  1.00190.86           N
ATOM   1570  H   ASN A  96      75.025  89.551 110.180  1.00190.86           H
ATOM   1571  HA  ASN A  96      75.171  86.842 109.808  1.00190.86           H
ATOM   1572  HB2 ASN A  96      75.352  89.074 107.744  1.00190.86           H
ATOM   1573  HB3 ASN A  96      73.869  88.545 108.609  1.00190.86           H
ATOM   1574 HD21 ASN A  96      72.526  87.245 107.231  1.00190.86           H
ATOM   1575 HD22 ASN A  96      73.248  86.086 106.182  1.00190.86           H
ATOM   1576  N   LEU A  97      78.090  88.197 109.128  1.00185.99           N
ATOM   1577  CA  LEU A  97      79.522  87.832 109.099  1.00185.99           C
ATOM   1578  C   LEU A  97      79.985  87.354 110.473  1.00185.99           C
ATOM   1579  O   LEU A  97      80.262  86.177 110.650  1.00185.99           O
ATOM   1580  CB  LEU A  97      80.400  88.946 108.501  1.00185.99           C
ATOM   1581  CG  LEU A  97      80.541  89.055 106.976  1.00185.99           C
ATOM   1582  CD1 LEU A  97      81.271  87.820 106.403  1.00185.99           C
ATOM   1583  CD2 LEU A  97      79.196  89.157 106.225  1.00185.99           C
ATOM   1584  H   LEU A  97      77.871  89.160 109.341  1.00185.99           H
ATOM   1585  HA  LEU A  97      79.616  86.936 108.487  1.00185.99           H
ATOM   1586  HB2 LEU A  97      80.043  89.896 108.898  1.00185.99           H
ATOM   1587  HB3 LEU A  97      81.404  88.765 108.886  1.00185.99           H
ATOM   1588  HG  LEU A  97      81.138  89.934 106.731  1.00185.99           H
ATOM   1589 HD11 LEU A  97      82.290  87.783 106.789  1.00185.99           H
ATOM   1590 HD12 LEU A  97      80.757  86.898 106.675  1.00185.99           H
ATOM   1591 HD13 LEU A  97      81.337  87.912 105.319  1.00185.99           H
ATOM   1592 HD21 LEU A  97      78.682  90.038 106.609  1.00185.99           H
ATOM   1593 HD22 LEU A  97      78.484  88.338 106.321  1.00185.99           H
ATOM   1594 HD23 LEU A  97      79.402  89.363 105.175  1.00185.99           H
ATOM   1595  N   MET A  98      80.149  88.284 111.427  1.00179.13           N
ATOM   1596  CA  MET A  98      80.992  88.073 112.609  1.00179.13           C
ATOM   1597  C   MET A  98      80.514  86.985 113.562  1.00179.13           C
ATOM   1598  O   MET A  98      81.334  86.224 114.093  1.00179.13           O
ATOM   1599  CB  MET A  98      81.389  89.441 113.253  1.00179.13           C
ATOM   1600  CG  MET A  98      81.024  89.572 114.747  1.00179.13           C
ATOM   1601  SD  MET A  98      79.261  89.735 115.144  1.00179.13           S
ATOM   1602  CE  MET A  98      78.967  91.449 114.644  1.00179.13           C
ATOM   1603  H   MET A  98      79.794  89.212 111.245  1.00179.13           H
ATOM   1604  HA  MET A  98      81.926  87.630 112.263  1.00179.13           H
ATOM   1605  HB2 MET A  98      82.469  89.534 113.144  1.00179.13           H
ATOM   1606  HB3 MET A  98      80.930  90.242 112.673  1.00179.13           H
ATOM   1607  HG2 MET A  98      81.400  88.721 115.315  1.00179.13           H
ATOM   1608  HG3 MET A  98      81.534  90.427 115.191  1.00179.13           H
ATOM   1609  HE1 MET A  98      79.079  91.574 113.567  1.00179.13           H
ATOM   1610  HE2 MET A  98      77.952  91.733 114.924  1.00179.13           H
ATOM   1611  HE3 MET A  98      79.672  92.097 115.164  1.00179.13           H
ATOM   1612  N   ARG A  99      79.196  86.812 113.726  1.00183.17           N
ATOM   1613  CA  ARG A  99      78.576  85.750 114.540  1.00183.17           C
ATOM   1614  C   ARG A  99      78.900  84.355 114.021  1.00183.17           C
ATOM   1615  O   ARG A  99      78.927  83.420 114.827  1.00183.17           O
ATOM   1616  CB  ARG A  99      77.060  86.051 114.660  1.00183.17           C
ATOM   1617  CG  ARG A  99      76.320  85.258 115.759  1.00183.17           C
ATOM   1618  CD  ARG A  99      76.598  85.804 117.160  1.00183.17           C
ATOM   1619  NE  ARG A  99      75.706  86.895 117.519  1.00183.17           N
ATOM   1620  CZ  ARG A  99      74.941  87.030 118.581  1.00183.17           C
ATOM   1621  NH1 ARG A  99      74.869  86.154 119.513  1.00183.17           N
ATOM   1622  NH2 ARG A  99      74.173  88.043 118.767  1.00183.17           N
ATOM   1623  H   ARG A  99      78.582  87.449 113.238  1.00183.17           H
ATOM   1624  HA  ARG A  99      79.032  85.821 115.527  1.00183.17           H
ATOM   1625  HB2 ARG A  99      76.969  87.120 114.850  1.00183.17           H
ATOM   1626  HB3 ARG A  99      76.565  85.844 113.711  1.00183.17           H
ATOM   1627  HG2 ARG A  99      76.660  84.223 115.764  1.00183.17           H
ATOM   1628  HG3 ARG A  99      75.248  85.239 115.564  1.00183.17           H
ATOM   1629  HD2 ARG A  99      76.489  84.992 117.879  1.00183.17           H
ATOM   1630  HD3 ARG A  99      77.639  86.123 117.205  1.00183.17           H
ATOM   1631  HE  ARG A  99      75.507  87.563 116.788  1.00183.17           H
ATOM   1632 HH11 ARG A  99      75.452  85.330 119.479  1.00183.17           H
ATOM   1633 HH12 ARG A  99      74.146  86.298 120.203  1.00183.17           H
ATOM   1634 HH21 ARG A  99      74.159  88.771 118.067  1.00183.17           H
ATOM   1635 HH22 ARG A  99      73.520  88.001 119.536  1.00183.17           H
ATOM   1636  N   LYS A 100      79.128  84.227 112.718  1.00186.38           N
ATOM   1637  CA  LYS A 100      79.526  82.941 112.101  1.00186.38           C
ATOM   1638  C   LYS A 100      81.019  82.632 112.279  1.00186.38           C
ATOM   1639  O   LYS A 100      81.426  81.524 111.927  1.00186.38           O
ATOM   1640  CB  LYS A 100      79.116  82.931 110.636  1.00186.38           C
ATOM   1641  CG  LYS A 100      77.597  83.099 110.392  1.00186.38           C
ATOM   1642  CD  LYS A 100      77.174  83.048 108.947  1.00186.38           C
ATOM   1643  CE  LYS A 100      75.654  83.386 108.724  1.00186.38           C
ATOM   1644  NZ  LYS A 100      75.376  84.010 107.381  1.00186.38           N
ATOM   1645  H   LYS A 100      79.102  85.081 112.179  1.00186.38           H
ATOM   1646  HA  LYS A 100      78.996  82.122 112.588  1.00186.38           H
ATOM   1647  HB2 LYS A 100      79.650  83.710 110.092  1.00186.38           H
ATOM   1648  HB3 LYS A 100      79.420  81.991 110.175  1.00186.38           H
ATOM   1649  HG2 LYS A 100      77.268  84.075 110.748  1.00186.38           H
ATOM   1650  HG3 LYS A 100      77.044  82.335 110.940  1.00186.38           H
ATOM   1651  HD2 LYS A 100      77.747  83.776 108.372  1.00186.38           H
ATOM   1652  HD3 LYS A 100      77.338  82.060 108.516  1.00186.38           H
ATOM   1653  HE2 LYS A 100      75.428  84.088 109.526  1.00186.38           H
ATOM   1654  HE3 LYS A 100      75.100  82.458 108.864  1.00186.38           H
ATOM   1655  HZ1 LYS A 100      75.469  83.426 106.562  1.00186.38           H
ATOM   1656  HZ2 LYS A 100      74.407  84.280 107.286  1.00186.38           H
ATOM   1657  HZ3 LYS A 100      75.920  84.855 107.282  1.00186.38           H
ATOM   1658  N   ASN A 101      81.808  83.498 112.956  1.00186.94           N
ATOM   1659  CA  ASN A 101      83.221  83.309 113.305  1.00186.94           C
ATOM   1660  C   ASN A 101      83.571  83.970 114.669  1.00186.94           C
ATOM   1661  O   ASN A 101      84.597  84.613 114.881  1.00186.94           O
ATOM   1662  CB  ASN A 101      84.161  83.806 112.166  1.00186.94           C
ATOM   1663  CG  ASN A 101      85.589  83.280 112.300  1.00186.94           C
ATOM   1664  OD1 ASN A 101      85.882  82.314 112.986  1.00186.94           O
ATOM   1665  ND2 ASN A 101      86.526  83.797 111.560  1.00186.94           N
ATOM   1666  H   ASN A 101      81.433  84.420 113.129  1.00186.94           H
ATOM   1667  HA  ASN A 101      83.340  82.229 113.391  1.00186.94           H
ATOM   1668  HB2 ASN A 101      84.191  84.895 112.190  1.00186.94           H
ATOM   1669  HB3 ASN A 101      83.772  83.478 111.203  1.00186.94           H
ATOM   1670 HD21 ASN A 101      86.357  84.527 110.883  1.00186.94           H
ATOM   1671 HD22 ASN A 101      87.468  83.440 111.629  1.00186.94           H
ATOM   1672  N   THR A 102      82.678  83.832 115.648  1.00183.50           N
ATOM   1673  CA  THR A 102      82.823  84.329 117.020  1.00183.50           C
ATOM   1674  C   THR A 102      82.126  83.381 118.049  1.00183.50           C
ATOM   1675  O   THR A 102      80.937  83.228 118.007  1.00183.50           O
ATOM   1676  CB  THR A 102      82.332  85.790 117.186  1.00183.50           C
ATOM   1677  OG1 THR A 102      83.246  86.642 116.572  1.00183.50           O
ATOM   1678  CG2 THR A 102      82.266  86.186 118.688  1.00183.50           C
ATOM   1679  H   THR A 102      81.818  83.332 115.471  1.00183.50           H
ATOM   1680  HA  THR A 102      83.873  84.325 117.311  1.00183.50           H
ATOM   1681  HB  THR A 102      81.340  85.934 116.758  1.00183.50           H
ATOM   1682  HG1 THR A 102      83.624  86.197 115.810  1.00183.50           H
ATOM   1683 HG21 THR A 102      82.024  87.248 118.646  1.00183.50           H
ATOM   1684 HG22 THR A 102      81.499  85.659 119.256  1.00183.50           H
ATOM   1685 HG23 THR A 102      83.242  86.041 119.152  1.00183.50           H
ATOM   1686  N   CYS A 103      82.849  82.796 118.996  1.00181.55           N
ATOM   1687  CA  CYS A 103      82.329  81.825 119.962  1.00181.55           C
ATOM   1688  C   CYS A 103      82.222  82.486 121.373  1.00181.55           C
ATOM   1689  O   CYS A 103      82.625  81.898 122.381  1.00181.55           O
ATOM   1690  CB  CYS A 103      83.171  80.553 119.929  1.00181.55           C
ATOM   1691  SG  CYS A 103      83.153  79.710 118.318  1.00181.55           S
ATOM   1692  H   CYS A 103      83.830  83.034 119.020  1.00181.55           H
ATOM   1693  HA  CYS A 103      81.297  81.601 119.691  1.00181.55           H
ATOM   1694  HB2 CYS A 103      84.177  80.805 120.265  1.00181.55           H
ATOM   1695  HB3 CYS A 103      82.765  79.841 120.649  1.00181.55           H
ATOM   1696  HG  CYS A 103      81.863  79.366 118.366  1.00181.55           H
ATOM   1697  N   LEU A 104      81.656  83.711 121.454  1.00200.04           N
ATOM   1698  CA  LEU A 104      81.687  84.520 122.642  1.00200.04           C
ATOM   1699  C   LEU A 104      80.463  85.473 122.715  1.00200.04           C
ATOM   1700  O   LEU A 104      79.858  85.824 121.705  1.00200.04           O
ATOM   1701  CB  LEU A 104      83.040  85.280 122.689  1.00200.04           C
ATOM   1702  CG  LEU A 104      83.446  85.895 124.009  1.00200.04           C
ATOM   1703  CD1 LEU A 104      83.628  84.834 125.124  1.00200.04           C
ATOM   1704  CD2 LEU A 104      84.748  86.646 123.813  1.00200.04           C
ATOM   1705  H   LEU A 104      81.285  84.097 120.598  1.00200.04           H
ATOM   1706  HA  LEU A 104      81.600  83.868 123.511  1.00200.04           H
ATOM   1707  HB2 LEU A 104      83.016  86.060 121.928  1.00200.04           H
ATOM   1708  HB3 LEU A 104      83.845  84.614 122.376  1.00200.04           H
ATOM   1709  HG  LEU A 104      82.675  86.596 124.329  1.00200.04           H
ATOM   1710 HD11 LEU A 104      84.055  85.255 126.035  1.00200.04           H
ATOM   1711 HD12 LEU A 104      82.672  84.413 125.434  1.00200.04           H
ATOM   1712 HD13 LEU A 104      84.363  84.108 124.777  1.00200.04           H
ATOM   1713 HD21 LEU A 104      85.071  87.062 124.768  1.00200.04           H
ATOM   1714 HD22 LEU A 104      84.572  87.452 123.101  1.00200.04           H
ATOM   1715 HD23 LEU A 104      85.538  85.982 123.463  1.00200.04           H
ATOM   1716  N   ARG A 105      80.114  85.893 123.927  1.00232.04           N
ATOM   1717  CA  ARG A 105      79.063  86.887 124.226  1.00232.04           C
ATOM   1718  C   ARG A 105      79.512  88.276 123.769  1.00232.04           C
ATOM   1719  O   ARG A 105      80.120  89.048 124.541  1.00232.04           O
ATOM   1720  CB  ARG A 105      78.814  86.772 125.732  1.00232.04           C
ATOM   1721  CG  ARG A 105      77.852  87.791 126.344  1.00232.04           C
ATOM   1722  CD  ARG A 105      76.388  87.764 125.942  1.00232.04           C
ATOM   1723  NE  ARG A 105      75.666  88.647 126.857  1.00232.04           N
ATOM   1724  CZ  ARG A 105      75.440  89.933 126.728  1.00232.04           C
ATOM   1725  NH1 ARG A 105      75.779  90.618 125.677  1.00232.04           N
ATOM   1726  NH2 ARG A 105      74.828  90.581 127.685  1.00232.04           N
ATOM   1727  H   ARG A 105      80.658  85.513 124.688  1.00232.04           H
ATOM   1728  HA  ARG A 105      78.163  86.622 123.671  1.00232.04           H
ATOM   1729  HB2 ARG A 105      79.784  86.914 126.210  1.00232.04           H
ATOM   1730  HB3 ARG A 105      78.494  85.757 125.967  1.00232.04           H
ATOM   1731  HG2 ARG A 105      77.928  87.656 127.423  1.00232.04           H
ATOM   1732  HG3 ARG A 105      78.280  88.770 126.130  1.00232.04           H
ATOM   1733  HD2 ARG A 105      76.261  88.025 124.892  1.00232.04           H
ATOM   1734  HD3 ARG A 105      76.015  86.744 126.034  1.00232.04           H
ATOM   1735  HE  ARG A 105      75.483  88.245 127.765  1.00232.04           H
ATOM   1736 HH11 ARG A 105      76.268  90.163 124.920  1.00232.04           H
ATOM   1737 HH12 ARG A 105      75.380  91.537 125.552  1.00232.04           H
ATOM   1738 HH21 ARG A 105      74.651  90.106 128.559  1.00232.04           H
ATOM   1739 HH22 ARG A 105      74.410  91.480 127.494  1.00232.04           H
ATOM   1740  N   ILE A 106      79.237  88.558 122.506  1.00226.39           N
ATOM   1741  CA  ILE A 106      79.277  89.918 121.962  1.00226.39           C
ATOM   1742  C   ILE A 106      78.209  90.795 122.631  1.00226.39           C
ATOM   1743  O   ILE A 106      77.376  90.305 123.390  1.00226.39           O
ATOM   1744  CB  ILE A 106      79.145  89.944 120.423  1.00226.39           C
ATOM   1745  CG1 ILE A 106      77.742  89.518 119.891  1.00226.39           C
ATOM   1746  CG2 ILE A 106      80.265  89.113 119.784  1.00226.39           C
ATOM   1747  CD1 ILE A 106      77.574  89.895 118.444  1.00226.39           C
ATOM   1748  H   ILE A 106      78.879  87.800 121.942  1.00226.39           H
ATOM   1749  HA  ILE A 106      80.222  90.368 122.264  1.00226.39           H
ATOM   1750  HB  ILE A 106      79.281  90.974 120.091  1.00226.39           H
ATOM   1751 HG12 ILE A 106      77.612  88.442 120.006  1.00226.39           H
ATOM   1752 HG13 ILE A 106      76.971  89.986 120.503  1.00226.39           H
ATOM   1753 HG21 ILE A 106      81.240  89.415 120.166  1.00226.39           H
ATOM   1754 HG22 ILE A 106      80.273  89.166 118.695  1.00226.39           H
ATOM   1755 HG23 ILE A 106      80.070  88.064 120.008  1.00226.39           H
ATOM   1756 HD11 ILE A 106      76.562  89.701 118.089  1.00226.39           H
ATOM   1757 HD12 ILE A 106      77.751  90.967 118.357  1.00226.39           H
ATOM   1758 HD13 ILE A 106      78.248  89.341 117.791  1.00226.39           H
ATOM   1759  N   SER A 107      78.204  92.080 122.325  1.00204.28           N
ATOM   1760  CA  SER A 107      77.121  93.026 122.735  1.00204.28           C
ATOM   1761  C   SER A 107      76.861  94.000 121.586  1.00204.28           C
ATOM   1762  O   SER A 107      77.680  94.154 120.699  1.00204.28           O
ATOM   1763  CB  SER A 107      77.586  93.713 124.026  1.00204.28           C
ATOM   1764  OG  SER A 107      78.797  94.430 123.836  1.00204.28           O
ATOM   1765  H   SER A 107      78.926  92.422 121.707  1.00204.28           H
ATOM   1766  HA  SER A 107      76.182  92.518 122.954  1.00204.28           H
ATOM   1767  HB2 SER A 107      76.764  94.366 124.319  1.00204.28           H
ATOM   1768  HB3 SER A 107      77.776  93.006 124.834  1.00204.28           H
ATOM   1769  HG  SER A 107      79.504  93.800 123.992  1.00204.28           H
ATOM   1770  N   GLN A 108      75.719  94.632 121.616  1.00200.17           N
ATOM   1771  CA  GLN A 108      75.198  95.567 120.589  1.00200.17           C
ATOM   1772  C   GLN A 108      76.234  96.698 120.249  1.00200.17           C
ATOM   1773  O   GLN A 108      76.314  97.095 119.079  1.00200.17           O
ATOM   1774  CB  GLN A 108      73.829  96.117 121.081  1.00200.17           C
ATOM   1775  CG  GLN A 108      73.838  97.004 122.364  1.00200.17           C
ATOM   1776  CD  GLN A 108      74.659  96.437 123.553  1.00200.17           C
ATOM   1777  OE1 GLN A 108      75.815  96.742 123.706  1.00200.17           O
ATOM   1778  NE2 GLN A 108      74.137  95.541 124.375  1.00200.17           N
ATOM   1779  H   GLN A 108      75.140  94.463 122.427  1.00200.17           H
ATOM   1780  HA  GLN A 108      75.021  95.029 119.658  1.00200.17           H
ATOM   1781  HB2 GLN A 108      73.376  96.695 120.276  1.00200.17           H
ATOM   1782  HB3 GLN A 108      73.168  95.267 121.250  1.00200.17           H
ATOM   1783  HG2 GLN A 108      74.191  98.008 122.126  1.00200.17           H
ATOM   1784  HG3 GLN A 108      72.819  97.178 122.709  1.00200.17           H
ATOM   1785 HE21 GLN A 108      73.195  95.187 124.286  1.00200.17           H
ATOM   1786 HE22 GLN A 108      74.700  95.125 125.103  1.00200.17           H
ATOM   1787  N   SER A 109      77.034  97.145 121.232  1.00199.19           N
ATOM   1788  CA  SER A 109      78.053  98.170 121.104  1.00199.19           C
ATOM   1789  C   SER A 109      79.136  97.796 120.080  1.00199.19           C
ATOM   1790  O   SER A 109      79.737  98.721 119.506  1.00199.19           O
ATOM   1791  CB  SER A 109      78.679  98.439 122.472  1.00199.19           C
ATOM   1792  OG  SER A 109      79.322  97.313 123.054  1.00199.19           O
ATOM   1793  H   SER A 109      76.830  96.764 122.145  1.00199.19           H
ATOM   1794  HA  SER A 109      77.591  99.094 120.756  1.00199.19           H
ATOM   1795  HB2 SER A 109      79.351  99.289 122.358  1.00199.19           H
ATOM   1796  HB3 SER A 109      77.911  98.760 123.176  1.00199.19           H
ATOM   1797  HG  SER A 109      78.725  96.580 123.220  1.00199.19           H
ATOM   1798  N   ALA A 110      79.342  96.527 119.734  1.00196.03           N
ATOM   1799  CA  ALA A 110      80.476  96.125 118.908  1.00196.03           C
ATOM   1800  C   ALA A 110      80.382  96.614 117.428  1.00196.03           C
ATOM   1801  O   ALA A 110      81.395  96.938 116.790  1.00196.03           O
ATOM   1802  CB  ALA A 110      80.558  94.587 118.934  1.00196.03           C
ATOM   1803  H   ALA A 110      78.719  95.821 120.099  1.00196.03           H
ATOM   1804  HA  ALA A 110      81.382  96.559 119.331  1.00196.03           H
ATOM   1805  HB1 ALA A 110      79.617  94.171 118.576  1.00196.03           H
ATOM   1806  HB2 ALA A 110      80.741  94.248 119.954  1.00196.03           H
ATOM   1807  HB3 ALA A 110      81.346  94.245 118.262  1.00196.03           H
ATOM   1808  N   VAL A 111      79.172  96.663 116.874  1.00197.49           N
ATOM   1809  CA  VAL A 111      78.995  96.980 115.446  1.00197.49           C
ATOM   1810  C   VAL A 111      79.352  98.401 115.069  1.00197.49           C
ATOM   1811  O   VAL A 111      79.934  98.581 114.033  1.00197.49           O
ATOM   1812  CB  VAL A 111      77.594  96.555 114.882  1.00197.49           C
ATOM   1813  CG1 VAL A 111      77.244  95.123 115.281  1.00197.49           C
ATOM   1814  CG2 VAL A 111      76.437  97.437 115.392  1.00197.49           C
ATOM   1815  H   VAL A 111      78.379  96.377 117.431  1.00197.49           H
ATOM   1816  HA  VAL A 111      79.720  96.361 114.917  1.00197.49           H
ATOM   1817  HB  VAL A 111      77.650  96.699 113.803  1.00197.49           H
ATOM   1818 HG11 VAL A 111      78.099  94.502 115.014  1.00197.49           H
ATOM   1819 HG12 VAL A 111      76.395  94.750 114.709  1.00197.49           H
ATOM   1820 HG13 VAL A 111      76.974  95.017 116.332  1.00197.49           H
ATOM   1821 HG21 VAL A 111      75.499  97.061 114.982  1.00197.49           H
ATOM   1822 HG22 VAL A 111      76.591  98.455 115.034  1.00197.49           H
ATOM   1823 HG23 VAL A 111      76.426  97.415 116.482  1.00197.49           H
ATOM   1824  N   LYS A 112      79.125  99.399 115.945  1.00198.02           N
ATOM   1825  CA  LYS A 112      79.574 100.804 115.734  1.00198.02           C
ATOM   1826  C   LYS A 112      81.104 100.892 115.664  1.00198.02           C
ATOM   1827  O   LYS A 112      81.610 101.574 114.770  1.00198.02           O
ATOM   1828  CB  LYS A 112      79.067 101.722 116.880  1.00198.02           C
ATOM   1829  CG  LYS A 112      77.649 102.217 116.612  1.00198.02           C
ATOM   1830  CD  LYS A 112      77.381 103.474 117.443  1.00198.02           C
ATOM   1831  CE  LYS A 112      76.129 104.272 117.039  1.00198.02           C
ATOM   1832  NZ  LYS A 112      76.249 105.639 117.462  1.00198.02           N
ATOM   1833  H   LYS A 112      78.655  99.109 116.791  1.00198.02           H
ATOM   1834  HA  LYS A 112      79.211 101.114 114.754  1.00198.02           H
ATOM   1835  HB2 LYS A 112      79.084 101.237 117.856  1.00198.02           H
ATOM   1836  HB3 LYS A 112      79.759 102.564 116.903  1.00198.02           H
ATOM   1837  HG2 LYS A 112      77.600 102.542 115.573  1.00198.02           H
ATOM   1838  HG3 LYS A 112      76.910 101.445 116.827  1.00198.02           H
ATOM   1839  HD2 LYS A 112      78.215 104.156 117.278  1.00198.02           H
ATOM   1840  HD3 LYS A 112      77.403 103.208 118.500  1.00198.02           H
ATOM   1841  HE2 LYS A 112      75.984 104.213 115.960  1.00198.02           H
ATOM   1842  HE3 LYS A 112      75.234 103.770 117.407  1.00198.02           H
ATOM   1843  HZ1 LYS A 112      75.441 106.222 117.299  1.00198.02           H
ATOM   1844  HZ2 LYS A 112      77.018 106.147 117.050  1.00198.02           H
ATOM   1845  HZ3 LYS A 112      76.454 105.675 118.451  1.00198.02           H
ATOM   1846  N   THR A 113      81.818 100.194 116.560  1.00210.44           N
ATOM   1847  CA  THR A 113      83.296 100.156 116.441  1.00210.44           C
ATOM   1848  C   THR A 113      83.848  99.460 115.196  1.00210.44           C
ATOM   1849  O   THR A 113      84.864  99.922 114.708  1.00210.44           O
ATOM   1850  CB  THR A 113      83.968  99.531 117.692  1.00210.44           C
ATOM   1851  OG1 THR A 113      83.162  98.600 118.333  1.00210.44           O
ATOM   1852  CG2 THR A 113      84.255 100.592 118.748  1.00210.44           C
ATOM   1853  H   THR A 113      81.393  99.608 117.265  1.00210.44           H
ATOM   1854  HA  THR A 113      83.639 101.187 116.354  1.00210.44           H
ATOM   1855  HB  THR A 113      84.926  99.081 117.428  1.00210.44           H
ATOM   1856  HG1 THR A 113      82.880  97.969 117.666  1.00210.44           H
ATOM   1857 HG21 THR A 113      84.836 100.143 119.554  1.00210.44           H
ATOM   1858 HG22 THR A 113      83.320 101.010 119.119  1.00210.44           H
ATOM   1859 HG23 THR A 113      84.858 101.394 118.322  1.00210.44           H
ATOM   1860  N   LEU A 114      83.200  98.428 114.639  1.00207.71           N
ATOM   1861  CA  LEU A 114      83.702  97.825 113.405  1.00207.71           C
ATOM   1862  C   LEU A 114      83.336  98.553 112.094  1.00207.71           C
ATOM   1863  O   LEU A 114      84.186  98.654 111.206  1.00207.71           O
ATOM   1864  CB  LEU A 114      83.384  96.309 113.382  1.00207.71           C
ATOM   1865  CG  LEU A 114      81.920  95.893 113.019  1.00207.71           C
ATOM   1866  CD1 LEU A 114      81.751  95.657 111.513  1.00207.71           C
ATOM   1867  CD2 LEU A 114      81.494  94.603 113.737  1.00207.71           C
ATOM   1868  H   LEU A 114      82.376  98.019 115.055  1.00207.71           H
ATOM   1869  HA  LEU A 114      84.783  97.887 113.523  1.00207.71           H
ATOM   1870  HB2 LEU A 114      83.608  95.888 114.362  1.00207.71           H
ATOM   1871  HB3 LEU A 114      84.117  95.887 112.695  1.00207.71           H
ATOM   1872  HG  LEU A 114      81.243  96.703 113.289  1.00207.71           H
ATOM   1873 HD11 LEU A 114      81.892  96.581 110.953  1.00207.71           H
ATOM   1874 HD12 LEU A 114      80.746  95.279 111.322  1.00207.71           H
ATOM   1875 HD13 LEU A 114      82.441  94.883 111.180  1.00207.71           H
ATOM   1876 HD21 LEU A 114      80.493  94.323 113.407  1.00207.71           H
ATOM   1877 HD22 LEU A 114      82.206  93.814 113.494  1.00207.71           H
ATOM   1878 HD23 LEU A 114      81.478  94.789 114.811  1.00207.71           H
ATOM   1879  N   THR A 115      82.131  99.148 111.960  1.00206.55           N
ATOM   1880  CA  THR A 115      81.735  99.845 110.701  1.00206.55           C
ATOM   1881  C   THR A 115      82.501 101.179 110.579  1.00206.55           C
ATOM   1882  O   THR A 115      82.988 101.498 109.507  1.00206.55           O
ATOM   1883  CB  THR A 115      80.195 100.045 110.573  1.00206.55           C
ATOM   1884  OG1 THR A 115      79.670 100.943 111.508  1.00206.55           O
ATOM   1885  CG2 THR A 115      79.441  98.713 110.581  1.00206.55           C
ATOM   1886  H   THR A 115      81.423  99.050 112.673  1.00206.55           H
ATOM   1887  HA  THR A 115      82.026  99.233 109.846  1.00206.55           H
ATOM   1888  HB  THR A 115      80.101 100.510 109.592  1.00206.55           H
ATOM   1889  HG1 THR A 115      79.452 101.731 111.004  1.00206.55           H
ATOM   1890 HG21 THR A 115      79.874  98.104 109.787  1.00206.55           H
ATOM   1891 HG22 THR A 115      79.601  98.213 111.536  1.00206.55           H
ATOM   1892 HG23 THR A 115      78.376  98.854 110.397  1.00206.55           H
ATOM   1893  N   ALA A 116      82.760 101.890 111.715  1.00208.39           N
ATOM   1894  CA  ALA A 116      83.569 103.109 111.815  1.00208.39           C
ATOM   1895  C   ALA A 116      85.010 102.956 111.350  1.00208.39           C
ATOM   1896  O   ALA A 116      85.646 103.963 111.151  1.00208.39           O
ATOM   1897  CB  ALA A 116      83.560 103.503 113.298  1.00208.39           C
ATOM   1898  H   ALA A 116      82.308 101.613 112.575  1.00208.39           H
ATOM   1899  HA  ALA A 116      83.153 103.915 111.210  1.00208.39           H
ATOM   1900  HB1 ALA A 116      84.039 104.463 113.489  1.00208.39           H
ATOM   1901  HB2 ALA A 116      82.528 103.574 113.643  1.00208.39           H
ATOM   1902  HB3 ALA A 116      84.022 102.716 113.895  1.00208.39           H
ATOM   1903  N   ILE A 117      85.535 101.715 111.269  1.00201.47           N
ATOM   1904  CA  ILE A 117      86.920 101.493 110.853  1.00201.47           C
ATOM   1905  C   ILE A 117      87.019 100.781 109.527  1.00201.47           C
ATOM   1906  O   ILE A 117      87.988 101.044 108.793  1.00201.47           O
ATOM   1907  CB  ILE A 117      87.750 100.870 112.018  1.00201.47           C
ATOM   1908  CG1 ILE A 117      87.331  99.402 112.313  1.00201.47           C
ATOM   1909  CG2 ILE A 117      87.726 101.828 113.205  1.00201.47           C
ATOM   1910  CD1 ILE A 117      88.202  98.773 113.393  1.00201.47           C
ATOM   1911  H   ILE A 117      84.988 100.928 111.588  1.00201.47           H
ATOM   1912  HA  ILE A 117      87.401 102.457 110.691  1.00201.47           H
ATOM   1913  HB  ILE A 117      88.778 100.861 111.658  1.00201.47           H
ATOM   1914 HG12 ILE A 117      86.289  99.369 112.630  1.00201.47           H
ATOM   1915 HG13 ILE A 117      87.421  98.793 111.413  1.00201.47           H
ATOM   1916 HG21 ILE A 117      87.931 102.842 112.860  1.00201.47           H
ATOM   1917 HG22 ILE A 117      88.475 101.553 113.948  1.00201.47           H
ATOM   1918 HG23 ILE A 117      86.771 101.797 113.731  1.00201.47           H
ATOM   1919 HD11 ILE A 117      87.904  97.747 113.610  1.00201.47           H
ATOM   1920 HD12 ILE A 117      88.059  99.348 114.308  1.00201.47           H
ATOM   1921 HD13 ILE A 117      89.240  98.764 113.062  1.00201.47           H
ATOM   1922  N   LEU A 118      86.067  99.903 109.103  1.00209.16           N
ATOM   1923  CA  LEU A 118      86.046  99.406 107.713  1.00209.16           C
ATOM   1924  C   LEU A 118      85.752 100.526 106.724  1.00209.16           C
ATOM   1925  O   LEU A 118      86.188 100.481 105.575  1.00209.16           O
ATOM   1926  CB  LEU A 118      85.184  98.142 107.566  1.00209.16           C
ATOM   1927  CG  LEU A 118      83.651  98.350 107.589  1.00209.16           C
ATOM   1928  CD1 LEU A 118      83.013  98.471 106.187  1.00209.16           C
ATOM   1929  CD2 LEU A 118      83.041  97.091 108.213  1.00209.16           C
ATOM   1930  H   LEU A 118      85.291  99.625 109.688  1.00209.16           H
ATOM   1931  HA  LEU A 118      87.083  99.141 107.508  1.00209.16           H
ATOM   1932  HB2 LEU A 118      85.486  97.462 108.363  1.00209.16           H
ATOM   1933  HB3 LEU A 118      85.422  97.721 106.590  1.00209.16           H
ATOM   1934  HG  LEU A 118      83.403  99.246 108.157  1.00209.16           H
ATOM   1935 HD11 LEU A 118      83.512  99.284 105.659  1.00209.16           H
ATOM   1936 HD12 LEU A 118      81.975  98.767 106.338  1.00209.16           H
ATOM   1937 HD13 LEU A 118      83.052  97.573 105.569  1.00209.16           H
ATOM   1938 HD21 LEU A 118      81.952  97.106 108.187  1.00209.16           H
ATOM   1939 HD22 LEU A 118      83.426  96.971 109.226  1.00209.16           H
ATOM   1940 HD23 LEU A 118      83.364  96.211 107.656  1.00209.16           H
ATOM   1941  N   GLU A 119      85.068 101.605 107.164  1.00223.43           N
ATOM   1942  CA  GLU A 119      84.963 102.826 106.359  1.00223.43           C
ATOM   1943  C   GLU A 119      86.336 103.577 106.392  1.00223.43           C
ATOM   1944  O   GLU A 119      86.834 103.881 105.297  1.00223.43           O
ATOM   1945  CB  GLU A 119      83.794 103.699 106.848  1.00223.43           C
ATOM   1946  CG  GLU A 119      83.929 104.350 108.242  1.00223.43           C
ATOM   1947  CD  GLU A 119      84.315 105.820 108.134  1.00223.43           C
ATOM   1948  OE1 GLU A 119      85.093 106.154 107.217  1.00223.43           O
ATOM   1949  OE2 GLU A 119      83.801 106.616 108.958  1.00223.43           O
ATOM   1950  H   GLU A 119      84.639 101.608 108.078  1.00223.43           H
ATOM   1951  HA  GLU A 119      84.734 102.523 105.337  1.00223.43           H
ATOM   1952  HB2 GLU A 119      83.636 104.443 106.067  1.00223.43           H
ATOM   1953  HB3 GLU A 119      82.893 103.085 106.848  1.00223.43           H
ATOM   1954  HG2 GLU A 119      82.979 104.283 108.772  1.00223.43           H
ATOM   1955  HG3 GLU A 119      84.644 103.812 108.864  1.00223.43           H
ATOM   1956  N   TYR A 120      87.021 103.781 107.543  1.00222.58           N
ATOM   1957  CA  TYR A 120      88.208 104.588 107.628  1.00222.58           C
ATOM   1958  C   TYR A 120      89.383 103.956 106.852  1.00222.58           C
ATOM   1959  O   TYR A 120      90.063 104.650 106.072  1.00222.58           O
ATOM   1960  CB  TYR A 120      88.571 104.836 109.075  1.00222.58           C
ATOM   1961  CG  TYR A 120      89.714 105.832 109.241  1.00222.58           C
ATOM   1962  CD1 TYR A 120      89.452 107.208 109.088  1.00222.58           C
ATOM   1963  CD2 TYR A 120      91.036 105.376 109.356  1.00222.58           C
ATOM   1964  CE1 TYR A 120      90.487 108.143 109.143  1.00222.58           C
ATOM   1965  CE2 TYR A 120      92.100 106.304 109.364  1.00222.58           C
ATOM   1966  CZ  TYR A 120      91.813 107.683 109.316  1.00222.58           C
ATOM   1967  OH  TYR A 120      92.867 108.551 109.419  1.00222.58           O
ATOM   1968  H   TYR A 120      86.568 103.589 108.425  1.00222.58           H
ATOM   1969  HA  TYR A 120      87.911 105.540 107.188  1.00222.58           H
ATOM   1970  HB2 TYR A 120      87.716 105.267 109.596  1.00222.58           H
ATOM   1971  HB3 TYR A 120      88.788 103.897 109.584  1.00222.58           H
ATOM   1972  HD1 TYR A 120      88.430 107.517 108.920  1.00222.58           H
ATOM   1973  HD2 TYR A 120      91.208 104.318 109.488  1.00222.58           H
ATOM   1974  HE1 TYR A 120      90.256 109.198 109.113  1.00222.58           H
ATOM   1975  HE2 TYR A 120      93.094 105.914 109.523  1.00222.58           H
ATOM   1976  HH  TYR A 120      92.534 109.451 109.376  1.00222.58           H
ATOM   1977  N   PHE A 121      89.601 102.642 106.962  1.00199.54           N
ATOM   1978  CA  PHE A 121      90.560 101.913 106.136  1.00199.54           C
ATOM   1979  C   PHE A 121      90.170 101.906 104.630  1.00199.54           C
ATOM   1980  O   PHE A 121      91.054 102.051 103.778  1.00199.54           O
ATOM   1981  CB  PHE A 121      90.698 100.470 106.653  1.00199.54           C
ATOM   1982  CG  PHE A 121      91.291 100.328 108.056  1.00199.54           C
ATOM   1983  CD1 PHE A 121      92.529 100.919 108.400  1.00199.54           C
ATOM   1984  CD2 PHE A 121      90.552  99.616 109.037  1.00199.54           C
ATOM   1985  CE1 PHE A 121      93.014 100.793 109.711  1.00199.54           C
ATOM   1986  CE2 PHE A 121      91.067  99.491 110.338  1.00199.54           C
ATOM   1987  CZ  PHE A 121      92.278 100.102 110.671  1.00199.54           C
ATOM   1988  H   PHE A 121      88.952 102.141 107.552  1.00199.54           H
ATOM   1989  HA  PHE A 121      91.542 102.374 106.244  1.00199.54           H
ATOM   1990  HB2 PHE A 121      89.703 100.027 106.638  1.00199.54           H
ATOM   1991  HB3 PHE A 121      91.353  99.923 105.974  1.00199.54           H
ATOM   1992  HD1 PHE A 121      93.118 101.421 107.647  1.00199.54           H
ATOM   1993  HD2 PHE A 121      89.592  99.188 108.789  1.00199.54           H
ATOM   1994  HE1 PHE A 121      93.956 101.256 109.967  1.00199.54           H
ATOM   1995  HE2 PHE A 121      90.509  98.978 111.108  1.00199.54           H
ATOM   1996  HZ  PHE A 121      92.609 100.072 111.699  1.00199.54           H
ATOM   1997  N   CYS A 122      88.847 101.837 104.293  1.00205.63           N
ATOM   1998  CA  CYS A 122      88.395 102.118 102.924  1.00205.63           C
ATOM   1999  C   CYS A 122      88.777 103.539 102.461  1.00205.63           C
ATOM   2000  O   CYS A 122      89.243 103.732 101.337  1.00205.63           O
ATOM   2001  CB  CYS A 122      86.899 101.833 102.759  1.00205.63           C
ATOM   2002  SG  CYS A 122      86.477 101.941 100.998  1.00205.63           S
ATOM   2003  H   CYS A 122      88.115 101.792 104.988  1.00205.63           H
ATOM   2004  HA  CYS A 122      88.935 101.422 102.282  1.00205.63           H
ATOM   2005  HB2 CYS A 122      86.671 100.834 103.131  1.00205.63           H
ATOM   2006  HB3 CYS A 122      86.306 102.556 103.319  1.00205.63           H
ATOM   2007  HG  CYS A 122      86.857 103.195 100.739  1.00205.63           H
ATOM   2008  N   GLY A 123      88.699 104.527 103.345  1.00216.84           N
ATOM   2009  CA  GLY A 123      89.087 105.950 103.120  1.00216.84           C
ATOM   2010  C   GLY A 123      90.548 106.118 102.781  1.00216.84           C
ATOM   2011  O   GLY A 123      90.881 106.798 101.829  1.00216.84           O
ATOM   2012  H   GLY A 123      88.229 104.331 104.217  1.00216.84           H
ATOM   2013  HA2 GLY A 123      88.527 106.339 102.271  1.00216.84           H
ATOM   2014  HA3 GLY A 123      88.835 106.515 104.017  1.00216.84           H
ATOM   2015  N   GLN A 124      91.423 105.368 103.439  1.00216.97           N
ATOM   2016  CA  GLN A 124      92.872 105.283 103.173  1.00216.97           C
ATOM   2017  C   GLN A 124      93.180 104.718 101.741  1.00216.97           C
ATOM   2018  O   GLN A 124      93.803 105.391 100.926  1.00216.97           O
ATOM   2019  CB  GLN A 124      93.567 104.384 104.209  1.00216.97           C
ATOM   2020  CG  GLN A 124      93.529 104.934 105.666  1.00216.97           C
ATOM   2021  CD  GLN A 124      94.360 104.045 106.561  1.00216.97           C
ATOM   2022  OE1 GLN A 124      94.561 102.888 106.296  1.00216.97           O
ATOM   2023  NE2 GLN A 124      94.867 104.552 107.705  1.00216.97           N
ATOM   2024  H   GLN A 124      91.050 104.869 104.234  1.00216.97           H
ATOM   2025  HA  GLN A 124      93.287 106.289 103.230  1.00216.97           H
ATOM   2026  HB2 GLN A 124      93.188 103.365 104.129  1.00216.97           H
ATOM   2027  HB3 GLN A 124      94.633 104.342 103.987  1.00216.97           H
ATOM   2028  HG2 GLN A 124      93.987 105.922 105.671  1.00216.97           H
ATOM   2029  HG3 GLN A 124      92.509 104.948 106.051  1.00216.97           H
ATOM   2030 HE21 GLN A 124      94.659 105.502 107.980  1.00216.97           H
ATOM   2031 HE22 GLN A 124      95.600 104.017 108.150  1.00216.97           H
ATOM   2032  N   ILE A 125      92.738 103.475 101.422  1.00205.24           N
ATOM   2033  CA  ILE A 125      92.930 102.881 100.093  1.00205.24           C
ATOM   2034  C   ILE A 125      92.174 103.616  98.985  1.00205.24           C
ATOM   2035  O   ILE A 125      92.620 103.551  97.847  1.00205.24           O
ATOM   2036  CB  ILE A 125      92.540 101.415 100.124  1.00205.24           C
ATOM   2037  CG1 ILE A 125      91.041 101.144 100.394  1.00205.24           C
ATOM   2038  CG2 ILE A 125      93.494 100.727 101.096  1.00205.24           C
ATOM   2039  CD1 ILE A 125      90.614  99.664 100.474  1.00205.24           C
ATOM   2040  H   ILE A 125      92.171 102.981 102.096  1.00205.24           H
ATOM   2041  HA  ILE A 125      93.976 102.928  99.790  1.00205.24           H
ATOM   2042  HB  ILE A 125      92.752 101.020  99.130  1.00205.24           H
ATOM   2043 HG12 ILE A 125      90.783 101.593 101.353  1.00205.24           H
ATOM   2044 HG13 ILE A 125      90.435 101.616  99.620  1.00205.24           H
ATOM   2045 HG21 ILE A 125      94.521 100.984 100.837  1.00205.24           H
ATOM   2046 HG22 ILE A 125      93.296 101.063 102.114  1.00205.24           H
ATOM   2047 HG23 ILE A 125      93.405  99.643 101.028  1.00205.24           H
ATOM   2048 HD11 ILE A 125      89.531  99.634 100.591  1.00205.24           H
ATOM   2049 HD12 ILE A 125      91.066  99.144 101.319  1.00205.24           H
ATOM   2050 HD13 ILE A 125      90.879  99.160  99.544  1.00205.24           H
ATOM   2051  N   MET A 126      91.121 104.371  99.309  1.00213.22           N
ATOM   2052  CA  MET A 126      90.416 105.226  98.340  1.00213.22           C
ATOM   2053  C   MET A 126      91.233 106.463  97.962  1.00213.22           C
ATOM   2054  O   MET A 126      91.343 106.754  96.768  1.00213.22           O
ATOM   2055  CB  MET A 126      88.974 105.575  98.819  1.00213.22           C
ATOM   2056  CG  MET A 126      88.171 106.420  97.798  1.00213.22           C
ATOM   2057  SD  MET A 126      86.385 106.429  98.073  1.00213.22           S
ATOM   2058  CE  MET A 126      86.277 107.293  99.629  1.00213.22           C
ATOM   2059  H   MET A 126      90.815 104.343 100.271  1.00213.22           H
ATOM   2060  HA  MET A 126      90.323 104.645  97.423  1.00213.22           H
ATOM   2061  HB2 MET A 126      88.440 104.636  98.964  1.00213.22           H
ATOM   2062  HB3 MET A 126      89.029 106.110  99.768  1.00213.22           H
ATOM   2063  HG2 MET A 126      88.568 107.435  97.805  1.00213.22           H
ATOM   2064  HG3 MET A 126      88.343 105.983  96.814  1.00213.22           H
ATOM   2065  HE1 MET A 126      85.221 107.503  99.798  1.00213.22           H
ATOM   2066  HE2 MET A 126      86.601 106.639 100.438  1.00213.22           H
ATOM   2067  HE3 MET A 126      86.823 108.236  99.608  1.00213.22           H
ATOM   2068  N   GLU A 127      91.837 107.194  98.915  1.00223.45           N
ATOM   2069  CA  GLU A 127      92.817 108.244  98.528  1.00223.45           C
ATOM   2070  C   GLU A 127      94.020 107.580  97.853  1.00223.45           C
ATOM   2071  O   GLU A 127      94.394 108.091  96.808  1.00223.45           O
ATOM   2072  CB  GLU A 127      93.225 109.193  99.690  1.00223.45           C
ATOM   2073  CG  GLU A 127      94.527 108.944 100.476  1.00223.45           C
ATOM   2074  CD  GLU A 127      95.863 109.037  99.734  1.00223.45           C
ATOM   2075  OE1 GLU A 127      95.991 109.754  98.712  1.00223.45           O
ATOM   2076  OE2 GLU A 127      96.853 108.451 100.239  1.00223.45           O
ATOM   2077  H   GLU A 127      91.723 106.951  99.889  1.00223.45           H
ATOM   2078  HA  GLU A 127      92.273 108.803  97.766  1.00223.45           H
ATOM   2079  HB2 GLU A 127      93.206 110.219  99.322  1.00223.45           H
ATOM   2080  HB3 GLU A 127      92.415 109.286 100.414  1.00223.45           H
ATOM   2081  HG2 GLU A 127      94.570 109.561 101.373  1.00223.45           H
ATOM   2082  HG3 GLU A 127      94.441 107.928 100.862  1.00223.45           H
ATOM   2083  N   ALA A 128      94.559 106.481  98.413  1.00208.52           N
ATOM   2084  CA  ALA A 128      95.827 105.941  97.903  1.00208.52           C
ATOM   2085  C   ALA A 128      95.743 105.466  96.458  1.00208.52           C
ATOM   2086  O   ALA A 128      96.675 105.689  95.724  1.00208.52           O
ATOM   2087  CB  ALA A 128      96.232 104.812  98.853  1.00208.52           C
ATOM   2088  H   ALA A 128      94.169 106.109  99.267  1.00208.52           H
ATOM   2089  HA  ALA A 128      96.573 106.732  97.984  1.00208.52           H
ATOM   2090  HB1 ALA A 128      97.211 104.437  98.554  1.00208.52           H
ATOM   2091  HB2 ALA A 128      96.276 105.142  99.891  1.00208.52           H
ATOM   2092  HB3 ALA A 128      95.494 104.013  98.795  1.00208.52           H
ATOM   2093  N   SER A 129      94.549 104.954  96.045  1.00212.04           N
ATOM   2094  CA  SER A 129      94.231 104.744  94.655  1.00212.04           C
ATOM   2095  C   SER A 129      93.869 106.027  93.878  1.00212.04           C
ATOM   2096  O   SER A 129      94.378 106.201  92.757  1.00212.04           O
ATOM   2097  CB  SER A 129      93.063 103.714  94.433  1.00212.04           C
ATOM   2098  OG  SER A 129      91.915 103.979  95.220  1.00212.04           O
ATOM   2099  H   SER A 129      93.804 104.775  96.703  1.00212.04           H
ATOM   2100  HA  SER A 129      95.085 104.295  94.148  1.00212.04           H
ATOM   2101  HB2 SER A 129      92.766 103.802  93.388  1.00212.04           H
ATOM   2102  HB3 SER A 129      93.394 102.716  94.720  1.00212.04           H
ATOM   2103  HG  SER A 129      92.112 103.736  96.128  1.00212.04           H
ATOM   2104  N   PHE A 130      93.069 106.934  94.442  1.00209.97           N
ATOM   2105  CA  PHE A 130      92.567 108.120  93.727  1.00209.97           C
ATOM   2106  C   PHE A 130      93.633 109.200  93.472  1.00209.97           C
ATOM   2107  O   PHE A 130      93.775 109.634  92.344  1.00209.97           O
ATOM   2108  CB  PHE A 130      91.423 108.738  94.565  1.00209.97           C
ATOM   2109  CG  PHE A 130      90.881 110.064  94.084  1.00209.97           C
ATOM   2110  CD1 PHE A 130      89.830 110.053  93.150  1.00209.97           C
ATOM   2111  CD2 PHE A 130      91.381 111.295  94.590  1.00209.97           C
ATOM   2112  CE1 PHE A 130      89.205 111.254  92.799  1.00209.97           C
ATOM   2113  CE2 PHE A 130      90.756 112.496  94.195  1.00209.97           C
ATOM   2114  CZ  PHE A 130      89.666 112.468  93.313  1.00209.97           C
ATOM   2115  H   PHE A 130      92.728 106.738  95.372  1.00209.97           H
ATOM   2116  HA  PHE A 130      92.157 107.814  92.764  1.00209.97           H
ATOM   2117  HB2 PHE A 130      91.754 108.912  95.589  1.00209.97           H
ATOM   2118  HB3 PHE A 130      90.618 108.007  94.643  1.00209.97           H
ATOM   2119  HD1 PHE A 130      89.486 109.129  92.708  1.00209.97           H
ATOM   2120  HD2 PHE A 130      92.191 111.298  95.304  1.00209.97           H
ATOM   2121  HE1 PHE A 130      88.372 111.255  92.113  1.00209.97           H
ATOM   2122  HE2 PHE A 130      91.098 113.448  94.574  1.00209.97           H
ATOM   2123  HZ  PHE A 130      89.153 113.361  92.988  1.00209.97           H
ATOM   2124  N   SER A 131      94.397 109.614  94.489  1.00210.13           N
ATOM   2125  CA  SER A 131      95.450 110.612  94.341  1.00210.13           C
ATOM   2126  C   SER A 131      96.557 110.079  93.421  1.00210.13           C
ATOM   2127  O   SER A 131      97.305 110.860  92.843  1.00210.13           O
ATOM   2128  CB  SER A 131      96.021 111.012  95.708  1.00210.13           C
ATOM   2129  OG  SER A 131      96.866 110.008  96.253  1.00210.13           O
ATOM   2130  H   SER A 131      94.314 109.173  95.393  1.00210.13           H
ATOM   2131  HA  SER A 131      94.999 111.492  93.882  1.00210.13           H
ATOM   2132  HB2 SER A 131      96.569 111.946  95.584  1.00210.13           H
ATOM   2133  HB3 SER A 131      95.195 111.175  96.402  1.00210.13           H
ATOM   2134  HG  SER A 131      96.523 109.811  97.128  1.00210.13           H
ATOM   2135  N   GLN A 132      96.640 108.760  93.229  1.00208.70           N
ATOM   2136  CA  GLN A 132      97.545 108.066  92.309  1.00208.70           C
ATOM   2137  C   GLN A 132      96.913 107.956  90.886  1.00208.70           C
ATOM   2138  O   GLN A 132      97.616 108.051  89.867  1.00208.70           O
ATOM   2139  CB  GLN A 132      97.896 106.698  92.896  1.00208.70           C
ATOM   2140  CG  GLN A 132      99.306 106.214  92.575  1.00208.70           C
ATOM   2141  CD  GLN A 132     100.271 106.684  93.613  1.00208.70           C
ATOM   2142  OE1 GLN A 132     100.516 107.885  93.745  1.00208.70           O
ATOM   2143  NE2 GLN A 132     100.894 105.765  94.338  1.00208.70           N
ATOM   2144  H   GLN A 132      96.062 108.183  93.822  1.00208.70           H
ATOM   2145  HA  GLN A 132      98.458 108.655  92.215  1.00208.70           H
ATOM   2146  HB2 GLN A 132      97.771 106.749  93.977  1.00208.70           H
ATOM   2147  HB3 GLN A 132      97.195 105.950  92.524  1.00208.70           H
ATOM   2148  HG2 GLN A 132      99.322 105.124  92.563  1.00208.70           H
ATOM   2149  HG3 GLN A 132      99.655 106.606  91.620  1.00208.70           H
ATOM   2150 HE21 GLN A 132     100.583 104.809  94.241  1.00208.70           H
ATOM   2151 HE22 GLN A 132     101.233 106.014  95.257  1.00208.70           H
ATOM   2152  N   ALA A 133      95.590 107.771  90.795  1.00217.11           N
ATOM   2153  CA  ALA A 133      94.819 107.814  89.541  1.00217.11           C
ATOM   2154  C   ALA A 133      94.984 109.182  88.848  1.00217.11           C
ATOM   2155  O   ALA A 133      95.148 109.239  87.638  1.00217.11           O
ATOM   2156  CB  ALA A 133      93.355 107.518  89.870  1.00217.11           C
ATOM   2157  H   ALA A 133      95.077 107.636  91.654  1.00217.11           H
ATOM   2158  HA  ALA A 133      95.229 107.041  88.891  1.00217.11           H
ATOM   2159  HB1 ALA A 133      92.764 107.438  88.957  1.00217.11           H
ATOM   2160  HB2 ALA A 133      92.950 108.333  90.471  1.00217.11           H
ATOM   2161  HB3 ALA A 133      93.245 106.569  90.395  1.00217.11           H
ATOM   2162  N   LYS A 134      95.103 110.284  89.608  1.00217.34           N
ATOM   2163  CA  LYS A 134      95.406 111.601  88.986  1.00217.34           C
ATOM   2164  C   LYS A 134      96.846 111.687  88.450  1.00217.34           C
ATOM   2165  O   LYS A 134      97.149 112.630  87.738  1.00217.34           O
ATOM   2166  CB  LYS A 134      95.037 112.750  89.947  1.00217.34           C
ATOM   2167  CG  LYS A 134      93.616 112.643  90.581  1.00217.34           C
ATOM   2168  CD  LYS A 134      92.480 112.348  89.590  1.00217.34           C
ATOM   2169  CE  LYS A 134      91.191 112.038  90.363  1.00217.34           C
ATOM   2170  NZ  LYS A 134      90.020 111.743  89.502  1.00217.34           N
ATOM   2171  H   LYS A 134      94.817 110.300  90.577  1.00217.34           H
ATOM   2172  HA  LYS A 134      94.749 111.700  88.121  1.00217.34           H
ATOM   2173  HB2 LYS A 134      95.777 112.811  90.745  1.00217.34           H
ATOM   2174  HB3 LYS A 134      95.078 113.650  89.333  1.00217.34           H
ATOM   2175  HG2 LYS A 134      93.413 113.553  91.145  1.00217.34           H
ATOM   2176  HG3 LYS A 134      93.650 111.836  91.314  1.00217.34           H
ATOM   2177  HD2 LYS A 134      92.338 113.245  88.987  1.00217.34           H
ATOM   2178  HD3 LYS A 134      92.730 111.468  88.997  1.00217.34           H
ATOM   2179  HE2 LYS A 134      91.315 111.224  91.077  1.00217.34           H
ATOM   2180  HE3 LYS A 134      90.913 112.930  90.924  1.00217.34           H
ATOM   2181  HZ1 LYS A 134      89.214 111.730  90.110  1.00217.34           H
ATOM   2182  HZ2 LYS A 134      90.145 110.939  88.903  1.00217.34           H
ATOM   2183  HZ3 LYS A 134      89.771 112.529  88.918  1.00217.34           H
ATOM   2184  N   LYS A 135      97.724 110.710  88.751  1.00210.85           N
ATOM   2185  CA  LYS A 135      99.090 110.560  88.190  1.00210.85           C
ATOM   2186  C   LYS A 135      99.182 109.625  86.998  1.00210.85           C
ATOM   2187  O   LYS A 135     100.003 109.863  86.105  1.00210.85           O
ATOM   2188  CB  LYS A 135     100.072 110.102  89.309  1.00210.85           C
ATOM   2189  CG  LYS A 135      99.953 110.905  90.602  1.00210.85           C
ATOM   2190  CD  LYS A 135     100.990 110.474  91.669  1.00210.85           C
ATOM   2191  CE  LYS A 135     100.803 111.231  93.001  1.00210.85           C
ATOM   2192  NZ  LYS A 135      99.835 110.569  93.902  1.00210.85           N
ATOM   2193  H   LYS A 135      97.404 110.003  89.397  1.00210.85           H
ATOM   2194  HA  LYS A 135      99.396 111.542  87.830  1.00210.85           H
ATOM   2195  HB2 LYS A 135      99.901 109.049  89.532  1.00210.85           H
ATOM   2196  HB3 LYS A 135     101.092 110.245  88.950  1.00210.85           H
ATOM   2197  HG2 LYS A 135      98.942 110.728  90.969  1.00210.85           H
ATOM   2198  HG3 LYS A 135     100.048 111.966  90.373  1.00210.85           H
ATOM   2199  HD2 LYS A 135     100.960 109.401  91.860  1.00210.85           H
ATOM   2200  HD3 LYS A 135     101.977 110.710  91.273  1.00210.85           H
ATOM   2201  HE2 LYS A 135     101.774 111.249  93.497  1.00210.85           H
ATOM   2202  HE3 LYS A 135     100.506 112.257  92.784  1.00210.85           H
ATOM   2203  HZ1 LYS A 135     100.095 109.605  94.054  1.00210.85           H
ATOM   2204  HZ2 LYS A 135      99.843 110.988  94.821  1.00210.85           H
ATOM   2205  HZ3 LYS A 135      98.891 110.588  93.544  1.00210.85           H
ATOM   2206  N   SER A 136      98.371 108.578  86.949  1.00209.91           N
ATOM   2207  CA  SER A 136      98.160 107.751  85.745  1.00209.91           C
ATOM   2208  C   SER A 136      97.103 108.282  84.777  1.00209.91           C
ATOM   2209  O   SER A 136      96.881 107.649  83.725  1.00209.91           O
ATOM   2210  CB  SER A 136      97.812 106.308  86.160  1.00209.91           C
ATOM   2211  OG  SER A 136      96.592 106.273  86.877  1.00209.91           O
ATOM   2212  H   SER A 136      97.808 108.363  87.759  1.00209.91           H
ATOM   2213  HA  SER A 136      99.116 107.747  85.221  1.00209.91           H
ATOM   2214  HB2 SER A 136      97.694 105.665  85.287  1.00209.91           H
ATOM   2215  HB3 SER A 136      98.611 105.927  86.796  1.00209.91           H
ATOM   2216  HG  SER A 136      96.325 105.365  87.036  1.00209.91           H
ATOM   2217  N   LYS A 137      96.414 109.402  85.111  1.00208.33           N
ATOM   2218  CA  LYS A 137      95.281 109.982  84.397  1.00208.33           C
ATOM   2219  C   LYS A 137      94.088 109.062  84.192  1.00208.33           C
ATOM   2220  O   LYS A 137      93.513 108.980  83.103  1.00208.33           O
ATOM   2221  CB  LYS A 137      95.763 110.715  83.112  1.00208.33           C
ATOM   2222  CG  LYS A 137      96.933 111.700  83.294  1.00208.33           C
ATOM   2223  CD  LYS A 137      96.779 112.706  84.350  1.00208.33           C
ATOM   2224  CE  LYS A 137      97.978 113.662  84.551  1.00208.33           C
ATOM   2225  NZ  LYS A 137      97.928 114.448  85.747  1.00208.33           N
ATOM   2226  H   LYS A 137      96.588 109.780  86.032  1.00208.33           H
ATOM   2227  HA  LYS A 137      94.836 110.772  85.002  1.00208.33           H
ATOM   2228  HB2 LYS A 137      96.053 109.954  82.388  1.00208.33           H
ATOM   2229  HB3 LYS A 137      94.909 111.280  82.741  1.00208.33           H
ATOM   2230  HG2 LYS A 137      97.140 112.131  82.314  1.00208.33           H
ATOM   2231  HG3 LYS A 137      97.780 111.066  83.555  1.00208.33           H
ATOM   2232  HD2 LYS A 137      95.954 113.354  84.054  1.00208.33           H
ATOM   2233  HD3 LYS A 137      96.555 112.213  85.296  1.00208.33           H
ATOM   2234  HE2 LYS A 137      98.101 114.319  83.690  1.00208.33           H
ATOM   2235  HE3 LYS A 137      98.879 113.057  84.647  1.00208.33           H
ATOM   2236  HZ1 LYS A 137      98.782 114.904  86.033  1.00208.33           H
ATOM   2237  HZ2 LYS A 137      97.377 115.255  85.491  1.00208.33           H
ATOM   2238  HZ3 LYS A 137      97.476 113.889  86.457  1.00208.33           H
ATOM   2239  N   ARG A 138      93.823 108.295  85.232  1.00198.12           N
ATOM   2240  CA  ARG A 138      92.610 107.455  85.372  1.00198.12           C
ATOM   2241  C   ARG A 138      91.389 108.199  85.911  1.00198.12           C
ATOM   2242  O   ARG A 138      91.472 108.954  86.869  1.00198.12           O
ATOM   2243  CB  ARG A 138      92.905 106.235  86.263  1.00198.12           C
ATOM   2244  CG  ARG A 138      93.043 104.955  85.430  1.00198.12           C
ATOM   2245  CD  ARG A 138      94.419 104.661  84.824  1.00198.12           C
ATOM   2246  NE  ARG A 138      94.863 105.599  83.768  1.00198.12           N
ATOM   2247  CZ  ARG A 138      94.396 105.704  82.535  1.00198.12           C
ATOM   2248  NH1 ARG A 138      93.437 104.927  82.109  1.00198.12           N
ATOM   2249  NH2 ARG A 138      94.924 106.600  81.751  1.00198.12           N
ATOM   2250  H   ARG A 138      94.371 108.514  86.051  1.00198.12           H
ATOM   2251  HA  ARG A 138      92.332 107.119  84.374  1.00198.12           H
ATOM   2252  HB2 ARG A 138      92.058 106.065  86.928  1.00198.12           H
ATOM   2253  HB3 ARG A 138      93.768 106.402  86.909  1.00198.12           H
ATOM   2254  HG2 ARG A 138      92.824 104.103  86.074  1.00198.12           H
ATOM   2255  HG3 ARG A 138      92.301 104.899  84.633  1.00198.12           H
ATOM   2256  HD2 ARG A 138      95.144 104.729  85.635  1.00198.12           H
ATOM   2257  HD3 ARG A 138      94.463 103.636  84.458  1.00198.12           H
ATOM   2258  HE  ARG A 138      95.579 106.270  84.008  1.00198.12           H
ATOM   2259 HH11 ARG A 138      93.017 104.247  82.726  1.00198.12           H
ATOM   2260 HH12 ARG A 138      93.135 104.965  81.146  1.00198.12           H
ATOM   2261 HH21 ARG A 138      95.626 107.208  82.146  1.00198.12           H
ATOM   2262 HH22 ARG A 138      94.522 106.817  80.851  1.00198.12           H
ATOM   2263  N   LYS A 139      90.244 107.918  85.285  1.00186.32           N
ATOM   2264  CA  LYS A 139      88.857 108.233  85.771  1.00186.32           C
ATOM   2265  C   LYS A 139      87.887 107.017  85.714  1.00186.32           C
ATOM   2266  O   LYS A 139      86.710 107.114  86.027  1.00186.32           O
ATOM   2267  CB  LYS A 139      88.264 109.449  85.047  1.00186.32           C
ATOM   2268  CG  LYS A 139      89.177 110.726  85.175  1.00186.32           C
ATOM   2269  CD  LYS A 139      88.358 112.004  85.019  1.00186.32           C
ATOM   2270  CE  LYS A 139      89.248 113.219  85.338  1.00186.32           C
ATOM   2271  NZ  LYS A 139      88.472 114.405  85.819  1.00186.32           N
ATOM   2272  H   LYS A 139      90.327 107.395  84.425  1.00186.32           H
ATOM   2273  HA  LYS A 139      88.911 108.513  86.823  1.00186.32           H
ATOM   2274  HB2 LYS A 139      88.136 109.196  83.994  1.00186.32           H
ATOM   2275  HB3 LYS A 139      87.277 109.654  85.461  1.00186.32           H
ATOM   2276  HG2 LYS A 139      89.960 110.713  84.416  1.00186.32           H
ATOM   2277  HG3 LYS A 139      89.632 110.710  86.165  1.00186.32           H
ATOM   2278  HD2 LYS A 139      88.021 112.106  83.987  1.00186.32           H
ATOM   2279  HD3 LYS A 139      87.499 112.010  85.689  1.00186.32           H
ATOM   2280  HE2 LYS A 139      89.939 112.915  86.124  1.00186.32           H
ATOM   2281  HE3 LYS A 139      89.816 113.433  84.433  1.00186.32           H
ATOM   2282  HZ1 LYS A 139      89.037 115.239  85.889  1.00186.32           H
ATOM   2283  HZ2 LYS A 139      88.098 114.248  86.744  1.00186.32           H
ATOM   2284  HZ3 LYS A 139      87.752 114.648  85.153  1.00186.32           H
ATOM   2285  N   ARG A 140      88.420 105.828  85.384  1.00185.85           N
ATOM   2286  CA  ARG A 140      87.842 104.496  85.561  1.00185.85           C
ATOM   2287  C   ARG A 140      88.897 103.538  86.176  1.00185.85           C
ATOM   2288  O   ARG A 140      90.066 103.734  85.883  1.00185.85           O
ATOM   2289  CB  ARG A 140      87.437 103.934  84.190  1.00185.85           C
ATOM   2290  CG  ARG A 140      86.151 104.480  83.558  1.00185.85           C
ATOM   2291  CD  ARG A 140      84.870 103.907  84.270  1.00185.85           C
ATOM   2292  NE  ARG A 140      83.691 104.028  83.406  1.00185.85           N
ATOM   2293  CZ  ARG A 140      82.471 103.587  83.623  1.00185.85           C
ATOM   2294  NH1 ARG A 140      82.053 103.151  84.772  1.00185.85           N
ATOM   2295  NH2 ARG A 140      81.580 103.508  82.669  1.00185.85           N
ATOM   2296  H   ARG A 140      89.399 105.804  85.136  1.00185.85           H
ATOM   2297  HA  ARG A 140      87.000 104.484  86.254  1.00185.85           H
ATOM   2298  HB2 ARG A 140      88.259 104.054  83.484  1.00185.85           H
ATOM   2299  HB3 ARG A 140      87.329 102.852  84.265  1.00185.85           H
ATOM   2300  HG2 ARG A 140      86.125 104.141  82.522  1.00185.85           H
ATOM   2301  HG3 ARG A 140      86.114 105.569  83.513  1.00185.85           H
ATOM   2302  HD2 ARG A 140      85.011 102.860  84.538  1.00185.85           H
ATOM   2303  HD3 ARG A 140      84.696 104.467  85.189  1.00185.85           H
ATOM   2304  HE  ARG A 140      83.842 104.341  82.458  1.00185.85           H
ATOM   2305 HH11 ARG A 140      82.571 103.183  85.638  1.00185.85           H
ATOM   2306 HH12 ARG A 140      81.069 102.973  84.913  1.00185.85           H
ATOM   2307 HH21 ARG A 140      81.968 103.502  81.736  1.00185.85           H
ATOM   2308 HH22 ARG A 140      80.666 103.137  82.888  1.00185.85           H
ATOM   2309  N   ILE A 141      88.485 102.659  87.073  1.00175.45           N
ATOM   2310  CA  ILE A 141      89.324 101.846  87.956  1.00175.45           C
ATOM   2311  C   ILE A 141      89.513 100.444  87.331  1.00175.45           C
ATOM   2312  O   ILE A 141      88.989 100.184  86.246  1.00175.45           O
ATOM   2313  CB  ILE A 141      88.804 101.976  89.399  1.00175.45           C
ATOM   2314  CG1 ILE A 141      89.451 103.200  90.130  1.00175.45           C
ATOM   2315  CG2 ILE A 141      89.072 100.777  90.322  1.00175.45           C
ATOM   2316  CD1 ILE A 141      89.369 104.586  89.434  1.00175.45           C
ATOM   2317  H   ILE A 141      87.499 102.724  87.282  1.00175.45           H
ATOM   2318  HA  ILE A 141      90.339 102.245  87.955  1.00175.45           H
ATOM   2319  HB  ILE A 141      87.726 102.135  89.405  1.00175.45           H
ATOM   2320 HG12 ILE A 141      88.966 103.290  91.102  1.00175.45           H
ATOM   2321 HG13 ILE A 141      90.511 102.996  90.287  1.00175.45           H
ATOM   2322 HG21 ILE A 141      88.637 101.002  91.296  1.00175.45           H
ATOM   2323 HG22 ILE A 141      88.558  99.902  89.926  1.00175.45           H
ATOM   2324 HG23 ILE A 141      90.144 100.616  90.432  1.00175.45           H
ATOM   2325 HD11 ILE A 141      89.728 105.321  90.154  1.00175.45           H
ATOM   2326 HD12 ILE A 141      88.336 104.716  89.111  1.00175.45           H
ATOM   2327 HD13 ILE A 141      90.053 104.560  88.585  1.00175.45           H
ATOM   2328  N   ARG A 142      90.439  99.672  87.927  1.00188.80           N
ATOM   2329  CA  ARG A 142      90.958  98.340  87.527  1.00188.80           C
ATOM   2330  C   ARG A 142      91.843  97.789  88.699  1.00188.80           C
ATOM   2331  O   ARG A 142      92.271  98.673  89.488  1.00188.80           O
ATOM   2332  CB  ARG A 142      91.743  98.463  86.217  1.00188.80           C
ATOM   2333  CG  ARG A 142      92.485  99.760  85.882  1.00188.80           C
ATOM   2334  CD  ARG A 142      92.284 100.265  84.438  1.00188.80           C
ATOM   2335  NE  ARG A 142      90.867 100.500  84.139  1.00188.80           N
ATOM   2336  CZ  ARG A 142      90.357 100.622  82.915  1.00188.80           C
ATOM   2337  NH1 ARG A 142      91.085 100.872  81.899  1.00188.80           N
ATOM   2338  NH2 ARG A 142      89.080 100.447  82.689  1.00188.80           N
ATOM   2339  H   ARG A 142      90.859 100.035  88.771  1.00188.80           H
ATOM   2340  HA  ARG A 142      90.127  97.651  87.375  1.00188.80           H
ATOM   2341  HB2 ARG A 142      92.441  97.627  86.181  1.00188.80           H
ATOM   2342  HB3 ARG A 142      91.043  98.263  85.406  1.00188.80           H
ATOM   2343  HG2 ARG A 142      93.541  99.614  86.107  1.00188.80           H
ATOM   2344  HG3 ARG A 142      92.192 100.577  86.542  1.00188.80           H
ATOM   2345  HD2 ARG A 142      92.819 101.203  84.286  1.00188.80           H
ATOM   2346  HD3 ARG A 142      92.669  99.506  83.757  1.00188.80           H
ATOM   2347  HE  ARG A 142      90.187 100.383  84.877  1.00188.80           H
ATOM   2348 HH11 ARG A 142      92.084 100.795  82.026  1.00188.80           H
ATOM   2349 HH12 ARG A 142      90.663 100.951  80.985  1.00188.80           H
ATOM   2350 HH21 ARG A 142      88.458 100.161  83.431  1.00188.80           H
ATOM   2351 HH22 ARG A 142      88.807 100.280  81.731  1.00188.80           H
ATOM   2352  N   PRO A 143      92.169  96.497  88.815  1.00194.94           N
ATOM   2353  CA  PRO A 143      92.969  95.981  89.927  1.00194.94           C
ATOM   2354  C   PRO A 143      94.382  96.638  90.041  1.00194.94           C
ATOM   2355  O   PRO A 143      94.786  97.065  91.118  1.00194.94           O
ATOM   2356  CB  PRO A 143      93.063  94.490  89.745  1.00194.94           C
ATOM   2357  CG  PRO A 143      92.782  94.273  88.263  1.00194.94           C
ATOM   2358  CD  PRO A 143      91.792  95.395  87.955  1.00194.94           C
ATOM   2359  HA  PRO A 143      92.428  96.161  90.856  1.00194.94           H
ATOM   2360  HB2 PRO A 143      94.025  94.075  90.044  1.00194.94           H
ATOM   2361  HB3 PRO A 143      92.252  94.056  90.330  1.00194.94           H
ATOM   2362  HG2 PRO A 143      92.342  93.309  88.007  1.00194.94           H
ATOM   2363  HG3 PRO A 143      93.719  94.445  87.734  1.00194.94           H
ATOM   2364  HD2 PRO A 143      91.863  95.730  86.920  1.00194.94           H
ATOM   2365  HD3 PRO A 143      90.791  95.057  88.220  1.00194.94           H
ATOM   2366  N   ILE A 144      95.061  96.869  88.894  1.00202.48           N
ATOM   2367  CA  ILE A 144      96.273  97.661  88.797  1.00202.48           C
ATOM   2368  C   ILE A 144      96.111  99.138  89.289  1.00202.48           C
ATOM   2369  O   ILE A 144      97.068  99.729  89.773  1.00202.48           O
ATOM   2370  CB  ILE A 144      96.911  97.562  87.421  1.00202.48           C
ATOM   2371  CG1 ILE A 144      98.185  98.396  87.280  1.00202.48           C
ATOM   2372  CG2 ILE A 144      95.944  98.015  86.336  1.00202.48           C
ATOM   2373  CD1 ILE A 144      99.246  98.112  88.325  1.00202.48           C
ATOM   2374  H   ILE A 144      94.776  96.418  88.037  1.00202.48           H
ATOM   2375  HA  ILE A 144      96.954  97.179  89.499  1.00202.48           H
ATOM   2376  HB  ILE A 144      97.139  96.504  87.286  1.00202.48           H
ATOM   2377 HG12 ILE A 144      98.537  98.207  86.266  1.00202.48           H
ATOM   2378 HG13 ILE A 144      97.919  99.452  87.312  1.00202.48           H
ATOM   2379 HG21 ILE A 144      96.333  97.735  85.357  1.00202.48           H
ATOM   2380 HG22 ILE A 144      95.831  99.099  86.334  1.00202.48           H
ATOM   2381 HG23 ILE A 144      94.962  97.558  86.461  1.00202.48           H
ATOM   2382 HD11 ILE A 144      99.062  98.699  89.225  1.00202.48           H
ATOM   2383 HD12 ILE A 144     100.214  98.427  87.935  1.00202.48           H
ATOM   2384 HD13 ILE A 144      99.309  97.045  88.542  1.00202.48           H
ATOM   2385  N   ASP A 145      94.904  99.681  89.275  1.00206.77           N
ATOM   2386  CA  ASP A 145      94.651 101.003  89.847  1.00206.77           C
ATOM   2387  C   ASP A 145      94.586 100.971  91.397  1.00206.77           C
ATOM   2388  O   ASP A 145      94.554 102.040  91.973  1.00206.77           O
ATOM   2389  CB  ASP A 145      93.446 101.735  89.192  1.00206.77           C
ATOM   2390  CG  ASP A 145      93.863 102.991  88.402  1.00206.77           C
ATOM   2391  OD1 ASP A 145      94.776 102.903  87.556  1.00206.77           O
ATOM   2392  OD2 ASP A 145      93.404 104.087  88.776  1.00206.77           O
ATOM   2393  H   ASP A 145      94.106  99.109  89.038  1.00206.77           H
ATOM   2394  HA  ASP A 145      95.536 101.573  89.567  1.00206.77           H
ATOM   2395  HB2 ASP A 145      92.961 101.050  88.497  1.00206.77           H
ATOM   2396  HB3 ASP A 145      92.717 102.020  89.951  1.00206.77           H
ATOM   2397  N   ILE A 146      94.650  99.822  92.070  1.00200.55           N
ATOM   2398  CA  ILE A 146      94.930  99.723  93.477  1.00200.55           C
ATOM   2399  C   ILE A 146      96.201  98.944  93.845  1.00200.55           C
ATOM   2400  O   ILE A 146      96.794  99.248  94.882  1.00200.55           O
ATOM   2401  CB  ILE A 146      93.652  99.257  94.222  1.00200.55           C
ATOM   2402  CG1 ILE A 146      93.832  99.257  95.767  1.00200.55           C
ATOM   2403  CG2 ILE A 146      93.150  97.897  93.716  1.00200.55           C
ATOM   2404  CD1 ILE A 146      92.502  99.271  96.548  1.00200.55           C
ATOM   2405  H   ILE A 146      94.609  98.950  91.561  1.00200.55           H
ATOM   2406  HA  ILE A 146      95.138 100.734  93.827  1.00200.55           H
ATOM   2407  HB  ILE A 146      92.899 100.014  94.000  1.00200.55           H
ATOM   2408 HG12 ILE A 146      94.401  98.390  96.102  1.00200.55           H
ATOM   2409 HG13 ILE A 146      94.353 100.178  96.031  1.00200.55           H
ATOM   2410 HG21 ILE A 146      92.215  97.612  94.198  1.00200.55           H
ATOM   2411 HG22 ILE A 146      92.895  97.961  92.658  1.00200.55           H
ATOM   2412 HG23 ILE A 146      93.883  97.100  93.837  1.00200.55           H
ATOM   2413 HD11 ILE A 146      92.668  99.254  97.625  1.00200.55           H
ATOM   2414 HD12 ILE A 146      91.886 100.109  96.225  1.00200.55           H
ATOM   2415 HD13 ILE A 146      91.965  98.357  96.295  1.00200.55           H
ATOM   2416  N   GLU A 147      96.791  98.108  92.947  1.00207.93           N
ATOM   2417  CA  GLU A 147      98.165  97.521  93.078  1.00207.93           C
ATOM   2418  C   GLU A 147      99.197  98.604  93.479  1.00207.93           C
ATOM   2419  O   GLU A 147      99.829  98.571  94.513  1.00207.93           O
ATOM   2420  CB  GLU A 147      98.700  96.839  91.803  1.00207.93           C
ATOM   2421  CG  GLU A 147      98.040  95.453  91.527  1.00207.93           C
ATOM   2422  CD  GLU A 147      98.545  94.908  90.187  1.00207.93           C
ATOM   2423  OE1 GLU A 147      99.751  94.639  89.957  1.00207.93           O
ATOM   2424  OE2 GLU A 147      97.689  94.713  89.259  1.00207.93           O
ATOM   2425  H   GLU A 147      96.238  97.817  92.154  1.00207.93           H
ATOM   2426  HA  GLU A 147      98.173  96.794  93.890  1.00207.93           H
ATOM   2427  HB2 GLU A 147      98.562  97.522  90.965  1.00207.93           H
ATOM   2428  HB3 GLU A 147      99.764  96.642  91.936  1.00207.93           H
ATOM   2429  HG2 GLU A 147      98.318  94.791  92.348  1.00207.93           H
ATOM   2430  HG3 GLU A 147      96.952  95.517  91.519  1.00207.93           H
ATOM   2431  N   ALA A 148      99.309  99.683  92.666  1.00210.24           N
ATOM   2432  CA  ALA A 148     100.233 100.826  92.802  1.00210.24           C
ATOM   2433  C   ALA A 148      99.815 101.824  93.913  1.00210.24           C
ATOM   2434  O   ALA A 148     100.140 103.017  93.869  1.00210.24           O
ATOM   2435  CB  ALA A 148     100.307 101.498  91.417  1.00210.24           C
ATOM   2436  H   ALA A 148      98.687  99.663  91.870  1.00210.24           H
ATOM   2437  HA  ALA A 148     101.212 100.415  93.045  1.00210.24           H
ATOM   2438  HB1 ALA A 148     100.549 100.768  90.645  1.00210.24           H
ATOM   2439  HB2 ALA A 148      99.337 101.910  91.140  1.00210.24           H
ATOM   2440  HB3 ALA A 148     101.048 102.295  91.363  1.00210.24           H
ATOM   2441  N   ALA A 149      99.042 101.329  94.881  1.00211.03           N
ATOM   2442  CA  ALA A 149      98.610 102.006  96.119  1.00211.03           C
ATOM   2443  C   ALA A 149      98.843 101.078  97.339  1.00211.03           C
ATOM   2444  O   ALA A 149      99.547 101.429  98.292  1.00211.03           O
ATOM   2445  CB  ALA A 149      97.156 102.438  95.956  1.00211.03           C
ATOM   2446  H   ALA A 149      98.749 100.369  94.762  1.00211.03           H
ATOM   2447  HA  ALA A 149      99.221 102.894  96.281  1.00211.03           H
ATOM   2448  HB1 ALA A 149      96.815 102.790  96.930  1.00211.03           H
ATOM   2449  HB2 ALA A 149      96.537 101.594  95.650  1.00211.03           H
ATOM   2450  HB3 ALA A 149      97.074 103.228  95.211  1.00211.03           H
ATOM   2451  N   ILE A 150      98.286  99.855  97.278  1.00207.88           N
ATOM   2452  CA  ILE A 150      98.398  98.873  98.386  1.00207.88           C
ATOM   2453  C   ILE A 150      99.861  98.388  98.533  1.00207.88           C
ATOM   2454  O   ILE A 150     100.279  98.105  99.651  1.00207.88           O
ATOM   2455  CB  ILE A 150      97.391  97.702  98.116  1.00207.88           C
ATOM   2456  CG1 ILE A 150      97.022  96.984  99.415  1.00207.88           C
ATOM   2457  CG2 ILE A 150      97.941  96.736  97.086  1.00207.88           C
ATOM   2458  CD1 ILE A 150      96.052  95.828  99.221  1.00207.88           C
ATOM   2459  H   ILE A 150      97.778  99.634  96.434  1.00207.88           H
ATOM   2460  HA  ILE A 150      98.147  99.411  99.301  1.00207.88           H
ATOM   2461  HB  ILE A 150      96.486  98.155  97.712  1.00207.88           H
ATOM   2462 HG12 ILE A 150      97.954  96.631  99.856  1.00207.88           H
ATOM   2463 HG13 ILE A 150      96.546  97.710 100.074  1.00207.88           H
ATOM   2464 HG21 ILE A 150      98.230  97.198  96.142  1.00207.88           H
ATOM   2465 HG22 ILE A 150      98.755  96.144  97.505  1.00207.88           H
ATOM   2466 HG23 ILE A 150      97.137  96.045  96.832  1.00207.88           H
ATOM   2467 HD11 ILE A 150      95.217  96.112  98.580  1.00207.88           H
ATOM   2468 HD12 ILE A 150      96.575  94.965  98.808  1.00207.88           H
ATOM   2469 HD13 ILE A 150      95.648  95.547 100.193  1.00207.88           H
ATOM   2470  N   SER A 151     100.657  98.346  97.460  1.00206.58           N
ATOM   2471  CA  SER A 151     102.102  98.033  97.508  1.00206.58           C
ATOM   2472  C   SER A 151     102.980  99.284  97.828  1.00206.58           C
ATOM   2473  O   SER A 151     104.183  99.148  98.008  1.00206.58           O
ATOM   2474  CB  SER A 151     102.605  97.409  96.186  1.00206.58           C
ATOM   2475  OG  SER A 151     102.470  98.345  95.134  1.00206.58           O
ATOM   2476  H   SER A 151     100.262  98.519  96.546  1.00206.58           H
ATOM   2477  HA  SER A 151     102.310  97.299  98.287  1.00206.58           H
ATOM   2478  HB2 SER A 151     103.642  97.086  96.280  1.00206.58           H
ATOM   2479  HB3 SER A 151     101.990  96.536  95.968  1.00206.58           H
ATOM   2480  HG  SER A 151     101.555  98.424  94.855  1.00206.58           H
ATOM   2481  N   GLN A 152     102.387 100.497  97.817  1.00219.01           N
ATOM   2482  CA  GLN A 152     103.122 101.733  97.771  1.00219.01           C
ATOM   2483  C   GLN A 152     103.304 102.417  99.165  1.00219.01           C
ATOM   2484  O   GLN A 152     104.376 102.976  99.442  1.00219.01           O
ATOM   2485  CB  GLN A 152     102.447 102.699  96.794  1.00219.01           C
ATOM   2486  CG  GLN A 152     103.044 104.105  96.735  1.00219.01           C
ATOM   2487  CD  GLN A 152     102.309 105.104  97.639  1.00219.01           C
ATOM   2488  OE1 GLN A 152     101.283 105.612  97.254  1.00219.01           O
ATOM   2489  NE2 GLN A 152     102.834 105.440  98.809  1.00219.01           N
ATOM   2490  H   GLN A 152     101.378 100.514  97.782  1.00219.01           H
ATOM   2491  HA  GLN A 152     104.148 101.538  97.459  1.00219.01           H
ATOM   2492  HB2 GLN A 152     102.532 102.248  95.805  1.00219.01           H
ATOM   2493  HB3 GLN A 152     101.382 102.778  97.012  1.00219.01           H
ATOM   2494  HG2 GLN A 152     104.109 104.069  96.963  1.00219.01           H
ATOM   2495  HG3 GLN A 152     102.901 104.454  95.712  1.00219.01           H
ATOM   2496 HE21 GLN A 152     103.659 104.936  99.102  1.00219.01           H
ATOM   2497 HE22 GLN A 152     102.344 106.078  99.420  1.00219.01           H
ATOM   2498  N   ASP A 153     102.252 102.405  99.976  1.00222.22           N
ATOM   2499  CA  ASP A 153     102.247 103.156 101.247  1.00222.22           C
ATOM   2500  C   ASP A 153     102.389 102.255 102.511  1.00222.22           C
ATOM   2501  O   ASP A 153     101.841 101.151 102.574  1.00222.22           O
ATOM   2502  CB  ASP A 153     101.100 104.121 101.287  1.00222.22           C
ATOM   2503  CG  ASP A 153     101.582 105.461 101.867  1.00222.22           C
ATOM   2504  OD1 ASP A 153     102.445 105.427 102.783  1.00222.22           O
ATOM   2505  OD2 ASP A 153     101.153 106.518 101.308  1.00222.22           O
ATOM   2506  H   ASP A 153     101.427 101.939  99.625  1.00222.22           H
ATOM   2507  HA  ASP A 153     103.184 103.713 101.272  1.00222.22           H
ATOM   2508  HB2 ASP A 153     100.288 103.857 101.964  1.00222.22           H
ATOM   2509  HB3 ASP A 153     100.674 104.384 100.319  1.00222.22           H
ATOM   2510  N   LYS A 154     103.178 102.720 103.498  1.00225.80           N
ATOM   2511  CA  LYS A 154     103.867 101.765 104.413  1.00225.80           C
ATOM   2512  C   LYS A 154     102.953 101.140 105.438  1.00225.80           C
ATOM   2513  O   LYS A 154     103.090  99.922 105.721  1.00225.80           O
ATOM   2514  CB  LYS A 154     105.123 102.434 105.033  1.00225.80           C
ATOM   2515  CG  LYS A 154     106.061 103.086 103.972  1.00225.80           C
ATOM   2516  CD  LYS A 154     107.496 103.279 104.415  1.00225.80           C
ATOM   2517  CE  LYS A 154     108.323 104.000 103.312  1.00225.80           C
ATOM   2518  NZ  LYS A 154     109.720 103.986 103.612  1.00225.80           N
ATOM   2519  H   LYS A 154     103.454 103.691 103.500  1.00225.80           H
ATOM   2520  HA  LYS A 154     104.286 100.943 103.833  1.00225.80           H
ATOM   2521  HB2 LYS A 154     104.793 103.206 105.729  1.00225.80           H
ATOM   2522  HB3 LYS A 154     105.687 101.670 105.569  1.00225.80           H
ATOM   2523  HG2 LYS A 154     105.658 104.050 103.662  1.00225.80           H
ATOM   2524  HG3 LYS A 154     106.066 102.460 103.080  1.00225.80           H
ATOM   2525  HD2 LYS A 154     107.570 103.782 105.379  1.00225.80           H
ATOM   2526  HD3 LYS A 154     107.899 102.274 104.543  1.00225.80           H
ATOM   2527  HE2 LYS A 154     108.176 103.554 102.329  1.00225.80           H
ATOM   2528  HE3 LYS A 154     107.924 105.014 103.269  1.00225.80           H
ATOM   2529  HZ1 LYS A 154     110.307 104.397 102.900  1.00225.80           H
ATOM   2530  HZ2 LYS A 154     110.054 103.033 103.608  1.00225.80           H
ATOM   2531  HZ3 LYS A 154     110.129 104.369 104.453  1.00225.80           H
ATOM   2532  N   GLU A 155     102.073 101.902 106.054  1.00219.85           N
ATOM   2533  CA  GLU A 155     101.109 101.349 107.017  1.00219.85           C
ATOM   2534  C   GLU A 155     100.092 100.414 106.281  1.00219.85           C
ATOM   2535  O   GLU A 155      99.676  99.388 106.840  1.00219.85           O
ATOM   2536  CB  GLU A 155     100.487 102.398 107.977  1.00219.85           C
ATOM   2537  CG  GLU A 155      99.212 103.117 107.469  1.00219.85           C
ATOM   2538  CD  GLU A 155      98.537 103.958 108.597  1.00219.85           C
ATOM   2539  OE1 GLU A 155      99.230 104.787 109.216  1.00219.85           O
ATOM   2540  OE2 GLU A 155      97.293 103.737 108.786  1.00219.85           O
ATOM   2541  H   GLU A 155     102.155 102.904 105.959  1.00219.85           H
ATOM   2542  HA  GLU A 155     101.656 100.658 107.657  1.00219.85           H
ATOM   2543  HB2 GLU A 155     100.163 101.893 108.887  1.00219.85           H
ATOM   2544  HB3 GLU A 155     101.260 103.112 108.262  1.00219.85           H
ATOM   2545  HG2 GLU A 155      99.504 103.733 106.618  1.00219.85           H
ATOM   2546  HG3 GLU A 155      98.537 102.334 107.122  1.00219.85           H
ATOM   2547  N   LEU A 156      99.758 100.736 105.015  1.00212.92           N
ATOM   2548  CA  LEU A 156      98.791  99.997 104.221  1.00212.92           C
ATOM   2549  C   LEU A 156      99.299  98.618 103.809  1.00212.92           C
ATOM   2550  O   LEU A 156      98.585  97.632 103.920  1.00212.92           O
ATOM   2551  CB  LEU A 156      98.439 100.798 102.964  1.00212.92           C
ATOM   2552  CG  LEU A 156      97.333 101.865 103.099  1.00212.92           C
ATOM   2553  CD1 LEU A 156      95.986 101.278 103.572  1.00212.92           C
ATOM   2554  CD2 LEU A 156      97.679 103.060 103.961  1.00212.92           C
ATOM   2555  H   LEU A 156     100.199 101.538 104.587  1.00212.92           H
ATOM   2556  HA  LEU A 156      97.905  99.781 104.819  1.00212.92           H
ATOM   2557  HB2 LEU A 156      99.315 101.323 102.582  1.00212.92           H
ATOM   2558  HB3 LEU A 156      98.112 100.136 102.162  1.00212.92           H
ATOM   2559  HG  LEU A 156      97.152 102.240 102.091  1.00212.92           H
ATOM   2560 HD11 LEU A 156      95.206 102.034 103.486  1.00212.92           H
ATOM   2561 HD12 LEU A 156      96.074 100.993 104.620  1.00212.92           H
ATOM   2562 HD13 LEU A 156      95.772 100.378 102.995  1.00212.92           H
ATOM   2563 HD21 LEU A 156      98.608 103.519 103.625  1.00212.92           H
ATOM   2564 HD22 LEU A 156      97.804 102.737 104.995  1.00212.92           H
ATOM   2565 HD23 LEU A 156      96.870 103.790 103.923  1.00212.92           H
ATOM   2566  N   HIS A 157     100.550  98.528 103.342  1.00217.14           N
ATOM   2567  CA  HIS A 157     101.220  97.269 103.016  1.00217.14           C
ATOM   2568  C   HIS A 157     101.243  96.331 104.246  1.00217.14           C
ATOM   2569  O   HIS A 157     100.936  95.142 104.133  1.00217.14           O
ATOM   2570  CB  HIS A 157     102.634  97.603 102.482  1.00217.14           C
ATOM   2571  CG  HIS A 157     103.325  96.509 101.717  1.00217.14           C
ATOM   2572  ND1 HIS A 157     103.493  95.184 102.121  1.00217.14           N
ATOM   2573  CD2 HIS A 157     103.969  96.690 100.538  1.00217.14           C
ATOM   2574  CE1 HIS A 157     104.239  94.593 101.182  1.00217.14           C
ATOM   2575  NE2 HIS A 157     104.585  95.483 100.235  1.00217.14           N
ATOM   2576  H   HIS A 157     101.055  99.372 103.114  1.00217.14           H
ATOM   2577  HA  HIS A 157     100.665  96.754 102.232  1.00217.14           H
ATOM   2578  HB2 HIS A 157     102.532  98.450 101.805  1.00217.14           H
ATOM   2579  HB3 HIS A 157     103.251  97.939 103.316  1.00217.14           H
ATOM   2580  HD2 HIS A 157     104.139  97.617 100.011  1.00217.14           H
ATOM   2581  HE1 HIS A 157     104.586  93.574 101.256  1.00217.14           H
ATOM   2582  HE2 HIS A 157     105.314  95.348  99.550  1.00217.14           H
ATOM   2583  N   SER A 158     101.458  96.891 105.441  1.00207.20           N
ATOM   2584  CA  SER A 158     101.396  96.137 106.723  1.00207.20           C
ATOM   2585  C   SER A 158     100.009  95.597 107.077  1.00207.20           C
ATOM   2586  O   SER A 158      99.886  94.739 107.958  1.00207.20           O
ATOM   2587  CB  SER A 158     102.000  96.938 107.893  1.00207.20           C
ATOM   2588  OG  SER A 158     101.048  97.788 108.524  1.00207.20           O
ATOM   2589  H   SER A 158     101.683  97.873 105.507  1.00207.20           H
ATOM   2590  HA  SER A 158     102.031  95.261 106.591  1.00207.20           H
ATOM   2591  HB2 SER A 158     102.333  96.254 108.673  1.00207.20           H
ATOM   2592  HB3 SER A 158     102.861  97.529 107.582  1.00207.20           H
ATOM   2593  HG  SER A 158     100.623  98.369 107.889  1.00207.20           H
ATOM   2594  N   MET A 159      98.953  96.055 106.390  1.00202.94           N
ATOM   2595  CA  MET A 159      97.590  95.584 106.610  1.00202.94           C
ATOM   2596  C   MET A 159      97.255  94.330 105.807  1.00202.94           C
ATOM   2597  O   MET A 159      96.710  93.374 106.343  1.00202.94           O
ATOM   2598  CB  MET A 159      96.628  96.729 106.318  1.00202.94           C
ATOM   2599  CG  MET A 159      95.202  96.367 106.742  1.00202.94           C
ATOM   2600  SD  MET A 159      94.871  95.923 108.450  1.00202.94           S
ATOM   2601  CE  MET A 159      94.989  97.494 109.272  1.00202.94           C
ATOM   2602  H   MET A 159      99.071  96.757 105.673  1.00202.94           H
ATOM   2603  HA  MET A 159      97.477  95.338 107.665  1.00202.94           H
ATOM   2604  HB2 MET A 159      96.949  97.640 106.824  1.00202.94           H
ATOM   2605  HB3 MET A 159      96.637  96.939 105.249  1.00202.94           H
ATOM   2606  HG2 MET A 159      94.561  97.218 106.509  1.00202.94           H
ATOM   2607  HG3 MET A 159      94.850  95.532 106.137  1.00202.94           H
ATOM   2608  HE1 MET A 159      94.728  97.356 110.321  1.00202.94           H
ATOM   2609  HE2 MET A 159      96.021  97.846 109.259  1.00202.94           H
ATOM   2610  HE3 MET A 159      94.328  98.262 108.871  1.00202.94           H
ATOM   2611  N   PHE A 160      97.584  94.308 104.505  1.00185.88           N
ATOM   2612  CA  PHE A 160      97.186  93.288 103.500  1.00185.88           C
ATOM   2613  C   PHE A 160      98.330  92.586 102.721  1.00185.88           C
ATOM   2614  O   PHE A 160      98.125  91.565 102.078  1.00185.88           O
ATOM   2615  CB  PHE A 160      96.285  94.003 102.499  1.00185.88           C
ATOM   2616  CG  PHE A 160      95.213  94.931 103.008  1.00185.88           C
ATOM   2617  CD1 PHE A 160      95.425  96.304 102.985  1.00185.88           C
ATOM   2618  CD2 PHE A 160      94.000  94.426 103.489  1.00185.88           C
ATOM   2619  CE1 PHE A 160      94.386  97.169 103.395  1.00185.88           C
ATOM   2620  CE2 PHE A 160      92.980  95.285 103.945  1.00185.88           C
ATOM   2621  CZ  PHE A 160      93.173  96.671 103.895  1.00185.88           C
ATOM   2622  H   PHE A 160      98.056  95.141 104.183  1.00185.88           H
ATOM   2623  HA  PHE A 160      96.594  92.537 104.022  1.00185.88           H
ATOM   2624  HB2 PHE A 160      96.897  94.568 101.796  1.00185.88           H
ATOM   2625  HB3 PHE A 160      95.771  93.277 101.869  1.00185.88           H
ATOM   2626  HD1 PHE A 160      96.382  96.699 102.678  1.00185.88           H
ATOM   2627  HD2 PHE A 160      93.795  93.372 103.377  1.00185.88           H
ATOM   2628  HE1 PHE A 160      94.515  98.237 103.297  1.00185.88           H
ATOM   2629  HE2 PHE A 160      92.036  94.857 104.248  1.00185.88           H
ATOM   2630  HZ  PHE A 160      92.406  97.363 104.211  1.00185.88           H
ATOM   2631  N   GLY A 161      99.559  93.150 102.748  1.00186.25           N
ATOM   2632  CA  GLY A 161     100.603  92.890 101.742  1.00186.25           C
ATOM   2633  C   GLY A 161     101.066  91.429 101.630  1.00186.25           C
ATOM   2634  O   GLY A 161     101.464  90.976 100.564  1.00186.25           O
ATOM   2635  H   GLY A 161      99.787  93.935 103.341  1.00186.25           H
ATOM   2636  HA2 GLY A 161     101.461  93.500 102.022  1.00186.25           H
ATOM   2637  HA3 GLY A 161     100.264  93.233 100.764  1.00186.25           H
ATOM   2638  N   LYS A 162     100.953  90.686 102.755  1.00182.34           N
ATOM   2639  CA  LYS A 162     101.306  89.248 102.765  1.00182.34           C
ATOM   2640  C   LYS A 162     100.250  88.334 102.075  1.00182.34           C
ATOM   2641  O   LYS A 162     100.399  87.105 102.162  1.00182.34           O
ATOM   2642  CB  LYS A 162     101.753  88.762 104.154  1.00182.34           C
ATOM   2643  CG  LYS A 162     102.880  87.693 104.117  1.00182.34           C
ATOM   2644  CD  LYS A 162     102.650  86.449 105.030  1.00182.34           C
ATOM   2645  CE  LYS A 162     101.524  85.584 104.447  1.00182.34           C
ATOM   2646  NZ  LYS A 162     101.356  84.276 105.171  1.00182.34           N
ATOM   2647  H   LYS A 162     100.555  91.121 103.575  1.00182.34           H
ATOM   2648  HA  LYS A 162     102.170  89.130 102.111  1.00182.34           H
ATOM   2649  HB2 LYS A 162     102.108  89.600 104.754  1.00182.34           H
ATOM   2650  HB3 LYS A 162     100.866  88.349 104.633  1.00182.34           H
ATOM   2651  HG2 LYS A 162     103.807  88.166 104.442  1.00182.34           H
ATOM   2652  HG3 LYS A 162     102.968  87.342 103.089  1.00182.34           H
ATOM   2653  HD2 LYS A 162     103.562  85.853 105.001  1.00182.34           H
ATOM   2654  HD3 LYS A 162     102.431  86.802 106.038  1.00182.34           H
ATOM   2655  HE2 LYS A 162     100.584  86.133 104.502  1.00182.34           H
ATOM   2656  HE3 LYS A 162     101.705  85.413 103.386  1.00182.34           H
ATOM   2657  HZ1 LYS A 162     100.508  83.842 104.833  1.00182.34           H
ATOM   2658  HZ2 LYS A 162     102.092  83.618 104.959  1.00182.34           H
ATOM   2659  HZ3 LYS A 162     101.258  84.342 106.174  1.00182.34           H
ATOM   2660  N   GLY A 163      99.212  88.898 101.462  1.00183.65           N
ATOM   2661  CA  GLY A 163      98.280  88.213 100.570  1.00183.65           C
ATOM   2662  C   GLY A 163      98.699  88.284  99.084  1.00183.65           C
ATOM   2663  O   GLY A 163      99.858  88.501  98.739  1.00183.65           O
ATOM   2664  H   GLY A 163      99.110  89.898 101.559  1.00183.65           H
ATOM   2665  HA2 GLY A 163      98.167  87.173 100.878  1.00183.65           H
ATOM   2666  HA3 GLY A 163      97.308  88.705 100.594  1.00183.65           H
ATOM   2667  N   VAL A 164      97.704  88.105  98.221  1.00161.52           N
ATOM   2668  CA  VAL A 164      97.854  88.080  96.780  1.00161.52           C
ATOM   2669  C   VAL A 164      96.600  88.558  96.040  1.00161.52           C
ATOM   2670  O   VAL A 164      95.482  88.358  96.514  1.00161.52           O
ATOM   2671  CB  VAL A 164      98.373  86.715  96.358  1.00161.52           C
ATOM   2672  CG1 VAL A 164      97.443  85.516  96.690  1.00161.52           C
ATOM   2673  CG2 VAL A 164      98.608  86.650  94.847  1.00161.52           C
ATOM   2674  H   VAL A 164      96.800  87.904  98.625  1.00161.52           H
ATOM   2675  HA  VAL A 164      98.629  88.799  96.515  1.00161.52           H
ATOM   2676  HB  VAL A 164      99.337  86.557  96.841  1.00161.52           H
ATOM   2677 HG11 VAL A 164      97.140  85.546  97.737  1.00161.52           H
ATOM   2678 HG12 VAL A 164      97.980  84.580  96.539  1.00161.52           H
ATOM   2679 HG13 VAL A 164      96.550  85.529  96.066  1.00161.52           H
ATOM   2680 HG21 VAL A 164      99.249  87.486  94.569  1.00161.52           H
ATOM   2681 HG22 VAL A 164      97.667  86.758  94.306  1.00161.52           H
ATOM   2682 HG23 VAL A 164      99.074  85.706  94.565  1.00161.52           H
ATOM   2683  N   ILE A 165      96.771  89.174  94.869  1.00162.57           N
ATOM   2684  CA  ILE A 165      95.688  89.726  94.006  1.00162.57           C
ATOM   2685  C   ILE A 165      95.926  89.257  92.573  1.00162.57           C
ATOM   2686  O   ILE A 165      97.056  89.164  92.131  1.00162.57           O
ATOM   2687  CB  ILE A 165      95.572  91.255  94.147  1.00162.57           C
ATOM   2688  CG1 ILE A 165      94.506  91.954  93.250  1.00162.57           C
ATOM   2689  CG2 ILE A 165      96.913  91.956  93.863  1.00162.57           C
ATOM   2690  CD1 ILE A 165      93.090  91.474  93.539  1.00162.57           C
ATOM   2691  H   ILE A 165      97.702  89.258  94.488  1.00162.57           H
ATOM   2692  HA  ILE A 165      94.712  89.313  94.261  1.00162.57           H
ATOM   2693  HB  ILE A 165      95.296  91.465  95.180  1.00162.57           H
ATOM   2694 HG12 ILE A 165      94.536  93.030  93.423  1.00162.57           H
ATOM   2695 HG13 ILE A 165      94.733  91.761  92.202  1.00162.57           H
ATOM   2696 HG21 ILE A 165      97.678  91.576  94.540  1.00162.57           H
ATOM   2697 HG22 ILE A 165      97.205  91.733  92.836  1.00162.57           H
ATOM   2698 HG23 ILE A 165      96.819  93.036  93.977  1.00162.57           H
ATOM   2699 HD11 ILE A 165      92.456  91.955  92.794  1.00162.57           H
ATOM   2700 HD12 ILE A 165      92.830  91.807  94.543  1.00162.57           H
ATOM   2701 HD13 ILE A 165      92.979  90.392  93.461  1.00162.57           H
ATOM   2702  N   SER A 166      94.838  88.993  91.832  1.00 75.31           N
ATOM   2703  CA  SER A 166      94.881  88.789  90.370  1.00 75.31           C
ATOM   2704  C   SER A 166      95.243  90.112  89.692  1.00 75.31           C
ATOM   2705  CB  SER A 166      93.571  88.158  89.838  1.00 75.31           C
ATOM   2706  O   SER A 166      94.396  90.911  89.266  1.00 75.31           O
ATOM   2707  OG  SER A 166      93.739  87.735  88.498  1.00 75.31           O
ATOM   2708  H   SER A 166      93.950  89.188  92.271  1.00 75.31           H
ATOM   2709  HA  SER A 166      95.649  88.041  90.172  1.00 75.31           H
ATOM   2710  HB2 SER A 166      93.482  87.386  90.601  1.00 75.31           H
ATOM   2711  HB3 SER A 166      92.691  88.802  89.822  1.00 75.31           H
ATOM   2712  HG  SER A 166      93.426  86.835  88.377  1.00 75.31           H
ATOM   2713  N   GLY A 167      96.526  90.454  89.636  1.00 59.22           N
ATOM   2714  CA  GLY A 167      97.058  91.737  89.147  1.00 59.22           C
ATOM   2715  C   GLY A 167      97.041  91.861  87.609  1.00 59.22           C
ATOM   2716  O   GLY A 167      98.069  91.717  86.947  1.00 59.22           O
ATOM   2717  H   GLY A 167      97.197  89.864  90.107  1.00 59.22           H
ATOM   2718  HA2 GLY A 167      96.459  92.555  89.547  1.00 59.22           H
ATOM   2719  HA3 GLY A 167      98.092  91.868  89.463  1.00 59.22           H
ATOM   2720  N   ARG A 168      95.850  92.158  87.089  1.00 47.72           N
ATOM   2721  CA  ARG A 168      95.535  92.549  85.702  1.00 47.72           C
ATOM   2722  C   ARG A 168      95.808  94.037  85.488  1.00 47.72           C
ATOM   2723  CB  ARG A 168      94.116  92.126  85.322  1.00 47.72           C
ATOM   2724  O   ARG A 168      94.843  94.836  85.517  1.00 47.72           O
ATOM   2725  CG  ARG A 168      93.799  90.642  85.515  1.00 47.72           C
ATOM   2726  CD  ARG A 168      92.326  90.307  85.226  1.00 47.72           C
ATOM   2727  NE  ARG A 168      91.997  88.944  85.711  1.00 47.72           N
ATOM   2728  NH1 ARG A 168      89.744  89.256  86.034  1.00 47.72           N
ATOM   2729  NH2 ARG A 168      90.645  87.268  86.391  1.00 47.72           N
ATOM   2730  CZ  ARG A 168      90.800  88.497  86.015  1.00 47.72           C
ATOM   2731  HA  ARG A 168      96.263  92.047  85.064  1.00 47.72           H
ATOM   2732  HB2 ARG A 168      93.377  92.710  85.870  1.00 47.72           H
ATOM   2733  HB3 ARG A 168      93.954  92.365  84.271  1.00 47.72           H
ATOM   2734  HG2 ARG A 168      94.471  90.056  84.888  1.00 47.72           H
ATOM   2735  HG3 ARG A 168      94.024  90.376  86.548  1.00 47.72           H
ATOM   2736  HD2 ARG A 168      92.211  90.318  84.142  1.00 47.72           H
ATOM   2737  HD3 ARG A 168      91.664  91.044  85.682  1.00 47.72           H
ATOM   2738  HE  ARG A 168      92.773  88.322  85.886  1.00 47.72           H
ATOM   2739 HH11 ARG A 168      89.826  90.244  85.839  1.00 47.72           H
ATOM   2740 HH12 ARG A 168      88.854  88.882  86.332  1.00 47.72           H
ATOM   2741 HH21 ARG A 168      91.391  86.588  86.370  1.00 47.72           H
ATOM   2742 HH22 ARG A 168      89.732  86.933  86.664  1.00 47.72           H
ATOM   2743  H   ARG A 168      95.117  92.280  87.774  1.00 47.72           H
ATOM   2744  OXT ARG A 168      97.005  94.376  85.363  1.00 47.72           O
TER    2745      ARG A 168
ATOM   2746  N   MET B   1      91.107  72.326 139.791  1.00 37.31           N
ATOM   2747  CA  MET B   1      91.580  73.057 138.592  1.00 37.31           C
ATOM   2748  C   MET B   1      90.958  72.436 137.327  1.00 37.31           C
ATOM   2749  CB  MET B   1      93.116  73.043 138.509  1.00 37.31           C
ATOM   2750  O   MET B   1      90.685  71.250 137.322  1.00 37.31           O
ATOM   2751  CG  MET B   1      93.688  73.939 137.415  1.00 37.31           C
ATOM   2752  SD  MET B   1      95.505  73.956 137.218  1.00 37.31           S
ATOM   2753  CE  MET B   1      96.052  74.284 138.900  1.00 37.31           C
ATOM   2754  HA  MET B   1      91.267  74.099 138.665  1.00 37.31           H
ATOM   2755  HB2 MET B   1      93.502  73.449 139.444  1.00 37.31           H
ATOM   2756  HB3 MET B   1      93.494  72.026 138.408  1.00 37.31           H
ATOM   2757  HG2 MET B   1      93.285  73.617 136.455  1.00 37.31           H
ATOM   2758  HG3 MET B   1      93.335  74.956 137.586  1.00 37.31           H
ATOM   2759  H1  MET B   1      90.223  72.704 140.102  1.00 37.31           H
ATOM   2760  H2  MET B   1      91.046  71.337 139.596  1.00 37.31           H
ATOM   2761  H3  MET B   1      91.798  72.353 140.527  1.00 37.31           H
ATOM   2762  HE1 MET B   1      97.124  74.473 138.837  1.00 37.31           H
ATOM   2763  HE2 MET B   1      95.878  73.477 139.611  1.00 37.31           H
ATOM   2764  HE3 MET B   1      95.686  75.245 139.260  1.00 37.31           H
ATOM   2765  N   ASP B   2      90.782  73.186 136.217  1.00 48.91           N
ATOM   2766  CA  ASP B   2      90.396  72.654 134.909  1.00 48.91           C
ATOM   2767  C   ASP B   2      91.509  71.759 134.301  1.00 48.91           C
ATOM   2768  CB  ASP B   2      90.078  73.832 133.957  1.00 48.91           C
ATOM   2769  O   ASP B   2      92.692  72.064 134.475  1.00 48.91           O
ATOM   2770  CG  ASP B   2      89.567  73.458 132.569  1.00 48.91           C
ATOM   2771  OD1 ASP B   2      89.254  72.264 132.298  1.00 48.91           O
ATOM   2772  OD2 ASP B   2      89.460  74.347 131.682  1.00 48.91           O
ATOM   2773  H   ASP B   2      91.042  74.162 136.224  1.00 48.91           H
ATOM   2774  HA  ASP B   2      89.467  72.093 135.009  1.00 48.91           H
ATOM   2775  HB2 ASP B   2      89.339  74.475 134.436  1.00 48.91           H
ATOM   2776  HB3 ASP B   2      90.982  74.429 133.834  1.00 48.91           H
ATOM   2777  N   ARG B   3      91.142  70.713 133.569  1.00 67.25           N
ATOM   2778  CA  ARG B   3      92.048  69.636 133.187  1.00 67.25           C
ATOM   2779  C   ARG B   3      92.341  69.640 131.680  1.00 67.25           C
ATOM   2780  CB  ARG B   3      91.511  68.283 133.713  1.00 67.25           C
ATOM   2781  O   ARG B   3      91.961  68.688 130.957  1.00 67.25           O
ATOM   2782  CG  ARG B   3      91.292  68.303 135.232  1.00 67.25           C
ATOM   2783  CD  ARG B   3      90.764  66.982 135.814  1.00 67.25           C
ATOM   2784  NE  ARG B   3      89.856  67.273 136.937  1.00 67.25           N
ATOM   2785  NH1 ARG B   3      89.373  67.797 139.107  1.00 67.25           N
ATOM   2786  NH2 ARG B   3      91.468  67.263 138.641  1.00 67.25           N
ATOM   2787  CZ  ARG B   3      90.252  67.428 138.228  1.00 67.25           C
ATOM   2788  H   ARG B   3      90.168  70.628 133.315  1.00 67.25           H
ATOM   2789  HA  ARG B   3      93.005  69.761 133.694  1.00 67.25           H
ATOM   2790  HB2 ARG B   3      90.566  68.040 133.228  1.00 67.25           H
ATOM   2791  HB3 ARG B   3      92.256  67.516 133.502  1.00 67.25           H
ATOM   2792  HG2 ARG B   3      92.231  68.525 135.738  1.00 67.25           H
ATOM   2793  HG3 ARG B   3      90.616  69.122 135.480  1.00 67.25           H
ATOM   2794  HD2 ARG B   3      91.631  66.417 136.157  1.00 67.25           H
ATOM   2795  HD3 ARG B   3      90.231  66.416 135.050  1.00 67.25           H
ATOM   2796  HE  ARG B   3      88.893  67.441 136.682  1.00 67.25           H
ATOM   2797 HH11 ARG B   3      88.470  68.143 138.814  1.00 67.25           H
ATOM   2798 HH12 ARG B   3      89.688  67.969 140.051  1.00 67.25           H
ATOM   2799 HH21 ARG B   3      92.186  66.967 137.996  1.00 67.25           H
ATOM   2800 HH22 ARG B   3      91.678  67.263 139.629  1.00 67.25           H
ATOM   2801  N   VAL B   4      92.838  70.787 131.173  1.00 74.19           N
ATOM   2802  CA  VAL B   4      93.125  71.014 129.746  1.00 74.19           C
ATOM   2803  C   VAL B   4      94.357  70.272 129.302  1.00 74.19           C
ATOM   2804  CB  VAL B   4      93.259  72.490 129.386  1.00 74.19           C
ATOM   2805  O   VAL B   4      95.468  70.689 129.630  1.00 74.19           O
ATOM   2806  CG1 VAL B   4      93.524  72.673 127.888  1.00 74.19           C
ATOM   2807  CG2 VAL B   4      91.945  73.197 129.728  1.00 74.19           C
ATOM   2808  H   VAL B   4      93.109  71.491 131.845  1.00 74.19           H
ATOM   2809  HA  VAL B   4      92.270  70.635 129.186  1.00 74.19           H
ATOM   2810  HB  VAL B   4      94.073  72.925 129.966  1.00 74.19           H
ATOM   2811 HG11 VAL B   4      94.506  72.271 127.642  1.00 74.19           H
ATOM   2812 HG12 VAL B   4      92.740  72.184 127.309  1.00 74.19           H
ATOM   2813 HG13 VAL B   4      93.572  73.729 127.622  1.00 74.19           H
ATOM   2814 HG21 VAL B   4      91.116  72.722 129.204  1.00 74.19           H
ATOM   2815 HG22 VAL B   4      91.987  74.248 129.440  1.00 74.19           H
ATOM   2816 HG23 VAL B   4      91.762  73.190 130.803  1.00 74.19           H
ATOM   2817  N   GLY B   5      94.159  69.182 128.553  1.00178.06           N
ATOM   2818  CA  GLY B   5      95.248  68.462 127.891  1.00178.06           C
ATOM   2819  C   GLY B   5      96.458  68.007 128.763  1.00178.06           C
ATOM   2820  O   GLY B   5      97.630  68.065 128.346  1.00178.06           O
ATOM   2821  H   GLY B   5      93.219  68.864 128.365  1.00178.06           H
ATOM   2822  HA2 GLY B   5      95.655  69.085 127.094  1.00178.06           H
ATOM   2823  HA3 GLY B   5      94.814  67.589 127.405  1.00178.06           H
ATOM   2824  N   LYS B   6      96.197  67.576 130.011  1.00183.63           N
ATOM   2825  CA  LYS B   6      97.246  67.316 130.998  1.00183.63           C
ATOM   2826  C   LYS B   6      97.734  65.868 130.987  1.00183.63           C
ATOM   2827  O   LYS B   6      96.921  65.016 131.311  1.00183.63           O
ATOM   2828  CB  LYS B   6      96.744  67.764 132.404  1.00183.63           C
ATOM   2829  CG  LYS B   6      97.886  68.571 133.114  1.00183.63           C
ATOM   2830  CD  LYS B   6      97.978  70.001 132.522  1.00183.63           C
ATOM   2831  CE  LYS B   6      99.381  70.601 132.630  1.00183.63           C
ATOM   2832  NZ  LYS B   6     100.418  69.753 132.001  1.00183.63           N
ATOM   2833  H   LYS B   6      95.233  67.493 130.303  1.00183.63           H
ATOM   2834  HA  LYS B   6      98.113  67.902 130.695  1.00183.63           H
ATOM   2835  HB2 LYS B   6      96.417  66.919 133.008  1.00183.63           H
ATOM   2836  HB3 LYS B   6      95.858  68.396 132.337  1.00183.63           H
ATOM   2837  HG2 LYS B   6      97.638  68.705 134.167  1.00183.63           H
ATOM   2838  HG3 LYS B   6      98.833  68.032 133.099  1.00183.63           H
ATOM   2839  HD2 LYS B   6      97.220  70.624 132.997  1.00183.63           H
ATOM   2840  HD3 LYS B   6      97.673  69.980 131.475  1.00183.63           H
ATOM   2841  HE2 LYS B   6      99.593  70.737 133.691  1.00183.63           H
ATOM   2842  HE3 LYS B   6      99.411  71.578 132.149  1.00183.63           H
ATOM   2843  HZ1 LYS B   6     101.254  70.283 131.796  1.00183.63           H
ATOM   2844  HZ2 LYS B   6     100.818  69.082 132.641  1.00183.63           H
ATOM   2845  HZ3 LYS B   6     100.142  69.268 131.159  1.00183.63           H
ATOM   2846  N   TYR B   7      98.996  65.623 130.651  1.00185.30           N
ATOM   2847  CA  TYR B   7      99.508  64.300 130.266  1.00185.30           C
ATOM   2848  C   TYR B   7     100.880  63.859 130.840  1.00185.30           C
ATOM   2849  O   TYR B   7     101.223  62.708 130.657  1.00185.30           O
ATOM   2850  CB  TYR B   7      99.567  64.242 128.714  1.00185.30           C
ATOM   2851  CG  TYR B   7      98.268  64.482 127.932  1.00185.30           C
ATOM   2852  CD1 TYR B   7      97.067  63.825 128.296  1.00185.30           C
ATOM   2853  CD2 TYR B   7      98.223  65.371 126.829  1.00185.30           C
ATOM   2854  CE1 TYR B   7      95.840  64.131 127.669  1.00185.30           C
ATOM   2855  CE2 TYR B   7      96.999  65.699 126.203  1.00185.30           C
ATOM   2856  CZ  TYR B   7      95.804  65.059 126.614  1.00185.30           C
ATOM   2857  OH  TYR B   7      94.592  65.366 126.075  1.00185.30           O
ATOM   2858  H   TYR B   7      99.564  66.414 130.381  1.00185.30           H
ATOM   2859  HA  TYR B   7      98.777  63.569 130.613  1.00185.30           H
ATOM   2860  HB2 TYR B   7     100.298  64.975 128.375  1.00185.30           H
ATOM   2861  HB3 TYR B   7      99.913  63.254 128.409  1.00185.30           H
ATOM   2862  HD1 TYR B   7      97.078  63.116 129.110  1.00185.30           H
ATOM   2863  HD2 TYR B   7      99.139  65.873 126.555  1.00185.30           H
ATOM   2864  HE1 TYR B   7      94.922  63.655 127.982  1.00185.30           H
ATOM   2865  HE2 TYR B   7      96.979  66.405 125.385  1.00185.30           H
ATOM   2866  HH  TYR B   7      94.662  65.765 125.205  1.00185.30           H
ATOM   2867  N   GLY B   8     101.627  64.740 131.530  1.00195.56           N
ATOM   2868  CA  GLY B   8     102.987  64.460 131.985  1.00195.56           C
ATOM   2869  C   GLY B   8     103.230  63.114 132.700  1.00195.56           C
ATOM   2870  O   GLY B   8     104.242  62.441 132.454  1.00195.56           O
ATOM   2871  H   GLY B   8     101.315  65.700 131.559  1.00195.56           H
ATOM   2872  HA2 GLY B   8     103.279  65.236 132.691  1.00195.56           H
ATOM   2873  HA3 GLY B   8     103.665  64.578 131.140  1.00195.56           H
ATOM   2874  N   LEU B   9     102.274  62.633 133.540  1.00205.18           N
ATOM   2875  CA  LEU B   9     102.372  61.278 134.140  1.00205.18           C
ATOM   2876  C   LEU B   9     102.335  60.164 133.074  1.00205.18           C
ATOM   2877  O   LEU B   9     103.056  59.184 133.154  1.00205.18           O
ATOM   2878  CB  LEU B   9     101.226  61.039 135.179  1.00205.18           C
ATOM   2879  CG  LEU B   9     101.442  61.737 136.550  1.00205.18           C
ATOM   2880  CD1 LEU B   9     101.233  63.245 136.492  1.00205.18           C
ATOM   2881  CD2 LEU B   9     100.434  61.161 137.553  1.00205.18           C
ATOM   2882  H   LEU B   9     101.415  63.151 133.655  1.00205.18           H
ATOM   2883  HA  LEU B   9     103.306  61.167 134.690  1.00205.18           H
ATOM   2884  HB2 LEU B   9     101.151  59.967 135.362  1.00205.18           H
ATOM   2885  HB3 LEU B   9     100.287  61.342 134.717  1.00205.18           H
ATOM   2886  HG  LEU B   9     102.441  61.493 136.912  1.00205.18           H
ATOM   2887 HD11 LEU B   9     102.022  63.732 135.919  1.00205.18           H
ATOM   2888 HD12 LEU B   9     100.241  63.469 136.100  1.00205.18           H
ATOM   2889 HD13 LEU B   9     101.260  63.644 137.506  1.00205.18           H
ATOM   2890 HD21 LEU B   9     100.611  61.644 138.513  1.00205.18           H
ATOM   2891 HD22 LEU B   9     100.596  60.087 137.653  1.00205.18           H
ATOM   2892 HD23 LEU B   9      99.407  61.320 137.224  1.00205.18           H
ATOM   2893  N   PHE B  10     101.463  60.290 132.093  1.00196.11           N
ATOM   2894  CA  PHE B  10     101.267  59.366 130.937  1.00196.11           C
ATOM   2895  C   PHE B  10     102.416  59.473 129.963  1.00196.11           C
ATOM   2896  O   PHE B  10     102.859  58.412 129.497  1.00196.11           O
ATOM   2897  CB  PHE B  10      99.920  59.684 130.232  1.00196.11           C
ATOM   2898  CG  PHE B  10      98.690  59.590 131.113  1.00196.11           C
ATOM   2899  CD1 PHE B  10      97.938  58.395 131.125  1.00196.11           C
ATOM   2900  CD2 PHE B  10      98.305  60.649 131.939  1.00196.11           C
ATOM   2901  CE1 PHE B  10      96.837  58.269 131.987  1.00196.11           C
ATOM   2902  CE2 PHE B  10      97.172  60.542 132.780  1.00196.11           C
ATOM   2903  CZ  PHE B  10      96.427  59.355 132.804  1.00196.11           C
ATOM   2904  H   PHE B  10     100.931  61.149 132.074  1.00196.11           H
ATOM   2905  HA  PHE B  10     101.216  58.324 131.253  1.00196.11           H
ATOM   2906  HB2 PHE B  10      99.973  60.674 129.779  1.00196.11           H
ATOM   2907  HB3 PHE B  10      99.801  58.996 129.395  1.00196.11           H
ATOM   2908  HD1 PHE B  10      98.178  57.558 130.485  1.00196.11           H
ATOM   2909  HD2 PHE B  10      98.858  61.577 131.913  1.00196.11           H
ATOM   2910  HE1 PHE B  10      96.292  57.337 132.003  1.00196.11           H
ATOM   2911  HE2 PHE B  10      96.857  61.378 133.386  1.00196.11           H
ATOM   2912  HZ  PHE B  10      95.587  59.245 133.474  1.00196.11           H
ATOM   2913  N   ILE B  11     103.031  60.658 129.751  1.00198.59           N
ATOM   2914  CA  ILE B  11     104.293  60.816 128.986  1.00198.59           C
ATOM   2915  C   ILE B  11     105.421  59.974 129.609  1.00198.59           C
ATOM   2916  O   ILE B  11     106.069  59.177 128.919  1.00198.59           O
ATOM   2917  CB  ILE B  11     104.692  62.283 128.837  1.00198.59           C
ATOM   2918  CG1 ILE B  11     103.661  63.201 128.167  1.00198.59           C
ATOM   2919  CG2 ILE B  11     106.027  62.461 128.080  1.00198.59           C
ATOM   2920  CD1 ILE B  11     103.245  62.824 126.744  1.00198.59           C
ATOM   2921  H   ILE B  11     102.600  61.465 130.179  1.00198.59           H
ATOM   2922  HA  ILE B  11     104.167  60.430 127.974  1.00198.59           H
ATOM   2923  HB  ILE B  11     104.875  62.713 129.822  1.00198.59           H
ATOM   2924 HG12 ILE B  11     102.740  63.242 128.748  1.00198.59           H
ATOM   2925 HG13 ILE B  11     103.991  64.240 128.153  1.00198.59           H
ATOM   2926 HG21 ILE B  11     106.271  63.516 127.954  1.00198.59           H
ATOM   2927 HG22 ILE B  11     106.852  62.013 128.633  1.00198.59           H
ATOM   2928 HG23 ILE B  11     105.999  61.992 127.096  1.00198.59           H
ATOM   2929 HD11 ILE B  11     102.466  63.507 126.404  1.00198.59           H
ATOM   2930 HD12 ILE B  11     104.083  62.959 126.060  1.00198.59           H
ATOM   2931 HD13 ILE B  11     102.841  61.817 126.641  1.00198.59           H
ATOM   2932  N   LYS B  12     105.608  60.016 130.963  1.00212.60           N
ATOM   2933  CA  LYS B  12     106.609  59.166 131.679  1.00212.60           C
ATOM   2934  C   LYS B  12     106.204  57.689 131.668  1.00212.60           C
ATOM   2935  O   LYS B  12     107.051  56.815 131.746  1.00212.60           O
ATOM   2936  CB  LYS B  12     106.841  59.763 133.091  1.00212.60           C
ATOM   2937  CG  LYS B  12     108.021  59.148 133.855  1.00212.60           C
ATOM   2938  CD  LYS B  12     108.492  59.938 135.078  1.00212.60           C
ATOM   2939  CE  LYS B  12     109.529  59.134 135.913  1.00212.60           C
ATOM   2940  NZ  LYS B  12     110.830  59.809 136.080  1.00212.60           N
ATOM   2941  H   LYS B  12     105.108  60.723 131.483  1.00212.60           H
ATOM   2942  HA  LYS B  12     107.550  59.185 131.128  1.00212.60           H
ATOM   2943  HB2 LYS B  12     105.912  59.683 133.655  1.00212.60           H
ATOM   2944  HB3 LYS B  12     107.059  60.814 132.905  1.00212.60           H
ATOM   2945  HG2 LYS B  12     107.760  58.136 134.164  1.00212.60           H
ATOM   2946  HG3 LYS B  12     108.861  59.092 133.162  1.00212.60           H
ATOM   2947  HD2 LYS B  12     107.616  60.054 135.716  1.00212.60           H
ATOM   2948  HD3 LYS B  12     108.863  60.910 134.754  1.00212.60           H
ATOM   2949  HE2 LYS B  12     109.133  58.854 136.889  1.00212.60           H
ATOM   2950  HE3 LYS B  12     109.738  58.210 135.374  1.00212.60           H
ATOM   2951  HZ1 LYS B  12     111.517  59.154 136.425  1.00212.60           H
ATOM   2952  HZ2 LYS B  12     110.900  60.620 136.678  1.00212.60           H
ATOM   2953  HZ3 LYS B  12     111.236  59.988 135.172  1.00212.60           H
ATOM   2954  N   ARG B  13     104.912  57.340 131.627  1.00215.14           N
ATOM   2955  CA  ARG B  13     104.447  55.946 131.587  1.00215.14           C
ATOM   2956  C   ARG B  13     104.737  55.282 130.200  1.00215.14           C
ATOM   2957  O   ARG B  13     104.919  54.075 130.171  1.00215.14           O
ATOM   2958  CB  ARG B  13     102.962  55.919 131.949  1.00215.14           C
ATOM   2959  CG  ARG B  13     102.327  54.530 132.048  1.00215.14           C
ATOM   2960  CD  ARG B  13     103.067  53.605 133.012  1.00215.14           C
ATOM   2961  NE  ARG B  13     103.316  54.186 134.352  1.00215.14           N
ATOM   2962  CZ  ARG B  13     102.423  54.298 135.348  1.00215.14           C
ATOM   2963  NH1 ARG B  13     101.169  53.919 135.256  1.00215.14           N
ATOM   2964  NH2 ARG B  13     102.790  54.758 136.503  1.00215.14           N
ATOM   2965  H   ARG B  13     104.217  58.072 131.576  1.00215.14           H
ATOM   2966  HA  ARG B  13     105.045  55.349 132.277  1.00215.14           H
ATOM   2967  HB2 ARG B  13     102.840  56.415 132.912  1.00215.14           H
ATOM   2968  HB3 ARG B  13     102.367  56.454 131.210  1.00215.14           H
ATOM   2969  HG2 ARG B  13     101.305  54.646 132.410  1.00215.14           H
ATOM   2970  HG3 ARG B  13     102.299  54.061 131.065  1.00215.14           H
ATOM   2971  HD2 ARG B  13     102.471  52.699 133.118  1.00215.14           H
ATOM   2972  HD3 ARG B  13     103.978  53.322 132.484  1.00215.14           H
ATOM   2973  HE  ARG B  13     104.216  54.608 134.528  1.00215.14           H
ATOM   2974 HH11 ARG B  13     100.849  53.519 134.386  1.00215.14           H
ATOM   2975 HH12 ARG B  13     100.506  54.019 136.011  1.00215.14           H
ATOM   2976 HH21 ARG B  13     103.728  55.102 136.648  1.00215.14           H
ATOM   2977 HH22 ARG B  13     102.158  54.821 137.289  1.00215.14           H
ATOM   2978  N   ILE B  14     104.687  56.026 129.097  1.00201.86           N
ATOM   2979  CA  ILE B  14     104.896  55.512 127.759  1.00201.86           C
ATOM   2980  C   ILE B  14     106.387  55.458 127.374  1.00201.86           C
ATOM   2981  O   ILE B  14     106.696  55.002 126.279  1.00201.86           O
ATOM   2982  CB  ILE B  14     103.938  56.210 126.777  1.00201.86           C
ATOM   2983  CG1 ILE B  14     103.691  55.457 125.465  1.00201.86           C
ATOM   2984  CG2 ILE B  14     104.391  57.606 126.366  1.00201.86           C
ATOM   2985  CD1 ILE B  14     103.083  54.047 125.597  1.00201.86           C
ATOM   2986  H   ILE B  14     104.398  56.987 129.213  1.00201.86           H
ATOM   2987  HA  ILE B  14     104.595  54.464 127.776  1.00201.86           H
ATOM   2988  HB  ILE B  14     102.993  56.336 127.305  1.00201.86           H
ATOM   2989 HG12 ILE B  14     103.005  56.060 124.870  1.00201.86           H
ATOM   2990 HG13 ILE B  14     104.629  55.418 124.913  1.00201.86           H
ATOM   2991 HG21 ILE B  14     103.731  58.089 125.645  1.00201.86           H
ATOM   2992 HG22 ILE B  14     105.409  57.577 125.976  1.00201.86           H
ATOM   2993 HG23 ILE B  14     104.420  58.211 127.272  1.00201.86           H
ATOM   2994 HD11 ILE B  14     102.829  53.757 124.578  1.00201.86           H
ATOM   2995 HD12 ILE B  14     102.196  54.073 126.229  1.00201.86           H
ATOM   2996 HD13 ILE B  14     103.819  53.344 125.988  1.00201.86           H
ATOM   2997  N   SER B  15     107.308  55.903 128.245  1.00214.24           N
ATOM   2998  CA  SER B  15     108.812  55.993 127.942  1.00214.24           C
ATOM   2999  C   SER B  15     109.622  55.002 128.790  1.00214.24           C
ATOM   3000  O   SER B  15     110.212  55.386 129.772  1.00214.24           O
ATOM   3001  CB  SER B  15     109.211  57.444 128.147  1.00214.24           C
ATOM   3002  OG  SER B  15     109.073  57.841 129.495  1.00214.24           O
ATOM   3003  H   SER B  15     106.997  56.365 129.087  1.00214.24           H
ATOM   3004  HA  SER B  15     108.947  55.765 126.885  1.00214.24           H
ATOM   3005  HB2 SER B  15     108.625  58.082 127.486  1.00214.24           H
ATOM   3006  HB3 SER B  15     110.258  57.555 127.867  1.00214.24           H
ATOM   3007  HG  SER B  15     109.610  57.237 130.014  1.00214.24           H
ATOM   3008  N   PRO B  16     109.720  53.705 128.389  1.00216.03           N
ATOM   3009  CA  PRO B  16     110.322  52.633 129.238  1.00216.03           C
ATOM   3010  C   PRO B  16     111.843  52.627 129.233  1.00216.03           C
ATOM   3011  O   PRO B  16     112.480  51.583 129.055  1.00216.03           O
ATOM   3012  CB  PRO B  16     109.695  51.330 128.659  1.00216.03           C
ATOM   3013  CG  PRO B  16     109.534  51.646 127.174  1.00216.03           C
ATOM   3014  CD  PRO B  16     109.141  53.120 127.190  1.00216.03           C
ATOM   3015  HA  PRO B  16     109.942  52.783 130.249  1.00216.03           H
ATOM   3016  HB2 PRO B  16     110.316  50.456 128.858  1.00216.03           H
ATOM   3017  HB3 PRO B  16     108.720  51.193 129.127  1.00216.03           H
ATOM   3018  HG2 PRO B  16     108.732  51.023 126.776  1.00216.03           H
ATOM   3019  HG3 PRO B  16     110.482  51.480 126.664  1.00216.03           H
ATOM   3020  HD2 PRO B  16     108.052  53.130 127.230  1.00216.03           H
ATOM   3021  HD3 PRO B  16     109.522  53.681 126.337  1.00216.03           H
ATOM   3022  N   LYS B  17     112.472  53.801 129.301  1.00217.75           N
ATOM   3023  CA  LYS B  17     113.848  54.056 128.778  1.00217.75           C
ATOM   3024  C   LYS B  17     114.738  54.960 129.650  1.00217.75           C
ATOM   3025  O   LYS B  17     115.289  55.945 129.156  1.00217.75           O
ATOM   3026  CB  LYS B  17     113.785  54.504 127.296  1.00217.75           C
ATOM   3027  CG  LYS B  17     113.553  53.343 126.286  1.00217.75           C
ATOM   3028  CD  LYS B  17     114.761  52.410 126.098  1.00217.75           C
ATOM   3029  CE  LYS B  17     114.671  50.940 126.560  1.00217.75           C
ATOM   3030  NZ  LYS B  17     114.904  50.778 128.032  1.00217.75           N
ATOM   3031  H   LYS B  17     111.921  54.618 129.522  1.00217.75           H
ATOM   3032  HA  LYS B  17     114.320  53.074 128.810  1.00217.75           H
ATOM   3033  HB2 LYS B  17     112.938  55.183 127.198  1.00217.75           H
ATOM   3034  HB3 LYS B  17     114.665  55.067 126.987  1.00217.75           H
ATOM   3035  HG2 LYS B  17     112.673  52.765 126.565  1.00217.75           H
ATOM   3036  HG3 LYS B  17     113.349  53.783 125.309  1.00217.75           H
ATOM   3037  HD2 LYS B  17     114.905  52.342 125.020  1.00217.75           H
ATOM   3038  HD3 LYS B  17     115.632  52.900 126.532  1.00217.75           H
ATOM   3039  HE2 LYS B  17     113.689  50.558 126.279  1.00217.75           H
ATOM   3040  HE3 LYS B  17     115.491  50.398 126.090  1.00217.75           H
ATOM   3041  HZ1 LYS B  17     115.124  49.820 128.263  1.00217.75           H
ATOM   3042  HZ2 LYS B  17     115.682  51.358 128.312  1.00217.75           H
ATOM   3043  HZ3 LYS B  17     114.098  51.055 128.573  1.00217.75           H
ATOM   3044  N   ASP B  18     114.905  54.543 130.920  1.00229.02           N
ATOM   3045  CA  ASP B  18     116.093  54.580 131.775  1.00229.02           C
ATOM   3046  C   ASP B  18     116.971  55.848 131.895  1.00229.02           C
ATOM   3047  O   ASP B  18     117.348  56.223 133.019  1.00229.02           O
ATOM   3048  CB  ASP B  18     116.977  53.313 131.466  1.00229.02           C
ATOM   3049  CG  ASP B  18     117.359  53.233 130.001  1.00229.02           C
ATOM   3050  OD1 ASP B  18     118.261  53.940 129.546  1.00229.02           O
ATOM   3051  OD2 ASP B  18     116.644  52.449 129.295  1.00229.02           O
ATOM   3052  H   ASP B  18     114.226  53.875 131.256  1.00229.02           H
ATOM   3053  HA  ASP B  18     115.664  54.417 132.764  1.00229.02           H
ATOM   3054  HB2 ASP B  18     117.854  53.466 132.096  1.00229.02           H
ATOM   3055  HB3 ASP B  18     116.485  52.410 131.827  1.00229.02           H
ATOM   3056  N   ALA B  19     117.322  56.513 130.810  1.00221.59           N
ATOM   3057  CA  ALA B  19     117.855  57.851 130.748  1.00221.59           C
ATOM   3058  C   ALA B  19     116.754  58.872 131.126  1.00221.59           C
ATOM   3059  O   ALA B  19     116.352  59.700 130.323  1.00221.59           O
ATOM   3060  CB  ALA B  19     118.456  58.121 129.354  1.00221.59           C
ATOM   3061  H   ALA B  19     117.036  56.127 129.922  1.00221.59           H
ATOM   3062  HA  ALA B  19     118.651  57.910 131.489  1.00221.59           H
ATOM   3063  HB1 ALA B  19     118.854  59.135 129.315  1.00221.59           H
ATOM   3064  HB2 ALA B  19     119.240  57.390 129.156  1.00221.59           H
ATOM   3065  HB3 ALA B  19     117.667  58.026 128.608  1.00221.59           H
ATOM   3066  N   ASP B  20     116.257  58.771 132.370  1.00211.96           N
ATOM   3067  CA  ASP B  20     115.036  59.400 132.866  1.00211.96           C
ATOM   3068  C   ASP B  20     114.991  60.938 132.695  1.00211.96           C
ATOM   3069  O   ASP B  20     115.992  61.640 132.809  1.00211.96           O
ATOM   3070  CB  ASP B  20     114.846  58.951 134.318  1.00211.96           C
ATOM   3071  CG  ASP B  20     113.367  58.921 134.683  1.00211.96           C
ATOM   3072  OD1 ASP B  20     112.517  59.534 133.992  1.00211.96           O
ATOM   3073  OD2 ASP B  20     113.044  58.308 135.723  1.00211.96           O
ATOM   3074  H   ASP B  20     116.592  57.978 132.898  1.00211.96           H
ATOM   3075  HA  ASP B  20     114.203  59.004 132.284  1.00211.96           H
ATOM   3076  HB2 ASP B  20     115.268  57.960 134.485  1.00211.96           H
ATOM   3077  HB3 ASP B  20     115.375  59.624 134.993  1.00211.96           H
ATOM   3078  N   ILE B  21     113.821  61.496 132.453  1.00204.10           N
ATOM   3079  CA  ILE B  21     113.577  62.854 131.988  1.00204.10           C
ATOM   3080  C   ILE B  21     113.521  63.899 133.148  1.00204.10           C
ATOM   3081  O   ILE B  21     113.161  63.583 134.279  1.00204.10           O
ATOM   3082  CB  ILE B  21     112.305  62.852 131.116  1.00204.10           C
ATOM   3083  CG1 ILE B  21     112.263  61.774 130.012  1.00204.10           C
ATOM   3084  CG2 ILE B  21     112.228  64.224 130.428  1.00204.10           C
ATOM   3085  CD1 ILE B  21     111.249  60.662 130.292  1.00204.10           C
ATOM   3086  H   ILE B  21     113.012  60.913 132.614  1.00204.10           H
ATOM   3087  HA  ILE B  21     114.357  63.176 131.299  1.00204.10           H
ATOM   3088  HB  ILE B  21     111.467  62.720 131.801  1.00204.10           H
ATOM   3089 HG12 ILE B  21     112.011  62.248 129.064  1.00204.10           H
ATOM   3090 HG13 ILE B  21     113.262  61.355 129.894  1.00204.10           H
ATOM   3091 HG21 ILE B  21     112.142  65.056 131.127  1.00204.10           H
ATOM   3092 HG22 ILE B  21     111.338  64.245 129.800  1.00204.10           H
ATOM   3093 HG23 ILE B  21     113.085  64.373 129.771  1.00204.10           H
ATOM   3094 HD11 ILE B  21     111.210  59.992 129.433  1.00204.10           H
ATOM   3095 HD12 ILE B  21     110.250  61.076 130.429  1.00204.10           H
ATOM   3096 HD13 ILE B  21     111.533  60.076 131.166  1.00204.10           H
ATOM   3097  N   THR B  22     114.007  65.144 132.964  1.00192.75           N
ATOM   3098  CA  THR B  22     113.899  66.255 133.918  1.00192.75           C
ATOM   3099  C   THR B  22     112.526  66.957 133.865  1.00192.75           C
ATOM   3100  O   THR B  22     111.733  66.754 132.947  1.00192.75           O
ATOM   3101  CB  THR B  22     115.024  67.300 133.689  1.00192.75           C
ATOM   3102  OG1 THR B  22     115.059  67.722 132.345  1.00192.75           O
ATOM   3103  CG2 THR B  22     116.406  66.710 134.036  1.00192.75           C
ATOM   3104  H   THR B  22     114.429  65.336 132.067  1.00192.75           H
ATOM   3105  HA  THR B  22     113.996  65.877 134.935  1.00192.75           H
ATOM   3106  HB  THR B  22     114.780  68.151 134.324  1.00192.75           H
ATOM   3107  HG1 THR B  22     114.455  68.468 132.319  1.00192.75           H
ATOM   3108 HG21 THR B  22     117.121  67.501 133.810  1.00192.75           H
ATOM   3109 HG22 THR B  22     116.463  66.510 135.106  1.00192.75           H
ATOM   3110 HG23 THR B  22     116.639  65.833 133.432  1.00192.75           H
ATOM   3111  N   LYS B  23     112.231  67.793 134.878  1.00191.83           N
ATOM   3112  CA  LYS B  23     110.922  68.353 135.208  1.00191.83           C
ATOM   3113  C   LYS B  23     110.226  69.049 134.030  1.00191.83           C
ATOM   3114  O   LYS B  23     109.109  68.698 133.681  1.00191.83           O
ATOM   3115  CB  LYS B  23     111.070  69.369 136.349  1.00191.83           C
ATOM   3116  CG  LYS B  23     109.748  70.091 136.742  1.00191.83           C
ATOM   3117  CD  LYS B  23     108.665  69.098 137.192  1.00191.83           C
ATOM   3118  CE  LYS B  23     109.052  68.281 138.461  1.00191.83           C
ATOM   3119  NZ  LYS B  23     107.999  67.233 138.753  1.00191.83           N
ATOM   3120  H   LYS B  23     112.930  67.996 135.577  1.00191.83           H
ATOM   3121  HA  LYS B  23     110.227  67.590 135.560  1.00191.83           H
ATOM   3122  HB2 LYS B  23     111.372  68.788 137.220  1.00191.83           H
ATOM   3123  HB3 LYS B  23     111.835  70.116 136.140  1.00191.83           H
ATOM   3124  HG2 LYS B  23     109.960  70.827 137.517  1.00191.83           H
ATOM   3125  HG3 LYS B  23     109.372  70.627 135.871  1.00191.83           H
ATOM   3126  HD2 LYS B  23     107.766  69.672 137.416  1.00191.83           H
ATOM   3127  HD3 LYS B  23     108.420  68.397 136.394  1.00191.83           H
ATOM   3128  HE2 LYS B  23     110.021  67.819 138.273  1.00191.83           H
ATOM   3129  HE3 LYS B  23     109.140  69.015 139.262  1.00191.83           H
ATOM   3130  HZ1 LYS B  23     108.308  66.686 139.544  1.00191.83           H
ATOM   3131  HZ2 LYS B  23     107.864  66.557 138.015  1.00191.83           H
ATOM   3132  HZ3 LYS B  23     107.123  67.704 138.927  1.00191.83           H
ATOM   3133  N   GLU B  24     110.886  70.071 133.467  1.00183.79           N
ATOM   3134  CA  GLU B  24     110.357  70.826 132.352  1.00183.79           C
ATOM   3135  C   GLU B  24     110.274  69.967 131.074  1.00183.79           C
ATOM   3136  O   GLU B  24     109.468  70.249 130.220  1.00183.79           O
ATOM   3137  CB  GLU B  24     111.200  72.122 132.100  1.00183.79           C
ATOM   3138  CG  GLU B  24     112.710  72.075 132.315  1.00183.79           C
ATOM   3139  CD  GLU B  24     113.360  70.824 131.721  1.00183.79           C
ATOM   3140  OE1 GLU B  24     113.360  70.712 130.473  1.00183.79           O
ATOM   3141  OE2 GLU B  24     113.596  69.830 132.457  1.00183.79           O
ATOM   3142  H   GLU B  24     111.878  70.183 133.621  1.00183.79           H
ATOM   3143  HA  GLU B  24     109.330  71.132 132.552  1.00183.79           H
ATOM   3144  HB2 GLU B  24     110.981  72.422 131.076  1.00183.79           H
ATOM   3145  HB3 GLU B  24     110.737  72.883 132.729  1.00183.79           H
ATOM   3146  HG2 GLU B  24     113.152  72.965 131.866  1.00183.79           H
ATOM   3147  HG3 GLU B  24     112.960  72.161 133.373  1.00183.79           H
ATOM   3148  N   SER B  25     111.131  68.933 130.966  1.00175.70           N
ATOM   3149  CA  SER B  25     111.136  68.052 129.792  1.00175.70           C
ATOM   3150  C   SER B  25     110.024  66.996 129.777  1.00175.70           C
ATOM   3151  O   SER B  25     109.924  66.228 128.819  1.00175.70           O
ATOM   3152  CB  SER B  25     112.551  67.487 129.628  1.00175.70           C
ATOM   3153  OG  SER B  25     113.416  68.498 129.106  1.00175.70           O
ATOM   3154  H   SER B  25     111.766  68.715 131.720  1.00175.70           H
ATOM   3155  HA  SER B  25     110.976  68.632 128.884  1.00175.70           H
ATOM   3156  HB2 SER B  25     112.966  67.130 130.571  1.00175.70           H
ATOM   3157  HB3 SER B  25     112.433  66.699 128.885  1.00175.70           H
ATOM   3158  HG  SER B  25     113.397  69.294 129.642  1.00175.70           H
ATOM   3159  N   LEU B  26     109.149  66.959 130.813  1.00178.85           N
ATOM   3160  CA  LEU B  26     107.766  66.395 130.760  1.00178.85           C
ATOM   3161  C   LEU B  26     106.697  67.417 130.391  1.00178.85           C
ATOM   3162  O   LEU B  26     105.725  67.108 129.703  1.00178.85           O
ATOM   3163  CB  LEU B  26     107.381  65.712 132.098  1.00178.85           C
ATOM   3164  CG  LEU B  26     107.967  64.326 132.450  1.00178.85           C
ATOM   3165  CD1 LEU B  26     107.867  63.351 131.263  1.00178.85           C
ATOM   3166  CD2 LEU B  26     109.393  64.407 132.972  1.00178.85           C
ATOM   3167  H   LEU B  26     109.375  67.549 131.601  1.00178.85           H
ATOM   3168  HA  LEU B  26     107.739  65.684 129.935  1.00178.85           H
ATOM   3169  HB2 LEU B  26     106.300  65.576 132.089  1.00178.85           H
ATOM   3170  HB3 LEU B  26     107.651  66.383 132.913  1.00178.85           H
ATOM   3171  HG  LEU B  26     107.288  63.923 133.203  1.00178.85           H
ATOM   3172 HD11 LEU B  26     108.128  62.343 131.585  1.00178.85           H
ATOM   3173 HD12 LEU B  26     106.845  63.339 130.885  1.00178.85           H
ATOM   3174 HD13 LEU B  26     108.549  63.651 130.467  1.00178.85           H
ATOM   3175 HD21 LEU B  26     109.437  65.139 133.778  1.00178.85           H
ATOM   3176 HD22 LEU B  26     110.068  64.718 132.175  1.00178.85           H
ATOM   3177 HD23 LEU B  26     109.630  63.411 133.346  1.00178.85           H
ATOM   3178  N   GLU B  27     106.809  68.672 130.899  1.00179.01           N
ATOM   3179  CA  GLU B  27     105.765  69.713 130.724  1.00179.01           C
ATOM   3180  C   GLU B  27     105.932  70.502 129.406  1.00179.01           C
ATOM   3181  O   GLU B  27     104.934  70.876 128.787  1.00179.01           O
ATOM   3182  CB  GLU B  27     105.747  70.628 131.947  1.00179.01           C
ATOM   3183  CG  GLU B  27     104.878  70.022 133.084  1.00179.01           C
ATOM   3184  CD  GLU B  27     103.366  69.797 132.649  1.00179.01           C
ATOM   3185  OE1 GLU B  27     102.893  70.519 131.755  1.00179.01           O
ATOM   3186  OE2 GLU B  27     102.689  68.922 133.198  1.00179.01           O
ATOM   3187  H   GLU B  27     107.641  68.914 131.419  1.00179.01           H
ATOM   3188  HA  GLU B  27     104.800  69.214 130.632  1.00179.01           H
ATOM   3189  HB2 GLU B  27     106.747  70.743 132.365  1.00179.01           H
ATOM   3190  HB3 GLU B  27     105.381  71.619 131.679  1.00179.01           H
ATOM   3191  HG2 GLU B  27     105.263  69.026 133.305  1.00179.01           H
ATOM   3192  HG3 GLU B  27     104.916  70.625 133.991  1.00179.01           H
ATOM   3193  N   THR B  28     107.116  70.812 128.926  1.00168.29           N
ATOM   3194  CA  THR B  28     107.338  71.396 127.595  1.00168.29           C
ATOM   3195  C   THR B  28     106.970  70.478 126.444  1.00168.29           C
ATOM   3196  O   THR B  28     106.351  70.898 125.456  1.00168.29           O
ATOM   3197  CB  THR B  28     108.772  71.891 127.398  1.00168.29           C
ATOM   3198  OG1 THR B  28     109.703  70.824 127.545  1.00168.29           O
ATOM   3199  CG2 THR B  28     109.245  72.951 128.416  1.00168.29           C
ATOM   3200  H   THR B  28     107.899  70.571 129.517  1.00168.29           H
ATOM   3201  HA  THR B  28     106.672  72.249 127.471  1.00168.29           H
ATOM   3202  HB  THR B  28     108.895  72.315 126.401  1.00168.29           H
ATOM   3203  HG1 THR B  28     109.787  70.645 128.485  1.00168.29           H
ATOM   3204 HG21 THR B  28     110.292  73.194 128.236  1.00168.29           H
ATOM   3205 HG22 THR B  28     109.071  72.594 129.431  1.00168.29           H
ATOM   3206 HG23 THR B  28     108.628  73.844 128.308  1.00168.29           H
ATOM   3207  N   VAL B  29     107.245  69.181 126.573  1.00156.88           N
ATOM   3208  CA  VAL B  29     106.682  68.175 125.634  1.00156.88           C
ATOM   3209  C   VAL B  29     105.172  68.004 125.765  1.00156.88           C
ATOM   3210  O   VAL B  29     104.523  67.759 124.761  1.00156.88           O
ATOM   3211  CB  VAL B  29     107.435  66.827 125.726  1.00156.88           C
ATOM   3212  CG1 VAL B  29     108.929  67.032 125.475  1.00156.88           C
ATOM   3213  CG2 VAL B  29     107.146  66.120 127.038  1.00156.88           C
ATOM   3214  H   VAL B  29     107.887  68.879 127.291  1.00156.88           H
ATOM   3215  HA  VAL B  29     106.844  68.507 124.608  1.00156.88           H
ATOM   3216  HB  VAL B  29     107.085  66.174 124.926  1.00156.88           H
ATOM   3217 HG11 VAL B  29     109.448  66.074 125.455  1.00156.88           H
ATOM   3218 HG12 VAL B  29     109.065  67.589 124.549  1.00156.88           H
ATOM   3219 HG13 VAL B  29     109.332  67.629 126.293  1.00156.88           H
ATOM   3220 HG21 VAL B  29     106.088  65.895 127.173  1.00156.88           H
ATOM   3221 HG22 VAL B  29     107.769  65.229 127.116  1.00156.88           H
ATOM   3222 HG23 VAL B  29     107.496  66.839 127.779  1.00156.88           H
ATOM   3223  N   ASN B  30     104.581  68.242 126.961  1.00170.96           N
ATOM   3224  CA  ASN B  30     103.146  68.433 127.070  1.00170.96           C
ATOM   3225  C   ASN B  30     102.658  69.639 126.255  1.00170.96           C
ATOM   3226  O   ASN B  30     101.606  69.492 125.543  1.00170.96           O
ATOM   3227  CB  ASN B  30     102.720  68.487 128.578  1.00170.96           C
ATOM   3228  CG  ASN B  30     101.274  68.129 128.864  1.00170.96           C
ATOM   3229  OD1 ASN B  30     100.866  67.688 129.942  1.00170.96           O
ATOM   3230  ND2 ASN B  30     100.407  68.355 127.933  1.00170.96           N
ATOM   3231  H   ASN B  30     105.137  68.444 127.780  1.00170.96           H
ATOM   3232  HA  ASN B  30     102.687  67.536 126.655  1.00170.96           H
ATOM   3233  HB2 ASN B  30     103.350  67.779 129.116  1.00170.96           H
ATOM   3234  HB3 ASN B  30     102.913  69.480 128.985  1.00170.96           H
ATOM   3235 HD21 ASN B  30     100.660  68.629 126.995  1.00170.96           H
ATOM   3236 HD22 ASN B  30      99.438  68.163 128.146  1.00170.96           H
ATOM   3237  N   ASN B  31     103.327  70.760 126.255  1.00168.62           N
ATOM   3238  CA  ASN B  31     103.031  71.974 125.495  1.00168.62           C
ATOM   3239  C   ASN B  31     103.210  71.702 123.965  1.00168.62           C
ATOM   3240  O   ASN B  31     102.408  72.136 123.167  1.00168.62           O
ATOM   3241  CB  ASN B  31     103.991  73.123 125.875  1.00168.62           C
ATOM   3242  CG  ASN B  31     103.669  73.941 127.111  1.00168.62           C
ATOM   3243  OD1 ASN B  31     103.293  75.099 127.049  1.00168.62           O
ATOM   3244  ND2 ASN B  31     103.783  73.423 128.293  1.00168.62           N
ATOM   3245  H   ASN B  31     104.147  70.748 126.844  1.00168.62           H
ATOM   3246  HA  ASN B  31     101.997  72.294 125.625  1.00168.62           H
ATOM   3247  HB2 ASN B  31     104.008  73.876 125.087  1.00168.62           H
ATOM   3248  HB3 ASN B  31     105.007  72.747 125.995  1.00168.62           H
ATOM   3249 HD21 ASN B  31     104.117  72.491 128.489  1.00168.62           H
ATOM   3250 HD22 ASN B  31     103.478  73.993 129.069  1.00168.62           H
ATOM   3251  N   MET B  32     104.139  70.815 123.570  1.00160.20           N
ATOM   3252  CA  MET B  32     104.321  70.390 122.142  1.00160.20           C
ATOM   3253  C   MET B  32     103.178  69.461 121.712  1.00160.20           C
ATOM   3254  O   MET B  32     102.554  69.727 120.694  1.00160.20           O
ATOM   3255  CB  MET B  32     105.709  69.739 122.011  1.00160.20           C
ATOM   3256  CG  MET B  32     105.999  68.996 120.717  1.00160.20           C
ATOM   3257  SD  MET B  32     105.941  70.010 119.218  1.00160.20           S
ATOM   3258  CE  MET B  32     106.501  68.689 118.088  1.00160.20           C
ATOM   3259  H   MET B  32     104.797  70.494 124.265  1.00160.20           H
ATOM   3260  HA  MET B  32     104.308  71.244 121.464  1.00160.20           H
ATOM   3261  HB2 MET B  32     106.468  70.507 122.163  1.00160.20           H
ATOM   3262  HB3 MET B  32     105.803  68.994 122.801  1.00160.20           H
ATOM   3263  HG2 MET B  32     106.981  68.530 120.800  1.00160.20           H
ATOM   3264  HG3 MET B  32     105.258  68.202 120.623  1.00160.20           H
ATOM   3265  HE1 MET B  32     106.727  69.168 117.135  1.00160.20           H
ATOM   3266  HE2 MET B  32     105.749  67.918 117.921  1.00160.20           H
ATOM   3267  HE3 MET B  32     107.439  68.265 118.447  1.00160.20           H
ATOM   3268  N   LEU B  33     102.846  68.453 122.491  1.00151.49           N
ATOM   3269  CA  LEU B  33     101.820  67.469 122.116  1.00151.49           C
ATOM   3270  C   LEU B  33     100.385  68.052 122.203  1.00151.49           C
ATOM   3271  O   LEU B  33      99.569  67.698 121.358  1.00151.49           O
ATOM   3272  CB  LEU B  33     101.950  66.165 122.901  1.00151.49           C
ATOM   3273  CG  LEU B  33     103.093  65.306 122.327  1.00151.49           C
ATOM   3274  CD1 LEU B  33     103.482  64.285 123.407  1.00151.49           C
ATOM   3275  CD2 LEU B  33     102.758  64.561 121.056  1.00151.49           C
ATOM   3276  H   LEU B  33     103.358  68.331 123.353  1.00151.49           H
ATOM   3277  HA  LEU B  33     101.905  67.237 121.055  1.00151.49           H
ATOM   3278  HB2 LEU B  33     101.022  65.604 122.788  1.00151.49           H
ATOM   3279  HB3 LEU B  33     102.080  66.393 123.959  1.00151.49           H
ATOM   3280  HG  LEU B  33     103.937  65.977 122.169  1.00151.49           H
ATOM   3281 HD11 LEU B  33     104.409  63.826 123.064  1.00151.49           H
ATOM   3282 HD12 LEU B  33     103.734  64.781 124.344  1.00151.49           H
ATOM   3283 HD13 LEU B  33     102.692  63.544 123.533  1.00151.49           H
ATOM   3284 HD21 LEU B  33     103.650  64.118 120.613  1.00151.49           H
ATOM   3285 HD22 LEU B  33     102.285  65.206 120.315  1.00151.49           H
ATOM   3286 HD23 LEU B  33     102.044  63.769 121.281  1.00151.49           H
ATOM   3287  N   VAL B  34     100.106  68.971 123.134  1.00148.14           N
ATOM   3288  CA  VAL B  34      98.847  69.749 123.079  1.00148.14           C
ATOM   3289  C   VAL B  34      98.780  70.748 121.902  1.00148.14           C
ATOM   3290  O   VAL B  34      97.744  70.849 121.279  1.00148.14           O
ATOM   3291  CB  VAL B  34      98.473  70.433 124.424  1.00148.14           C
ATOM   3292  CG1 VAL B  34      99.302  71.670 124.744  1.00148.14           C
ATOM   3293  CG2 VAL B  34      96.975  70.760 124.537  1.00148.14           C
ATOM   3294  H   VAL B  34     100.802  69.219 123.822  1.00148.14           H
ATOM   3295  HA  VAL B  34      98.050  69.039 122.860  1.00148.14           H
ATOM   3296  HB  VAL B  34      98.660  69.677 125.187  1.00148.14           H
ATOM   3297 HG11 VAL B  34     100.329  71.513 124.414  1.00148.14           H
ATOM   3298 HG12 VAL B  34      98.897  72.537 124.223  1.00148.14           H
ATOM   3299 HG13 VAL B  34      99.323  71.840 125.821  1.00148.14           H
ATOM   3300 HG21 VAL B  34      96.414  69.830 124.440  1.00148.14           H
ATOM   3301 HG22 VAL B  34      96.750  71.196 125.510  1.00148.14           H
ATOM   3302 HG23 VAL B  34      96.647  71.432 123.744  1.00148.14           H
ATOM   3303  N   PHE B  35      99.947  71.314 121.499  1.00146.36           N
ATOM   3304  CA  PHE B  35      99.987  72.118 120.252  1.00146.36           C
ATOM   3305  C   PHE B  35      99.838  71.259 118.973  1.00146.36           C
ATOM   3306  O   PHE B  35      99.132  71.683 118.057  1.00146.36           O
ATOM   3307  CB  PHE B  35     101.302  72.912 120.140  1.00146.36           C
ATOM   3308  CG  PHE B  35     101.457  73.641 118.813  1.00146.36           C
ATOM   3309  CD1 PHE B  35     100.460  74.524 118.354  1.00146.36           C
ATOM   3310  CD2 PHE B  35     102.514  73.299 117.928  1.00146.36           C
ATOM   3311  CE1 PHE B  35     100.584  75.156 117.072  1.00146.36           C
ATOM   3312  CE2 PHE B  35     102.638  73.905 116.671  1.00146.36           C
ATOM   3313  CZ  PHE B  35     101.708  74.858 116.257  1.00146.36           C
ATOM   3314  H   PHE B  35     100.783  71.232 122.059  1.00146.36           H
ATOM   3315  HA  PHE B  35      99.160  72.826 120.283  1.00146.36           H
ATOM   3316  HB2 PHE B  35     101.300  73.608 120.979  1.00146.36           H
ATOM   3317  HB3 PHE B  35     102.135  72.229 120.305  1.00146.36           H
ATOM   3318  HD1 PHE B  35      99.674  74.789 119.045  1.00146.36           H
ATOM   3319  HD2 PHE B  35     103.379  72.778 118.311  1.00146.36           H
ATOM   3320  HE1 PHE B  35      99.844  75.876 116.755  1.00146.36           H
ATOM   3321  HE2 PHE B  35     103.527  73.708 116.090  1.00146.36           H
ATOM   3322  HZ  PHE B  35     101.757  75.249 115.251  1.00146.36           H
ATOM   3323  N   LEU B  36     100.344  70.041 118.942  1.00140.51           N
ATOM   3324  CA  LEU B  36     100.125  69.130 117.816  1.00140.51           C
ATOM   3325  C   LEU B  36      98.645  68.822 117.590  1.00140.51           C
ATOM   3326  O   LEU B  36      98.183  68.824 116.423  1.00140.51           O
ATOM   3327  CB  LEU B  36     100.992  67.885 118.084  1.00140.51           C
ATOM   3328  CG  LEU B  36     100.844  66.793 116.998  1.00140.51           C
ATOM   3329  CD1 LEU B  36     102.130  65.979 116.948  1.00140.51           C
ATOM   3330  CD2 LEU B  36      99.685  65.841 117.234  1.00140.51           C
ATOM   3331  H   LEU B  36     100.953  69.736 119.687  1.00140.51           H
ATOM   3332  HA  LEU B  36     100.529  69.564 116.901  1.00140.51           H
ATOM   3333  HB2 LEU B  36     102.035  68.197 118.133  1.00140.51           H
ATOM   3334  HB3 LEU B  36     100.797  67.437 119.058  1.00140.51           H
ATOM   3335  HG  LEU B  36     100.717  67.321 116.053  1.00140.51           H
ATOM   3336 HD11 LEU B  36     102.960  66.642 116.701  1.00140.51           H
ATOM   3337 HD12 LEU B  36     102.040  65.234 116.158  1.00140.51           H
ATOM   3338 HD13 LEU B  36     102.360  65.547 117.922  1.00140.51           H
ATOM   3339 HD21 LEU B  36      98.710  66.327 117.214  1.00140.51           H
ATOM   3340 HD22 LEU B  36      99.831  65.274 118.153  1.00140.51           H
ATOM   3341 HD23 LEU B  36      99.676  65.084 116.450  1.00140.51           H
ATOM   3342  N   ALA B  37      97.892  68.676 118.681  1.00135.52           N
ATOM   3343  CA  ALA B  37      96.441  68.553 118.677  1.00135.52           C
ATOM   3344  C   ALA B  37      95.750  69.866 118.240  1.00135.52           C
ATOM   3345  O   ALA B  37      94.916  69.819 117.324  1.00135.52           O
ATOM   3346  CB  ALA B  37      96.009  68.109 120.085  1.00135.52           C
ATOM   3347  H   ALA B  37      98.359  68.750 119.574  1.00135.52           H
ATOM   3348  HA  ALA B  37      96.166  67.788 117.951  1.00135.52           H
ATOM   3349  HB1 ALA B  37      94.977  67.762 120.045  1.00135.52           H
ATOM   3350  HB2 ALA B  37      96.067  68.935 120.794  1.00135.52           H
ATOM   3351  HB3 ALA B  37      96.610  67.254 120.395  1.00135.52           H
ATOM   3352  N   GLU B  38      96.126  71.008 118.822  1.00154.01           N
ATOM   3353  CA  GLU B  38      95.692  72.377 118.439  1.00154.01           C
ATOM   3354  C   GLU B  38      95.819  72.588 116.927  1.00154.01           C
ATOM   3355  O   GLU B  38      94.874  73.001 116.240  1.00154.01           O
ATOM   3356  CB  GLU B  38      96.487  73.405 119.272  1.00154.01           C
ATOM   3357  CG  GLU B  38      95.908  74.838 119.219  1.00154.01           C
ATOM   3358  CD  GLU B  38      96.228  75.670 117.940  1.00154.01           C
ATOM   3359  OE1 GLU B  38      97.079  75.282 117.127  1.00154.01           O
ATOM   3360  OE2 GLU B  38      95.457  76.649 117.722  1.00154.01           O
ATOM   3361  H   GLU B  38      96.807  70.920 119.563  1.00154.01           H
ATOM   3362  HA  GLU B  38      94.645  72.491 118.718  1.00154.01           H
ATOM   3363  HB2 GLU B  38      96.434  73.086 120.313  1.00154.01           H
ATOM   3364  HB3 GLU B  38      97.538  73.397 118.983  1.00154.01           H
ATOM   3365  HG2 GLU B  38      94.826  74.780 119.338  1.00154.01           H
ATOM   3366  HG3 GLU B  38      96.338  75.392 120.054  1.00154.01           H
ATOM   3367  N   LYS B  39      96.995  72.246 116.379  1.00148.21           N
ATOM   3368  CA  LYS B  39      97.368  72.378 114.953  1.00148.21           C
ATOM   3369  C   LYS B  39      96.447  71.566 114.063  1.00148.21           C
ATOM   3370  O   LYS B  39      95.881  72.061 113.078  1.00148.21           O
ATOM   3371  CB  LYS B  39      98.833  71.982 114.851  1.00148.21           C
ATOM   3372  CG  LYS B  39      99.397  71.792 113.437  1.00148.21           C
ATOM   3373  CD  LYS B  39     100.888  71.475 113.634  1.00148.21           C
ATOM   3374  CE  LYS B  39     101.593  70.985 112.357  1.00148.21           C
ATOM   3375  NZ  LYS B  39     103.016  70.626 112.579  1.00148.21           N
ATOM   3376  H   LYS B  39      97.719  71.944 117.015  1.00148.21           H
ATOM   3377  HA  LYS B  39      97.268  73.426 114.674  1.00148.21           H
ATOM   3378  HB2 LYS B  39      99.422  72.743 115.362  1.00148.21           H
ATOM   3379  HB3 LYS B  39      98.973  71.042 115.385  1.00148.21           H
ATOM   3380  HG2 LYS B  39      98.952  70.908 112.982  1.00148.21           H
ATOM   3381  HG3 LYS B  39      99.243  72.648 112.780  1.00148.21           H
ATOM   3382  HD2 LYS B  39     101.368  72.348 114.076  1.00148.21           H
ATOM   3383  HD3 LYS B  39     100.907  70.656 114.354  1.00148.21           H
ATOM   3384  HE2 LYS B  39     101.059  70.109 111.989  1.00148.21           H
ATOM   3385  HE3 LYS B  39     101.526  71.728 111.562  1.00148.21           H
ATOM   3386  HZ1 LYS B  39     103.357  70.028 111.839  1.00148.21           H
ATOM   3387  HZ2 LYS B  39     103.568  71.471 112.604  1.00148.21           H
ATOM   3388  HZ3 LYS B  39     103.153  70.082 113.419  1.00148.21           H
ATOM   3389  N   LEU B  40      96.213  70.277 114.418  1.00134.66           N
ATOM   3390  CA  LEU B  40      95.455  69.377 113.561  1.00134.66           C
ATOM   3391  C   LEU B  40      93.926  69.589 113.676  1.00134.66           C
ATOM   3392  O   LEU B  40      93.215  69.467 112.671  1.00134.66           O
ATOM   3393  CB  LEU B  40      95.942  67.947 113.840  1.00134.66           C
ATOM   3394  CG  LEU B  40      95.322  66.987 112.830  1.00134.66           C
ATOM   3395  CD1 LEU B  40      96.342  66.025 112.230  1.00134.66           C
ATOM   3396  CD2 LEU B  40      94.169  66.148 113.439  1.00134.66           C
ATOM   3397  H   LEU B  40      96.645  69.915 115.256  1.00134.66           H
ATOM   3398  HA  LEU B  40      95.688  69.591 112.518  1.00134.66           H
ATOM   3399  HB2 LEU B  40      97.028  67.927 113.746  1.00134.66           H
ATOM   3400  HB3 LEU B  40      95.651  67.696 114.860  1.00134.66           H
ATOM   3401  HG  LEU B  40      94.927  67.561 111.991  1.00134.66           H
ATOM   3402 HD11 LEU B  40      97.153  66.550 111.725  1.00134.66           H
ATOM   3403 HD12 LEU B  40      96.751  65.375 113.003  1.00134.66           H
ATOM   3404 HD13 LEU B  40      95.834  65.401 111.495  1.00134.66           H
ATOM   3405 HD21 LEU B  40      93.373  66.775 113.842  1.00134.66           H
ATOM   3406 HD22 LEU B  40      93.721  65.537 112.655  1.00134.66           H
ATOM   3407 HD23 LEU B  40      94.550  65.520 114.244  1.00134.66           H
ATOM   3408  N   THR B  41      93.416  70.047 114.838  1.00145.71           N
ATOM   3409  CA  THR B  41      91.998  70.423 114.938  1.00145.71           C
ATOM   3410  C   THR B  41      91.741  71.774 114.240  1.00145.71           C
ATOM   3411  O   THR B  41      90.674  71.961 113.661  1.00145.71           O
ATOM   3412  CB  THR B  41      91.477  70.429 116.390  1.00145.71           C
ATOM   3413  OG1 THR B  41      90.086  70.537 116.366  1.00145.71           O
ATOM   3414  CG2 THR B  41      92.033  71.577 117.245  1.00145.71           C
ATOM   3415  H   THR B  41      94.023  70.131 115.641  1.00145.71           H
ATOM   3416  HA  THR B  41      91.434  69.654 114.409  1.00145.71           H
ATOM   3417  HB  THR B  41      91.801  69.525 116.908  1.00145.71           H
ATOM   3418  HG1 THR B  41      89.716  69.655 116.285  1.00145.71           H
ATOM   3419 HG21 THR B  41      91.738  71.451 118.287  1.00145.71           H
ATOM   3420 HG22 THR B  41      91.659  72.532 116.877  1.00145.71           H
ATOM   3421 HG23 THR B  41      93.123  71.603 117.266  1.00145.71           H
ATOM   3422  N   LYS B  42      92.729  72.693 114.156  1.00142.78           N
ATOM   3423  CA  LYS B  42      92.589  73.921 113.311  1.00142.78           C
ATOM   3424  C   LYS B  42      92.550  73.547 111.826  1.00142.78           C
ATOM   3425  O   LYS B  42      91.658  73.993 111.093  1.00142.78           O
ATOM   3426  CB  LYS B  42      93.744  74.908 113.628  1.00142.78           C
ATOM   3427  CG  LYS B  42      93.280  76.347 113.877  1.00142.78           C
ATOM   3428  CD  LYS B  42      92.332  76.715 115.027  1.00142.78           C
ATOM   3429  CE  LYS B  42      92.109  75.646 116.077  1.00142.78           C
ATOM   3430  NZ  LYS B  42      93.343  75.277 116.854  1.00142.78           N
ATOM   3431  H   LYS B  42      93.611  72.495 114.606  1.00142.78           H
ATOM   3432  HA  LYS B  42      91.625  74.383 113.525  1.00142.78           H
ATOM   3433  HB2 LYS B  42      94.364  74.566 114.457  1.00142.78           H
ATOM   3434  HB3 LYS B  42      94.466  74.945 112.813  1.00142.78           H
ATOM   3435  HG2 LYS B  42      92.793  76.649 112.950  1.00142.78           H
ATOM   3436  HG3 LYS B  42      94.214  76.875 114.071  1.00142.78           H
ATOM   3437  HD2 LYS B  42      92.736  77.573 115.565  1.00142.78           H
ATOM   3438  HD3 LYS B  42      91.346  77.004 114.663  1.00142.78           H
ATOM   3439  HE2 LYS B  42      91.443  76.089 116.818  1.00142.78           H
ATOM   3440  HE3 LYS B  42      91.623  74.756 115.679  1.00142.78           H
ATOM   3441  HZ1 LYS B  42      93.101  74.862 117.743  1.00142.78           H
ATOM   3442  HZ2 LYS B  42      93.942  76.067 117.051  1.00142.78           H
ATOM   3443  HZ3 LYS B  42      93.921  74.610 116.363  1.00142.78           H
ATOM   3444  N   GLN B  43      93.445  72.656 111.404  1.00143.56           N
ATOM   3445  CA  GLN B  43      93.442  72.031 110.045  1.00143.56           C
ATOM   3446  C   GLN B  43      92.040  71.460 109.710  1.00143.56           C
ATOM   3447  O   GLN B  43      91.364  71.912 108.788  1.00143.56           O
ATOM   3448  CB  GLN B  43      94.644  71.025 109.992  1.00143.56           C
ATOM   3449  CG  GLN B  43      94.640  69.945 108.897  1.00143.56           C
ATOM   3450  CD  GLN B  43      94.868  70.534 107.511  1.00143.56           C
ATOM   3451  OE1 GLN B  43      94.162  71.437 107.053  1.00143.56           O
ATOM   3452  NE2 GLN B  43      95.888  70.098 106.801  1.00143.56           N
ATOM   3453  H   GLN B  43      94.174  72.384 112.048  1.00143.56           H
ATOM   3454  HA  GLN B  43      93.628  72.786 109.281  1.00143.56           H
ATOM   3455  HB2 GLN B  43      95.581  71.579 109.930  1.00143.56           H
ATOM   3456  HB3 GLN B  43      94.623  70.471 110.930  1.00143.56           H
ATOM   3457  HG2 GLN B  43      95.445  69.248 109.131  1.00143.56           H
ATOM   3458  HG3 GLN B  43      93.706  69.382 108.899  1.00143.56           H
ATOM   3459 HE21 GLN B  43      96.424  69.307 107.129  1.00143.56           H
ATOM   3460 HE22 GLN B  43      95.913  70.403 105.839  1.00143.56           H
ATOM   3461  N   ALA B  44      91.533  70.590 110.570  1.00149.05           N
ATOM   3462  CA  ALA B  44      90.171  70.059 110.528  1.00149.05           C
ATOM   3463  C   ALA B  44      89.048  71.117 110.359  1.00149.05           C
ATOM   3464  O   ALA B  44      88.116  70.902 109.623  1.00149.05           O
ATOM   3465  CB  ALA B  44      89.888  69.138 111.714  1.00149.05           C
ATOM   3466  H   ALA B  44      92.135  70.249 111.306  1.00149.05           H
ATOM   3467  HA  ALA B  44      90.160  69.457 109.620  1.00149.05           H
ATOM   3468  HB1 ALA B  44      88.967  68.560 111.633  1.00149.05           H
ATOM   3469  HB2 ALA B  44      90.711  68.426 111.772  1.00149.05           H
ATOM   3470  HB3 ALA B  44      89.923  69.734 112.627  1.00149.05           H
ATOM   3471  N   ASN B  45      89.153  72.309 111.023  1.00151.73           N
ATOM   3472  CA  ASN B  45      88.109  73.363 111.043  1.00151.73           C
ATOM   3473  C   ASN B  45      88.168  74.334 109.835  1.00151.73           C
ATOM   3474  O   ASN B  45      87.171  74.987 109.506  1.00151.73           O
ATOM   3475  CB  ASN B  45      88.084  74.051 112.422  1.00151.73           C
ATOM   3476  CG  ASN B  45      86.679  74.617 112.726  1.00151.73           C
ATOM   3477  OD1 ASN B  45      85.986  74.210 113.616  1.00151.73           O
ATOM   3478  ND2 ASN B  45      86.171  75.601 112.056  1.00151.73           N
ATOM   3479  H   ASN B  45      89.921  72.422 111.670  1.00151.73           H
ATOM   3480  HA  ASN B  45      87.147  72.859 110.944  1.00151.73           H
ATOM   3481  HB2 ASN B  45      88.296  73.354 113.233  1.00151.73           H
ATOM   3482  HB3 ASN B  45      88.828  74.847 112.438  1.00151.73           H
ATOM   3483 HD21 ASN B  45      86.582  75.820 111.159  1.00151.73           H
ATOM   3484 HD22 ASN B  45      85.332  76.060 112.380  1.00151.73           H
ATOM   3485  N   ILE B  46      89.331  74.478 109.141  1.00151.34           N
ATOM   3486  CA  ILE B  46      89.475  75.287 107.905  1.00151.34           C
ATOM   3487  C   ILE B  46      89.167  74.459 106.618  1.00151.34           C
ATOM   3488  O   ILE B  46      88.513  74.932 105.695  1.00151.34           O
ATOM   3489  CB  ILE B  46      90.815  76.027 107.795  1.00151.34           C
ATOM   3490  CG1 ILE B  46      90.956  76.960 106.601  1.00151.34           C
ATOM   3491  CG2 ILE B  46      91.986  75.054 107.718  1.00151.34           C
ATOM   3492  CD1 ILE B  46      89.844  77.997 106.489  1.00151.34           C
ATOM   3493  H   ILE B  46      90.140  73.951 109.437  1.00151.34           H
ATOM   3494  HA  ILE B  46      88.709  76.062 107.925  1.00151.34           H
ATOM   3495  HB  ILE B  46      90.932  76.645 108.686  1.00151.34           H
ATOM   3496 HG12 ILE B  46      91.914  77.479 106.606  1.00151.34           H
ATOM   3497 HG13 ILE B  46      90.963  76.380 105.678  1.00151.34           H
ATOM   3498 HG21 ILE B  46      91.929  74.317 108.519  1.00151.34           H
ATOM   3499 HG22 ILE B  46      92.003  74.517 106.770  1.00151.34           H
ATOM   3500 HG23 ILE B  46      92.924  75.595 107.849  1.00151.34           H
ATOM   3501 HD11 ILE B  46      90.089  78.666 105.664  1.00151.34           H
ATOM   3502 HD12 ILE B  46      89.808  78.616 107.385  1.00151.34           H
ATOM   3503 HD13 ILE B  46      88.885  77.526 106.275  1.00151.34           H
ATOM   3504  N   ILE B  47      89.602  73.214 106.570  1.00157.92           N
ATOM   3505  CA  ILE B  47      89.387  72.324 105.414  1.00157.92           C
ATOM   3506  C   ILE B  47      87.902  71.953 105.242  1.00157.92           C
ATOM   3507  O   ILE B  47      87.408  71.895 104.128  1.00157.92           O
ATOM   3508  CB  ILE B  47      90.269  71.054 105.548  1.00157.92           C
ATOM   3509  CG1 ILE B  47      90.436  70.293 104.204  1.00157.92           C
ATOM   3510  CG2 ILE B  47      89.729  70.116 106.644  1.00157.92           C
ATOM   3511  CD1 ILE B  47      91.519  70.900 103.304  1.00157.92           C
ATOM   3512  H   ILE B  47      90.164  72.877 107.338  1.00157.92           H
ATOM   3513  HA  ILE B  47      89.713  72.873 104.530  1.00157.92           H
ATOM   3514  HB  ILE B  47      91.226  71.449 105.890  1.00157.92           H
ATOM   3515 HG12 ILE B  47      90.755  69.273 104.416  1.00157.92           H
ATOM   3516 HG13 ILE B  47      89.490  70.255 103.665  1.00157.92           H
ATOM   3517 HG21 ILE B  47      90.527  69.436 106.942  1.00157.92           H
ATOM   3518 HG22 ILE B  47      88.855  69.562 106.302  1.00157.92           H
ATOM   3519 HG23 ILE B  47      89.443  70.711 107.510  1.00157.92           H
ATOM   3520 HD11 ILE B  47      91.541  70.324 102.379  1.00157.92           H
ATOM   3521 HD12 ILE B  47      92.480  70.802 103.809  1.00157.92           H
ATOM   3522 HD13 ILE B  47      91.252  71.925 103.046  1.00157.92           H
ATOM   3523  N   ILE B  48      87.144  71.665 106.312  1.00173.61           N
ATOM   3524  CA  ILE B  48      85.819  71.064 106.295  1.00173.61           C
ATOM   3525  C   ILE B  48      84.734  71.904 105.623  1.00173.61           C
ATOM   3526  O   ILE B  48      84.815  73.138 105.573  1.00173.61           O
ATOM   3527  CB  ILE B  48      85.405  70.670 107.730  1.00173.61           C
ATOM   3528  CG1 ILE B  48      84.152  69.762 107.862  1.00173.61           C
ATOM   3529  CG2 ILE B  48      85.139  71.924 108.591  1.00173.61           C
ATOM   3530  CD1 ILE B  48      84.260  68.397 107.141  1.00173.61           C
ATOM   3531  H   ILE B  48      87.558  71.786 107.225  1.00173.61           H
ATOM   3532  HA  ILE B  48      85.897  70.151 105.705  1.00173.61           H
ATOM   3533  HB  ILE B  48      86.210  70.076 108.163  1.00173.61           H
ATOM   3534 HG12 ILE B  48      83.963  69.540 108.912  1.00173.61           H
ATOM   3535 HG13 ILE B  48      83.276  70.309 107.514  1.00173.61           H
ATOM   3536 HG21 ILE B  48      86.032  72.549 108.561  1.00173.61           H
ATOM   3537 HG22 ILE B  48      84.291  72.463 108.169  1.00173.61           H
ATOM   3538 HG23 ILE B  48      84.892  71.635 109.613  1.00173.61           H
ATOM   3539 HD11 ILE B  48      83.382  67.786 107.349  1.00173.61           H
ATOM   3540 HD12 ILE B  48      85.134  67.848 107.489  1.00173.61           H
ATOM   3541 HD13 ILE B  48      84.376  68.512 106.063  1.00173.61           H
ATOM   3542  N   ASP B  49      83.729  71.233 105.100  1.00181.27           N
ATOM   3543  CA  ASP B  49      82.413  71.724 104.686  1.00181.27           C
ATOM   3544  C   ASP B  49      81.281  71.249 105.611  1.00181.27           C
ATOM   3545  O   ASP B  49      80.470  72.042 106.066  1.00181.27           O
ATOM   3546  CB  ASP B  49      82.122  71.374 103.214  1.00181.27           C
ATOM   3547  CG  ASP B  49      82.389  69.913 102.810  1.00181.27           C
ATOM   3548  OD1 ASP B  49      82.710  69.075 103.684  1.00181.27           O
ATOM   3549  OD2 ASP B  49      82.253  69.646 101.606  1.00181.27           O
ATOM   3550  H   ASP B  49      83.831  70.235 104.981  1.00181.27           H
ATOM   3551  HA  ASP B  49      82.421  72.812 104.760  1.00181.27           H
ATOM   3552  HB2 ASP B  49      81.087  71.642 103.001  1.00181.27           H
ATOM   3553  HB3 ASP B  49      82.797  71.979 102.609  1.00181.27           H
ATOM   3554  N   GLN B  50      81.263  69.934 105.906  1.00187.84           N
ATOM   3555  CA  GLN B  50      80.216  69.209 106.649  1.00187.84           C
ATOM   3556  C   GLN B  50      80.151  69.374 108.182  1.00187.84           C
ATOM   3557  O   GLN B  50      81.161  69.506 108.871  1.00187.84           O
ATOM   3558  CB  GLN B  50      80.319  67.759 106.173  1.00187.84           C
ATOM   3559  CG  GLN B  50      79.656  66.660 106.996  1.00187.84           C
ATOM   3560  CD  GLN B  50      78.145  66.811 107.270  1.00187.84           C
ATOM   3561  OE1 GLN B  50      77.509  67.745 106.795  1.00187.84           O
ATOM   3562  NE2 GLN B  50      77.580  65.880 107.986  1.00187.84           N
ATOM   3563  H   GLN B  50      81.928  69.378 105.388  1.00187.84           H
ATOM   3564  HA  GLN B  50      79.273  69.629 106.297  1.00187.84           H
ATOM   3565  HB2 GLN B  50      79.886  67.716 105.174  1.00187.84           H
ATOM   3566  HB3 GLN B  50      81.392  67.569 106.139  1.00187.84           H
ATOM   3567  HG2 GLN B  50      79.871  65.703 106.521  1.00187.84           H
ATOM   3568  HG3 GLN B  50      80.245  66.618 107.912  1.00187.84           H
ATOM   3569 HE21 GLN B  50      78.098  65.099 108.365  1.00187.84           H
ATOM   3570 HE22 GLN B  50      76.598  66.006 108.183  1.00187.84           H
ATOM   3571  N   LYS B  51      78.953  69.236 108.735  1.00193.07           N
ATOM   3572  CA  LYS B  51      78.564  69.417 110.146  1.00193.07           C
ATOM   3573  C   LYS B  51      79.182  68.421 111.128  1.00193.07           C
ATOM   3574  O   LYS B  51      78.847  68.488 112.320  1.00193.07           O
ATOM   3575  CB  LYS B  51      77.023  69.296 110.216  1.00193.07           C
ATOM   3576  CG  LYS B  51      76.218  70.228 109.288  1.00193.07           C
ATOM   3577  CD  LYS B  51      74.717  69.882 109.288  1.00193.07           C
ATOM   3578  CE  LYS B  51      74.114  69.601 107.914  1.00193.07           C
ATOM   3579  NZ  LYS B  51      74.813  68.421 107.259  1.00193.07           N
ATOM   3580  H   LYS B  51      78.227  69.022 108.065  1.00193.07           H
ATOM   3581  HA  LYS B  51      78.844  70.428 110.442  1.00193.07           H
ATOM   3582  HB2 LYS B  51      76.683  69.535 111.223  1.00193.07           H
ATOM   3583  HB3 LYS B  51      76.819  68.251 109.983  1.00193.07           H
ATOM   3584  HG2 LYS B  51      76.347  71.277 109.555  1.00193.07           H
ATOM   3585  HG3 LYS B  51      76.546  70.117 108.254  1.00193.07           H
ATOM   3586  HD2 LYS B  51      74.474  69.031 109.925  1.00193.07           H
ATOM   3587  HD3 LYS B  51      74.182  70.685 109.794  1.00193.07           H
ATOM   3588  HE2 LYS B  51      73.077  69.282 108.019  1.00193.07           H
ATOM   3589  HE3 LYS B  51      74.216  70.506 107.317  1.00193.07           H
ATOM   3590  HZ1 LYS B  51      74.165  67.996 106.612  1.00193.07           H
ATOM   3591  HZ2 LYS B  51      74.949  67.717 107.971  1.00193.07           H
ATOM   3592  HZ3 LYS B  51      75.711  68.667 106.868  1.00193.07           H
ATOM   3593  N   THR B  52      80.003  67.463 110.655  1.00185.71           N
ATOM   3594  CA  THR B  52      80.469  66.268 111.402  1.00185.71           C
ATOM   3595  C   THR B  52      81.988  66.015 111.180  1.00185.71           C
ATOM   3596  O   THR B  52      82.336  65.442 110.165  1.00185.71           O
ATOM   3597  CB  THR B  52      79.713  64.959 111.112  1.00185.71           C
ATOM   3598  OG1 THR B  52      79.775  64.617 109.746  1.00185.71           O
ATOM   3599  CG2 THR B  52      78.223  65.037 111.444  1.00185.71           C
ATOM   3600  H   THR B  52      80.209  67.484 109.666  1.00185.71           H
ATOM   3601  HA  THR B  52      80.364  66.457 112.471  1.00185.71           H
ATOM   3602  HB  THR B  52      80.144  64.158 111.712  1.00185.71           H
ATOM   3603  HG1 THR B  52      80.666  64.810 109.445  1.00185.71           H
ATOM   3604 HG21 THR B  52      77.746  64.087 111.207  1.00185.71           H
ATOM   3605 HG22 THR B  52      77.783  65.841 110.853  1.00185.71           H
ATOM   3606 HG23 THR B  52      78.211  65.242 112.515  1.00185.71           H
ATOM   3607  N   LEU B  53      82.792  66.260 112.203  1.00154.89           N
ATOM   3608  CA  LEU B  53      84.168  65.777 112.231  1.00154.89           C
ATOM   3609  C   LEU B  53      84.224  64.259 112.481  1.00154.89           C
ATOM   3610  O   LEU B  53      83.522  63.774 113.375  1.00154.89           O
ATOM   3611  CB  LEU B  53      84.965  66.537 113.361  1.00154.89           C
ATOM   3612  CG  LEU B  53      85.679  67.851 112.859  1.00154.89           C
ATOM   3613  CD1 LEU B  53      84.691  68.961 112.523  1.00154.89           C
ATOM   3614  CD2 LEU B  53      86.690  68.338 113.900  1.00154.89           C
ATOM   3615  H   LEU B  53      82.437  66.589 113.090  1.00154.89           H
ATOM   3616  HA  LEU B  53      84.661  66.016 111.288  1.00154.89           H
ATOM   3617  HB2 LEU B  53      85.764  65.882 113.711  1.00154.89           H
ATOM   3618  HB3 LEU B  53      84.307  66.861 114.167  1.00154.89           H
ATOM   3619  HG  LEU B  53      86.319  67.634 112.004  1.00154.89           H
ATOM   3620 HD11 LEU B  53      84.127  68.726 111.620  1.00154.89           H
ATOM   3621 HD12 LEU B  53      85.293  69.844 112.312  1.00154.89           H
ATOM   3622 HD13 LEU B  53      84.017  69.131 113.363  1.00154.89           H
ATOM   3623 HD21 LEU B  53      87.165  69.268 113.587  1.00154.89           H
ATOM   3624 HD22 LEU B  53      87.466  67.605 114.119  1.00154.89           H
ATOM   3625 HD23 LEU B  53      86.179  68.551 114.838  1.00154.89           H
ATOM   3626  N   ARG B  54      85.147  63.541 111.832  1.00153.66           N
ATOM   3627  CA  ARG B  54      85.146  62.113 111.611  1.00153.66           C
ATOM   3628  C   ARG B  54      86.602  61.571 111.504  1.00153.66           C
ATOM   3629  O   ARG B  54      87.525  62.324 111.205  1.00153.66           O
ATOM   3630  CB  ARG B  54      84.345  61.813 110.317  1.00153.66           C
ATOM   3631  CG  ARG B  54      82.814  62.059 110.428  1.00153.66           C
ATOM   3632  CD  ARG B  54      82.169  62.195 109.037  1.00153.66           C
ATOM   3633  NE  ARG B  54      82.414  61.007 108.204  1.00153.66           N
ATOM   3634  CZ  ARG B  54      81.485  60.377 107.483  1.00153.66           C
ATOM   3635  NH1 ARG B  54      80.269  60.705 107.388  1.00153.66           N
ATOM   3636  NH2 ARG B  54      81.841  59.304 106.755  1.00153.66           N
ATOM   3637  H   ARG B  54      85.724  64.071 111.195  1.00153.66           H
ATOM   3638  HA  ARG B  54      84.676  61.550 112.418  1.00153.66           H
ATOM   3639  HB2 ARG B  54      84.509  60.759 110.096  1.00153.66           H
ATOM   3640  HB3 ARG B  54      84.704  62.436 109.498  1.00153.66           H
ATOM   3641  HG2 ARG B  54      82.404  61.224 110.997  1.00153.66           H
ATOM   3642  HG3 ARG B  54      82.618  62.989 110.962  1.00153.66           H
ATOM   3643  HD2 ARG B  54      81.105  62.378 109.187  1.00153.66           H
ATOM   3644  HD3 ARG B  54      82.597  63.059 108.528  1.00153.66           H
ATOM   3645  HE  ARG B  54      83.362  60.692 108.054  1.00153.66           H
ATOM   3646 HH11 ARG B  54      79.970  61.486 107.954  1.00153.66           H
ATOM   3647 HH12 ARG B  54      79.600  60.246 106.786  1.00153.66           H
ATOM   3648 HH21 ARG B  54      82.812  59.027 106.768  1.00153.66           H
ATOM   3649 HH22 ARG B  54      81.170  58.772 106.219  1.00153.66           H
ATOM   3650  N   HIS B  55      86.752  60.244 111.611  1.00153.03           N
ATOM   3651  CA  HIS B  55      88.027  59.497 111.419  1.00153.03           C
ATOM   3652  C   HIS B  55      88.541  59.605 109.966  1.00153.03           C
ATOM   3653  O   HIS B  55      89.743  59.619 109.767  1.00153.03           O
ATOM   3654  CB  HIS B  55      87.785  58.001 111.723  1.00153.03           C
ATOM   3655  CG  HIS B  55      86.610  57.407 110.911  1.00153.03           C
ATOM   3656  ND1 HIS B  55      85.261  57.618 111.236  1.00153.03           N
ATOM   3657  CD2 HIS B  55      86.687  56.869 109.671  1.00153.03           C
ATOM   3658  CE1 HIS B  55      84.564  57.226 110.195  1.00153.03           C
ATOM   3659  NE2 HIS B  55      85.386  56.761 109.253  1.00153.03           N
ATOM   3660  H   HIS B  55      85.921  59.705 111.809  1.00153.03           H
ATOM   3661  HA  HIS B  55      88.805  59.896 112.069  1.00153.03           H
ATOM   3662  HB2 HIS B  55      88.734  57.517 111.492  1.00153.03           H
ATOM   3663  HB3 HIS B  55      87.594  57.797 112.776  1.00153.03           H
ATOM   3664  HD2 HIS B  55      87.588  56.693 109.102  1.00153.03           H
ATOM   3665  HE1 HIS B  55      83.488  57.310 110.155  1.00153.03           H
ATOM   3666  HE2 HIS B  55      85.084  56.579 108.307  1.00153.03           H
ATOM   3667  N   ASP B  56      87.673  59.628 108.982  1.00158.79           N
ATOM   3668  CA  ASP B  56      87.986  59.698 107.560  1.00158.79           C
ATOM   3669  C   ASP B  56      88.579  61.037 107.150  1.00158.79           C
ATOM   3670  O   ASP B  56      89.557  61.125 106.398  1.00158.79           O
ATOM   3671  CB  ASP B  56      86.809  59.175 106.699  1.00158.79           C
ATOM   3672  CG  ASP B  56      85.385  59.506 107.179  1.00158.79           C
ATOM   3673  OD1 ASP B  56      84.506  58.665 107.026  1.00158.79           O
ATOM   3674  OD2 ASP B  56      85.213  60.633 107.719  1.00158.79           O
ATOM   3675  H   ASP B  56      86.696  59.667 109.234  1.00158.79           H
ATOM   3676  HA  ASP B  56      88.772  58.957 107.416  1.00158.79           H
ATOM   3677  HB2 ASP B  56      86.954  59.543 105.683  1.00158.79           H
ATOM   3678  HB3 ASP B  56      86.867  58.087 106.668  1.00158.79           H
ATOM   3679  N   ALA B  57      88.031  62.130 107.725  1.00155.99           N
ATOM   3680  CA  ALA B  57      88.686  63.434 107.710  1.00155.99           C
ATOM   3681  C   ALA B  57      90.099  63.347 108.330  1.00155.99           C
ATOM   3682  O   ALA B  57      91.078  63.780 107.729  1.00155.99           O
ATOM   3683  CB  ALA B  57      87.813  64.495 108.398  1.00155.99           C
ATOM   3684  H   ALA B  57      87.109  62.020 108.121  1.00155.99           H
ATOM   3685  HA  ALA B  57      88.776  63.726 106.664  1.00155.99           H
ATOM   3686  HB1 ALA B  57      87.705  64.241 109.453  1.00155.99           H
ATOM   3687  HB2 ALA B  57      86.822  64.555 107.948  1.00155.99           H
ATOM   3688  HB3 ALA B  57      88.306  65.465 108.342  1.00155.99           H
ATOM   3689  N   PHE B  58      90.265  62.851 109.566  1.00147.85           N
ATOM   3690  CA  PHE B  58      91.595  62.740 110.233  1.00147.85           C
ATOM   3691  C   PHE B  58      92.610  61.869 109.451  1.00147.85           C
ATOM   3692  O   PHE B  58      93.825  62.200 109.449  1.00147.85           O
ATOM   3693  CB  PHE B  58      91.391  62.139 111.642  1.00147.85           C
ATOM   3694  CG  PHE B  58      91.290  63.146 112.761  1.00147.85           C
ATOM   3695  CD1 PHE B  58      90.178  64.040 112.811  1.00147.85           C
ATOM   3696  CD2 PHE B  58      92.243  63.147 113.787  1.00147.85           C
ATOM   3697  CE1 PHE B  58      90.050  64.939 113.908  1.00147.85           C
ATOM   3698  CE2 PHE B  58      92.105  64.057 114.876  1.00147.85           C
ATOM   3699  CZ  PHE B  58      91.004  64.918 114.911  1.00147.85           C
ATOM   3700  H   PHE B  58      89.495  62.521 110.131  1.00147.85           H
ATOM   3701  HA  PHE B  58      92.061  63.716 110.367  1.00147.85           H
ATOM   3702  HB2 PHE B  58      90.502  61.511 111.586  1.00147.85           H
ATOM   3703  HB3 PHE B  58      92.220  61.463 111.851  1.00147.85           H
ATOM   3704  HD1 PHE B  58      89.411  63.992 112.052  1.00147.85           H
ATOM   3705  HD2 PHE B  58      93.124  62.521 113.781  1.00147.85           H
ATOM   3706  HE1 PHE B  58      89.184  65.581 113.972  1.00147.85           H
ATOM   3707  HE2 PHE B  58      92.870  64.091 115.638  1.00147.85           H
ATOM   3708  HZ  PHE B  58      90.911  65.594 115.748  1.00147.85           H
ATOM   3709  N   LEU B  59      92.196  60.817 108.780  1.00161.06           N
ATOM   3710  CA  LEU B  59      93.030  60.023 107.904  1.00161.06           C
ATOM   3711  C   LEU B  59      93.546  60.882 106.735  1.00161.06           C
ATOM   3712  O   LEU B  59      94.752  60.969 106.503  1.00161.06           O
ATOM   3713  CB  LEU B  59      92.162  58.841 107.417  1.00161.06           C
ATOM   3714  CG  LEU B  59      92.783  58.054 106.268  1.00161.06           C
ATOM   3715  CD1 LEU B  59      94.093  57.402 106.766  1.00161.06           C
ATOM   3716  CD2 LEU B  59      91.848  56.969 105.757  1.00161.06           C
ATOM   3717  H   LEU B  59      91.204  60.636 108.826  1.00161.06           H
ATOM   3718  HA  LEU B  59      93.901  59.627 108.425  1.00161.06           H
ATOM   3719  HB2 LEU B  59      91.929  58.176 108.249  1.00161.06           H
ATOM   3720  HB3 LEU B  59      91.190  59.247 107.137  1.00161.06           H
ATOM   3721  HG  LEU B  59      93.023  58.687 105.414  1.00161.06           H
ATOM   3722 HD11 LEU B  59      94.845  58.178 106.910  1.00161.06           H
ATOM   3723 HD12 LEU B  59      94.502  56.710 106.030  1.00161.06           H
ATOM   3724 HD13 LEU B  59      93.896  56.786 107.644  1.00161.06           H
ATOM   3725 HD21 LEU B  59      90.919  57.378 105.358  1.00161.06           H
ATOM   3726 HD22 LEU B  59      92.347  56.329 105.030  1.00161.06           H
ATOM   3727 HD23 LEU B  59      91.629  56.283 106.576  1.00161.06           H
ATOM   3728  N   TRP B  60      92.663  61.588 106.029  1.00156.08           N
ATOM   3729  CA  TRP B  60      93.085  62.373 104.855  1.00156.08           C
ATOM   3730  C   TRP B  60      93.969  63.587 105.267  1.00156.08           C
ATOM   3731  O   TRP B  60      94.916  63.901 104.557  1.00156.08           O
ATOM   3732  CB  TRP B  60      91.888  62.850 104.047  1.00156.08           C
ATOM   3733  CG  TRP B  60      91.187  61.777 103.271  1.00156.08           C
ATOM   3734  CD1 TRP B  60      91.783  60.755 102.623  1.00156.08           C
ATOM   3735  CD2 TRP B  60      89.760  61.612 103.034  1.00156.08           C
ATOM   3736  NE1 TRP B  60      90.812  59.963 102.058  1.00156.08           N
ATOM   3737  CE2 TRP B  60      89.567  60.451 102.211  1.00156.08           C
ATOM   3738  CE3 TRP B  60      88.591  62.331 103.439  1.00156.08           C
ATOM   3739  CZ2 TRP B  60      88.289  60.068 101.769  1.00156.08           C
ATOM   3740  CZ3 TRP B  60      87.320  61.928 103.037  1.00156.08           C
ATOM   3741  CH2 TRP B  60      87.147  60.814 102.189  1.00156.08           C
ATOM   3742  H   TRP B  60      91.679  61.555 106.256  1.00156.08           H
ATOM   3743  HA  TRP B  60      93.688  61.748 104.195  1.00156.08           H
ATOM   3744  HB2 TRP B  60      91.180  63.365 104.697  1.00156.08           H
ATOM   3745  HB3 TRP B  60      92.248  63.624 103.370  1.00156.08           H
ATOM   3746  HD1 TRP B  60      92.847  60.575 102.629  1.00156.08           H
ATOM   3747  HE3 TRP B  60      88.677  63.177 104.105  1.00156.08           H
ATOM   3748  HZ2 TRP B  60      88.181  59.201 101.133  1.00156.08           H
ATOM   3749  HZ3 TRP B  60      86.463  62.460 103.422  1.00156.08           H
ATOM   3750  HH2 TRP B  60      86.147  60.522 101.904  1.00156.08           H
ATOM   3751  HE1 TRP B  60      91.062  59.093 101.610  1.00156.08           H
ATOM   3752  N   LEU B  61      93.688  64.168 106.448  1.00149.85           N
ATOM   3753  CA  LEU B  61      94.406  65.331 107.022  1.00149.85           C
ATOM   3754  C   LEU B  61      95.750  65.053 107.692  1.00149.85           C
ATOM   3755  O   LEU B  61      96.338  65.906 108.344  1.00149.85           O
ATOM   3756  CB  LEU B  61      93.455  66.049 107.988  1.00149.85           C
ATOM   3757  CG  LEU B  61      92.217  66.623 107.296  1.00149.85           C
ATOM   3758  CD1 LEU B  61      91.223  67.073 108.356  1.00149.85           C
ATOM   3759  CD2 LEU B  61      92.552  67.827 106.409  1.00149.85           C
ATOM   3760  H   LEU B  61      92.912  63.765 106.954  1.00149.85           H
ATOM   3761  HA  LEU B  61      94.651  65.971 106.174  1.00149.85           H
ATOM   3762  HB2 LEU B  61      93.149  65.349 108.766  1.00149.85           H
ATOM   3763  HB3 LEU B  61      93.976  66.834 108.537  1.00149.85           H
ATOM   3764  HG  LEU B  61      91.725  65.872 106.677  1.00149.85           H
ATOM   3765 HD11 LEU B  61      90.291  67.401 107.895  1.00149.85           H
ATOM   3766 HD12 LEU B  61      90.981  66.224 108.995  1.00149.85           H
ATOM   3767 HD13 LEU B  61      91.677  67.865 108.953  1.00149.85           H
ATOM   3768 HD21 LEU B  61      93.438  67.623 105.808  1.00149.85           H
ATOM   3769 HD22 LEU B  61      92.707  68.725 107.007  1.00149.85           H
ATOM   3770 HD23 LEU B  61      91.723  67.961 105.714  1.00149.85           H
ATOM   3771  N   LEU B  62      96.234  63.823 107.579  1.00168.46           N
ATOM   3772  CA  LEU B  62      97.652  63.490 107.775  1.00168.46           C
ATOM   3773  C   LEU B  62      98.197  62.591 106.670  1.00168.46           C
ATOM   3774  O   LEU B  62      99.315  62.092 106.751  1.00168.46           O
ATOM   3775  CB  LEU B  62      97.786  62.848 109.167  1.00168.46           C
ATOM   3776  CG  LEU B  62      99.202  62.938 109.838  1.00168.46           C
ATOM   3777  CD1 LEU B  62      99.503  64.385 110.241  1.00168.46           C
ATOM   3778  CD2 LEU B  62      99.208  62.093 111.123  1.00168.46           C
ATOM   3779  H   LEU B  62      95.621  63.126 107.180  1.00168.46           H
ATOM   3780  HA  LEU B  62      98.215  64.423 107.758  1.00168.46           H
ATOM   3781  HB2 LEU B  62      97.510  61.801 109.038  1.00168.46           H
ATOM   3782  HB3 LEU B  62      97.041  63.330 109.800  1.00168.46           H
ATOM   3783  HG  LEU B  62      99.934  62.532 109.139  1.00168.46           H
ATOM   3784 HD11 LEU B  62      99.633  64.996 109.348  1.00168.46           H
ATOM   3785 HD12 LEU B  62      98.705  64.782 110.868  1.00168.46           H
ATOM   3786 HD13 LEU B  62     100.418  64.431 110.831  1.00168.46           H
ATOM   3787 HD21 LEU B  62      98.827  61.115 110.828  1.00168.46           H
ATOM   3788 HD22 LEU B  62     100.268  61.993 111.357  1.00168.46           H
ATOM   3789 HD23 LEU B  62      98.561  62.569 111.860  1.00168.46           H
ATOM   3790  N   THR B  63      97.435  62.353 105.589  1.00173.99           N
ATOM   3791  CA  THR B  63      97.826  61.577 104.381  1.00173.99           C
ATOM   3792  C   THR B  63      98.660  62.451 103.469  1.00173.99           C
ATOM   3793  O   THR B  63      99.509  61.963 102.744  1.00173.99           O
ATOM   3794  CB  THR B  63      96.599  61.021 103.561  1.00173.99           C
ATOM   3795  OG1 THR B  63      95.861  60.003 104.274  1.00173.99           O
ATOM   3796  CG2 THR B  63      96.848  60.341 102.227  1.00173.99           C
ATOM   3797  H   THR B  63      96.591  62.901 105.497  1.00173.99           H
ATOM   3798  HA  THR B  63      98.430  60.739 104.727  1.00173.99           H
ATOM   3799  HB  THR B  63      95.995  61.916 103.413  1.00173.99           H
ATOM   3800  HG1 THR B  63      95.585  60.386 105.110  1.00173.99           H
ATOM   3801 HG21 THR B  63      95.949  59.850 101.856  1.00173.99           H
ATOM   3802 HG22 THR B  63      97.126  61.054 101.450  1.00173.99           H
ATOM   3803 HG23 THR B  63      97.609  59.566 102.319  1.00173.99           H
ATOM   3804  N   ASP B  64      98.394  63.772 103.439  1.00187.26           N
ATOM   3805  CA  ASP B  64      98.959  64.744 102.490  1.00187.26           C
ATOM   3806  C   ASP B  64     100.366  65.233 102.910  1.00187.26           C
ATOM   3807  O   ASP B  64     100.747  66.348 102.610  1.00187.26           O
ATOM   3808  CB  ASP B  64      97.944  65.875 102.411  1.00187.26           C
ATOM   3809  CG  ASP B  64      97.809  66.623 103.773  1.00187.26           C
ATOM   3810  OD1 ASP B  64      97.391  65.965 104.764  1.00187.26           O
ATOM   3811  OD2 ASP B  64      98.099  67.827 103.775  1.00187.26           O
ATOM   3812  H   ASP B  64      97.744  64.158 104.109  1.00187.26           H
ATOM   3813  HA  ASP B  64      99.046  64.275 101.511  1.00187.26           H
ATOM   3814  HB2 ASP B  64      98.208  66.595 101.636  1.00187.26           H
ATOM   3815  HB3 ASP B  64      96.970  65.467 102.142  1.00187.26           H
ATOM   3816  N   ILE B  65     101.078  64.375 103.637  1.00202.35           N
ATOM   3817  CA  ILE B  65     102.333  64.545 104.329  1.00202.35           C
ATOM   3818  C   ILE B  65     103.471  63.916 103.570  1.00202.35           C
ATOM   3819  O   ILE B  65     103.315  62.825 103.052  1.00202.35           O
ATOM   3820  CB  ILE B  65     102.187  63.986 105.744  1.00202.35           C
ATOM   3821  CG1 ILE B  65     101.243  64.838 106.659  1.00202.35           C
ATOM   3822  CG2 ILE B  65     103.532  63.788 106.448  1.00202.35           C
ATOM   3823  CD1 ILE B  65     101.730  66.204 107.184  1.00202.35           C
ATOM   3824  H   ILE B  65     100.654  63.459 103.677  1.00202.35           H
ATOM   3825  HA  ILE B  65     102.557  65.606 104.443  1.00202.35           H
ATOM   3826  HB  ILE B  65     101.736  63.000 105.634  1.00202.35           H
ATOM   3827 HG12 ILE B  65     100.317  65.023 106.114  1.00202.35           H
ATOM   3828 HG13 ILE B  65     101.006  64.220 107.525  1.00202.35           H
ATOM   3829 HG21 ILE B  65     103.315  63.455 107.462  1.00202.35           H
ATOM   3830 HG22 ILE B  65     104.109  62.995 105.973  1.00202.35           H
ATOM   3831 HG23 ILE B  65     104.082  64.727 106.517  1.00202.35           H
ATOM   3832 HD11 ILE B  65     100.880  66.715 107.636  1.00202.35           H
ATOM   3833 HD12 ILE B  65     102.056  66.804 106.334  1.00202.35           H
ATOM   3834 HD13 ILE B  65     102.509  66.074 107.934  1.00202.35           H
ATOM   3835  N   GLN B  66     104.620  64.588 103.504  1.00229.27           N
ATOM   3836  CA  GLN B  66     105.754  64.161 102.698  1.00229.27           C
ATOM   3837  C   GLN B  66     106.582  62.990 103.326  1.00229.27           C
ATOM   3838  O   GLN B  66     107.826  63.087 103.403  1.00229.27           O
ATOM   3839  CB  GLN B  66     106.598  65.398 102.284  1.00229.27           C
ATOM   3840  CG  GLN B  66     107.478  65.150 101.030  1.00229.27           C
ATOM   3841  CD  GLN B  66     108.938  65.540 101.290  1.00229.27           C
ATOM   3842  OE1 GLN B  66     109.527  66.363 100.630  1.00229.27           O
ATOM   3843  NE2 GLN B  66     109.659  64.867 102.163  1.00229.27           N
ATOM   3844  H   GLN B  66     104.717  65.488 103.951  1.00229.27           H
ATOM   3845  HA  GLN B  66     105.309  63.763 101.786  1.00229.27           H
ATOM   3846  HB2 GLN B  66     105.955  66.261 102.111  1.00229.27           H
ATOM   3847  HB3 GLN B  66     107.237  65.647 103.132  1.00229.27           H
ATOM   3848  HG2 GLN B  66     107.438  64.102 100.733  1.00229.27           H
ATOM   3849  HG3 GLN B  66     107.165  65.763 100.185  1.00229.27           H
ATOM   3850 HE21 GLN B  66     109.168  64.202 102.744  1.00229.27           H
ATOM   3851 HE22 GLN B  66     110.639  65.086 102.271  1.00229.27           H
ATOM   3852  N   GLY B  67     105.942  61.849 103.633  1.00229.44           N
ATOM   3853  CA  GLY B  67     106.662  60.600 104.018  1.00229.44           C
ATOM   3854  C   GLY B  67     105.829  59.524 104.744  1.00229.44           C
ATOM   3855  O   GLY B  67     104.729  59.743 105.225  1.00229.44           O
ATOM   3856  H   GLY B  67     104.936  61.843 103.546  1.00229.44           H
ATOM   3857  HA2 GLY B  67     107.001  60.112 103.104  1.00229.44           H
ATOM   3858  HA3 GLY B  67     107.561  60.819 104.593  1.00229.44           H
ATOM   3859  N   GLU B  68     106.426  58.352 104.848  1.00232.86           N
ATOM   3860  CA  GLU B  68     105.865  57.102 105.422  1.00232.86           C
ATOM   3861  C   GLU B  68     105.281  57.308 106.839  1.00232.86           C
ATOM   3862  O   GLU B  68     104.350  56.606 107.228  1.00232.86           O
ATOM   3863  CB  GLU B  68     106.973  56.028 105.326  1.00232.86           C
ATOM   3864  CG  GLU B  68     106.751  54.776 106.167  1.00232.86           C
ATOM   3865  CD  GLU B  68     105.658  53.788 105.696  1.00232.86           C
ATOM   3866  OE1 GLU B  68     104.918  54.137 104.753  1.00232.86           O
ATOM   3867  OE2 GLU B  68     105.505  52.691 106.294  1.00232.86           O
ATOM   3868  H   GLU B  68     107.328  58.258 104.402  1.00232.86           H
ATOM   3869  HA  GLU B  68     105.064  56.727 104.785  1.00232.86           H
ATOM   3870  HB2 GLU B  68     107.101  55.703 104.294  1.00232.86           H
ATOM   3871  HB3 GLU B  68     107.902  56.486 105.664  1.00232.86           H
ATOM   3872  HG2 GLU B  68     107.692  54.226 106.181  1.00232.86           H
ATOM   3873  HG3 GLU B  68     106.569  55.121 107.185  1.00232.86           H
ATOM   3874  N   LEU B  69     105.755  58.293 107.632  1.00218.81           N
ATOM   3875  CA  LEU B  69     105.229  58.704 108.971  1.00218.81           C
ATOM   3876  C   LEU B  69     103.718  59.026 108.988  1.00218.81           C
ATOM   3877  O   LEU B  69     103.045  58.683 109.954  1.00218.81           O
ATOM   3878  CB  LEU B  69     106.092  59.887 109.487  1.00218.81           C
ATOM   3879  CG  LEU B  69     105.960  61.151 108.614  1.00218.81           C
ATOM   3880  CD1 LEU B  69     105.382  62.359 109.352  1.00218.81           C
ATOM   3881  CD2 LEU B  69     107.316  61.447 107.990  1.00218.81           C
ATOM   3882  H   LEU B  69     106.568  58.802 107.315  1.00218.81           H
ATOM   3883  HA  LEU B  69     105.376  57.850 109.634  1.00218.81           H
ATOM   3884  HB2 LEU B  69     105.770  60.089 110.508  1.00218.81           H
ATOM   3885  HB3 LEU B  69     107.126  59.553 109.576  1.00218.81           H
ATOM   3886  HG  LEU B  69     105.322  60.948 107.755  1.00218.81           H
ATOM   3887 HD11 LEU B  69     104.352  62.144 109.637  1.00218.81           H
ATOM   3888 HD12 LEU B  69     105.385  63.221 108.685  1.00218.81           H
ATOM   3889 HD13 LEU B  69     106.016  62.583 110.210  1.00218.81           H
ATOM   3890 HD21 LEU B  69     107.239  62.297 107.312  1.00218.81           H
ATOM   3891 HD22 LEU B  69     107.628  60.594 107.386  1.00218.81           H
ATOM   3892 HD23 LEU B  69     108.089  61.627 108.737  1.00218.81           H
ATOM   3893  N   GLY B  70     103.164  59.620 107.912  1.00221.40           N
ATOM   3894  CA  GLY B  70     101.714  59.874 107.822  1.00221.40           C
ATOM   3895  C   GLY B  70     100.912  58.581 107.627  1.00221.40           C
ATOM   3896  O   GLY B  70      99.824  58.398 108.175  1.00221.40           O
ATOM   3897  H   GLY B  70     103.772  59.934 107.170  1.00221.40           H
ATOM   3898  HA2 GLY B  70     101.382  60.397 108.719  1.00221.40           H
ATOM   3899  HA3 GLY B  70     101.490  60.516 106.970  1.00221.40           H
ATOM   3900  N   LYS B  71     101.547  57.638 106.954  1.00228.10           N
ATOM   3901  CA  LYS B  71     101.121  56.251 106.766  1.00228.10           C
ATOM   3902  C   LYS B  71     101.232  55.421 108.066  1.00228.10           C
ATOM   3903  O   LYS B  71     100.236  54.866 108.519  1.00228.10           O
ATOM   3904  CB  LYS B  71     101.728  55.685 105.462  1.00228.10           C
ATOM   3905  CG  LYS B  71     101.417  54.249 105.008  1.00228.10           C
ATOM   3906  CD  LYS B  71     101.940  53.278 106.085  1.00228.10           C
ATOM   3907  CE  LYS B  71     102.439  51.969 105.432  1.00228.10           C
ATOM   3908  NZ  LYS B  71     103.238  51.264 106.438  1.00228.10           N
ATOM   3909  H   LYS B  71     102.479  57.857 106.634  1.00228.10           H
ATOM   3910  HA  LYS B  71     100.050  56.272 106.565  1.00228.10           H
ATOM   3911  HB2 LYS B  71     101.434  56.367 104.663  1.00228.10           H
ATOM   3912  HB3 LYS B  71     102.816  55.712 105.511  1.00228.10           H
ATOM   3913  HG2 LYS B  71     101.988  54.048 104.101  1.00228.10           H
ATOM   3914  HG3 LYS B  71     100.345  54.119 104.860  1.00228.10           H
ATOM   3915  HD2 LYS B  71     102.786  53.731 106.603  1.00228.10           H
ATOM   3916  HD3 LYS B  71     101.173  53.096 106.838  1.00228.10           H
ATOM   3917  HE2 LYS B  71     101.583  51.340 105.187  1.00228.10           H
ATOM   3918  HE3 LYS B  71     103.069  52.200 104.573  1.00228.10           H
ATOM   3919  HZ1 LYS B  71     103.445  50.313 106.168  1.00228.10           H
ATOM   3920  HZ2 LYS B  71     104.107  51.764 106.562  1.00228.10           H
ATOM   3921  HZ3 LYS B  71     102.745  51.300 107.319  1.00228.10           H
ATOM   3922  N   HIS B  72     102.374  55.399 108.756  1.00220.88           N
ATOM   3923  CA  HIS B  72     102.510  54.808 110.094  1.00220.88           C
ATOM   3924  C   HIS B  72     101.439  55.320 111.028  1.00220.88           C
ATOM   3925  O   HIS B  72     100.882  54.527 111.788  1.00220.88           O
ATOM   3926  CB  HIS B  72     103.845  55.181 110.729  1.00220.88           C
ATOM   3927  CG  HIS B  72     105.054  54.425 110.232  1.00220.88           C
ATOM   3928  ND1 HIS B  72     106.367  54.661 110.673  1.00220.88           N
ATOM   3929  CD2 HIS B  72     105.062  53.451 109.273  1.00220.88           C
ATOM   3930  CE1 HIS B  72     107.125  53.817 109.964  1.00220.88           C
ATOM   3931  NE2 HIS B  72     106.369  53.086 109.129  1.00220.88           N
ATOM   3932  H   HIS B  72     103.185  55.831 108.340  1.00220.88           H
ATOM   3933  HA  HIS B  72     102.416  53.724 110.025  1.00220.88           H
ATOM   3934  HB2 HIS B  72     103.969  56.248 110.543  1.00220.88           H
ATOM   3935  HB3 HIS B  72     103.821  54.976 111.799  1.00220.88           H
ATOM   3936  HD2 HIS B  72     104.208  53.068 108.734  1.00220.88           H
ATOM   3937  HE1 HIS B  72     108.203  53.769 110.000  1.00220.88           H
ATOM   3938  HE2 HIS B  72     106.690  52.503 108.368  1.00220.88           H
ATOM   3939  N   SER B  73     101.121  56.613 110.995  1.00219.97           N
ATOM   3940  CA  SER B  73      99.998  57.197 111.757  1.00219.97           C
ATOM   3941  C   SER B  73      98.612  56.591 111.464  1.00219.97           C
ATOM   3942  O   SER B  73      97.797  56.436 112.348  1.00219.97           O
ATOM   3943  CB  SER B  73      99.985  58.747 111.600  1.00219.97           C
ATOM   3944  OG  SER B  73     101.236  59.382 111.830  1.00219.97           O
ATOM   3945  H   SER B  73     101.633  57.203 110.355  1.00219.97           H
ATOM   3946  HA  SER B  73     100.169  56.983 112.812  1.00219.97           H
ATOM   3947  HB2 SER B  73      99.653  58.959 110.584  1.00219.97           H
ATOM   3948  HB3 SER B  73      99.212  59.097 112.284  1.00219.97           H
ATOM   3949  HG  SER B  73     101.901  59.044 111.226  1.00219.97           H
ATOM   3950  N   GLN B  74      98.367  56.265 110.193  1.00233.45           N
ATOM   3951  CA  GLN B  74      97.182  55.529 109.816  1.00233.45           C
ATOM   3952  C   GLN B  74      97.254  54.062 110.304  1.00233.45           C
ATOM   3953  O   GLN B  74      96.285  53.526 110.816  1.00233.45           O
ATOM   3954  CB  GLN B  74      96.851  55.727 108.308  1.00233.45           C
ATOM   3955  CG  GLN B  74      97.284  54.661 107.291  1.00233.45           C
ATOM   3956  CD  GLN B  74      96.366  53.460 107.346  1.00233.45           C
ATOM   3957  OE1 GLN B  74      95.153  53.544 107.208  1.00233.45           O
ATOM   3958  NE2 GLN B  74      96.859  52.244 107.486  1.00233.45           N
ATOM   3959  H   GLN B  74      99.042  56.426 109.459  1.00233.45           H
ATOM   3960  HA  GLN B  74      96.346  55.999 110.333  1.00233.45           H
ATOM   3961  HB2 GLN B  74      95.763  55.768 108.259  1.00233.45           H
ATOM   3962  HB3 GLN B  74      97.144  56.721 107.971  1.00233.45           H
ATOM   3963  HG2 GLN B  74      97.134  55.073 106.293  1.00233.45           H
ATOM   3964  HG3 GLN B  74      98.313  54.320 107.409  1.00233.45           H
ATOM   3965 HE21 GLN B  74      97.848  52.105 107.632  1.00233.45           H
ATOM   3966 HE22 GLN B  74      96.198  51.480 107.505  1.00233.45           H
ATOM   3967  N   ASP B  75      98.407  53.410 110.195  1.00242.03           N
ATOM   3968  CA  ASP B  75      98.626  52.047 110.704  1.00242.03           C
ATOM   3969  C   ASP B  75      98.342  51.973 112.208  1.00242.03           C
ATOM   3970  O   ASP B  75      97.557  51.169 112.683  1.00242.03           O
ATOM   3971  CB  ASP B  75     100.030  51.539 110.411  1.00242.03           C
ATOM   3972  CG  ASP B  75     100.401  51.499 108.913  1.00242.03           C
ATOM   3973  OD1 ASP B  75      99.499  51.567 108.048  1.00242.03           O
ATOM   3974  OD2 ASP B  75     101.630  51.414 108.631  1.00242.03           O
ATOM   3975  H   ASP B  75      99.125  53.831 109.622  1.00242.03           H
ATOM   3976  HA  ASP B  75      97.886  51.409 110.221  1.00242.03           H
ATOM   3977  HB2 ASP B  75     100.065  50.515 110.785  1.00242.03           H
ATOM   3978  HB3 ASP B  75     100.792  52.117 110.933  1.00242.03           H
ATOM   3979  N   PHE B  76      98.918  52.903 112.973  1.00228.43           N
ATOM   3980  CA  PHE B  76      98.664  53.100 114.427  1.00228.43           C
ATOM   3981  C   PHE B  76      97.184  53.450 114.720  1.00228.43           C
ATOM   3982  O   PHE B  76      96.567  52.800 115.561  1.00228.43           O
ATOM   3983  CB  PHE B  76      99.670  54.082 114.992  1.00228.43           C
ATOM   3984  CG  PHE B  76      99.879  53.940 116.495  1.00228.43           C
ATOM   3985  CD1 PHE B  76     101.018  53.256 116.968  1.00228.43           C
ATOM   3986  CD2 PHE B  76      98.965  54.459 117.419  1.00228.43           C
ATOM   3987  CE1 PHE B  76     101.257  53.149 118.355  1.00228.43           C
ATOM   3988  CE2 PHE B  76      99.191  54.306 118.806  1.00228.43           C
ATOM   3989  CZ  PHE B  76     100.340  53.665 119.265  1.00228.43           C
ATOM   3990  H   PHE B  76      99.601  53.484 112.509  1.00228.43           H
ATOM   3991  HA  PHE B  76      98.836  52.111 114.851  1.00228.43           H
ATOM   3992  HB2 PHE B  76      99.366  55.105 114.770  1.00228.43           H
ATOM   3993  HB3 PHE B  76     100.640  53.877 114.539  1.00228.43           H
ATOM   3994  HD1 PHE B  76     101.703  52.781 116.282  1.00228.43           H
ATOM   3995  HD2 PHE B  76      98.112  55.026 117.077  1.00228.43           H
ATOM   3996  HE1 PHE B  76     102.137  52.646 118.727  1.00228.43           H
ATOM   3997  HE2 PHE B  76      98.479  54.711 119.511  1.00228.43           H
ATOM   3998  HZ  PHE B  76     100.528  53.589 120.326  1.00228.43           H
ATOM   3999  N   ALA B  77      96.578  54.372 113.956  1.00234.80           N
ATOM   4000  CA  ALA B  77      95.127  54.593 113.968  1.00234.80           C
ATOM   4001  C   ALA B  77      94.275  53.339 113.737  1.00234.80           C
ATOM   4002  O   ALA B  77      93.345  53.101 114.511  1.00234.80           O
ATOM   4003  CB  ALA B  77      94.738  55.754 113.041  1.00234.80           C
ATOM   4004  H   ALA B  77      97.133  54.940 113.333  1.00234.80           H
ATOM   4005  HA  ALA B  77      94.869  54.912 114.978  1.00234.80           H
ATOM   4006  HB1 ALA B  77      93.670  55.935 113.165  1.00234.80           H
ATOM   4007  HB2 ALA B  77      94.984  55.508 112.008  1.00234.80           H
ATOM   4008  HB3 ALA B  77      95.256  56.666 113.337  1.00234.80           H
ATOM   4009  N   ASN B  78      94.591  52.519 112.761  1.00245.66           N
ATOM   4010  CA  ASN B  78      93.898  51.204 112.585  1.00245.66           C
ATOM   4011  C   ASN B  78      94.005  50.346 113.839  1.00245.66           C
ATOM   4012  O   ASN B  78      93.014  49.758 114.222  1.00245.66           O
ATOM   4013  CB  ASN B  78      94.509  50.526 111.321  1.00245.66           C
ATOM   4014  CG  ASN B  78      93.879  51.017 110.014  1.00245.66           C
ATOM   4015  OD1 ASN B  78      93.117  50.334 109.338  1.00245.66           O
ATOM   4016  ND2 ASN B  78      94.173  52.192 109.574  1.00245.66           N
ATOM   4017  H   ASN B  78      95.391  52.731 112.181  1.00245.66           H
ATOM   4018  HA  ASN B  78      92.840  51.364 112.379  1.00245.66           H
ATOM   4019  HB2 ASN B  78      95.575  50.742 111.258  1.00245.66           H
ATOM   4020  HB3 ASN B  78      94.340  49.450 111.367  1.00245.66           H
ATOM   4021 HD21 ASN B  78      94.886  52.690 110.088  1.00245.66           H
ATOM   4022 HD22 ASN B  78      93.861  52.512 108.668  1.00245.66           H
ATOM   4023  N   SER B  79      95.214  50.284 114.452  1.00253.91           N
ATOM   4024  CA  SER B  79      95.390  49.465 115.646  1.00253.91           C
ATOM   4025  C   SER B  79      94.425  49.881 116.780  1.00253.91           C
ATOM   4026  O   SER B  79      93.712  49.018 117.309  1.00253.91           O
ATOM   4027  CB  SER B  79      96.867  49.426 116.083  1.00253.91           C
ATOM   4028  OG  SER B  79      97.335  50.585 116.757  1.00253.91           O
ATOM   4029  H   SER B  79      96.047  50.652 114.017  1.00253.91           H
ATOM   4030  HA  SER B  79      95.155  48.435 115.377  1.00253.91           H
ATOM   4031  HB2 SER B  79      97.490  49.213 115.215  1.00253.91           H
ATOM   4032  HB3 SER B  79      97.025  48.604 116.781  1.00253.91           H
ATOM   4033  HG  SER B  79      97.170  51.408 116.292  1.00253.91           H
ATOM   4034  N   VAL B  80      94.382  51.167 117.142  1.00253.94           N
ATOM   4035  CA  VAL B  80      93.456  51.581 118.240  1.00253.94           C
ATOM   4036  C   VAL B  80      91.987  51.682 117.819  1.00253.94           C
ATOM   4037  O   VAL B  80      91.120  51.655 118.709  1.00253.94           O
ATOM   4038  CB  VAL B  80      93.872  52.911 118.915  1.00253.94           C
ATOM   4039  CG1 VAL B  80      95.281  52.855 119.503  1.00253.94           C
ATOM   4040  CG2 VAL B  80      93.836  54.117 117.982  1.00253.94           C
ATOM   4041  H   VAL B  80      95.013  51.839 116.728  1.00253.94           H
ATOM   4042  HA  VAL B  80      93.529  50.783 118.979  1.00253.94           H
ATOM   4043  HB  VAL B  80      93.194  53.091 119.749  1.00253.94           H
ATOM   4044 HG11 VAL B  80      95.509  53.801 119.994  1.00253.94           H
ATOM   4045 HG12 VAL B  80      96.033  52.635 118.745  1.00253.94           H
ATOM   4046 HG13 VAL B  80      95.321  52.075 120.263  1.00253.94           H
ATOM   4047 HG21 VAL B  80      92.825  54.223 117.588  1.00253.94           H
ATOM   4048 HG22 VAL B  80      94.558  53.991 117.175  1.00253.94           H
ATOM   4049 HG23 VAL B  80      94.061  55.028 118.537  1.00253.94           H
ATOM   4050  N   LEU B  81      91.660  51.761 116.517  1.00239.93           N
ATOM   4051  CA  LEU B  81      90.294  51.798 116.004  1.00239.93           C
ATOM   4052  C   LEU B  81      89.544  50.490 116.241  1.00239.93           C
ATOM   4053  O   LEU B  81      88.484  50.516 116.848  1.00239.93           O
ATOM   4054  CB  LEU B  81      90.337  52.166 114.520  1.00239.93           C
ATOM   4055  CG  LEU B  81      88.957  52.200 113.818  1.00239.93           C
ATOM   4056  CD1 LEU B  81      88.017  53.259 114.432  1.00239.93           C
ATOM   4057  CD2 LEU B  81      89.140  52.494 112.342  1.00239.93           C
ATOM   4058  H   LEU B  81      92.420  51.771 115.852  1.00239.93           H
ATOM   4059  HA  LEU B  81      89.715  52.596 116.470  1.00239.93           H
ATOM   4060  HB2 LEU B  81      90.794  53.155 114.476  1.00239.93           H
ATOM   4061  HB3 LEU B  81      90.979  51.458 113.997  1.00239.93           H
ATOM   4062  HG  LEU B  81      88.479  51.223 113.888  1.00239.93           H
ATOM   4063 HD11 LEU B  81      87.644  52.900 115.391  1.00239.93           H
ATOM   4064 HD12 LEU B  81      88.508  54.223 114.561  1.00239.93           H
ATOM   4065 HD13 LEU B  81      87.158  53.454 113.789  1.00239.93           H
ATOM   4066 HD21 LEU B  81      88.145  52.532 111.899  1.00239.93           H
ATOM   4067 HD22 LEU B  81      89.707  51.692 111.870  1.00239.93           H
ATOM   4068 HD23 LEU B  81      89.651  53.449 112.219  1.00239.93           H
ATOM   4069  N   TYR B  82      90.132  49.366 115.837  1.00249.99           N
ATOM   4070  CA  TYR B  82      89.473  48.073 115.748  1.00249.99           C
ATOM   4071  C   TYR B  82      90.464  46.849 115.752  1.00249.99           C
ATOM   4072  O   TYR B  82      90.121  45.732 115.373  1.00249.99           O
ATOM   4073  CB  TYR B  82      88.508  48.023 114.537  1.00249.99           C
ATOM   4074  CG  TYR B  82      89.047  48.393 113.135  1.00249.99           C
ATOM   4075  CD1 TYR B  82      88.120  48.736 112.163  1.00249.99           C
ATOM   4076  CD2 TYR B  82      90.431  48.357 112.792  1.00249.99           C
ATOM   4077  CE1 TYR B  82      88.528  49.150 110.883  1.00249.99           C
ATOM   4078  CE2 TYR B  82      90.850  48.697 111.486  1.00249.99           C
ATOM   4079  CZ  TYR B  82      89.906  49.195 110.547  1.00249.99           C
ATOM   4080  OH  TYR B  82      90.270  49.633 109.318  1.00249.99           O
ATOM   4081  H   TYR B  82      91.029  49.466 115.384  1.00249.99           H
ATOM   4082  HA  TYR B  82      88.868  47.967 116.648  1.00249.99           H
ATOM   4083  HB2 TYR B  82      88.061  47.030 114.487  1.00249.99           H
ATOM   4084  HB3 TYR B  82      87.660  48.673 114.753  1.00249.99           H
ATOM   4085  HD1 TYR B  82      87.075  48.685 112.430  1.00249.99           H
ATOM   4086  HD2 TYR B  82      91.157  48.065 113.537  1.00249.99           H
ATOM   4087  HE1 TYR B  82      87.807  49.483 110.151  1.00249.99           H
ATOM   4088  HE2 TYR B  82      91.902  48.675 111.244  1.00249.99           H
ATOM   4089  HH  TYR B  82      91.228  49.690 109.274  1.00249.99           H
ATOM   4090  N   GLY B  83      91.741  47.110 116.077  1.00260.91           N
ATOM   4091  CA  GLY B  83      92.807  46.105 116.161  1.00260.91           C
ATOM   4092  C   GLY B  83      93.292  45.755 117.585  1.00260.91           C
ATOM   4093  O   GLY B  83      92.501  45.594 118.516  1.00260.91           O
ATOM   4094  H   GLY B  83      91.982  48.015 116.455  1.00260.91           H
ATOM   4095  HA2 GLY B  83      93.672  46.522 115.645  1.00260.91           H
ATOM   4096  HA3 GLY B  83      92.528  45.204 115.614  1.00260.91           H
ATOM   4097  N   GLU B  84      94.605  45.524 117.679  1.00268.56           N
ATOM   4098  CA  GLU B  84      95.333  44.970 118.804  1.00268.56           C
ATOM   4099  C   GLU B  84      95.806  45.947 119.884  1.00268.56           C
ATOM   4100  O   GLU B  84      96.308  45.505 120.920  1.00268.56           O
ATOM   4101  CB  GLU B  84      96.471  44.063 118.220  1.00268.56           C
ATOM   4102  CG  GLU B  84      97.725  44.860 117.767  1.00268.56           C
ATOM   4103  CD  GLU B  84      97.584  45.784 116.538  1.00268.56           C
ATOM   4104  OE1 GLU B  84      96.562  45.722 115.823  1.00268.56           O
ATOM   4105  OE2 GLU B  84      98.506  46.591 116.382  1.00268.56           O
ATOM   4106  H   GLU B  84      95.174  45.677 116.858  1.00268.56           H
ATOM   4107  HA  GLU B  84      94.645  44.319 119.345  1.00268.56           H
ATOM   4108  HB2 GLU B  84      96.777  43.370 119.004  1.00268.56           H
ATOM   4109  HB3 GLU B  84      96.080  43.502 117.371  1.00268.56           H
ATOM   4110  HG2 GLU B  84      98.487  44.116 117.534  1.00268.56           H
ATOM   4111  HG3 GLU B  84      98.090  45.443 118.613  1.00268.56           H
ATOM   4112  N   LYS B  85      95.670  47.232 119.694  1.00258.37           N
ATOM   4113  CA  LYS B  85      96.243  48.321 120.594  1.00258.37           C
ATOM   4114  C   LYS B  85      95.238  49.069 121.477  1.00258.37           C
ATOM   4115  O   LYS B  85      94.173  49.530 121.060  1.00258.37           O
ATOM   4116  CB  LYS B  85      97.037  49.249 119.663  1.00258.37           C
ATOM   4117  CG  LYS B  85      97.856  50.340 120.409  1.00258.37           C
ATOM   4118  CD  LYS B  85      99.000  49.847 121.292  1.00258.37           C
ATOM   4119  CE  LYS B  85      99.778  51.046 121.896  1.00258.37           C
ATOM   4120  NZ  LYS B  85      99.049  51.620 123.015  1.00258.37           N
ATOM   4121  H   LYS B  85      95.138  47.526 118.888  1.00258.37           H
ATOM   4122  HA  LYS B  85      96.967  47.827 121.242  1.00258.37           H
ATOM   4123  HB2 LYS B  85      97.724  48.654 119.060  1.00258.37           H
ATOM   4124  HB3 LYS B  85      96.359  49.732 118.960  1.00258.37           H
ATOM   4125  HG2 LYS B  85      97.186  50.960 121.005  1.00258.37           H
ATOM   4126  HG3 LYS B  85      98.283  51.024 119.676  1.00258.37           H
ATOM   4127  HD2 LYS B  85      98.640  49.190 122.084  1.00258.37           H
ATOM   4128  HD3 LYS B  85      99.665  49.220 120.699  1.00258.37           H
ATOM   4129  HE2 LYS B  85      99.994  51.866 121.210  1.00258.37           H
ATOM   4130  HE3 LYS B  85     100.735  50.678 122.267  1.00258.37           H
ATOM   4131  HZ1 LYS B  85      98.138  51.928 122.707  1.00258.37           H
ATOM   4132  HZ2 LYS B  85      99.508  52.480 123.279  1.00258.37           H
ATOM   4133  HZ3 LYS B  85      98.826  51.002 123.782  1.00258.37           H
ATOM   4134  N   GLU B  86      95.617  49.267 122.746  1.00242.19           N
ATOM   4135  CA  GLU B  86      94.897  50.167 123.650  1.00242.19           C
ATOM   4136  C   GLU B  86      95.239  51.634 123.353  1.00242.19           C
ATOM   4137  O   GLU B  86      96.361  52.000 123.026  1.00242.19           O
ATOM   4138  CB  GLU B  86      95.217  49.877 125.139  1.00242.19           C
ATOM   4139  CG  GLU B  86      96.072  48.671 125.550  1.00242.19           C
ATOM   4140  CD  GLU B  86      97.592  48.831 125.293  1.00242.19           C
ATOM   4141  OE1 GLU B  86      98.002  49.574 124.371  1.00242.19           O
ATOM   4142  OE2 GLU B  86      98.343  48.212 126.068  1.00242.19           O
ATOM   4143  H   GLU B  86      96.555  48.980 122.988  1.00242.19           H
ATOM   4144  HA  GLU B  86      93.841  49.967 123.467  1.00242.19           H
ATOM   4145  HB2 GLU B  86      95.685  50.748 125.596  1.00242.19           H
ATOM   4146  HB3 GLU B  86      94.277  49.800 125.686  1.00242.19           H
ATOM   4147  HG2 GLU B  86      95.904  48.500 126.613  1.00242.19           H
ATOM   4148  HG3 GLU B  86      95.676  47.811 125.010  1.00242.19           H
ATOM   4149  N   LEU B  87      94.276  52.520 123.587  1.00208.08           N
ATOM   4150  CA  LEU B  87      94.484  53.981 123.572  1.00208.08           C
ATOM   4151  C   LEU B  87      94.761  54.521 124.995  1.00208.08           C
ATOM   4152  O   LEU B  87      93.840  54.637 125.841  1.00208.08           O
ATOM   4153  CB  LEU B  87      93.329  54.678 122.800  1.00208.08           C
ATOM   4154  CG  LEU B  87      91.916  54.680 123.422  1.00208.08           C
ATOM   4155  CD1 LEU B  87      90.938  55.219 122.396  1.00208.08           C
ATOM   4156  CD2 LEU B  87      91.377  53.299 123.841  1.00208.08           C
ATOM   4157  H   LEU B  87      93.363  52.190 123.863  1.00208.08           H
ATOM   4158  HA  LEU B  87      95.378  54.184 122.982  1.00208.08           H
ATOM   4159  HB2 LEU B  87      93.606  55.726 122.685  1.00208.08           H
ATOM   4160  HB3 LEU B  87      93.286  54.281 121.785  1.00208.08           H
ATOM   4161  HG  LEU B  87      91.888  55.333 124.294  1.00208.08           H
ATOM   4162 HD11 LEU B  87      91.328  56.164 122.016  1.00208.08           H
ATOM   4163 HD12 LEU B  87      90.878  54.499 121.580  1.00208.08           H
ATOM   4164 HD13 LEU B  87      89.968  55.411 122.854  1.00208.08           H
ATOM   4165 HD21 LEU B  87      91.912  52.907 124.706  1.00208.08           H
ATOM   4166 HD22 LEU B  87      91.395  52.587 123.016  1.00208.08           H
ATOM   4167 HD23 LEU B  87      90.340  53.338 124.176  1.00208.08           H
ATOM   4168  N   VAL B  88      96.032  54.815 125.319  1.00194.59           N
ATOM   4169  CA  VAL B  88      96.508  55.178 126.684  1.00194.59           C
ATOM   4170  C   VAL B  88      96.108  56.585 127.134  1.00194.59           C
ATOM   4171  O   VAL B  88      96.185  56.880 128.336  1.00194.59           O
ATOM   4172  CB  VAL B  88      98.062  54.965 126.815  1.00194.59           C
ATOM   4173  CG1 VAL B  88      98.487  53.607 126.248  1.00194.59           C
ATOM   4174  CG2 VAL B  88      98.872  56.144 126.245  1.00194.59           C
ATOM   4175  H   VAL B  88      96.758  54.673 124.631  1.00194.59           H
ATOM   4176  HA  VAL B  88      96.089  54.510 127.437  1.00194.59           H
ATOM   4177  HB  VAL B  88      98.284  54.918 127.881  1.00194.59           H
ATOM   4178 HG11 VAL B  88      97.894  52.829 126.728  1.00194.59           H
ATOM   4179 HG12 VAL B  88      99.550  53.413 126.395  1.00194.59           H
ATOM   4180 HG13 VAL B  88      98.315  53.569 125.173  1.00194.59           H
ATOM   4181 HG21 VAL B  88      98.747  57.039 126.856  1.00194.59           H
ATOM   4182 HG22 VAL B  88      98.520  56.336 125.232  1.00194.59           H
ATOM   4183 HG23 VAL B  88      99.913  55.829 126.179  1.00194.59           H
ATOM   4184  N   PHE B  89      95.735  57.461 126.218  1.00192.45           N
ATOM   4185  CA  PHE B  89      95.371  58.846 126.567  1.00192.45           C
ATOM   4186  C   PHE B  89      93.937  58.926 127.124  1.00192.45           C
ATOM   4187  O   PHE B  89      92.990  58.484 126.464  1.00192.45           O
ATOM   4188  CB  PHE B  89      95.523  59.776 125.348  1.00192.45           C
ATOM   4189  CG  PHE B  89      96.966  60.206 125.107  1.00192.45           C
ATOM   4190  CD2 PHE B  89      97.922  59.329 124.548  1.00192.45           C
ATOM   4191  CD1 PHE B  89      97.388  61.487 125.569  1.00192.45           C
ATOM   4192  CE2 PHE B  89      99.271  59.684 124.422  1.00192.45           C
ATOM   4193  CE1 PHE B  89      98.745  61.829 125.453  1.00192.45           C
ATOM   4194  CZ  PHE B  89      99.675  60.945 124.907  1.00192.45           C
ATOM   4195  H   PHE B  89      95.652  57.139 125.264  1.00192.45           H
ATOM   4196  HA  PHE B  89      96.088  59.229 127.293  1.00192.45           H
ATOM   4197  HB2 PHE B  89      95.176  59.223 124.475  1.00192.45           H
ATOM   4198  HB3 PHE B  89      94.911  60.665 125.504  1.00192.45           H
ATOM   4199  HD2 PHE B  89      97.622  58.343 124.224  1.00192.45           H
ATOM   4200  HD1 PHE B  89      96.663  62.141 126.030  1.00192.45           H
ATOM   4201  HE2 PHE B  89      99.991  59.056 123.918  1.00192.45           H
ATOM   4202  HE1 PHE B  89      99.127  62.756 125.856  1.00192.45           H
ATOM   4203  HZ  PHE B  89     100.699  61.266 124.784  1.00192.45           H
ATOM   4204  N   PRO B  90      93.743  59.594 128.268  1.00184.00           N
ATOM   4205  CA  PRO B  90      92.421  59.795 128.859  1.00184.00           C
ATOM   4206  C   PRO B  90      91.393  60.480 127.936  1.00184.00           C
ATOM   4207  O   PRO B  90      91.377  61.699 127.729  1.00184.00           O
ATOM   4208  CB  PRO B  90      92.658  60.579 130.170  1.00184.00           C
ATOM   4209  CG  PRO B  90      94.081  60.189 130.555  1.00184.00           C
ATOM   4210  CD  PRO B  90      94.757  59.961 129.211  1.00184.00           C
ATOM   4211  HA  PRO B  90      91.991  58.845 129.179  1.00184.00           H
ATOM   4212  HB2 PRO B  90      91.932  60.347 130.949  1.00184.00           H
ATOM   4213  HB3 PRO B  90      92.709  61.653 129.991  1.00184.00           H
ATOM   4214  HG2 PRO B  90      94.576  60.925 131.189  1.00184.00           H
ATOM   4215  HG3 PRO B  90      94.074  59.228 131.068  1.00184.00           H
ATOM   4216  HD2 PRO B  90      95.494  59.166 129.320  1.00184.00           H
ATOM   4217  HD3 PRO B  90      95.207  60.889 128.860  1.00184.00           H
ATOM   4218  N   THR B  91      90.494  59.666 127.359  1.00175.13           N
ATOM   4219  CA  THR B  91      89.722  60.028 126.162  1.00175.13           C
ATOM   4220  C   THR B  91      88.873  61.304 126.286  1.00175.13           C
ATOM   4221  O   THR B  91      88.822  62.129 125.391  1.00175.13           O
ATOM   4222  CB  THR B  91      88.880  58.900 125.669  1.00175.13           C
ATOM   4223  OG1 THR B  91      87.970  58.449 126.665  1.00175.13           O
ATOM   4224  CG2 THR B  91      89.689  57.673 125.214  1.00175.13           C
ATOM   4225  H   THR B  91      90.655  58.685 127.538  1.00175.13           H
ATOM   4226  HA  THR B  91      90.446  60.186 125.363  1.00175.13           H
ATOM   4227  HB  THR B  91      88.281  59.237 124.823  1.00175.13           H
ATOM   4228  HG1 THR B  91      88.369  57.743 127.179  1.00175.13           H
ATOM   4229 HG21 THR B  91      89.012  56.932 124.791  1.00175.13           H
ATOM   4230 HG22 THR B  91      90.403  57.946 124.436  1.00175.13           H
ATOM   4231 HG23 THR B  91      90.211  57.185 126.037  1.00175.13           H
ATOM   4232  N   LYS B  92      88.255  61.548 127.450  1.00192.05           N
ATOM   4233  CA  LYS B  92      87.489  62.777 127.687  1.00192.05           C
ATOM   4234  C   LYS B  92      88.396  64.016 127.778  1.00192.05           C
ATOM   4235  O   LYS B  92      87.954  65.111 127.450  1.00192.05           O
ATOM   4236  CB  LYS B  92      86.680  62.678 128.972  1.00192.05           C
ATOM   4237  CG  LYS B  92      85.281  62.068 128.770  1.00192.05           C
ATOM   4238  CD  LYS B  92      85.258  60.587 128.399  1.00192.05           C
ATOM   4239  CE  LYS B  92      83.821  60.048 128.483  1.00192.05           C
ATOM   4240  NZ  LYS B  92      83.769  58.562 128.459  1.00192.05           N
ATOM   4241  H   LYS B  92      88.276  60.848 128.178  1.00192.05           H
ATOM   4242  HA  LYS B  92      86.798  62.934 126.859  1.00192.05           H
ATOM   4243  HB2 LYS B  92      87.212  62.126 129.747  1.00192.05           H
ATOM   4244  HB3 LYS B  92      86.508  63.701 129.309  1.00192.05           H
ATOM   4245  HG2 LYS B  92      84.796  62.090 129.746  1.00192.05           H
ATOM   4246  HG3 LYS B  92      84.691  62.602 128.025  1.00192.05           H
ATOM   4247  HD2 LYS B  92      85.855  60.031 129.121  1.00192.05           H
ATOM   4248  HD3 LYS B  92      85.678  60.404 127.410  1.00192.05           H
ATOM   4249  HE2 LYS B  92      83.386  60.354 129.434  1.00192.05           H
ATOM   4250  HE3 LYS B  92      83.193  60.507 127.719  1.00192.05           H
ATOM   4251  HZ1 LYS B  92      83.795  58.151 127.537  1.00192.05           H
ATOM   4252  HZ2 LYS B  92      82.942  58.259 128.953  1.00192.05           H
ATOM   4253  HZ3 LYS B  92      84.515  58.235 129.056  1.00192.05           H
ATOM   4254  N   ARG B  93      89.709  63.929 128.096  1.00168.57           N
ATOM   4255  CA  ARG B  93      90.639  65.053 128.006  1.00168.57           C
ATOM   4256  C   ARG B  93      90.923  65.453 126.562  1.00168.57           C
ATOM   4257  O   ARG B  93      90.892  66.635 126.272  1.00168.57           O
ATOM   4258  CB  ARG B  93      91.963  64.792 128.795  1.00168.57           C
ATOM   4259  CG  ARG B  93      91.850  64.303 130.288  1.00168.57           C
ATOM   4260  CD  ARG B  93      91.256  65.304 131.294  1.00168.57           C
ATOM   4261  NE  ARG B  93      89.780  65.339 131.253  1.00168.57           N
ATOM   4262  CZ  ARG B  93      88.975  66.322 130.893  1.00168.57           C
ATOM   4263  NH1 ARG B  93      89.378  67.514 130.550  1.00168.57           N
ATOM   4264  NH2 ARG B  93      87.706  66.120 130.862  1.00168.57           N
ATOM   4265  H   ARG B  93      90.044  63.008 128.339  1.00168.57           H
ATOM   4266  HA  ARG B  93      90.145  65.909 128.466  1.00168.57           H
ATOM   4267  HB2 ARG B  93      92.577  65.691 128.742  1.00168.57           H
ATOM   4268  HB3 ARG B  93      92.556  64.045 128.266  1.00168.57           H
ATOM   4269  HG2 ARG B  93      91.292  63.368 130.352  1.00168.57           H
ATOM   4270  HG3 ARG B  93      92.860  64.089 130.638  1.00168.57           H
ATOM   4271  HD2 ARG B  93      91.525  64.976 132.298  1.00168.57           H
ATOM   4272  HD3 ARG B  93      91.675  66.296 131.127  1.00168.57           H
ATOM   4273  HE  ARG B  93      89.285  64.610 131.745  1.00168.57           H
ATOM   4274 HH11 ARG B  93      90.357  67.718 130.689  1.00168.57           H
ATOM   4275 HH12 ARG B  93      88.649  68.200 130.416  1.00168.57           H
ATOM   4276 HH21 ARG B  93      87.306  65.313 131.319  1.00168.57           H
ATOM   4277 HH22 ARG B  93      87.033  66.848 130.671  1.00168.57           H
ATOM   4278  N   THR B  94      91.127  64.461 125.692  1.00160.48           N
ATOM   4279  CA  THR B  94      91.273  64.664 124.222  1.00160.48           C
ATOM   4280  C   THR B  94      89.996  65.140 123.565  1.00160.48           C
ATOM   4281  O   THR B  94      90.091  65.908 122.636  1.00160.48           O
ATOM   4282  CB  THR B  94      91.781  63.396 123.581  1.00160.48           C
ATOM   4283  OG1 THR B  94      91.163  62.234 124.042  1.00160.48           O
ATOM   4284  CG2 THR B  94      93.314  63.195 123.652  1.00160.48           C
ATOM   4285  H   THR B  94      91.244  63.516 126.028  1.00160.48           H
ATOM   4286  HA  THR B  94      91.988  65.465 124.035  1.00160.48           H
ATOM   4287  HB  THR B  94      91.548  63.481 122.519  1.00160.48           H
ATOM   4288  HG1 THR B  94      90.216  62.360 124.139  1.00160.48           H
ATOM   4289 HG21 THR B  94      93.624  62.293 123.124  1.00160.48           H
ATOM   4290 HG22 THR B  94      93.641  63.118 124.689  1.00160.48           H
ATOM   4291 HG23 THR B  94      93.763  64.079 123.201  1.00160.48           H
ATOM   4292  N   GLU B  95      88.830  64.772 124.084  1.00169.96           N
ATOM   4293  CA  GLU B  95      87.523  65.286 123.642  1.00169.96           C
ATOM   4294  C   GLU B  95      87.429  66.769 124.066  1.00169.96           C
ATOM   4295  O   GLU B  95      87.133  67.644 123.247  1.00169.96           O
ATOM   4296  CB  GLU B  95      86.356  64.357 124.142  1.00169.96           C
ATOM   4297  CG  GLU B  95      84.951  64.716 123.570  1.00169.96           C
ATOM   4298  CD  GLU B  95      84.241  65.857 124.304  1.00169.96           C
ATOM   4299  OE1 GLU B  95      84.719  66.408 125.317  1.00169.96           O
ATOM   4300  OE2 GLU B  95      83.223  66.241 123.672  1.00169.96           O
ATOM   4301  H   GLU B  95      88.865  64.189 124.908  1.00169.96           H
ATOM   4302  HA  GLU B  95      87.477  65.266 122.553  1.00169.96           H
ATOM   4303  HB2 GLU B  95      86.592  63.351 123.792  1.00169.96           H
ATOM   4304  HB3 GLU B  95      86.333  64.391 125.231  1.00169.96           H
ATOM   4305  HG2 GLU B  95      85.020  64.898 122.497  1.00169.96           H
ATOM   4306  HG3 GLU B  95      84.357  63.811 123.697  1.00169.96           H
ATOM   4307  N   ASN B  96      87.687  67.093 125.346  1.00168.40           N
ATOM   4308  CA  ASN B  96      87.499  68.438 125.910  1.00168.40           C
ATOM   4309  C   ASN B  96      88.383  69.509 125.213  1.00168.40           C
ATOM   4310  O   ASN B  96      87.862  70.601 124.994  1.00168.40           O
ATOM   4311  CB  ASN B  96      87.786  68.379 127.413  1.00168.40           C
ATOM   4312  CG  ASN B  96      86.625  68.034 128.316  1.00168.40           C
ATOM   4313  OD1 ASN B  96      86.714  68.306 129.521  1.00168.40           O
ATOM   4314  ND2 ASN B  96      85.532  67.454 127.820  1.00168.40           N
ATOM   4315  H   ASN B  96      87.974  66.339 125.953  1.00168.40           H
ATOM   4316  HA  ASN B  96      86.464  68.742 125.752  1.00168.40           H
ATOM   4317  HB2 ASN B  96      88.122  69.360 127.750  1.00168.40           H
ATOM   4318  HB3 ASN B  96      88.639  67.733 127.619  1.00168.40           H
ATOM   4319 HD21 ASN B  96      85.431  67.142 126.864  1.00168.40           H
ATOM   4320 HD22 ASN B  96      84.790  67.259 128.477  1.00168.40           H
ATOM   4321  N   LEU B  97      89.653  69.244 124.902  1.00161.86           N
ATOM   4322  CA  LEU B  97      90.472  70.191 124.141  1.00161.86           C
ATOM   4323  C   LEU B  97      90.003  70.417 122.717  1.00161.86           C
ATOM   4324  O   LEU B  97      90.139  71.505 122.194  1.00161.86           O
ATOM   4325  CB  LEU B  97      91.987  69.802 124.235  1.00161.86           C
ATOM   4326  CG  LEU B  97      92.416  68.552 123.451  1.00161.86           C
ATOM   4327  CD1 LEU B  97      92.771  68.857 122.002  1.00161.86           C
ATOM   4328  CD2 LEU B  97      93.618  67.889 124.141  1.00161.86           C
ATOM   4329  H   LEU B  97      90.033  68.334 125.122  1.00161.86           H
ATOM   4330  HA  LEU B  97      90.435  71.127 124.700  1.00161.86           H
ATOM   4331  HB2 LEU B  97      92.266  69.650 125.278  1.00161.86           H
ATOM   4332  HB3 LEU B  97      92.563  70.643 123.850  1.00161.86           H
ATOM   4333  HG  LEU B  97      91.601  67.829 123.467  1.00161.86           H
ATOM   4334 HD11 LEU B  97      91.950  69.326 121.459  1.00161.86           H
ATOM   4335 HD12 LEU B  97      93.016  67.942 121.463  1.00161.86           H
ATOM   4336 HD13 LEU B  97      93.641  69.514 122.018  1.00161.86           H
ATOM   4337 HD21 LEU B  97      94.019  67.068 123.546  1.00161.86           H
ATOM   4338 HD22 LEU B  97      93.289  67.554 125.125  1.00161.86           H
ATOM   4339 HD23 LEU B  97      94.405  68.636 124.247  1.00161.86           H
ATOM   4340  N   MET B  98      89.313  69.402 122.110  1.00163.61           N
ATOM   4341  CA  MET B  98      88.585  69.533 120.800  1.00163.61           C
ATOM   4342  C   MET B  98      87.293  70.358 120.904  1.00163.61           C
ATOM   4343  O   MET B  98      87.089  71.225 120.071  1.00163.61           O
ATOM   4344  CB  MET B  98      88.334  68.143 120.180  1.00163.61           C
ATOM   4345  CG  MET B  98      89.583  67.474 119.642  1.00163.61           C
ATOM   4346  SD  MET B  98      89.764  67.539 117.864  1.00163.61           S
ATOM   4347  CE  MET B  98      88.474  66.436 117.257  1.00163.61           C
ATOM   4348  H   MET B  98      89.266  68.500 122.564  1.00163.61           H
ATOM   4349  HA  MET B  98      89.274  70.039 120.124  1.00163.61           H
ATOM   4350  HB2 MET B  98      87.854  67.479 120.899  1.00163.61           H
ATOM   4351  HB3 MET B  98      87.627  68.277 119.361  1.00163.61           H
ATOM   4352  HG2 MET B  98      90.482  67.921 120.067  1.00163.61           H
ATOM   4353  HG3 MET B  98      89.572  66.421 119.925  1.00163.61           H
ATOM   4354  HE1 MET B  98      88.586  65.487 117.782  1.00163.61           H
ATOM   4355  HE2 MET B  98      88.445  66.301 116.176  1.00163.61           H
ATOM   4356  HE3 MET B  98      87.479  66.736 117.587  1.00163.61           H
ATOM   4357  N   ARG B  99      86.444  70.207 121.953  1.00171.03           N
ATOM   4358  CA  ARG B  99      85.239  71.070 122.126  1.00171.03           C
ATOM   4359  C   ARG B  99      85.557  72.512 122.544  1.00171.03           C
ATOM   4360  O   ARG B  99      84.868  73.430 122.117  1.00171.03           O
ATOM   4361  CB  ARG B  99      84.149  70.441 123.044  1.00171.03           C
ATOM   4362  CG  ARG B  99      83.755  68.973 122.844  1.00171.03           C
ATOM   4363  CD  ARG B  99      83.567  68.427 121.414  1.00171.03           C
ATOM   4364  NE  ARG B  99      82.203  68.656 120.864  1.00171.03           N
ATOM   4365  CZ  ARG B  99      81.144  67.870 121.015  1.00171.03           C
ATOM   4366  NH1 ARG B  99      81.159  66.900 121.932  1.00171.03           N
ATOM   4367  NH2 ARG B  99      80.078  68.033 120.280  1.00171.03           N
ATOM   4368  H   ARG B  99      86.614  69.477 122.631  1.00171.03           H
ATOM   4369  HA  ARG B  99      84.779  71.218 121.149  1.00171.03           H
ATOM   4370  HB2 ARG B  99      83.237  71.031 122.947  1.00171.03           H
ATOM   4371  HB3 ARG B  99      84.465  70.560 124.081  1.00171.03           H
ATOM   4372  HG2 ARG B  99      84.561  68.399 123.301  1.00171.03           H
ATOM   4373  HG3 ARG B  99      82.879  68.766 123.459  1.00171.03           H
ATOM   4374  HD2 ARG B  99      84.317  68.872 120.761  1.00171.03           H
ATOM   4375  HD3 ARG B  99      83.789  67.360 121.445  1.00171.03           H
ATOM   4376  HE  ARG B  99      82.134  69.393 120.177  1.00171.03           H
ATOM   4377 HH11 ARG B  99      81.990  66.739 122.483  1.00171.03           H
ATOM   4378 HH12 ARG B  99      80.320  66.377 122.134  1.00171.03           H
ATOM   4379 HH21 ARG B  99      80.096  68.763 119.583  1.00171.03           H
ATOM   4380 HH22 ARG B  99      79.262  67.447 120.386  1.00171.03           H
ATOM   4381  N   LYS B 100      86.676  72.650 123.289  1.00162.01           N
ATOM   4382  CA  LYS B 100      87.435  73.891 123.558  1.00162.01           C
ATOM   4383  C   LYS B 100      88.242  74.376 122.310  1.00162.01           C
ATOM   4384  O   LYS B 100      89.070  75.257 122.436  1.00162.01           O
ATOM   4385  CB  LYS B 100      88.287  73.763 124.876  1.00162.01           C
ATOM   4386  CG  LYS B 100      87.444  73.604 126.147  1.00162.01           C
ATOM   4387  CD  LYS B 100      88.254  73.349 127.434  1.00162.01           C
ATOM   4388  CE  LYS B 100      87.303  73.070 128.594  1.00162.01           C
ATOM   4389  NZ  LYS B 100      87.994  72.922 129.934  1.00162.01           N
ATOM   4390  H   LYS B 100      87.081  71.796 123.646  1.00162.01           H
ATOM   4391  HA  LYS B 100      86.736  74.710 123.725  1.00162.01           H
ATOM   4392  HB2 LYS B 100      88.897  74.661 124.967  1.00162.01           H
ATOM   4393  HB3 LYS B 100      88.945  72.902 124.764  1.00162.01           H
ATOM   4394  HG2 LYS B 100      86.840  74.497 126.301  1.00162.01           H
ATOM   4395  HG3 LYS B 100      86.748  72.775 126.020  1.00162.01           H
ATOM   4396  HD2 LYS B 100      88.906  72.483 127.322  1.00162.01           H
ATOM   4397  HD3 LYS B 100      88.858  74.234 127.634  1.00162.01           H
ATOM   4398  HE2 LYS B 100      86.764  72.150 128.368  1.00162.01           H
ATOM   4399  HE3 LYS B 100      86.608  73.908 128.639  1.00162.01           H
ATOM   4400  HZ1 LYS B 100      88.693  72.194 129.963  1.00162.01           H
ATOM   4401  HZ2 LYS B 100      87.345  72.664 130.664  1.00162.01           H
ATOM   4402  HZ3 LYS B 100      88.458  73.738 130.307  1.00162.01           H
ATOM   4403  N   ASN B 101      87.996  73.827 121.114  1.00154.98           N
ATOM   4404  CA  ASN B 101      88.556  74.324 119.819  1.00154.98           C
ATOM   4405  C   ASN B 101      87.477  74.515 118.723  1.00154.98           C
ATOM   4406  O   ASN B 101      87.554  75.424 117.906  1.00154.98           O
ATOM   4407  CB  ASN B 101      89.701  73.425 119.329  1.00154.98           C
ATOM   4408  CG  ASN B 101      91.103  73.858 119.752  1.00154.98           C
ATOM   4409  OD1 ASN B 101      91.782  74.500 118.960  1.00154.98           O
ATOM   4410  ND2 ASN B 101      91.553  73.509 120.931  1.00154.98           N
ATOM   4411  H   ASN B 101      87.330  73.068 121.111  1.00154.98           H
ATOM   4412  HA  ASN B 101      88.940  75.328 120.002  1.00154.98           H
ATOM   4413  HB2 ASN B 101      89.552  72.385 119.617  1.00154.98           H
ATOM   4414  HB3 ASN B 101      89.683  73.491 118.241  1.00154.98           H
ATOM   4415 HD21 ASN B 101      90.964  72.975 121.555  1.00154.98           H
ATOM   4416 HD22 ASN B 101      92.472  73.837 121.190  1.00154.98           H
ATOM   4417  N   THR B 102      86.393  73.701 118.701  1.00170.55           N
ATOM   4418  CA  THR B 102      85.277  73.756 117.733  1.00170.55           C
ATOM   4419  C   THR B 102      83.971  73.352 118.416  1.00170.55           C
ATOM   4420  O   THR B 102      83.922  72.400 119.192  1.00170.55           O
ATOM   4421  CB  THR B 102      85.500  72.897 116.499  1.00170.55           C
ATOM   4422  OG1 THR B 102      84.492  73.213 115.559  1.00170.55           O
ATOM   4423  CG2 THR B 102      85.381  71.373 116.672  1.00170.55           C
ATOM   4424  H   THR B 102      86.343  72.953 119.377  1.00170.55           H
ATOM   4425  HA  THR B 102      85.181  74.784 117.383  1.00170.55           H
ATOM   4426  HB  THR B 102      86.467  73.160 116.069  1.00170.55           H
ATOM   4427  HG1 THR B 102      84.962  73.530 114.784  1.00170.55           H
ATOM   4428 HG21 THR B 102      85.619  70.877 115.731  1.00170.55           H
ATOM   4429 HG22 THR B 102      86.130  71.101 117.416  1.00170.55           H
ATOM   4430 HG23 THR B 102      84.395  71.082 117.035  1.00170.55           H
ATOM   4431  N   CYS B 103      82.911  74.075 118.092  1.00165.78           N
ATOM   4432  CA  CYS B 103      81.557  73.765 118.552  1.00165.78           C
ATOM   4433  C   CYS B 103      80.878  72.614 117.800  1.00165.78           C
ATOM   4434  O   CYS B 103      79.745  72.273 118.111  1.00165.78           O
ATOM   4435  CB  CYS B 103      80.728  75.035 118.490  1.00165.78           C
ATOM   4436  SG  CYS B 103      81.452  76.351 119.575  1.00165.78           S
ATOM   4437  H   CYS B 103      82.987  74.736 117.332  1.00165.78           H
ATOM   4438  HA  CYS B 103      81.521  73.457 119.597  1.00165.78           H
ATOM   4439  HB2 CYS B 103      80.599  75.421 117.479  1.00165.78           H
ATOM   4440  HB3 CYS B 103      79.727  74.778 118.838  1.00165.78           H
ATOM   4441  HG  CYS B 103      82.613  76.544 118.943  1.00165.78           H
ATOM   4442  N   LEU B 104      81.494  72.043 116.742  1.00171.98           N
ATOM   4443  CA  LEU B 104      80.919  70.994 115.900  1.00171.98           C
ATOM   4444  C   LEU B 104      80.684  69.665 116.624  1.00171.98           C
ATOM   4445  O   LEU B 104      81.210  69.391 117.703  1.00171.98           O
ATOM   4446  CB  LEU B 104      81.798  70.853 114.654  1.00171.98           C
ATOM   4447  CG  LEU B 104      81.743  72.050 113.656  1.00171.98           C
ATOM   4448  CD1 LEU B 104      82.814  71.889 112.588  1.00171.98           C
ATOM   4449  CD2 LEU B 104      80.380  72.130 112.941  1.00171.98           C
ATOM   4450  H   LEU B 104      82.452  72.310 116.570  1.00171.98           H
ATOM   4451  HA  LEU B 104      79.935  71.321 115.564  1.00171.98           H
ATOM   4452  HB2 LEU B 104      82.837  70.733 114.961  1.00171.98           H
ATOM   4453  HB3 LEU B 104      81.554  69.930 114.126  1.00171.98           H
ATOM   4454  HG  LEU B 104      81.924  72.987 114.183  1.00171.98           H
ATOM   4455 HD11 LEU B 104      82.838  72.787 111.971  1.00171.98           H
ATOM   4456 HD12 LEU B 104      83.803  71.772 113.032  1.00171.98           H
ATOM   4457 HD13 LEU B 104      82.610  71.004 111.986  1.00171.98           H
ATOM   4458 HD21 LEU B 104      80.377  72.932 112.203  1.00171.98           H
ATOM   4459 HD22 LEU B 104      80.186  71.184 112.436  1.00171.98           H
ATOM   4460 HD23 LEU B 104      79.577  72.293 113.660  1.00171.98           H
ATOM   4461  N   ARG B 105      79.934  68.783 115.976  1.00187.05           N
ATOM   4462  CA  ARG B 105      79.711  67.392 116.357  1.00187.05           C
ATOM   4463  C   ARG B 105      80.958  66.575 115.896  1.00187.05           C
ATOM   4464  O   ARG B 105      81.398  66.741 114.764  1.00187.05           O
ATOM   4465  CB  ARG B 105      78.409  66.852 115.725  1.00187.05           C
ATOM   4466  CG  ARG B 105      77.143  67.600 116.197  1.00187.05           C
ATOM   4467  CD  ARG B 105      76.033  67.732 115.134  1.00187.05           C
ATOM   4468  NE  ARG B 105      75.325  66.486 114.910  1.00187.05           N
ATOM   4469  CZ  ARG B 105      74.138  66.099 115.328  1.00187.05           C
ATOM   4470  NH1 ARG B 105      73.322  66.883 115.969  1.00187.05           N
ATOM   4471  NH2 ARG B 105      73.671  64.915 115.083  1.00187.05           N
ATOM   4472  H   ARG B 105      79.524  69.034 115.087  1.00187.05           H
ATOM   4473  HA  ARG B 105      79.680  67.237 117.435  1.00187.05           H
ATOM   4474  HB2 ARG B 105      78.550  67.057 114.664  1.00187.05           H
ATOM   4475  HB3 ARG B 105      78.327  65.790 115.957  1.00187.05           H
ATOM   4476  HG2 ARG B 105      76.740  67.053 117.049  1.00187.05           H
ATOM   4477  HG3 ARG B 105      77.413  68.599 116.541  1.00187.05           H
ATOM   4478  HD2 ARG B 105      76.454  68.097 114.197  1.00187.05           H
ATOM   4479  HD3 ARG B 105      75.381  68.527 115.497  1.00187.05           H
ATOM   4480  HE  ARG B 105      75.815  65.782 114.377  1.00187.05           H
ATOM   4481 HH11 ARG B 105      73.366  67.865 115.738  1.00187.05           H
ATOM   4482 HH12 ARG B 105      72.347  66.642 116.074  1.00187.05           H
ATOM   4483 HH21 ARG B 105      74.282  64.201 114.713  1.00187.05           H
ATOM   4484 HH22 ARG B 105      72.723  64.670 115.329  1.00187.05           H
ATOM   4485  N   ILE B 106      81.457  65.716 116.756  1.00175.23           N
ATOM   4486  CA  ILE B 106      82.748  65.031 116.640  1.00175.23           C
ATOM   4487  C   ILE B 106      82.491  63.569 117.043  1.00175.23           C
ATOM   4488  O   ILE B 106      82.132  63.302 118.192  1.00175.23           O
ATOM   4489  CB  ILE B 106      83.816  65.693 117.541  1.00175.23           C
ATOM   4490  CG1 ILE B 106      84.288  67.035 116.979  1.00175.23           C
ATOM   4491  CG2 ILE B 106      85.090  64.834 117.767  1.00175.23           C
ATOM   4492  CD1 ILE B 106      84.775  67.971 118.074  1.00175.23           C
ATOM   4493  H   ILE B 106      81.006  65.718 117.660  1.00175.23           H
ATOM   4494  HA  ILE B 106      83.075  65.047 115.600  1.00175.23           H
ATOM   4495  HB  ILE B 106      83.318  65.830 118.501  1.00175.23           H
ATOM   4496 HG12 ILE B 106      85.095  66.870 116.265  1.00175.23           H
ATOM   4497 HG13 ILE B 106      83.473  67.520 116.442  1.00175.23           H
ATOM   4498 HG21 ILE B 106      84.859  63.891 118.262  1.00175.23           H
ATOM   4499 HG22 ILE B 106      85.557  64.645 116.800  1.00175.23           H
ATOM   4500 HG23 ILE B 106      85.789  65.328 118.442  1.00175.23           H
ATOM   4501 HD11 ILE B 106      85.365  68.741 117.575  1.00175.23           H
ATOM   4502 HD12 ILE B 106      85.394  67.444 118.800  1.00175.23           H
ATOM   4503 HD13 ILE B 106      83.930  68.412 118.602  1.00175.23           H
ATOM   4504  N   SER B 107      82.687  62.650 116.108  1.00156.32           N
ATOM   4505  CA  SER B 107      82.499  61.223 116.371  1.00156.32           C
ATOM   4506  C   SER B 107      83.549  60.688 117.359  1.00156.32           C
ATOM   4507  O   SER B 107      84.713  61.121 117.380  1.00156.32           O
ATOM   4508  CB  SER B 107      82.517  60.383 115.088  1.00156.32           C
ATOM   4509  OG  SER B 107      83.797  60.377 114.505  1.00156.32           O
ATOM   4510  H   SER B 107      82.933  62.977 115.184  1.00156.32           H
ATOM   4511  HA  SER B 107      81.531  61.102 116.857  1.00156.32           H
ATOM   4512  HB2 SER B 107      82.242  59.366 115.367  1.00156.32           H
ATOM   4513  HB3 SER B 107      81.800  60.764 114.360  1.00156.32           H
ATOM   4514  HG  SER B 107      84.084  59.490 114.277  1.00156.32           H
ATOM   4515  N   GLN B 108      83.180  59.666 118.130  1.00149.11           N
ATOM   4516  CA  GLN B 108      84.143  58.877 118.965  1.00149.11           C
ATOM   4517  C   GLN B 108      85.357  58.339 118.162  1.00149.11           C
ATOM   4518  O   GLN B 108      86.458  58.161 118.671  1.00149.11           O
ATOM   4519  CB  GLN B 108      83.409  57.723 119.718  1.00149.11           C
ATOM   4520  CG  GLN B 108      82.543  56.794 118.853  1.00149.11           C
ATOM   4521  CD  GLN B 108      83.326  55.752 118.070  1.00149.11           C
ATOM   4522  OE1 GLN B 108      84.482  55.450 118.273  1.00149.11           O
ATOM   4523  NE2 GLN B 108      82.746  55.203 117.027  1.00149.11           N
ATOM   4524  H   GLN B 108      82.191  59.476 118.202  1.00149.11           H
ATOM   4525  HA  GLN B 108      84.543  59.560 119.714  1.00149.11           H
ATOM   4526  HB2 GLN B 108      84.093  57.146 120.340  1.00149.11           H
ATOM   4527  HB3 GLN B 108      82.705  58.207 120.394  1.00149.11           H
ATOM   4528  HG2 GLN B 108      81.920  56.195 119.517  1.00149.11           H
ATOM   4529  HG3 GLN B 108      81.961  57.341 118.111  1.00149.11           H
ATOM   4530 HE21 GLN B 108      81.782  55.414 116.811  1.00149.11           H
ATOM   4531 HE22 GLN B 108      83.159  54.471 116.466  1.00149.11           H
ATOM   4532  N   SER B 109      85.154  58.156 116.831  1.00156.33           N
ATOM   4533  CA  SER B 109      86.257  57.733 115.945  1.00156.33           C
ATOM   4534  C   SER B 109      87.245  58.867 115.615  1.00156.33           C
ATOM   4535  O   SER B 109      88.447  58.609 115.428  1.00156.33           O
ATOM   4536  CB  SER B 109      85.685  57.060 114.698  1.00156.33           C
ATOM   4537  OG  SER B 109      84.990  58.016 113.925  1.00156.33           O
ATOM   4538  H   SER B 109      84.244  58.303 116.416  1.00156.33           H
ATOM   4539  HA  SER B 109      86.787  56.946 116.482  1.00156.33           H
ATOM   4540  HB2 SER B 109      86.517  56.601 114.164  1.00156.33           H
ATOM   4541  HB3 SER B 109      85.004  56.248 114.953  1.00156.33           H
ATOM   4542  HG  SER B 109      85.059  57.773 112.999  1.00156.33           H
ATOM   4543  N   ALA B 110      86.810  60.131 115.609  1.00159.66           N
ATOM   4544  CA  ALA B 110      87.715  61.290 115.520  1.00159.66           C
ATOM   4545  C   ALA B 110      88.536  61.419 116.822  1.00159.66           C
ATOM   4546  O   ALA B 110      89.733  61.698 116.835  1.00159.66           O
ATOM   4547  CB  ALA B 110      86.927  62.570 115.208  1.00159.66           C
ATOM   4548  H   ALA B 110      85.822  60.307 115.718  1.00159.66           H
ATOM   4549  HA  ALA B 110      88.382  61.112 114.676  1.00159.66           H
ATOM   4550  HB1 ALA B 110      87.545  63.463 115.118  1.00159.66           H
ATOM   4551  HB2 ALA B 110      86.380  62.465 114.272  1.00159.66           H
ATOM   4552  HB3 ALA B 110      86.182  62.699 115.993  1.00159.66           H
ATOM   4553  N   VAL B 111      87.910  61.081 117.963  1.00160.87           N
ATOM   4554  CA  VAL B 111      88.636  60.976 119.258  1.00160.87           C
ATOM   4555  C   VAL B 111      89.628  59.782 119.207  1.00160.87           C
ATOM   4556  O   VAL B 111      90.797  59.993 119.534  1.00160.87           O
ATOM   4557  CB  VAL B 111      87.685  60.815 120.475  1.00160.87           C
ATOM   4558  CG1 VAL B 111      88.487  60.930 121.783  1.00160.87           C
ATOM   4559  CG2 VAL B 111      86.566  61.867 120.450  1.00160.87           C
ATOM   4560  H   VAL B 111      86.931  60.844 117.894  1.00160.87           H
ATOM   4561  HA  VAL B 111      89.235  61.876 119.399  1.00160.87           H
ATOM   4562  HB  VAL B 111      87.183  59.850 120.411  1.00160.87           H
ATOM   4563 HG11 VAL B 111      87.820  60.866 122.642  1.00160.87           H
ATOM   4564 HG12 VAL B 111      88.961  61.911 121.824  1.00160.87           H
ATOM   4565 HG13 VAL B 111      89.203  60.111 121.851  1.00160.87           H
ATOM   4566 HG21 VAL B 111      85.939  61.788 121.338  1.00160.87           H
ATOM   4567 HG22 VAL B 111      86.972  62.878 120.404  1.00160.87           H
ATOM   4568 HG23 VAL B 111      85.911  61.692 119.596  1.00160.87           H
ATOM   4569  N   LYS B 112      89.298  58.582 118.684  1.00162.19           N
ATOM   4570  CA  LYS B 112      90.288  57.510 118.501  1.00162.19           C
ATOM   4571  C   LYS B 112      91.448  57.962 117.608  1.00162.19           C
ATOM   4572  O   LYS B 112      92.585  57.686 117.966  1.00162.19           O
ATOM   4573  CB  LYS B 112      89.678  56.244 117.928  1.00162.19           C
ATOM   4574  CG  LYS B 112      88.765  55.528 118.938  1.00162.19           C
ATOM   4575  CD  LYS B 112      88.595  54.042 118.470  1.00162.19           C
ATOM   4576  CE  LYS B 112      87.963  53.144 119.541  1.00162.19           C
ATOM   4577  NZ  LYS B 112      88.347  51.724 119.376  1.00162.19           N
ATOM   4578  H   LYS B 112      88.318  58.403 118.515  1.00162.19           H
ATOM   4579  HA  LYS B 112      90.728  57.249 119.464  1.00162.19           H
ATOM   4580  HB2 LYS B 112      89.078  56.450 117.041  1.00162.19           H
ATOM   4581  HB3 LYS B 112      90.483  55.567 117.643  1.00162.19           H
ATOM   4582  HG2 LYS B 112      87.791  56.011 119.027  1.00162.19           H
ATOM   4583  HG3 LYS B 112      89.261  55.495 119.908  1.00162.19           H
ATOM   4584  HD2 LYS B 112      88.017  54.047 117.546  1.00162.19           H
ATOM   4585  HD3 LYS B 112      89.604  53.658 118.319  1.00162.19           H
ATOM   4586  HE2 LYS B 112      88.314  53.438 120.530  1.00162.19           H
ATOM   4587  HE3 LYS B 112      86.881  53.280 119.538  1.00162.19           H
ATOM   4588  HZ1 LYS B 112      87.896  51.156 120.079  1.00162.19           H
ATOM   4589  HZ2 LYS B 112      89.352  51.629 119.387  1.00162.19           H
ATOM   4590  HZ3 LYS B 112      88.052  51.413 118.461  1.00162.19           H
ATOM   4591  N   THR B 113      91.221  58.652 116.478  1.00165.72           N
ATOM   4592  CA  THR B 113      92.322  59.101 115.629  1.00165.72           C
ATOM   4593  C   THR B 113      93.204  60.172 116.283  1.00165.72           C
ATOM   4594  O   THR B 113      94.402  60.109 116.063  1.00165.72           O
ATOM   4595  CB  THR B 113      91.825  59.606 114.290  1.00165.72           C
ATOM   4596  OG1 THR B 113      90.747  60.501 114.440  1.00165.72           O
ATOM   4597  CG2 THR B 113      91.423  58.494 113.384  1.00165.72           C
ATOM   4598  H   THR B 113      90.294  58.959 116.222  1.00165.72           H
ATOM   4599  HA  THR B 113      93.012  58.290 115.396  1.00165.72           H
ATOM   4600  HB  THR B 113      92.659  60.109 113.799  1.00165.72           H
ATOM   4601  HG1 THR B 113      90.941  61.239 115.021  1.00165.72           H
ATOM   4602 HG21 THR B 113      91.067  58.938 112.454  1.00165.72           H
ATOM   4603 HG22 THR B 113      90.589  57.912 113.775  1.00165.72           H
ATOM   4604 HG23 THR B 113      92.212  57.792 113.114  1.00165.72           H
ATOM   4605  N   LEU B 114      92.647  61.029 117.165  1.00152.57           N
ATOM   4606  CA  LEU B 114      93.463  61.943 117.956  1.00152.57           C
ATOM   4607  C   LEU B 114      94.301  61.158 118.996  1.00152.57           C
ATOM   4608  O   LEU B 114      95.488  61.504 119.201  1.00152.57           O
ATOM   4609  CB  LEU B 114      92.567  63.051 118.589  1.00152.57           C
ATOM   4610  CG  LEU B 114      93.387  64.067 119.392  1.00152.57           C
ATOM   4611  CD1 LEU B 114      94.421  64.834 118.550  1.00152.57           C
ATOM   4612  CD2 LEU B 114      92.494  65.101 120.069  1.00152.57           C
ATOM   4613  H   LEU B 114      91.646  61.035 117.301  1.00152.57           H
ATOM   4614  HA  LEU B 114      94.149  62.400 117.243  1.00152.57           H
ATOM   4615  HB2 LEU B 114      91.873  62.554 119.267  1.00152.57           H
ATOM   4616  HB3 LEU B 114      91.992  63.568 117.820  1.00152.57           H
ATOM   4617  HG  LEU B 114      93.915  63.526 120.177  1.00152.57           H
ATOM   4618 HD11 LEU B 114      94.916  65.549 119.208  1.00152.57           H
ATOM   4619 HD12 LEU B 114      95.195  64.158 118.188  1.00152.57           H
ATOM   4620 HD13 LEU B 114      93.938  65.349 117.720  1.00152.57           H
ATOM   4621 HD21 LEU B 114      93.096  65.749 120.705  1.00152.57           H
ATOM   4622 HD22 LEU B 114      91.756  64.594 120.691  1.00152.57           H
ATOM   4623 HD23 LEU B 114      91.976  65.715 119.332  1.00152.57           H
ATOM   4624  N   THR B 115      93.772  60.114 119.646  1.00164.16           N
ATOM   4625  CA  THR B 115      94.600  59.323 120.606  1.00164.16           C
ATOM   4626  C   THR B 115      95.751  58.583 119.888  1.00164.16           C
ATOM   4627  O   THR B 115      96.896  58.556 120.387  1.00164.16           O
ATOM   4628  CB  THR B 115      93.799  58.281 121.405  1.00164.16           C
ATOM   4629  OG1 THR B 115      93.240  57.258 120.619  1.00164.16           O
ATOM   4630  CG2 THR B 115      92.756  58.916 122.293  1.00164.16           C
ATOM   4631  H   THR B 115      92.790  59.898 119.550  1.00164.16           H
ATOM   4632  HA  THR B 115      95.014  59.983 121.369  1.00164.16           H
ATOM   4633  HB  THR B 115      94.518  57.819 122.082  1.00164.16           H
ATOM   4634  HG1 THR B 115      93.046  57.565 119.731  1.00164.16           H
ATOM   4635 HG21 THR B 115      92.243  58.122 122.835  1.00164.16           H
ATOM   4636 HG22 THR B 115      93.221  59.614 122.989  1.00164.16           H
ATOM   4637 HG23 THR B 115      92.063  59.533 121.720  1.00164.16           H
ATOM   4638  N   ALA B 116      95.516  58.060 118.688  1.00174.26           N
ATOM   4639  CA  ALA B 116      96.537  57.425 117.909  1.00174.26           C
ATOM   4640  C   ALA B 116      97.768  58.272 117.535  1.00174.26           C
ATOM   4641  O   ALA B 116      98.916  57.891 117.755  1.00174.26           O
ATOM   4642  CB  ALA B 116      95.906  56.970 116.585  1.00174.26           C
ATOM   4643  H   ALA B 116      94.570  58.018 118.337  1.00174.26           H
ATOM   4644  HA  ALA B 116      96.919  56.572 118.470  1.00174.26           H
ATOM   4645  HB1 ALA B 116      95.590  57.856 116.033  1.00174.26           H
ATOM   4646  HB2 ALA B 116      96.623  56.441 115.957  1.00174.26           H
ATOM   4647  HB3 ALA B 116      95.015  56.363 116.749  1.00174.26           H
ATOM   4648  N   ILE B 117      97.534  59.485 117.041  1.00161.25           N
ATOM   4649  CA  ILE B 117      98.647  60.388 116.642  1.00161.25           C
ATOM   4650  C   ILE B 117      99.330  61.016 117.870  1.00161.25           C
ATOM   4651  O   ILE B 117     100.529  61.336 117.779  1.00161.25           O
ATOM   4652  CB  ILE B 117      98.113  61.464 115.647  1.00161.25           C
ATOM   4653  CG1 ILE B 117      97.055  62.449 116.241  1.00161.25           C
ATOM   4654  CG2 ILE B 117      97.547  60.732 114.406  1.00161.25           C
ATOM   4655  CD1 ILE B 117      96.506  63.551 115.316  1.00161.25           C
ATOM   4656  H   ILE B 117      96.592  59.847 116.994  1.00161.25           H
ATOM   4657  HA  ILE B 117      99.411  59.829 116.101  1.00161.25           H
ATOM   4658  HB  ILE B 117      98.945  62.077 115.302  1.00161.25           H
ATOM   4659 HG12 ILE B 117      96.214  61.869 116.620  1.00161.25           H
ATOM   4660 HG13 ILE B 117      97.502  62.993 117.073  1.00161.25           H
ATOM   4661 HG21 ILE B 117      98.271  60.044 113.969  1.00161.25           H
ATOM   4662 HG22 ILE B 117      96.670  60.144 114.677  1.00161.25           H
ATOM   4663 HG23 ILE B 117      97.231  61.395 113.601  1.00161.25           H
ATOM   4664 HD11 ILE B 117      97.342  64.039 114.816  1.00161.25           H
ATOM   4665 HD12 ILE B 117      95.955  64.266 115.927  1.00161.25           H
ATOM   4666 HD13 ILE B 117      95.850  63.137 114.550  1.00161.25           H
ATOM   4667  N   LEU B 118      98.597  61.188 119.004  1.00156.99           N
ATOM   4668  CA  LEU B 118      99.233  61.523 120.320  1.00156.99           C
ATOM   4669  C   LEU B 118     100.222  60.461 120.808  1.00156.99           C
ATOM   4670  O   LEU B 118     101.343  60.787 121.167  1.00156.99           O
ATOM   4671  CB  LEU B 118      98.143  61.790 121.334  1.00156.99           C
ATOM   4672  CG  LEU B 118      97.783  63.266 121.609  1.00156.99           C
ATOM   4673  CD1 LEU B 118      98.869  63.976 122.380  1.00156.99           C
ATOM   4674  CD2 LEU B 118      97.472  64.050 120.375  1.00156.99           C
ATOM   4675  H   LEU B 118      97.627  60.908 119.041  1.00156.99           H
ATOM   4676  HA  LEU B 118      99.832  62.416 120.142  1.00156.99           H
ATOM   4677  HB2 LEU B 118      97.247  61.207 121.124  1.00156.99           H
ATOM   4678  HB3 LEU B 118      98.437  61.404 122.311  1.00156.99           H
ATOM   4679  HG  LEU B 118      96.875  63.328 122.209  1.00156.99           H
ATOM   4680 HD11 LEU B 118      98.645  65.021 122.594  1.00156.99           H
ATOM   4681 HD12 LEU B 118      99.046  63.439 123.311  1.00156.99           H
ATOM   4682 HD13 LEU B 118      99.802  63.939 121.816  1.00156.99           H
ATOM   4683 HD21 LEU B 118      96.685  63.579 119.787  1.00156.99           H
ATOM   4684 HD22 LEU B 118      98.379  64.148 119.780  1.00156.99           H
ATOM   4685 HD23 LEU B 118      97.208  65.073 120.645  1.00156.99           H
ATOM   4686  N   GLU B 119      99.889  59.181 120.704  1.00181.86           N
ATOM   4687  CA  GLU B 119     100.850  58.111 121.051  1.00181.86           C
ATOM   4688  C   GLU B 119     102.023  58.007 120.060  1.00181.86           C
ATOM   4689  O   GLU B 119     103.182  58.013 120.480  1.00181.86           O
ATOM   4690  CB  GLU B 119     100.169  56.742 121.171  1.00181.86           C
ATOM   4691  CG  GLU B 119      99.347  56.541 122.480  1.00181.86           C
ATOM   4692  CD  GLU B 119      98.935  55.116 122.758  1.00181.86           C
ATOM   4693  OE1 GLU B 119      99.796  54.214 122.662  1.00181.86           O
ATOM   4694  OE2 GLU B 119      97.767  54.871 123.101  1.00181.86           O
ATOM   4695  H   GLU B 119      98.947  58.901 120.474  1.00181.86           H
ATOM   4696  HA  GLU B 119     101.305  58.345 122.013  1.00181.86           H
ATOM   4697  HB2 GLU B 119      99.539  56.574 120.297  1.00181.86           H
ATOM   4698  HB3 GLU B 119     100.953  55.988 121.110  1.00181.86           H
ATOM   4699  HG2 GLU B 119      98.458  57.171 122.443  1.00181.86           H
ATOM   4700  HG3 GLU B 119      99.955  56.837 123.335  1.00181.86           H
ATOM   4701  N   TYR B 120     101.722  57.960 118.744  1.00185.04           N
ATOM   4702  CA  TYR B 120     102.715  57.884 117.686  1.00185.04           C
ATOM   4703  C   TYR B 120     103.771  59.004 117.810  1.00185.04           C
ATOM   4704  O   TYR B 120     104.929  58.682 118.030  1.00185.04           O
ATOM   4705  CB  TYR B 120     102.041  57.890 116.288  1.00185.04           C
ATOM   4706  CG  TYR B 120     103.033  57.726 115.135  1.00185.04           C
ATOM   4707  CD1 TYR B 120     103.802  56.547 115.019  1.00185.04           C
ATOM   4708  CD2 TYR B 120     103.244  58.762 114.190  1.00185.04           C
ATOM   4709  CE1 TYR B 120     104.723  56.365 113.968  1.00185.04           C
ATOM   4710  CE2 TYR B 120     104.183  58.600 113.145  1.00185.04           C
ATOM   4711  CZ  TYR B 120     104.925  57.408 113.029  1.00185.04           C
ATOM   4712  OH  TYR B 120     105.812  57.282 112.007  1.00185.04           O
ATOM   4713  H   TYR B 120     100.749  57.960 118.471  1.00185.04           H
ATOM   4714  HA  TYR B 120     103.244  56.937 117.783  1.00185.04           H
ATOM   4715  HB2 TYR B 120     101.285  57.105 116.270  1.00185.04           H
ATOM   4716  HB3 TYR B 120     101.493  58.818 116.130  1.00185.04           H
ATOM   4717  HD1 TYR B 120     103.611  55.726 115.694  1.00185.04           H
ATOM   4718  HD2 TYR B 120     102.749  59.711 114.334  1.00185.04           H
ATOM   4719  HE1 TYR B 120     105.242  55.427 113.838  1.00185.04           H
ATOM   4720  HE2 TYR B 120     104.362  59.384 112.424  1.00185.04           H
ATOM   4721  HH  TYR B 120     106.040  56.370 111.810  1.00185.04           H
ATOM   4722  N   PHE B 121     103.383  60.260 117.808  1.00167.04           N
ATOM   4723  CA  PHE B 121     104.384  61.368 117.965  1.00167.04           C
ATOM   4724  C   PHE B 121     104.948  61.515 119.358  1.00167.04           C
ATOM   4725  O   PHE B 121     106.085  62.004 119.473  1.00167.04           O
ATOM   4726  CB  PHE B 121     103.811  62.708 117.349  1.00167.04           C
ATOM   4727  CG  PHE B 121     103.679  62.675 115.851  1.00167.04           C
ATOM   4728  CD1 PHE B 121     104.843  62.662 115.056  1.00167.04           C
ATOM   4729  CD2 PHE B 121     102.412  62.575 115.246  1.00167.04           C
ATOM   4730  CE1 PHE B 121     104.718  62.563 113.691  1.00167.04           C
ATOM   4731  CE2 PHE B 121     102.302  62.470 113.863  1.00167.04           C
ATOM   4732  CZ  PHE B 121     103.456  62.445 113.077  1.00167.04           C
ATOM   4733  H   PHE B 121     102.416  60.486 117.624  1.00167.04           H
ATOM   4734  HA  PHE B 121     105.215  61.153 117.294  1.00167.04           H
ATOM   4735  HB2 PHE B 121     102.849  62.896 117.825  1.00167.04           H
ATOM   4736  HB3 PHE B 121     104.563  63.454 117.606  1.00167.04           H
ATOM   4737  HD1 PHE B 121     105.812  62.774 115.520  1.00167.04           H
ATOM   4738  HD2 PHE B 121     101.543  62.550 115.888  1.00167.04           H
ATOM   4739  HE1 PHE B 121     105.593  62.609 113.059  1.00167.04           H
ATOM   4740  HE2 PHE B 121     101.319  62.362 113.429  1.00167.04           H
ATOM   4741  HZ  PHE B 121     103.417  62.380 112.000  1.00167.04           H
ATOM   4742  N   CYS B 122     104.332  60.996 120.420  1.00174.15           N
ATOM   4743  CA  CYS B 122     105.014  60.831 121.724  1.00174.15           C
ATOM   4744  C   CYS B 122     106.175  59.803 121.611  1.00174.15           C
ATOM   4745  O   CYS B 122     107.258  60.074 122.102  1.00174.15           O
ATOM   4746  CB  CYS B 122     104.006  60.463 122.828  1.00174.15           C
ATOM   4747  SG  CYS B 122     104.853  60.441 124.457  1.00174.15           S
ATOM   4748  H   CYS B 122     103.450  60.531 120.255  1.00174.15           H
ATOM   4749  HA  CYS B 122     105.487  61.767 122.022  1.00174.15           H
ATOM   4750  HB2 CYS B 122     103.196  61.192 122.841  1.00174.15           H
ATOM   4751  HB3 CYS B 122     103.515  59.524 122.574  1.00174.15           H
ATOM   4752  HG  CYS B 122     105.246  61.716 124.381  1.00174.15           H
ATOM   4753  N   GLY B 123     105.961  58.722 120.877  1.00187.20           N
ATOM   4754  CA  GLY B 123     107.031  57.800 120.413  1.00187.20           C
ATOM   4755  C   GLY B 123     108.240  58.545 119.838  1.00187.20           C
ATOM   4756  O   GLY B 123     109.330  58.407 120.369  1.00187.20           O
ATOM   4757  H   GLY B 123     105.044  58.586 120.476  1.00187.20           H
ATOM   4758  HA2 GLY B 123     107.337  57.192 121.265  1.00187.20           H
ATOM   4759  HA3 GLY B 123     106.605  57.173 119.630  1.00187.20           H
ATOM   4760  N   GLN B 124     108.074  59.309 118.758  1.00186.03           N
ATOM   4761  CA  GLN B 124     109.184  59.984 118.059  1.00186.03           C
ATOM   4762  C   GLN B 124     109.931  60.952 118.966  1.00186.03           C
ATOM   4763  O   GLN B 124     111.155  60.920 119.052  1.00186.03           O
ATOM   4764  CB  GLN B 124     108.749  60.699 116.777  1.00186.03           C
ATOM   4765  CG  GLN B 124     108.625  59.763 115.575  1.00186.03           C
ATOM   4766  CD  GLN B 124     107.381  58.873 115.710  1.00186.03           C
ATOM   4767  OE1 GLN B 124     107.462  57.723 116.132  1.00186.03           O
ATOM   4768  NE2 GLN B 124     106.227  59.317 115.271  1.00186.03           N
ATOM   4769  H   GLN B 124     107.168  59.235 118.318  1.00186.03           H
ATOM   4770  HA  GLN B 124     109.912  59.222 117.780  1.00186.03           H
ATOM   4771  HB2 GLN B 124     109.560  61.385 116.534  1.00186.03           H
ATOM   4772  HB3 GLN B 124     107.815  61.238 116.935  1.00186.03           H
ATOM   4773  HG2 GLN B 124     108.481  60.369 114.680  1.00186.03           H
ATOM   4774  HG3 GLN B 124     109.528  59.165 115.452  1.00186.03           H
ATOM   4775 HE21 GLN B 124     106.062  60.244 114.905  1.00186.03           H
ATOM   4776 HE22 GLN B 124     105.441  58.686 115.339  1.00186.03           H
ATOM   4777  N   ILE B 125     109.243  61.807 119.757  1.00182.21           N
ATOM   4778  CA  ILE B 125     109.962  62.719 120.651  1.00182.21           C
ATOM   4779  C   ILE B 125     110.714  61.960 121.805  1.00182.21           C
ATOM   4780  O   ILE B 125     111.757  62.438 122.216  1.00182.21           O
ATOM   4781  CB  ILE B 125     109.146  63.946 121.118  1.00182.21           C
ATOM   4782  CG1 ILE B 125     109.897  65.089 121.805  1.00182.21           C
ATOM   4783  CG2 ILE B 125     107.967  63.509 122.000  1.00182.21           C
ATOM   4784  CD1 ILE B 125     110.977  65.660 120.954  1.00182.21           C
ATOM   4785  H   ILE B 125     108.233  61.803 119.741  1.00182.21           H
ATOM   4786  HA  ILE B 125     110.769  63.137 120.048  1.00182.21           H
ATOM   4787  HB  ILE B 125     108.627  64.332 120.240  1.00182.21           H
ATOM   4788 HG12 ILE B 125     109.159  65.845 122.072  1.00182.21           H
ATOM   4789 HG13 ILE B 125     110.320  64.704 122.732  1.00182.21           H
ATOM   4790 HG21 ILE B 125     107.213  64.295 122.046  1.00182.21           H
ATOM   4791 HG22 ILE B 125     108.320  63.406 123.026  1.00182.21           H
ATOM   4792 HG23 ILE B 125     107.511  62.563 121.711  1.00182.21           H
ATOM   4793 HD11 ILE B 125     111.334  66.566 121.444  1.00182.21           H
ATOM   4794 HD12 ILE B 125     110.566  65.898 119.973  1.00182.21           H
ATOM   4795 HD13 ILE B 125     111.778  64.928 120.856  1.00182.21           H
ATOM   4796  N   MET B 126     110.214  60.782 122.246  1.00206.42           N
ATOM   4797  CA  MET B 126     110.893  59.988 123.260  1.00206.42           C
ATOM   4798  C   MET B 126     112.058  59.190 122.706  1.00206.42           C
ATOM   4799  O   MET B 126     113.061  59.068 123.397  1.00206.42           O
ATOM   4800  CB  MET B 126     109.905  59.251 124.174  1.00206.42           C
ATOM   4801  CG  MET B 126     109.357  57.888 123.710  1.00206.42           C
ATOM   4802  SD  MET B 126     110.456  56.475 123.347  1.00206.42           S
ATOM   4803  CE  MET B 126     111.428  56.301 124.879  1.00206.42           C
ATOM   4804  H   MET B 126     109.425  60.381 121.759  1.00206.42           H
ATOM   4805  HA  MET B 126     111.345  60.702 123.950  1.00206.42           H
ATOM   4806  HB2 MET B 126     110.434  59.027 125.101  1.00206.42           H
ATOM   4807  HB3 MET B 126     109.081  59.911 124.443  1.00206.42           H
ATOM   4808  HG2 MET B 126     108.661  57.571 124.487  1.00206.42           H
ATOM   4809  HG3 MET B 126     108.726  58.055 122.837  1.00206.42           H
ATOM   4810  HE1 MET B 126     110.796  56.398 125.762  1.00206.42           H
ATOM   4811  HE2 MET B 126     111.966  55.353 124.863  1.00206.42           H
ATOM   4812  HE3 MET B 126     112.148  57.120 124.892  1.00206.42           H
ATOM   4813  N   GLU B 127     112.018  58.668 121.487  1.00206.85           N
ATOM   4814  CA  GLU B 127     113.145  57.919 120.908  1.00206.85           C
ATOM   4815  C   GLU B 127     114.270  58.840 120.365  1.00206.85           C
ATOM   4816  O   GLU B 127     115.448  58.718 120.730  1.00206.85           O
ATOM   4817  CB  GLU B 127     112.657  56.793 119.986  1.00206.85           C
ATOM   4818  CG  GLU B 127     112.125  57.257 118.621  1.00206.85           C
ATOM   4819  CD  GLU B 127     113.187  57.671 117.576  1.00206.85           C
ATOM   4820  OE1 GLU B 127     114.381  57.339 117.767  1.00206.85           O
ATOM   4821  OE2 GLU B 127     112.796  58.443 116.658  1.00206.85           O
ATOM   4822  H   GLU B 127     111.173  58.762 120.941  1.00206.85           H
ATOM   4823  HA  GLU B 127     113.606  57.370 121.729  1.00206.85           H
ATOM   4824  HB2 GLU B 127     111.849  56.251 120.477  1.00206.85           H
ATOM   4825  HB3 GLU B 127     113.483  56.111 119.785  1.00206.85           H
ATOM   4826  HG2 GLU B 127     111.663  56.360 118.209  1.00206.85           H
ATOM   4827  HG3 GLU B 127     111.398  58.062 118.731  1.00206.85           H
ATOM   4828  N   ALA B 128     113.902  59.933 119.732  1.00205.43           N
ATOM   4829  CA  ALA B 128     114.854  60.953 119.262  1.00205.43           C
ATOM   4830  C   ALA B 128     115.578  61.562 120.497  1.00205.43           C
ATOM   4831  O   ALA B 128     116.794  61.734 120.463  1.00205.43           O
ATOM   4832  CB  ALA B 128     114.155  62.023 118.426  1.00205.43           C
ATOM   4833  H   ALA B 128     112.952  60.014 119.397  1.00205.43           H
ATOM   4834  HA  ALA B 128     115.600  60.478 118.626  1.00205.43           H
ATOM   4835  HB1 ALA B 128     114.913  62.728 118.083  1.00205.43           H
ATOM   4836  HB2 ALA B 128     113.694  61.528 117.572  1.00205.43           H
ATOM   4837  HB3 ALA B 128     113.414  62.567 119.011  1.00205.43           H
ATOM   4838  N   SER B 129     114.876  61.882 121.581  1.00209.60           N
ATOM   4839  CA  SER B 129     115.561  62.327 122.810  1.00209.60           C
ATOM   4840  C   SER B 129     116.332  61.200 123.536  1.00209.60           C
ATOM   4841  O   SER B 129     117.400  61.430 124.044  1.00209.60           O
ATOM   4842  CB  SER B 129     114.601  62.965 123.784  1.00209.60           C
ATOM   4843  OG  SER B 129     113.556  62.069 124.147  1.00209.60           O
ATOM   4844  H   SER B 129     113.871  61.787 121.554  1.00209.60           H
ATOM   4845  HA  SER B 129     116.313  63.072 122.549  1.00209.60           H
ATOM   4846  HB2 SER B 129     115.131  63.237 124.697  1.00209.60           H
ATOM   4847  HB3 SER B 129     114.153  63.863 123.359  1.00209.60           H
ATOM   4848  HG  SER B 129     112.823  62.217 123.544  1.00209.60           H
ATOM   4849  N   PHE B 130     115.836  59.936 123.502  1.00211.52           N
ATOM   4850  CA  PHE B 130     116.596  58.813 124.056  1.00211.52           C
ATOM   4851  C   PHE B 130     117.946  58.635 123.324  1.00211.52           C
ATOM   4852  O   PHE B 130     118.985  58.413 123.961  1.00211.52           O
ATOM   4853  CB  PHE B 130     115.755  57.527 124.063  1.00211.52           C
ATOM   4854  CG  PHE B 130     116.536  56.341 124.606  1.00211.52           C
ATOM   4855  CD1 PHE B 130     116.705  56.303 126.012  1.00211.52           C
[truncated: 2,864,492 more chars]
