# Supplementary material for: Melbournevirus encodes a shorter H2B-H2A doublet histone variant that forms structurally distinct nucleosome structures
Source: Nat Commun. 2025 Jul 26;16:6903. doi: 10.1038/s41467-025-62031-2 (PMC12297534; doi:10.1038/s41467-025-62031-2)
Supplement: Supplementary file 4 — Source Data [file 41467_2025_62031_MOESM4_ESM.zip › SourceData/SourceData.xlsx]

## Sheet: Figure 2
		Figure 2C	PCR amplifications of mel_149 at three cellular passages of A. castellanii, complemented with mel_149 or wildtype

## Sheet: Figure 5
	Distance and rmsd values	See Supplementary Figure 7

## Sheet: Supplementary Figure 2
	Supplementary Figure 2C			Termal Shift Assay raw data
Raw Fluorescence					Raw Derivative					Normalized Fluorescence					Normalized Derivative
Temperature	MV-varNLP	MV-NLP	HumanNucleosome		Temperature	MV-varNLP	MV-NLP	HumanNucleosome		Temperature	MV-varNLP	MV-NLP	HumanNucleosome		Temperature	MV-varNLP	MV-NLP	HumanNucleosome
25	2672.56	2904.6	2357.12		25	-4.93845	4.16581	2.54191		25	0	0.0387401	0.151086		25	0.697362	0.789782	0.866562
26	2682.44	2896.27	2352.04		26	-10.7	9.02591	5.50746		26	0.00161181	0.0359109	0.142819		26	0.687136	0.801367	0.899698
27	2692.31	2887.94	2346.95		27	-9.8769	8.33161	5.08381		27	0.00322362	0.0330817	0.134552		27	0.688597	0.799712	0.894965
28	2702.19	2879.61	2341.87		28	-9.8769	8.33161	5.08381		28	0.00483543	0.0302526	0.126285		28	0.688597	0.799712	0.894965
29	2712.07	2871.28	2336.79		29	-9.8769	8.33161	5.08381		29	0.00644723	0.0274234	0.118018		29	0.688597	0.799712	0.894965
30	2721.94	2862.95	2331.7		30	-9.55026	8.31123	5.18166		30	0.00805904	0.0245942	0.109751		30	0.689177	0.799664	0.896058
31	2731.82	2854.62	2326.62		31	-11.4615	8.42903	4.5673		31	0.00967085	0.0217651	0.101484		31	0.685784	0.799945	0.889193
32	2745.62	2846.04	2322.71		32	-15.9197	8.74077	3.4271		32	0.0119223	0.0188529	0.0951262		32	0.677871	0.800688	0.876453
33	2763.92	2837.16	2319.65		33	-20.783	8.95787	2.79635		33	0.0149086	0.0158394	0.0901454		33	0.669239	0.801205	0.869405
34	2787.67	2828.23	2317.05		34	-27.1288	8.7898	2.34541		34	0.0187855	0.0128063	0.0859188		34	0.657976	0.800805	0.864366
35	2818.88	2819.66	2314.88		35	-35.6236	8.41802	2.12051		35	0.0238776	0.00989456	0.0823915		35	0.642898	0.799918	0.861853
36	2859.75	2811.46	2312.71		36	-46.573	7.89127	2.23699		36	0.0305485	0.00711111	0.0788626		36	0.623464	0.798663	0.863154
37	2913.09	2804.01	2310.38		37	-60.665	6.94665	2.42508		37	0.0392518	0.00457989	0.0750747		37	0.598452	0.796411	0.865256
38	2982.49	2797.72	2307.89		38	-78.9776	5.54017	2.45079		38	0.0505769	0.00244461	0.0710353		38	0.565948	0.793058	0.865543
39	3072.74	2793.08	2305.47		39	-102.522	3.70435	2.48095		39	0.0653059	0.000869086	0.0670956		39	0.524159	0.788682	0.86588
40	3189.26	2790.52	2302.86		40	-131.307	1.24383	2.82247		40	0.084321	0	0.0628543		40	0.473067	0.782816	0.869697
41	3337.05	2790.87	2299.9		41	-165.253	-2.00476	2.8745		41	0.108438	0.000117641	0.0580389		41	0.412816	0.775072	0.870278
42	3521.27	2794.94	2297.21		42	-203.869	-6.41113	2.55993		42	0.1385	0.00150147	0.0536583		42	0.344276	0.764568	0.866763
43	3745.72	2804.4	2294.72		43	-245.473	-12.8306	2.54287		43	0.175129	0.00471178	0.0496197		43	0.270432	0.749265	0.866572
44	4012.2	2821.82	2292.16		44	-287.048	-22.779	2.36865		44	0.218616	0.0106288	0.0454537		44	0.196638	0.72555	0.864626
45	4318.87	2851.93	2290.05		45	-325.82	-38.5979	1.90608		45	0.268662	0.0208531	0.0420225		45	0.127821	0.68784	0.859457
46	4661.91	2901.87	2288.26		46	-358.812	-63.1206	1.81148		46	0.324643	0.0378112	0.0391022		46	0.0692633	0.629382	0.8584
47	5033.57	2981.62	2286.35		47	-382.844	-98.3085	2.00014		47	0.385293	0.0648904	0.036002		47	0.0266085	0.5455	0.860508
48	5424.05	3101.86	2284.28		48	-395.988	-144.175	2.03651		48	0.449016	0.105721	0.0326384		48	0.0032791	0.436161	0.860914
49	5821.87	3272.12	2282.25		49	-397.835	-197.055	2.16771		49	0.513935	0.163537	0.0293426		49	0	0.310104	0.86238
50	6216.43	3495.79	2279.93		50	-389.576	-249.587	2.36916		50	0.578323	0.23949	0.0255662		50	0.0146598	0.184876	0.864631
51	6598.53	3768.45	2277.57		51	-373.73	-293.479	2.3543		51	0.640678	0.332077	0.0217239		51	0.0427854	0.0802462	0.864465
52	6962.41	4077.47	2275.23		52	-353.526	-321.17	2.3592		52	0.70006	0.43701	0.0179197		52	0.0786454	0.014235	0.86452
53	7305.01	4403.79	2272.89		53	-331.881	-327.141	2.23999		53	0.755968	0.54782	0.0141119		53	0.117064	0	0.863188
54	7625.94	4724.5	2270.79		54	-310.086	-310.621	1.96902		54	0.808342	0.656721	0.0107068		54	0.155747	0.0393807	0.86016
55	7924.2	5018.96	2268.96		55	-285.71	-275.655	1.66905		55	0.857015	0.756711	0.00773134		55	0.199013	0.122735	0.856809
56	8194.97	5271.31	2267.47		56	-253.959	-226.99	1.33045		56	0.9012	0.842402	0.0052982		56	0.25537	0.238745	0.853025
57	8428.67	5470.42	2266.31		57	-211.465	-170.726	0.959312		57	0.939338	0.910016	0.00341221		57	0.330792	0.372868	0.848878
58	8614.17	5612.37	2265.51		58	-157.27	-113.555	0.745347		58	0.96961	0.958218	0.00211572		58	0.426985	0.509156	0.846487
59	8740.25	5698.77	2264.82		59	-93.4949	-60.3052	0.49815		59	0.990186	0.987556	0.000991131		59	0.540181	0.636093	0.843725
60	8800.4	5735.42	2264.5		60	-27.0938	-14.4898	0.304256		60	1	1	0.0004741		60	0.658038	0.74531	0.841558
61	8796.52	5731.12	2264.21		61	32.6178	20.7523	0.149152		61	0.999368	0.998541	0		61	0.764022	0.829321	0.839825
62	8739.18	5697.29	2264.29		62	79.5853	45.565	-0.30749		62	0.990011	0.987052	0.000123782		62	0.847386	0.888471	0.834723
63	8641.96	5642.76	2264.89		63	112.28	62.1125	-0.948207		63	0.974145	0.968537	0.00109904		63	0.905417	0.927917	0.827564
64	8518.92	5575.34	2266.22		64	131.657	71.6515	-1.6645		64	0.954065	0.945642	0.00326618		64	0.93981	0.950656	0.81956
65	8381.76	5500.88	2268.29		65	141.506	76.8688	-2.63463		65	0.931683	0.92036	0.00663627		65	0.957291	0.963094	0.80872
66	8237.47	5422.09	2271.55		66	146.9	80.9917	-3.81022		66	0.908136	0.893602	0.0119411		66	0.966864	0.972922	0.795584
67	8088.45	5339.15	2275.95		67	151.169	84.489	-5.00678		67	0.883819	0.865439	0.0190873		67	0.974442	0.981259	0.782214
68	7935.29	5253.36	2281.75		68	155.089	87.1158	-6.69154		68	0.858823	0.836309	0.028523		68	0.981399	0.987521	0.763388
69	7778.35	5164.99	2289.79		69	158.831	89.673	-9.56037		69	0.833213	0.806299	0.0415906		69	0.98804	0.993617	0.731333
70	7617.72	5074.18	2301.96		70	162.422	91.8538	-15.8209		70	0.806999	0.775465	0.0613915		70	0.994414	0.998816	0.661378
71	7453.86	4981.78	2322.92		71	164.928	92.3507	-26.9979		71	0.78026	0.744086	0.0954777		71	0.998862	1	0.536488
72	7288.44	4889.92	2357		72	165.569	91.4942	-41.5178		72	0.753264	0.712896	0.150896		72	1	0.997958	0.374245
73	7123.22	4799.12	2406.14		73	164.786	89.7075	-56.6562		73	0.726302	0.682062	0.230797		73	0.998611	0.993699	0.205091
74	6959.36	4710.87	2469.47		74	162.564	86.7333	-69.4773		74	0.699562	0.652093	0.333779		74	0.994667	0.986609	0.0618293
75	6798.71	4625.82	2542.77		75	158.352	83.2373	-75.0107		75	0.673346	0.623214	0.452973		75	0.987191	0.978275	0
76	6643.17	4544.3	2616.3		76	152.736	80.197	-70.1763		76	0.647963	0.595533	0.572555		76	0.977222	0.971028	0.0540186
77	6493.92	4465.45	2680.7		77	145.135	77.1527	-57.7886		77	0.623607	0.568756	0.677273		77	0.963732	0.963771	0.192437
78	6353.88	4390.27	2730.82		78	134.317	73.1054	-42.3401		78	0.600754	0.543227	0.75878		78	0.94453	0.954122	0.365057
79	6225.99	4319.38	2765.46		79	121.329	68.7133	-27.1956		79	0.579884	0.519155	0.815108		79	0.921478	0.943652	0.534279
80	6111.53	4252.99	2786.32		80	107.088	63.8613	-15.592		80	0.561205	0.496613	0.849025		80	0.8962	0.932086	0.663936
81	6011.07	4191.81	2798.33		81	94.9694	58.3078	-9.46173		81	0.544812	0.475838	0.868549		81	0.874691	0.918847	0.732435
82	5919.59	4136.08	2806.63		82	89.5073	53.6356	-7.64957		82	0.529882	0.456914	0.88205		82	0.864996	0.90771	0.752684
83	5830.1	4083.8	2814.39		83	90.1853	51.46	-8.00599		83	0.515279	0.439158	0.894674		83	0.8662	0.902523	0.748701
84	5737.83	4032.49	2823.05		84	94.9096	51.3102	-9.56491		84	0.500221	0.421737	0.908756		84	0.874585	0.902166	0.731282
85	5639.23	3980.59	2833.64		85	103.524	52.9053	-11.5524		85	0.48413	0.404111	0.925968		85	0.889875	0.905969	0.709074
86	5531.53	3926.12	2845.81		86	109.694	56.3439	-12.3197		86	0.466555	0.385618	0.945756		86	0.900827	0.914166	0.7005
87	5421.96	3867.72	2857.79		87	107.511	60.3091	-11.5446		87	0.448675	0.365786	0.965246		87	0.896952	0.923618	0.709161
88	5316.03	3805.7	2868.45		88	107.322	63.5342	-9.52075		88	0.431387	0.344725	0.982576		88	0.896616	0.931306	0.731775
89	5205.38	3740.91	2876.24		89	114.557	65.983	-5.58897		89	0.41333	0.322723	0.99525		89	0.909457	0.937144	0.775708
90	5086.72	3674.01	2879.16		90	120.457	67.6314	-0.0220977		90	0.393967	0.300007	1		90	0.91993	0.941073	0.837912
91	4962.19	3605.98	2876.44		91	135.665	68.1725	4.84618		91	0.373645	0.276908	0.995578		91	0.946924	0.942363	0.892309
92	4816.02	3537.91	2869.8		92	148.228	67.9069	8.62803		92	0.34979	0.253792	0.984773		92	0.969221	0.94173	0.934567
93	4667.7	3470.19	2859.49		93	155.457	67.734	11.5777		93	0.325586	0.230797	0.968		93	0.982053	0.941318	0.967527
94	4509.51	3402.56	2847.03		94	158.011	72.6432	14.4839		94	0.299772	0.207831	0.947739		94	0.986585	0.953021	1
95	4375.64	3335.99	2833.18		95	64.9112	33.1977	7.03693		95	0.277925	0.185225	0.925228		95	0.82134	0.858989	0.916788

## Sheet: Supplementary Figure 7
Supplementary Figure 7		rmsd values																																	Supplementary Figure 7		distance values
Frames	MV-varNLP-rep1	MV-varNLP-rep2	MV-varNLP-rep3	MV-varNLP-DNASevered-rep1	MV-varNLP-DNASevered-rep2	MV-varNLP-DNASevered-rep3	MV-varNLP-TailSevered-rep1	MV-varNLP-TailSevered-rep2	MV-varNLP-TailSevered-rep3	MV-NLP-rep1	MV-NLP-rep2	MV-NLP-rep3	MV-NLP-DNASevered-rep1	MV-NLP-DNASevered-rep2	MV-NLP-DNASevered-rep3	MV-NLP-TailSevered-rep1	MV-NLP-TailSevered-rep2	MV-NLP-TailSevered-rep3	HumanTelomer-rep1	HumanTelomer-rep2	HumanTelomer-rep3	HumanTelomer-DNASevered-rep1	HumanTelomer-DNASevered-rep2	HumanTelomer-DNASevered-rep3	MV-hybrid-rep1	MV-hybrid-rep2	MV-hybrid-rep3	MV-Hybrid-DNASevered-rep1	MV-Hybrid-DNASevered-rep2	MV-Hybrid-DNASevered-rep3	MV-NegativeControl-rep1	MV-NegativeControl-rep2	MV-NegativeControl-rep3		Frames	MV-varNLP-rep1	MV-varNLP-rep2	MV-varNLP-rep3	MV-varNLP-DNASevered-rep1	MV-varNLP-DNASevered-rep2	MV-varNLP-DNASevered-rep3	MV-varNLP-TailSevered-rep1	MV-varNLP-TailSevered-rep2	MV-varNLP-TailSevered-rep3	MV-NLP-rep1	MV-NLP-rep2	MV-NLP-rep3	MV-NLP-DNASevered-rep1	MV-NLP-DNASevered-rep2
1	0	0	0	0	0	0	0	0	0	0	0	0	0	0	0	0	0	0	0	0	0	0	0	0	0	0	0	0	0	0	0	0	0		1	51.7452	51.8433	51.6447	51.5741	51.6773	51.5332	53.1609	52.9042	52.8398	56.9101	56.9088	56.8341	56.8305	56.8411
2	0.7545	0.7169	0.7151	0.7787	0.7252	0.7098	0.6887	0.7048	0.6941	0.7697	0.7441	0.8039	0.7591	0.7179	0.7443	0.7461	0.7411	0.7482	0.8688	0.8768	0.8485	0.6972	0.8855	0.8696	0.7132	0.7647	0.7704	0.7525	0.7287	0.7526	0.7215	0.6537	0.6936		2	51.5201	51.8009	51.4925	51.5695	51.5592	51.4599	53.1299	52.8498	53.0099	57.1871	56.8773	56.9628	56.6752	56.9145
3	0.8409	0.8599	0.8408	0.9079	0.8116	0.8823	0.8804	0.8092	0.8752	0.9304	0.9297	0.9406	0.9398	0.8557	0.8918	0.8696	0.9443	0.8904	1.0941	1.065	1.0931	0.8124	1.1006	1.0769	0.8521	0.9035	0.8896	0.8651	0.8643	0.9143	0.8236	0.773	0.8375		3	51.63	51.7245	51.6274	51.3649	51.5794	51.2592	52.9429	52.9115	53.0077	57.2467	57.123	56.9085	56.6246	56.8833
4	0.9326	0.9222	0.9302	0.9521	0.9309	0.9428	0.9486	0.9375	0.9383	1.0439	1.0232	1.0832	1.1056	0.9566	1.0139	1.0046	1.0618	1.0138	1.2528	1.1833	1.2908	0.932	1.2463	1.2488	0.8643	1.0211	1.0453	0.9725	1.001	0.9987	0.9375	0.897	0.953		4	51.6909	51.5913	51.5763	51.4476	51.6212	51.2139	52.9149	53.0182	53.1571	57.2489	56.8749	57.0032	56.6365	57.0477
5	1.0097	1.0416	0.9855	1.0676	0.9736	1.0223	1.0272	1.0648	1.0218	1.1344	1.0868	1.1315	1.1632	1.0443	1.039	1.0866	1.1275	1.1041	1.4148	1.2954	1.4463	1.007	1.3613	1.4097	0.9875	1.1493	1.1096	1.0738	1.0746	1.057	1.053	0.9444	1.0119		5	51.6912	51.6075	51.4652	51.3036	51.6705	51.2384	52.9875	53.2675	53.1479	57.3791	56.8914	56.8736	56.7905	56.9605
6	1.0529	1.0607	1.0403	1.1541	1.0409	1.0257	1.0731	1.1113	1.0633	1.1883	1.1146	1.2025	1.306	1.0976	1.2114	1.1616	1.2214	1.1872	1.5698	1.4263	1.5778	1.0614	1.4678	1.5188	1.0987	1.2048	1.1859	1.1258	1.0914	1.119	1.0807	1.0343	1.0751		6	51.6573	51.6451	51.4949	51.2537	51.6883	51.3099	52.7613	53.3305	53.062	57.4394	57.0431	56.9511	56.8202	56.9432
7	1.1216	1.1176	1.1231	1.2685	1.0926	1.0771	1.147	1.1569	1.0878	1.3345	1.1221	1.2588	1.3572	1.1759	1.2952	1.2375	1.3096	1.2871	1.621	1.4739	1.6907	1.1231	1.5242	1.6191	1.1218	1.2281	1.2718	1.16	1.1812	1.1612	1.1705	1.0787	1.1448		7	51.6947	51.666	51.536	51.2374	51.6317	51.4349	52.8586	53.2838	53.1251	57.5994	57.0748	56.9339	56.859	56.9618
8	1.1516	1.1917	1.1786	1.3056	1.1699	1.076	1.1905	1.1869	1.1715	1.38	1.2541	1.3087	1.4166	1.2108	1.3526	1.3152	1.3299	1.325	1.7165	1.536	1.7644	1.1795	1.6259	1.7176	1.2022	1.277	1.3557	1.2333	1.2871	1.2236	1.234	1.1057	1.1957		8	51.7064	51.577	51.5618	51.2108	51.6396	51.482	52.845	53.082	53.0598	57.3418	56.9936	57.0603	56.7998	56.9851
9	1.2267	1.2527	1.2529	1.3468	1.2723	1.1246	1.2714	1.2335	1.1775	1.4178	1.2632	1.3993	1.465	1.2108	1.4384	1.3338	1.4207	1.3806	1.8247	1.6206	1.8568	1.2673	1.6753	1.7614	1.2828	1.3808	1.3991	1.3041	1.3358	1.2718	1.319	1.1395	1.2717		9	51.9189	51.5104	51.5549	51.2934	51.5891	51.3529	52.8087	52.9813	53.0181	57.4261	57.1301	56.9816	56.7664	56.9961
10	1.2253	1.2788	1.2476	1.3974	1.2983	1.1791	1.3144	1.2879	1.2531	1.424	1.2643	1.4952	1.4407	1.3028	1.529	1.3459	1.4942	1.4392	1.8969	1.7301	1.9024	1.243	1.7848	1.8607	1.329	1.4027	1.4053	1.3633	1.4182	1.3387	1.3482	1.1936	1.3658		10	51.8334	51.5265	51.6035	51.28	51.6179	51.2978	52.7139	52.9734	52.8616	57.3899	56.9417	56.9795	56.809	57.0448
11	1.2801	1.2585	1.2771	1.472	1.3437	1.2076	1.392	1.3304	1.2494	1.4936	1.3314	1.5508	1.5246	1.3505	1.5667	1.4403	1.5261	1.512	1.9946	1.8301	1.9702	1.2462	1.9055	1.9242	1.4254	1.4425	1.421	1.4273	1.4319	1.3611	1.4675	1.1642	1.3952		11	51.8487	51.6995	51.6732	51.3717	51.4782	51.1269	52.4855	53.0293	52.9362	57.4471	57.0337	57.0722	56.9433	56.8776
12	1.3118	1.2879	1.4192	1.476	1.3426	1.2018	1.4021	1.2929	1.2741	1.511	1.3545	1.5962	1.5926	1.3741	1.5905	1.4145	1.5879	1.5686	2.0923	1.9095	2.0232	1.2584	1.9749	1.9837	1.47	1.5264	1.4946	1.478	1.5135	1.3955	1.5054	1.2768	1.4853		12	52.0067	51.7428	51.6579	51.365	51.5714	51.11	52.4926	52.9535	52.8753	57.582	57.0164	57.0608	56.7731	56.9512
13	1.3863	1.3151	1.4055	1.5169	1.4154	1.2645	1.4226	1.3515	1.3227	1.6123	1.389	1.6864	1.6099	1.4567	1.5646	1.5378	1.6273	1.5817	2.1619	2.0284	2.1538	1.2704	2.0219	2.0848	1.4898	1.5952	1.4995	1.4876	1.5889	1.4151	1.5844	1.2574	1.4445		13	51.7821	51.8492	51.7141	51.2314	51.4731	51.0985	52.6887	52.9901	53.0332	57.6183	57.2317	57.0627	56.9226	57.0303
14	1.4084	1.315	1.4667	1.5837	1.4558	1.298	1.4822	1.375	1.3692	1.604	1.4592	1.7037	1.6522	1.4644	1.6048	1.5638	1.6949	1.6245	2.2154	2.1183	2.2059	1.3417	2.0592	2.1549	1.4758	1.581	1.5061	1.5579	1.6239	1.4489	1.6668	1.3072	1.47		14	51.7144	51.7693	51.5947	51.1938	51.3453	51.0085	52.6686	52.9559	53.039	57.4942	57.2264	56.9712	56.8148	57.1447
15	1.4212	1.3422	1.5472	1.5189	1.4817	1.3386	1.4961	1.4011	1.4181	1.6465	1.5008	1.754	1.7547	1.5018	1.6509	1.5702	1.6889	1.62	2.2625	2.125	2.1933	1.3657	2.1617	2.2372	1.523	1.6088	1.5789	1.6124	1.661	1.4911	1.6595	1.3316	1.5037		15	51.6503	51.8951	51.8833	51.2925	51.5042	51.1298	52.5546	53.0324	52.9947	57.5762	57.3596	56.9823	56.8657	57.2198
16	1.4575	1.3744	1.5705	1.5466	1.5333	1.3824	1.4938	1.4218	1.459	1.6843	1.572	1.787	1.7672	1.5482	1.6824	1.6196	1.753	1.6907	2.2985	2.1382	2.206	1.3627	2.1864	2.2825	1.5612	1.6589	1.5696	1.6932	1.7016	1.5132	1.6956	1.3943	1.5139		16	51.6717	51.8903	51.899	51.2749	51.3534	51.2394	52.4961	53.0746	53.0895	57.4644	57.2866	57.0347	56.9061	57.2041
17	1.5041	1.4239	1.6552	1.5445	1.5426	1.416	1.4962	1.4948	1.5137	1.7054	1.637	1.7868	1.8278	1.5279	1.7055	1.6456	1.7792	1.7058	2.3385	2.2268	2.2871	1.4047	2.2262	2.2858	1.6124	1.747	1.5756	1.7175	1.7359	1.5818	1.7124	1.4455	1.5343		17	51.8585	51.7644	51.9493	51.1639	51.2322	51.3031	52.6439	53.1729	53.114	57.3787	57.2936	57.0568	56.8425	57.1253
18	1.5335	1.4623	1.6846	1.5104	1.501	1.3906	1.5525	1.5421	1.5628	1.7489	1.6461	1.8296	1.8262	1.5765	1.6983	1.7048	1.7922	1.7037	2.3763	2.2507	2.3066	1.4505	2.2825	2.3461	1.6775	1.7556	1.5891	1.7053	1.7181	1.5891	1.762	1.5	1.5755		18	51.9264	51.7519	51.8853	51.4016	51.397	51.2157	52.724	53.0805	53.197	57.3312	57.3021	57.0398	56.9526	57.1301
19	1.5364	1.5341	1.6212	1.5297	1.528	1.4297	1.5673	1.5826	1.5437	1.7723	1.6819	1.8754	1.8495	1.6236	1.7412	1.7081	1.8573	1.7128	2.4461	2.3698	2.3744	1.4803	2.3443	2.4203	1.7072	1.8039	1.6529	1.7251	1.7119	1.6179	1.7155	1.4917	1.5805		19	51.8086	51.5643	51.6636	51.3697	51.3285	51.3505	52.7954	52.9213	53.1396	57.3359	57.3441	57.2057	57.1573	57.0725
20	1.5754	1.5581	1.6584	1.5658	1.5349	1.4929	1.596	1.5998	1.6038	1.8053	1.7559	1.9082	1.8543	1.6613	1.7179	1.767	1.8495	1.7744	2.4828	2.4089	2.4365	1.4664	2.3965	2.4833	1.7609	1.8373	1.7178	1.7876	1.8084	1.689	1.8244	1.5148	1.6044		20	51.9999	51.6351	51.6408	51.4515	51.5557	51.3564	52.7927	52.7494	53.2697	57.3825	57.34	57.0606	56.9223	57.1424
21	1.5993	1.5482	1.5551	1.6082	1.594	1.5259	1.6241	1.6553	1.6074	1.9141	1.7475	1.9782	1.8499	1.7132	1.7705	1.798	1.8725	1.84	2.6114	2.4172	2.4832	1.4795	2.4218	2.5049	1.8543	1.8303	1.7942	1.8203	1.8736	1.7174	1.8037	1.5099	1.6184		21	51.788	51.6138	51.6178	51.4439	51.5737	51.2992	52.6469	52.7582	53.2131	57.5789	57.3309	57.1305	56.8975	57.2011
22	1.586	1.5807	1.662	1.6175	1.6659	1.569	1.6174	1.6641	1.6302	2	1.7729	2.036	1.888	1.7821	1.8365	1.8076	1.9171	1.9032	2.5855	2.4773	2.4892	1.468	2.5471	2.5531	1.9068	1.8452	1.7647	1.8644	1.895	1.7107	1.8466	1.5191	1.6592		22	51.8096	51.4906	51.5158	51.4954	51.3352	51.0763	52.6829	52.873	53.154	57.6054	57.3455	57.1607	56.8422	57.1067
23	1.5795	1.6278	1.6941	1.6133	1.6632	1.6308	1.6851	1.6335	1.6635	1.9355	1.7854	2.0507	1.8999	1.7844	1.92	1.8535	1.9395	1.97	2.5918	2.5103	2.5237	1.5292	2.5874	2.6026	1.885	1.7972	1.7511	1.9426	1.8979	1.746	1.875	1.528	1.6854		23	51.6264	51.3415	51.5878	51.3162	51.4539	50.9472	52.4013	52.8042	53.2569	57.5347	57.401	57.0215	56.9481	57.097
24	1.6102	1.6394	1.6606	1.6689	1.6792	1.6519	1.6969	1.6126	1.6218	1.9528	1.8418	2.1574	1.8809	1.743	1.9532	1.8886	1.9851	1.9718	2.6738	2.5173	2.5678	1.514	2.6817	2.6036	1.9378	1.8091	1.8511	1.9455	1.9266	1.7377	1.9284	1.5874	1.7163		24	51.4786	51.3365	51.6178	51.2502	51.3558	50.8385	52.5507	52.7847	53.3408	57.6951	57.2745	56.9156	56.786	56.9331
25	1.67	1.6452	1.6006	1.6796	1.7116	1.5391	1.719	1.6824	1.6526	2.0303	1.8142	2.1683	1.8766	1.7652	1.9081	1.8918	2.0656	1.9714	2.6261	2.5449	2.6589	1.5434	2.6828	2.6985	1.9376	1.8538	1.942	1.9607	1.9596	1.7338	1.9169	1.6033	1.7333		25	51.7036	51.3873	51.6774	51.201	51.5602	51.0438	52.5762	52.7251	53.3249	57.7625	57.4558	56.9991	56.8782	57.0077
26	1.6698	1.6329	1.6263	1.6732	1.7926	1.5795	1.7381	1.6864	1.6609	2.0441	1.8898	2.1464	1.8637	1.8069	1.9043	1.948	2.1171	1.9564	2.6412	2.6515	2.7177	1.5854	2.7501	2.6714	1.9428	1.8531	1.9526	1.982	1.969	1.7769	1.9732	1.5988	1.7441		26	51.6619	51.4975	51.7002	51.3363	51.6293	50.9605	52.6612	52.8398	53.264	57.7536	57.5251	56.9653	56.8359	57.044
27	1.733	1.6259	1.621	1.7149	1.8124	1.6267	1.7019	1.6292	1.6762	2.0631	1.948	2.1451	1.9033	1.8078	1.9584	1.9343	2.1692	2.0286	2.7107	2.6863	2.7179	1.5716	2.8018	2.7597	1.9983	1.8974	1.9463	2.0406	2.0048	1.802	1.9542	1.649	1.7658		27	51.6855	51.3905	51.626	51.3181	51.6531	50.7118	52.6375	52.8424	53.1788	57.6134	57.4532	57.0686	56.8521	57.0241
28	1.7541	1.6743	1.7042	1.7601	1.8077	1.6771	1.7362	1.6409	1.7481	2.0743	2.0203	2.1156	1.9399	1.8631	1.984	1.9616	2.2552	2.0495	2.7031	2.6593	2.7337	1.6183	2.8949	2.8156	1.9925	1.95	1.9141	1.9956	2.0085	1.8508	1.9587	1.7239	1.746		28	51.7626	51.5105	51.6455	51.3728	51.7058	50.8379	52.6105	52.7824	53.2455	57.4077	57.5286	57.1372	57.0072	56.9802
29	1.8031	1.7046	1.734	1.7885	1.8294	1.7478	1.7832	1.6631	1.7182	2.0612	2.0527	2.153	1.9848	1.8637	1.9938	2.0036	2.2088	2.0688	2.7205	2.7255	2.8084	1.6244	2.9717	2.8803	2.0218	1.9791	1.8846	2.0126	2.0093	1.8614	1.9356	1.7142	1.7729		29	51.8119	51.542	51.6699	51.2689	51.56	50.8116	52.5584	52.574	53.0998	57.4339	57.5954	57.1641	56.9318	57.1746
30	1.8224	1.7549	1.7699	1.8009	1.849	1.746	1.7908	1.6729	1.7846	2.0893	2.1163	2.1724	1.9801	1.9174	2.0034	1.9635	2.2597	2.0179	2.7766	2.7711	2.8907	1.6472	3.0047	2.9244	2.0208	1.9351	1.9555	2.0699	2.0493	1.9171	1.9537	1.7627	1.8029		30	51.8969	51.5934	51.6202	51.2917	51.6373	50.8811	52.4991	52.5338	53.0664	57.6653	57.5867	57.1924	56.9182	57.1983
31	1.8279	1.7824	1.7628	1.839	1.8935	1.7502	1.7801	1.7006	1.7255	2.125	2.1621	2.1838	2.0675	2.0399	2.0007	2.0393	2.2786	2.0428	2.82	2.8254	2.9139	1.7268	3.0068	2.9397	2.0283	2.0114	1.9857	2.1638	2.1976	1.9479	2.0163	1.7797	1.7931		31	51.9594	51.8349	51.6999	51.2242	51.4394	50.8541	52.5443	52.5184	53.0728	57.6706	57.4817	57.3781	56.9651	57.2432
32	1.8084	1.7914	1.7896	1.8852	1.9071	1.7388	1.8239	1.691	1.7928	2.1499	2.1803	2.267	2.0845	2.0194	2.0769	2.0334	2.3204	2.0864	2.8338	2.8751	2.9489	1.7263	3.0208	2.9472	2.082	2.027	2.0658	2.2036	2.1867	1.9279	2.0694	1.8129	1.8547		32	51.7568	51.8818	51.8582	51.2586	51.3983	50.8348	52.6574	52.4503	53.1157	57.8028	57.582	57.3	56.8842	57.2586
33	1.8348	1.8425	1.8397	1.8899	1.8685	1.7691	1.8221	1.736	1.7915	2.1507	2.0963	2.3096	2.1037	2.0789	2.0736	2.0861	2.3582	2.1004	2.8616	2.9204	3.0267	1.7505	3.0091	2.9961	2.0874	1.9872	2.0856	2.2382	2.1809	1.9882	2.0634	1.8389	1.8992		33	51.5809	51.751	51.8207	51.0766	51.3564	50.7298	52.6115	52.716	53.1464	57.8474	57.2734	57.0039	56.8054	57.2894
34	1.8585	1.8094	1.864	1.9104	1.874	1.7676	1.8158	1.736	1.8086	2.2094	2.1646	2.2828	2.0886	2.093	2.1243	2.1932	2.3126	2.1698	2.9452	2.9189	3.0868	1.7413	2.9868	3.0008	2.1568	2.1036	2.052	2.2544	2.188	1.9913	2.0836	1.8031	1.8821		34	51.7391	51.8289	51.7422	51.2384	51.4119	50.7448	52.8229	52.7733	53.0739	58.0055	57.1443	57.0909	56.8291	57.2618
35	1.8787	1.797	1.89	1.9426	1.8686	1.7748	1.8188	1.7787	1.8734	2.2384	2.1293	2.2864	2.0631	2.1873	2.168	2.2481	2.3441	2.1827	2.9104	2.9609	3.073	1.7912	3.0351	3.0107	2.1893	2.1081	2.0938	2.2549	2.24	2.0089	2.07	1.8727	1.9097		35	51.8623	51.9216	51.787	51.3304	51.3076	50.8498	52.9511	52.7014	53.0448	58.0405	57.1821	57.1476	56.9011	57.2057
36	1.8603	1.8114	1.9124	1.9654	1.8662	1.7651	1.8206	1.7899	1.8314	2.3289	2.1512	2.3053	2.0892	2.1741	2.2135	2.2628	2.3906	2.2037	3.0125	2.9495	3.0908	1.7312	3.0324	3.027	2.2236	2.1263	2.0539	2.2785	2.2327	1.974	2.0532	1.8785	1.9318		36	51.7467	51.7807	51.7726	51.2383	51.3339	50.9424	52.8661	52.8976	52.9944	58.0554	57.2078	57.1453	56.9365	57.2976
37	1.836	1.8054	1.9068	1.9691	1.9506	1.7567	1.8457	1.7565	1.8211	2.3186	2.2104	2.3503	2.1102	2.1815	2.3234	2.3181	2.3535	2.1886	3.1077	3.0529	3.1719	1.7934	3.0548	3.1058	2.2339	2.1184	2.0645	2.3233	2.2446	1.9553	2.0569	1.883	1.9646		37	51.87	51.9211	51.5735	51.2339	51.3633	50.8755	52.8041	52.8752	53.1359	58.0016	57.3215	57.0517	57.0161	57.3964
38	1.8115	1.8045	1.9026	1.958	1.9782	1.7855	1.8522	1.7767	1.8303	2.3317	2.2467	2.3373	2.1673	2.2396	2.3254	2.2898	2.3161	2.2142	3.1612	3.0919	3.1668	1.8359	3.0805	3.1436	2.2545	2.1375	2.1128	2.3807	2.2478	1.9898	2.0479	1.9184	1.9765		38	51.7685	51.9605	51.7206	51.2516	51.3402	51.071	52.9035	52.8838	53.0286	58.0667	57.2268	56.9955	56.9007	57.4414
39	1.8386	1.8264	1.8967	1.8943	1.9795	1.7681	1.8744	1.7693	1.8523	2.352	2.2735	2.3784	2.1804	2.3026	2.3501	2.2973	2.2953	2.2767	3.1671	3.1308	3.1827	1.8249	3.0818	3.1794	2.181	2.1721	2.118	2.4565	2.2535	2.0118	2.0782	1.9748	2.0137		39	51.898	51.7938	51.8087	51.3972	51.1869	51.0866	52.8266	52.9435	53.063	58.0511	57.2631	56.962	56.9206	57.5301
40	1.8569	1.8479	1.9049	1.9552	2.0056	1.8204	1.92	1.7834	1.858	2.4463	2.3048	2.3687	2.2389	2.2959	2.3457	2.3224	2.3116	2.3275	3.1656	3.1744	3.1777	1.8318	3.1423	3.2536	2.184	2.2129	2.1215	2.465	2.3134	2.0275	2.1068	1.9866	2.0042		40	52.1248	51.7393	51.9116	51.3817	51.3241	50.9787	52.8394	53.0272	53.1577	58.1991	57.1623	56.9527	56.9328	57.4033
41	1.8654	1.9136	1.8975	1.9946	1.9905	1.8079	1.934	1.783	1.8823	2.427	2.2476	2.3368	2.2906	2.3413	2.3019	2.3341	2.3051	2.3135	3.2036	3.2141	3.2067	1.8728	3.21	3.2902	2.2154	2.2316	2.1555	2.4232	2.3345	2.0273	2.1045	1.9816	2.0404		41	52.1532	51.6693	51.9364	51.3099	51.3159	50.8848	52.7986	52.9224	53.0961	58.1561	57.0433	57.0229	56.9269	57.4484
42	1.8227	1.9101	1.9567	1.9813	2.0186	1.8778	1.9915	1.7561	1.9334	2.4106	2.2628	2.3642	2.3317	2.3701	2.3132	2.3415	2.3824	2.3161	3.22	3.2137	3.2484	1.9106	3.3001	3.3481	2.1593	2.2875	2.1248	2.4013	2.3934	2.1283	2.1412	2.0344	2.0086		42	51.8357	51.6602	52.1094	51.3702	51.2796	50.9116	52.7438	52.9172	53.0184	58.0199	56.8764	56.8953	56.8104	57.3619
43	1.8254	1.93	1.9589	1.9599	1.9463	1.8674	1.9449	1.7742	2.018	2.5267	2.2645	2.3679	2.3273	2.2918	2.3165	2.3922	2.3928	2.3223	3.2756	3.2951	3.2346	1.94	3.2729	3.3846	2.2163	2.2562	2.1435	2.4301	2.3275	2.1535	2.1355	2.0254	2.0207		43	52.0982	51.5593	52.1766	51.3917	51.2563	50.9069	52.9206	52.7788	53.2299	58.0476	56.9514	56.9287	56.9466	57.3083
44	1.8187	1.8969	2.0068	1.9967	1.9214	1.8751	1.9697	1.811	2.0141	2.5669	2.2727	2.4283	2.3787	2.3157	2.3805	2.4774	2.3795	2.3273	3.2944	3.3312	3.2556	1.9588	3.2701	3.3302	2.2898	2.2991	2.1223	2.378	2.3463	2.1667	2.1631	2.1034	2.0549		44	52.1215	51.6819	52.091	51.1282	51.3711	50.9054	53.0749	52.6802	53.267	58.1535	56.9294	56.9705	57.0832	57.238
45	1.8127	1.8952	1.9888	1.9896	1.9944	1.8827	1.9987	1.8433	2.0372	2.6033	2.4059	2.4233	2.3837	2.3497	2.3871	2.5174	2.389	2.3181	3.3617	3.3396	3.3127	1.9654	3.2776	3.3823	2.3405	2.3229	2.1148	2.4646	2.2756	2.1321	2.1394	2.1241	2.0758		45	52.1435	51.825	52.0155	51.2083	51.2122	51.0223	53.0736	52.4992	53.2846	58.2256	56.9356	57.0355	56.866	57.2939
46	1.8255	1.8956	2.0103	2.0046	1.9557	1.9036	1.9879	1.868	2.0032	2.603	2.4108	2.4233	2.363	2.3711	2.4652	2.5771	2.4043	2.3259	3.3681	3.3768	3.3514	1.9575	3.3089	3.383	2.3403	2.2866	2.2093	2.4826	2.3198	2.081	2.1825	2.0692	2.0982		46	52.0523	51.9384	51.9644	51.1036	51.2078	50.9916	52.9173	52.6035	53.208	58.3405	57.0169	56.9747	56.9436	57.3408
47	1.7731	1.9158	2.069	1.9831	1.909	1.879	2.0046	1.8411	1.987	2.6284	2.4464	2.4878	2.4095	2.4573	2.499	2.5853	2.4285	2.3596	3.3663	3.4374	3.3577	2.0153	3.3071	3.3969	2.3664	2.3076	2.2227	2.5194	2.3839	2.0192	2.2745	2.0773	2.1287		47	52.0633	52.1431	52.0929	51.1472	51.1391	51.0054	52.8518	52.6969	53.2009	58.2762	57.1699	56.8522	56.9575	57.4055
48	1.8457	1.9094	2.0781	1.9822	1.9026	1.9553	1.9973	1.8793	2.0034	2.7053	2.4195	2.526	2.4329	2.4964	2.4873	2.5483	2.447	2.3997	3.3871	3.5098	3.4513	2.0088	3.3507	3.3954	2.4515	2.3109	2.2868	2.5672	2.3376	2.0583	2.2799	2.1262	2.2173		48	52.1545	52.0239	52.1319	51.0987	51.3513	50.8138	52.7351	52.6981	53.1476	58.3986	56.9679	56.778	56.8945	57.381
49	1.8702	1.9318	2.0513	1.9332	1.9313	1.9266	1.9809	1.8789	2.0319	2.6379	2.4879	2.5394	2.4703	2.4985	2.4554	2.5728	2.5103	2.4379	3.4032	3.532	3.3847	1.98	3.3806	3.4005	2.4881	2.3581	2.3091	2.6059	2.3388	2.0772	2.3222	2.1211	2.1836		49	52.2778	52.0446	52.2269	51.0148	51.1956	50.9495	52.7192	52.6217	53.1505	58.2951	56.9086	56.892	57.083	57.3354
50	1.8541	1.9623	2.0425	1.9522	1.9217	1.9546	1.9539	1.8716	2.0017	2.6995	2.4686	2.5746	2.5109	2.5122	2.4582	2.5674	2.529	2.456	3.4478	3.566	3.4635	2.0265	3.3451	3.4148	2.4814	2.2909	2.2786	2.5997	2.3468	2.1051	2.3423	2.1151	2.1972		50	52.0651	52.0592	52.1348	51.1275	51.2079	50.8179	53.0527	52.7315	53.1412	58.204	56.8756	56.9921	57.0099	57.3167
51	1.8184	1.9553	2.0565	1.9837	1.9874	2.0763	1.9461	1.9021	2.0576	2.7196	2.4972	2.5957	2.5175	2.4927	2.4521	2.612	2.5087	2.4418	3.4988	3.5435	3.4466	2.0393	3.3993	3.3888	2.5164	2.3135	2.2822	2.6395	2.3283	2.1146	2.2823	2.1908	2.2604		51	52.3341	51.9882	52.1458	51.1391	51.1815	50.8401	53.0352	52.7199	53.112	58.4274	56.9053	56.9499	57.1082	57.187
52	1.8622	1.9874	2.0841	2.0165	1.9739	2.0695	1.9799	1.9722	2.0411	2.7056	2.5602	2.6766	2.5364	2.5012	2.4341	2.6399	2.5155	2.479	3.539	3.5501	3.478	2.045	3.3531	3.4678	2.52	2.3529	2.2661	2.6652	2.3784	2.089	2.3163	2.21	2.2496		52	52.2352	51.9142	52.107	51.0289	51.2728	50.8899	53.0367	52.6275	53.1574	58.4154	57.1095	57.0143	56.9499	57.2288
53	1.8766	1.993	2.0027	2.0141	2.0027	2.061	1.9935	1.9715	2.1122	2.751	2.577	2.6601	2.57	2.5138	2.4717	2.6165	2.513	2.4801	3.509	3.5988	3.5426	2.0107	3.4406	3.5165	2.5135	2.42	2.3559	2.6425	2.3872	2.1478	2.299	2.1839	2.3186		53	52.2971	52.0332	51.9653	50.89	51.2522	50.9145	52.9095	52.7028	53.1515	58.2857	57.0755	56.9345	56.8143	57.1321
54	1.8659	1.9815	2.0431	2.034	2.0448	1.9998	2.0079	2.0045	2.0215	2.7817	2.5677	2.6361	2.5767	2.4665	2.4753	2.6101	2.5341	2.4198	3.5486	3.5594	3.541	2.0256	3.4553	3.51	2.4881	2.3977	2.4076	2.5827	2.4122	2.1759	2.2831	2.1923	2.3407		54	52.2795	52.1214	51.9092	50.9286	51.2429	50.9683	52.9168	52.7724	53.143	58.3305	57.0619	56.9432	56.8601	57.2248
55	1.8684	2.0183	2.0556	1.9987	2.0296	2.0104	2.0667	2.0437	2.0667	2.8396	2.5976	2.6468	2.5946	2.559	2.4828	2.6728	2.5535	2.4548	3.5629	3.6572	3.5484	2.0232	3.5329	3.5968	2.5105	2.4109	2.4508	2.541	2.4552	2.1997	2.3205	2.152	2.3967		55	52.299	52.1269	52.0805	50.9208	51.1357	51.0778	52.9762	52.9763	53.2524	58.2553	57.0998	56.8974	56.9669	57.1441
56	1.8758	2.055	2.0832	2.0447	1.9832	2.0098	1.9906	2.0058	1.9906	2.8721	2.5867	2.6868	2.6112	2.568	2.5123	2.6332	2.567	2.4626	3.5516	3.7	3.5339	2.0209	3.558	3.58	2.5679	2.4489	2.4453	2.5583	2.4626	2.1671	2.2441	2.2022	2.3397		56	52.352	51.9857	52.0369	50.9892	51.0755	50.8493	52.9685	52.9004	53.169	58.3765	56.9793	56.8646	56.9677	57.1727
57	1.8792	2.0642	2.132	2.0244	2.025	2.0397	2.0252	1.9531	2.0352	2.9097	2.6264	2.6672	2.7199	2.5587	2.5099	2.6198	2.6182	2.4349	3.6276	3.7031	3.5615	2.0009	3.5335	3.5928	2.5916	2.4639	2.4488	2.5085	2.4146	2.1427	2.2676	2.1963	2.3106		57	52.3891	51.7113	52.2153	50.9489	51.0722	50.6708	52.8123	52.7859	53.1018	58.2887	56.9601	56.8517	57.1097	57.1649
58	1.8668	2.0619	2.1085	2.0341	2.0713	1.9788	2.0326	1.9792	2.0238	2.8903	2.6475	2.7293	2.7197	2.6443	2.5547	2.6707	2.6609	2.4826	3.6201	3.6919	3.5979	1.9662	3.5517	3.6411	2.6103	2.4798	2.4764	2.4742	2.451	2.1361	2.2473	2.2182	2.3264		58	52.2122	51.7329	52.3486	51.0389	51.1743	50.9108	52.9185	52.9476	53.1968	58.4321	56.9273	56.9059	57.1598	57.1225
59	1.9275	2.09	2.0762	2.0416	2.083	2.0138	2.0633	2.0078	2.0063	2.8291	2.6479	2.7225	2.816	2.6582	2.5744	2.7001	2.6338	2.4665	3.6932	3.6683	3.6492	2.0276	3.5636	3.6746	2.6389	2.5164	2.449	2.5476	2.3829	2.1615	2.3402	2.1908	2.3992		59	52.2033	51.8457	52.2059	51.101	51.2345	50.9027	53.0535	52.7404	53.2397	58.3021	56.9364	56.9199	57.2499	57.1217
60	1.8933	2.0542	2.0987	2.0702	2.0611	2.0429	2.1002	1.9941	1.9942	2.7293	2.6903	2.796	2.8308	2.7057	2.5581	2.7401	2.6634	2.5156	3.6835	3.7274	3.562	2.0255	3.5753	3.7146	2.6929	2.541	2.4808	2.6068	2.391	2.2044	2.317	2.2316	2.3701		60	52.1763	51.7607	52.2754	51.1269	51.2873	50.8367	53.1248	52.7072	53.2968	58.0883	56.9733	57.0379	57.2299	57.2137
61	1.9304	2.0904	2.1081	2.0782	2.1375	2.0515	2.0865	2.0008	2.0277	2.7586	2.752	2.7948	2.9285	2.6326	2.5913	2.758	2.6753	2.504	3.6946	3.7599	3.6092	2.0082	3.6062	3.7561	2.7096	2.5421	2.4734	2.6166	2.3753	2.2363	2.3181	2.2623	2.3715		61	52.3182	51.6968	52.3042	51.1133	51.3239	50.7203	52.966	52.73	53.256	58.1346	57.0579	56.9338	57.1766	57.0785
62	1.9723	2.1082	2.0715	2.0475	2.1246	2.0148	2.1787	1.9849	2.0245	2.7932	2.7105	2.8851	2.9224	2.7203	2.5811	2.7445	2.6624	2.5502	3.7075	3.7387	3.6139	2.0303	3.6823	3.7327	2.6846	2.5667	2.4928	2.6128	2.4426	2.2544	2.3385	2.2458	2.375		62	52.2217	51.841	52.3908	51.1571	51.2833	50.7259	53.052	52.8491	53.0854	58.1929	57.0623	57.1102	57.1212	57.1651
63	1.9734	2.1097	2.1067	2.0775	2.1014	2.0274	2.1484	1.9899	2.0315	2.7751	2.7712	2.896	2.8747	2.7722	2.5807	2.7496	2.6476	2.5449	3.718	3.7796	3.5922	2.0258	3.7197	3.8429	2.6774	2.5888	2.5338	2.5976	2.513	2.2644	2.3153	2.2957	2.346		63	52.2477	51.7687	52.2685	51.0971	51.2241	50.7698	52.991	52.9729	53.0538	58.1399	57.1512	57.0775	57.0284	57.0193
64	1.9969	2.0885	2.0893	2.1103	2.1516	2.03	2.1079	2.0357	2.0212	2.7562	2.6925	2.8732	2.8215	2.7653	2.565	2.7747	2.6793	2.5353	3.7092	3.8518	3.5894	2.0665	3.7171	3.9109	2.6635	2.5477	2.5602	2.6197	2.4759	2.3065	2.3514	2.2843	2.3703		64	52.1444	51.6516	52.1138	51.1986	51.1496	51.0017	53.1056	52.8469	53.1965	58.1567	57.1898	57.0768	57.0337	56.9784
65	1.9702	2.0737	2.0817	2.0954	2.1064	2.0312	2.1195	2.011	1.9978	2.7536	2.7378	2.8853	2.9035	2.7869	2.5983	2.8324	2.6706	2.5517	3.6973	3.8479	3.5482	2.0921	3.746	3.9337	2.6669	2.617	2.5964	2.6339	2.462	2.2932	2.3739	2.335	2.3722		65	52.2313	51.7933	52.0122	51.1361	51.278	50.9621	53.0521	52.8646	53.3061	58.0812	57.0955	56.6877	57.1889	57.1055
66	2.0177	2.0696	2.0856	2.0865	2.1539	1.9915	2.1232	2.0383	1.9672	2.7423	2.7069	2.9092	2.8928	2.7957	2.6473	2.7846	2.6553	2.5888	3.773	3.8514	3.5289	2.0461	3.7463	3.978	2.668	2.6378	2.6466	2.596	2.4546	2.2916	2.4116	2.321	2.4379		66	52.3314	51.9226	51.9225	51.3151	51.1935	51.1479	53.1096	53.0885	53.3566	57.8798	57.2249	56.8497	57.1745	57.1705
67	1.9944	2.066	2.0827	2.0613	2.1164	2.0286	2.1853	2.0528	2.0126	2.7076	2.7089	2.9434	2.8447	2.8196	2.6574	2.7893	2.7173	2.6166	3.8007	3.8517	3.5651	2.1103	3.8302	4.0131	2.6956	2.6477	2.6162	2.5766	2.3841	2.3546	2.3855	2.3746	2.4232		67	52.326	51.8036	51.949	51.2928	51.2574	51.115	53.1511	53.1177	53.3006	57.8365	57.1956	56.9459	57.1863	57.1993
68	1.9558	2.0929	2.0644	2.0715	2.1896	2.0617	2.1644	2.0749	1.9769	2.6877	2.7931	2.9727	2.8544	2.848	2.669	2.8297	2.7732	2.6764	3.7851	3.9349	3.5166	2.0633	3.8359	4.0228	2.8111	2.6691	2.6516	2.6425	2.4412	2.3707	2.3644	2.429	2.509		68	52.2452	51.7674	51.9901	51.1961	51.2508	51.0237	53.2685	53.0501	53.4347	57.9113	57.0032	56.8523	57.2154	57.2682
69	1.9818	2.0875	2.1152	2.0725	2.1602	2.0449	2.1447	2.1284	1.9492	2.7606	2.8442	3.0078	2.8661	2.8213	2.6844	2.7932	2.792	2.7164	3.8714	3.9236	3.5035	2.1393	3.8497	4.0839	2.7899	2.6566	2.6799	2.6539	2.4154	2.4005	2.3682	2.4152	2.5422		69	52.2695	52.0701	51.8736	51.2632	51.2524	51.1086	53.2074	53.2233	53.2448	58.075	56.9658	56.8615	57.2499	57.2554
70	1.984	2.1618	2.1378	2.086	2.1837	2.0603	2.191	2.1908	1.9471	2.8265	2.9124	2.9878	2.8639	2.8567	2.6706	2.7983	2.7917	2.7321	3.8718	3.9308	3.5238	2.1548	3.8895	4.079	2.7496	2.7007	2.7444	2.623	2.4377	2.4013	2.4341	2.4289	2.5296		70	52.1617	52.2255	51.9694	51.2412	51.3063	51.0093	53.2929	53.2448	53.358	57.9186	57.0436	56.9999	57.2539	57.1944
71	2.0084	2.1638	2.1318	2.1322	2.2704	2.0415	2.1727	2.1772	1.9506	2.8105	2.9524	2.9775	2.8603	2.893	2.6718	2.8409	2.8636	2.7368	3.8566	3.9477	3.5175	2.1679	3.8852	4.1293	2.7455	2.7268	2.7897	2.6422	2.5115	2.3983	2.4173	2.5114	2.4295		71	52.1452	52.322	51.9089	51.1142	51.2959	50.8599	53.3746	53.3426	53.3077	57.9914	57.1726	56.958	57.158	57.3062
72	2.0045	2.1195	2.1746	2.1888	2.2813	2.0741	2.2043	2.2036	1.9719	2.8337	2.9738	2.9985	2.8471	2.9977	2.6896	2.9107	2.8685	2.7174	3.8641	3.9137	3.5181	2.1977	3.8692	4.173	2.7693	2.7591	2.7246	2.6324	2.5505	2.4047	2.385	2.5784	2.4404		72	52.0798	52.3777	52.0521	51.1447	51.3086	50.9183	53.2361	53.2039	53.4161	57.9593	57.1364	57.0683	57.118	57.4341
73	1.9675	2.1133	2.1929	2.1705	2.2479	2.0789	2.2436	2.1695	2.0117	2.8749	2.9855	2.9434	2.885	3.0132	2.725	2.905	2.8658	2.7323	3.832	3.968	3.5952	2.2595	3.8321	4.2051	2.7913	2.779	2.7147	2.5997	2.604	2.4385	2.4128	2.5981	2.5069		73	52.0741	52.1922	52.0068	51.3151	51.4231	51.0859	53.1208	53.1538	53.4028	58.0604	57.3065	57.0913	57.0272	57.5057
74	1.9407	2.1239	2.2067	2.1581	2.2705	2.1067	2.2447	2.1704	2.0023	2.894	2.9807	2.9568	2.8914	3.04	2.7829	2.8902	2.8685	2.7948	3.8477	3.9344	3.6466	2.2922	3.8705	4.246	2.8063	2.7571	2.727	2.6796	2.5329	2.513	2.4582	2.5992	2.5247		74	52.0966	52.2521	52.0546	51.1664	51.3959	51.0904	53.0993	53.3514	53.4551	57.888	57.2217	57.0783	57.2094	57.5576
75	1.8421	2.0993	2.243	2.1955	2.2298	2.0983	2.2019	2.1405	1.9993	2.9131	2.9889	2.9987	2.876	3.0849	2.8627	2.8941	2.9072	2.8591	3.8828	3.9325	3.5985	2.2979	3.8524	4.2256	2.8306	2.7766	2.7937	2.7496	2.5524	2.5147	2.4498	2.6079	2.5395		75	52.2207	52.1541	52.1167	51.2629	51.3971	51.0847	53.1067	53.3829	53.4826	57.8583	57.0936	57.1003	57.1243	57.6154
76	1.9076	2.1634	2.216	2.2115	2.2117	2.0926	2.2854	2.1083	2.0172	2.9269	3.0012	3.0313	2.9614	3.0467	2.9109	2.92	2.9034	2.8483	3.802	3.9079	3.6241	2.288	3.8471	4.2118	2.8864	2.8304	2.8131	2.7744	2.594	2.5115	2.5277	2.5533	2.5224		76	52.2071	52.1395	52.23	51.3053	51.6251	50.8674	53.1136	53.4275	53.2881	57.8854	57.0465	57.261	56.8992	57.4742
77	1.9265	2.1782	2.2187	2.2578	2.2109	2.1044	2.2372	2.1027	2.016	3.0202	2.9094	3.0284	3.0095	3.0767	2.9994	2.9087	2.9438	2.8625	3.8409	3.9202	3.6337	2.2875	3.8213	4.1755	2.8959	2.8538	2.8064	2.7295	2.5951	2.4717	2.5162	2.5827	2.482		77	52.3057	52.0401	52.2164	51.1882	51.6432	50.8913	53.2382	53.2899	53.2339	57.9603	57.01	57.3335	56.9591	57.5264
78	1.9309	2.2	2.2356	2.3335	2.2121	2.0738	2.258	2.1609	2.031	3.0579	2.9237	3.1189	2.9821	3.0417	2.9621	2.9154	2.9608	2.8632	3.9122	3.8747	3.6558	2.3176	3.9216	4.1491	2.9346	2.8033	2.8731	2.6376	2.578	2.5588	2.5953	2.6094	2.5115		78	52.2191	52.1727	52.1323	51.2427	51.6005	50.9113	53.3427	53.2116	53.2376	58.1094	56.9972	57.3452	57.0427	57.5075
79	1.9127	2.2185	2.1805	2.4085	2.2368	2.0747	2.2609	2.1925	2.0367	3.1044	2.9407	3.1789	2.9738	3.0836	3.0046	2.8908	2.9799	2.884	3.8915	3.9084	3.6749	2.3016	3.9483	4.1201	2.9803	2.7671	2.9001	2.6223	2.6369	2.5302	2.6204	2.6182	2.5312		79	52.258	52.0839	52.0241	51.3152	51.369	50.9185	53.3757	53.2329	53.2146	58.1976	57.2405	57.3502	57.2	57.5712
80	1.926	2.2066	2.2139	2.4119	2.2847	2.071	2.3064	2.2114	2.0267	3.0842	2.9177	3.1931	2.9892	3.1324	3.0047	2.9792	2.9672	2.8518	3.8655	3.8423	3.744	2.3498	3.946	4.166	3.03	2.901	2.9616	2.6075	2.6543	2.5269	2.5445	2.5794	2.524		80	52.2818	52.1682	52.0548	51.4243	51.4738	50.971	53.4512	53.2501	53.1706	58.2294	57.1327	57.3481	57.1842	57.5895
81	1.9572	2.262	2.1904	2.3305	2.2924	2.0322	2.3273	2.2005	2.0146	3.0715	2.9349	3.1784	3.049	3.1922	3.0472	2.9934	2.9758	2.8404	3.8455	3.8313	3.7651	2.3563	3.965	4.1994	3.0333	2.8608	2.9607	2.5893	2.6573	2.5049	2.4837	2.5359	2.549		81	52.2952	52.1248	52.1723	51.3223	51.6227	51.1384	53.2784	53.2043	53.1927	58.1777	57.1401	57.3726	57.1417	57.6461
82	1.9527	2.2632	2.2048	2.3592	2.2605	2.0586	2.3285	2.2081	2.0206	3.0902	2.8818	3.1784	3.0563	3.2261	3.0496	2.9923	2.9764	2.924	3.8481	3.8563	3.849	2.337	4.0308	4.2076	2.9787	2.8781	2.9899	2.6095	2.6702	2.5	2.5118	2.5893	2.5471		82	52.3374	52.0632	52.1624	51.4928	51.6454	51.1277	53.3449	53.0315	53.2337	58.1025	57.1577	57.4502	57.1926	57.4919
83	1.9637	2.2541	2.2102	2.3389	2.2698	2.0775	2.3886	2.22	2.0294	3.1365	2.8786	3.1674	3.0119	3.1876	3.0964	3.053	2.9865	2.9249	3.893	3.8339	3.8655	2.3856	4.0666	4.2459	3.077	2.9504	3.0186	2.6055	2.729	2.4798	2.5022	2.5704	2.5199		83	52.3875	52.224	52.2734	51.5254	51.5371	50.996	53.1928	53.097	53.0171	58.1619	57.1007	57.6717	57.1144	57.4687
84	2.0308	2.2393	2.1915	2.3189	2.2928	2.0449	2.4351	2.2013	2.0221	3.169	2.9103	3.1827	3.0262	3.201	3.1399	2.997	2.9886	2.9123	3.9192	3.8356	3.9006	2.3786	4.1153	4.2096	3.1642	2.9042	3.0634	2.6378	2.7291	2.5913	2.4926	2.5912	2.5042		84	52.5319	51.9558	52.0708	51.5324	51.5006	50.9771	53.1318	53.3245	53.0022	58.1508	57.1256	57.7339	57.1449	57.5479
85	2.0598	2.2751	2.2964	2.2924	2.3176	2.0869	2.4205	2.2473	1.9905	3.1403	2.8932	3.2107	3.0616	3.1365	3.1006	3.0391	3.0136	2.9387	3.8855	3.8205	3.9355	2.4198	4.1261	4.249	3.0803	2.8777	3.0769	2.6969	2.7555	2.5772	2.5742	2.5824	2.5061		85	52.5582	52.229	52.1632	51.4832	51.4926	50.9636	53.2002	53.4169	53.0624	58.2529	57.1337	57.6671	57.1213	57.3754
86	2.0299	2.2998	2.2619	2.3092	2.2929	2.083	2.417	2.2512	2.0068	3.1248	2.9102	3.2098	3.1055	3.1144	3.1612	3.1443	2.9932	3.0044	3.8851	3.8456	3.9441	2.4285	4.0731	4.2577	3.1231	2.8976	3.1418	2.6818	2.7666	2.5978	2.5518	2.6526	2.5923		86	52.4081	52.1106	52.0043	51.3857	51.6004	50.9627	53.2396	53.4414	53.0052	58.228	57.0106	57.7306	57.0072	57.2216
87	2.0469	2.3183	2.2753	2.2758	2.3258	2.0728	2.4676	2.242	2.0357	3.1357	2.9701	3.2462	3.141	3.064	3.1973	3.1945	3.0499	3.029	3.9474	3.863	3.9318	2.4046	4.095	4.2472	3.1366	2.8887	3.173	2.7028	2.8103	2.5879	2.5762	2.6321	2.5506		87	52.6431	52.097	52.0414	51.4096	51.585	51.0259	53.204	53.3083	53.0099	58.1828	57.1766	57.7777	57.0829	57.2702
88	2.0215	2.3081	2.3272	2.2882	2.3457	2.1047	2.4078	2.242	2.0114	3.1003	2.9907	3.2086	3.0866	3.0487	3.2454	3.2039	3.0907	3.0269	4.0055	3.9454	3.9725	2.3917	4.1113	4.2808	3.1353	2.9361	3.1776	2.7328	2.8202	2.5444	2.5107	2.5901	2.6058		88	52.5851	51.9842	51.7196	51.4807	51.4937	51.0436	53.2548	53.1626	53.1531	58.2335	57.2973	57.6496	57.0357	57.2259
89	2.0439	2.313	2.3244	2.3233	2.345	2.1377	2.4067	2.241	2.0117	3.1041	2.9826	3.2564	3.0173	3.0649	3.2608	3.1115	3.1447	3.0318	3.9959	3.9142	4.0169	2.4097	4.0838	4.2891	3.0992	2.936	3.1679	2.7445	2.8535	2.5026	2.5529	2.5771	2.6526		89	52.5662	52.2425	51.8542	51.4921	51.4492	51.0301	53.2983	53.2429	53.2596	58.243	57.123	57.7731	56.9279	57.3371
90	2.0273	2.2587	2.3302	2.323	2.367	2.1873	2.3788	2.174	2.0458	3.0252	2.9652	3.2996	3.05	3.0896	3.2846	3.1701	3.1034	3.115	3.9769	4.0015	4.0765	2.444	4.1032	4.3032	3.0688	2.9051	3.1381	2.704	2.8567	2.5502	2.5754	2.6379	2.6491		90	52.5294	52.1824	51.9266	51.4962	51.4631	51.0885	53.1848	53.1934	53.2963	58.1905	57.212	57.789	56.7935	57.4661
91	2.0328	2.3038	2.2932	2.3489	2.3608	2.1766	2.4356	2.25	2.076	3.096	2.9813	3.3365	3.0673	3.0862	3.2863	3.2023	3.1192	3.1213	4.071	4.0153	4.1083	2.4835	4.1496	4.3204	2.9863	2.9328	3.0843	2.7626	2.8785	2.5438	2.631	2.7036	2.6514		91	52.6377	52.3352	51.8299	51.3501	51.4391	51.1171	53.3343	53.1768	53.2898	58.3242	57.26	57.914	56.9352	57.2882
92	2.0855	2.2564	2.3215	2.3446	2.38	2.1598	2.4835	2.2811	2.0515	3.0776	2.9628	3.4075	3.0897	3.1291	3.2928	3.2842	3.1476	3.1643	4.0945	4.0365	4.0778	2.4656	4.162	4.3677	3.0027	2.9501	3.1224	2.7838	2.8813	2.6058	2.59	2.7255	2.6293		92	52.8121	52.2358	51.9786	51.3136	51.4801	51.1312	53.5653	53.1811	53.3676	58.2681	57.3046	57.8207	56.984	57.4257
93	2.1065	2.2508	2.3084	2.3683	2.4004	2.1538	2.5303	2.2753	2.1221	3.0907	3.0429	3.403	3.0925	3.1388	3.2872	3.1756	3.2043	3.1734	4.1083	4.0788	4.1369	2.5037	4.1414	4.3156	3.1079	2.9662	3.0989	2.8489	2.863	2.6392	2.587	2.7391	2.6493		93	52.8633	52.2269	52.0322	51.3091	51.3956	51.128	53.4962	53.2292	53.2599	58.451	57.2312	57.74	56.9682	57.3625
94	2.1352	2.2579	2.2898	2.393	2.4271	2.2044	2.6028	2.265	2.1098	3.1144	3.0207	3.4015	3.0488	3.2323	3.2939	3.269	3.2758	3.2033	4.1922	4.0743	4.123	2.5263	4.1174	4.3534	3.1247	2.9565	3.0664	2.8665	2.8353	2.6287	2.5729	2.7754	2.6222		94	52.8845	52.2305	52.1429	51.3276	51.3753	50.9806	53.5596	53.3544	53.2423	58.3388	57.2149	57.6557	56.8674	57.469
95	2.11	2.2826	2.3604	2.3606	2.4253	2.2169	2.5798	2.3382	2.1098	3.1343	3.0437	3.4467	3.0899	3.2707	3.3558	3.3029	3.2758	3.2449	4.1916	4.1579	4.1612	2.5941	4.0508	4.3595	3.1377	3.0372	3.1138	2.8319	2.8047	2.6391	2.5965	2.8428	2.6599		95	52.8988	52.4163	52.0098	51.1535	51.4075	51.0771	53.5581	53.2899	53.2377	58.4831	57.3652	57.6062	56.83	57.4779
96	2.1583	2.259	2.3347	2.367	2.4241	2.2289	2.6244	2.3463	2.1816	3.1858	3.061	3.5433	3.1881	3.2353	3.386	3.2709	3.2801	3.2155	4.2148	4.0938	4.1949	2.5806	3.9456	4.3545	3.1412	2.9961	3.12	2.8433	2.8087	2.5948	2.6191	2.8189	2.6599		96	52.8312	52.3556	52.1532	51.1228	51.4261	51.1421	53.8397	53.4016	53.2097	58.4556	57.3138	57.6984	56.8454	57.4983
97	2.2256	2.2754	2.2761	2.4451	2.3918	2.2546	2.6003	2.3782	2.1673	3.2232	3.1091	3.5217	3.2176	3.1972	3.383	3.2456	3.3008	3.2587	4.2516	4.0636	4.2016	2.644	4.0247	4.3739	3.1522	2.9806	3.1168	2.8281	2.8422	2.5962	2.6451	2.8824	2.7093		97	52.8551	52.4708	52.1743	51.2334	51.3842	51.1723	53.7137	53.5048	53.081	58.6105	57.3578	57.6147	56.8944	57.5107
98	2.1858	2.28	2.2828	2.4228	2.4024	2.2457	2.5602	2.4345	2.1657	3.2754	3.1155	3.5034	3.2465	3.1724	3.391	3.2868	3.2591	3.2615	4.3163	4.069	4.191	2.6029	4.0502	4.4092	3.1119	2.9944	3.166	2.8601	2.8831	2.6405	2.6502	2.8946	2.703		98	52.647	52.3149	52.1401	51.4584	51.2777	51.3339	53.635	53.56	53.175	58.5551	57.4198	57.6313	57.0152	57.395
99	2.2532	2.295	2.2862	2.4749	2.4527	2.2392	2.5439	2.4454	2.1283	3.3149	3.093	3.5553	3.3449	3.1886	3.4041	3.3073	3.2847	3.221	4.3526	4.1249	4.2364	2.6011	4.039	4.4433	3.1319	2.9723	3.1874	2.9086	2.8854	2.7148	2.6745	2.8671	2.769		99	52.9005	52.2389	52.2087	51.4322	51.4224	51.4449	53.7292	53.7334	53.0387	58.6045	57.3988	57.7361	57.0059	57.3998
100	2.1953	2.2735	2.3033	2.4695	2.437	2.2271	2.5009	2.4954	2.1733	3.4182	3.1415	3.5086	3.3289	3.1366	3.4737	3.317	3.3019	3.2502	4.4284	4.2373	4.2512	2.6266	3.9895	4.4463	3.1692	2.9632	3.2474	2.9395	2.9343	2.7042	2.6418	2.9355	2.7848		100	52.7177	52.281	52.0597	51.4364	51.4417	51.443	53.7521	53.8697	53.0667	58.7921	57.3771	57.5863	56.9928	57.3903
101	2.1862	2.2678	2.2999	2.4758	2.4612	2.2266	2.5637	2.4806	2.1343	3.3493	3.1661	3.5457	3.3368	3.206	3.4945	3.3497	3.3428	3.2363	4.4941	4.2237	4.2719	2.631	3.9736	4.4724	3.2451	2.9503	3.2997	2.9563	2.9433	2.6965	2.6724	2.9334	2.7929		101	52.6626	52.34	51.9314	51.4228	51.4398	51.3938	53.7747	53.7866	53.13	58.6171	57.3811	57.6268	57.0471	57.3322
102	2.1943	2.2674	2.2764	2.5105	2.4856	2.1958	2.5311	2.4619	2.1695	3.336	3.2005	3.5653	3.3781	3.2404	3.5939	3.3416	3.3993	3.2605	4.4777	4.2068	4.2799	2.6803	3.9481	4.4857	3.2751	2.9705	3.3169	2.9874	2.978	2.7212	2.7058	2.969	2.7971		102	52.571	52.2781	51.8389	51.48	51.5137	51.2418	53.7711	53.6546	53.1733	58.5942	57.3574	57.6535	57.0676	57.3723
103	2.1838	2.3175	2.2954	2.5403	2.5083	2.2438	2.5376	2.4286	2.1847	3.3196	3.1721	3.5874	3.3465	3.2299	3.6071	3.3308	3.4011	3.2976	4.5455	4.2459	4.2657	2.7172	3.923	4.4749	3.2647	2.9373	3.347	3.0259	2.9616	2.6956	2.6795	2.9288	2.8208		103	52.5524	52.462	51.8299	51.5214	51.4526	51.1777	53.6337	53.4027	53.0314	58.575	57.6501	57.7673	57.1262	57.5945
104	2.1651	2.326	2.3212	2.5506	2.439	2.2286	2.5654	2.4684	2.2014	3.331	3.1848	3.5955	3.4148	3.2481	3.58	3.3699	3.4017	3.3674	4.5653	4.237	4.2756	2.7115	4.0428	4.5198	3.2806	2.8631	3.3418	3.0628	2.9254	2.6676	2.7084	2.915	2.8667		104	52.431	52.5728	51.8445	51.5776	51.1523	51.1042	53.5516	53.4619	53.2299	58.3954	57.6	57.7357	57.1726	57.5334
105	2.213	2.3301	2.2837	2.5515	2.4142	2.2661	2.5635	2.518	2.2232	3.3372	3.1647	3.6697	3.4675	3.2038	3.573	3.3443	3.3903	3.3375	4.4908	4.2921	4.203	2.7141	4.0428	4.5719	3.24	2.924	3.3573	3.0249	2.9941	2.6653	2.6833	2.9953	2.7988		105	52.6228	52.4465	51.9681	51.4963	51.1796	51.1151	53.4227	53.6377	53.3437	58.3597	57.5759	57.7456	57.2214	57.5339
106	2.2126	2.3375	2.3019	2.5128	2.3955	2.2502	2.6328	2.5099	2.2055	3.371	3.1421	3.6443	3.4471	3.3273	3.512	3.3841	3.3789	3.3175	4.5387	4.2991	4.2401	2.731	4.0791	4.5629	3.2895	2.9371	3.3972	3.0506	2.9747	2.6943	2.6694	2.9278	2.8007		106	52.8515	52.4082	52.0213	51.4831	51.3161	51.0918	53.5354	53.5086	53.382	58.3621	57.4745	57.7416	57.2003	57.5159
107	2.2346	2.4051	2.2948	2.5139	2.4801	2.2982	2.5526	2.5151	2.2298	3.4112	3.1508	3.6309	3.4218	3.3202	3.5111	3.409	3.3975	3.3017	4.5807	4.3389	4.2667	2.7837	4.1011	4.5434	3.2855	3.0023	3.3286	3.0652	2.9626	2.7165	2.687	2.9291	2.7823		107	52.6608	52.4361	51.9143	51.5888	51.3253	50.9961	53.5732	53.525	53.3905	58.568	57.5013	57.7528	57.2715	57.6307
108	2.2271	2.4325	2.2885	2.584	2.5046	2.2766	2.5379	2.6095	2.23	3.3873	3.1502	3.5882	3.3945	3.327	3.515	3.423	3.3916	3.269	4.6563	4.3865	4.2097	2.7886	4.1105	4.618	3.3239	3.0065	3.3158	3.0867	3.008	2.7076	2.6235	2.9503	2.8272		108	52.6097	52.4929	51.7688	51.7924	51.438	51.0698	53.418	53.6213	53.6729	58.3673	57.6037	57.7182	57.1617	57.546
109	2.2061	2.399	2.3449	2.5056	2.4227	2.3143	2.5767	2.5211	2.1808	3.4177	3.2126	3.5552	3.4271	3.3687	3.5192	3.4489	3.4215	3.2404	4.6209	4.362	4.2072	2.7548	4.087	4.661	3.2961	3.0375	3.3124	3.1009	3.0167	2.7187	2.6499	3.0064	2.7988		109	52.4606	52.4136	51.6483	51.9472	51.56	51.0722	53.5522	53.4748	53.6434	58.4175	57.6873	57.6876	57.3496	57.6035
110	2.2291	2.4162	2.3867	2.474	2.4872	2.3197	2.6132	2.5856	2.1965	3.3647	3.2032	3.5843	3.4053	3.3723	3.4959	3.4854	3.4648	3.2377	4.6629	4.3526	4.2762	2.7379	4.019	4.644	3.2279	3.0972	3.3342	3.0675	2.9777	2.7384	2.6687	3.0115	2.8245		110	52.3804	52.3173	51.6107	51.9905	51.5385	51.0203	53.4709	53.6012	53.5367	58.4714	57.6502	57.6895	57.3352	57.7255
111	2.2326	2.3554	2.3949	2.5776	2.4822	2.2867	2.647	2.5711	2.2664	3.3828	3.1919	3.5796	3.4535	3.4126	3.4988	3.4433	3.4766	3.2786	4.6437	4.3107	4.2868	2.7561	4.1161	4.7025	3.1587	3.0942	3.2816	3.0746	2.9954	2.7261	2.6744	3.0067	2.8518		111	52.4167	52.1542	51.6766	51.8434	51.5713	51.0282	53.4576	53.7302	53.7255	58.3826	57.7131	57.7377	57.3551	57.6854
112	2.1666	2.3396	2.4418	2.6137	2.4851	2.2862	2.6329	2.5814	2.2458	3.3044	3.2938	3.5601	3.4521	3.3437	3.512	3.4386	3.4967	3.3449	4.6305	4.306	4.3204	2.6752	4.1098	4.729	3.1806	3.0907	3.2369	3.047	2.9718	2.6835	2.6918	3.0073	2.8852		112	52.2656	52.2914	51.7125	51.8655	51.6361	50.9611	53.431	53.7356	53.5048	58.2947	57.7677	57.738	57.2803	57.6565
113	2.1848	2.374	2.4393	2.6617	2.5217	2.2665	2.6726	2.6398	2.313	3.3544	3.2907	3.5946	3.5254	3.4106	3.4799	3.464	3.5164	3.4244	4.6752	4.3576	4.336	2.7092	4.1273	4.77	3.1934	3.0645	3.3037	3.0656	3.0515	2.7125	2.7348	3.0517	2.8704		113	52.3038	52.3044	51.646	52.0202	51.7529	50.9628	53.3916	53.6526	53.4684	58.2101	57.6749	57.807	57.1345	57.694
114	2.2196	2.3627	2.5153	2.6491	2.5069	2.2786	2.7302	2.7203	2.2939	3.3447	3.3439	3.6597	3.551	3.3965	3.5139	3.4918	3.563	3.3974	4.6695	4.2836	4.359	2.7155	4.1229	4.7833	3.1418	3.1004	3.2877	3.1237	3.041	2.745	2.729	3.0164	2.9111		114	52.3054	52.4041	51.8642	51.8644	51.772	51.0643	53.47	53.585	53.5422	58.2477	57.764	57.8123	57.1895	57.7281
115	2.2257	2.4149	2.4517	2.7007	2.5084	2.2775	2.7013	2.7405	2.2906	3.3871	3.3683	3.7409	3.5983	3.4788	3.515	3.559	3.5227	3.4204	4.6802	4.3066	4.3094	2.6511	4.1771	4.8001	3.229	3.0983	3.2452	3.1612	3.0028	2.7265	2.7397	2.9506	2.8816		115	52.3937	52.3797	51.9689	51.8487	51.7171	51.1203	53.5267	53.8376	53.5614	58.3274	57.7954	57.7827	57.2655	57.7953
116	2.1994	2.4734	2.4473	2.6739	2.5289	2.2935	2.7493	2.7337	2.3029	3.3494	3.3709	3.7998	3.5984	3.4766	3.5936	3.5381	3.5462	3.3901	4.6675	4.2881	4.342	2.6124	4.175	4.8518	3.2558	3.0814	3.317	3.1394	3.0096	2.7844	2.7521	2.9513	2.9864		116	52.4106	52.5168	52.1317	51.8308	51.7597	50.9273	53.4348	53.7402	53.531	58.2071	57.7609	57.7862	57.3589	57.8094
117	2.2109	2.5069	2.4251	2.6757	2.5906	2.3244	2.7788	2.6721	2.3095	3.4039	3.4034	3.8055	3.6199	3.4572	3.5734	3.5219	3.5597	3.3632	4.7003	4.355	4.2734	2.6189	4.1915	4.8052	3.3075	3.043	3.3463	3.1246	2.9673	2.7302	2.7503	2.9982	2.9641		117	52.4666	52.6268	52.0822	51.9751	51.7288	51.0683	53.4442	53.7673	53.4833	58.3088	57.8523	57.8462	57.3918	57.7144
118	2.16	2.4998	2.4196	2.6514	2.5784	2.3356	2.7835	2.6026	2.3484	3.4039	3.4018	3.806	3.6422	3.5071	3.555	3.4859	3.5161	3.3264	4.742	4.3365	4.2554	2.6714	4.1478	4.9271	3.3042	3.0342	3.375	3.1412	2.9854	2.7687	2.8215	2.9731	2.9773		118	52.4738	52.5066	52.0345	51.9227	51.6614	51.1859	53.5045	53.7092	53.5404	58.2758	57.803	57.7383	57.3026	57.8708
119	2.1868	2.5155	2.4985	2.6552	2.624	2.3779	2.7498	2.6115	2.357	3.3905	3.3835	3.8178	3.6692	3.5493	3.5056	3.496	3.5374	3.3296	4.7116	4.4117	4.2628	2.7011	4.1586	4.9845	3.3152	2.9626	3.4197	3.0682	3.0104	2.7747	2.8384	2.9599	3.0278		119	52.3497	52.6113	52.1301	51.7714	51.6091	51.1584	53.4609	53.79	53.6791	58.448	57.9836	57.9888	57.3361	57.9123
120	2.2741	2.5312	2.5166	2.6543	2.6561	2.3495	2.6953	2.646	2.3272	3.3984	3.4271	3.8063	3.6575	3.5568	3.5394	3.4225	3.5599	3.34	4.7105	4.4061	4.2932	2.6933	4.2211	5.0338	3.3535	3.0243	3.2874	3.1458	2.9867	2.793	2.8338	2.9942	3.0064		120	52.5193	52.6245	52.1724	51.8484	51.7253	51.2188	53.5039	53.891	53.6691	58.4276	57.9148	57.8347	57.3495	57.7792
121	2.3061	2.5357	2.523	2.6927	2.6485	2.3218	2.6522	2.6273	2.3297	3.4084	3.4135	3.8124	3.6529	3.585	3.5818	3.3776	3.5438	3.3394	4.7909	4.4294	4.3095	2.6985	4.2232	4.9781	3.3851	3.0276	3.3151	3.1412	2.9413	2.7801	2.8821	3.0199	3.0486		121	52.5778	52.7399	52.127	51.7874	51.6807	51.1253	53.4616	53.7751	53.7722	58.3173	57.9934	57.8646	57.2295	57.8527
122	2.3434	2.5649	2.5025	2.6934	2.6183	2.3582	2.6268	2.6765	2.3406	3.467	3.4192	3.7764	3.7225	3.5881	3.5845	3.4288	3.5437	3.3231	4.8139	4.4421	4.373	2.6698	4.2482	4.958	3.4123	3.0257	3.36	3.2079	2.9595	2.7855	2.8785	3.0348	3.077		122	52.5544	52.8123	52.035	51.6538	51.7847	51.181	53.3858	53.6925	53.6461	58.3174	57.971	57.9422	57.208	57.8179
123	2.3512	2.6278	2.5746	2.7028	2.5961	2.3441	2.7135	2.6149	2.3018	3.4806	3.452	3.7355	3.7027	3.5996	3.6064	3.4099	3.5306	3.4061	4.7539	4.5091	4.3378	2.7204	4.2528	4.9636	3.4008	3.0854	3.3494	3.2455	2.934	2.817	2.8388	3.0245	3.0742		123	52.5272	52.8775	51.9981	51.7891	51.7487	51.0759	53.3302	53.5568	53.5649	58.2918	57.8298	57.9658	57.2182	57.7778
124	2.3814	2.5976	2.6168	2.7606	2.5458	2.3333	2.7604	2.6141	2.3303	3.4792	3.5155	3.7684	3.6892	3.588	3.6149	3.3854	3.5442	3.3923	4.8309	4.5136	4.4058	2.7121	4.2605	4.9516	3.4127	3.1371	3.3751	3.1756	2.9334	2.8499	2.8112	3.0856	3.093		124	52.6873	52.8184	52.0144	51.755	51.7814	51.1667	53.3432	53.6163	53.8002	58.3388	57.8599	57.7823	57.1453	57.8207
125	2.3584	2.639	2.5753	2.6919	2.5814	2.3727	2.7092	2.6661	2.3237	3.5217	3.5075	3.7738	3.7329	3.597	3.5762	3.4111	3.5939	3.3882	4.8495	4.5043	4.4224	2.7424	4.2821	4.9907	3.4025	3.1843	3.3897	3.1225	2.9384	2.8837	2.8399	3.1241	3.0744		125	52.5328	52.6883	51.9444	51.7377	51.7764	50.9729	53.5624	53.6736	53.7009	58.3607	57.8579	57.8715	57.0816	57.8914
126	2.3431	2.6578	2.6499	2.6608	2.5383	2.4089	2.7021	2.6802	2.347	3.5152	3.5244	3.8096	3.728	3.6126	3.5561	3.4341	3.5957	3.4705	4.8444	4.5437	4.4765	2.7793	4.3417	5.0599	3.4211	3.1804	3.3984	3.1356	2.9759	2.9336	2.8148	3.1248	3.0846		126	52.516	52.666	51.68	51.8884	51.7455	51.0565	53.5162	53.6537	53.6756	58.2496	57.8337	57.9712	57.1859	57.9508
127	2.3102	2.5875	2.6237	2.7644	2.5693	2.39	2.6735	2.6642	2.2938	3.5155	3.5242	3.93	3.7278	3.6271	3.5809	3.4547	3.6432	3.4952	4.9147	4.5402	4.5271	2.7594	4.3873	5.0642	3.4255	3.2277	3.3819	3.1657	2.9891	2.8988	2.886	3.1194	3.0495		127	52.3727	52.5793	51.9065	51.7485	51.6307	51.051	53.6235	53.4956	53.6555	58.2583	57.6948	57.8985	57.1562	57.9892
128	2.3209	2.6329	2.5849	2.7959	2.5501	2.4541	2.7518	2.6385	2.3137	3.5136	3.5439	3.8664	3.7725	3.6346	3.612	3.4638	3.6048	3.5167	4.9221	4.5749	4.5372	2.739	4.4224	5.0694	3.4376	3.2383	3.4314	3.1611	2.9455	2.9478	2.8902	3.1006	3.12		128	52.5016	52.7311	51.9733	51.7533	51.6527	51.1259	53.7302	53.648	53.575	58.3343	57.6347	57.8877	57.2621	57.9545
129	2.3221	2.6598	2.6182	2.7918	2.5825	2.424	2.6917	2.6048	2.3437	3.5643	3.6139	3.8762	3.7384	3.6497	3.6551	3.4948	3.6631	3.481	4.862	4.595	4.5447	2.8108	4.4029	5.0804	3.4494	3.2491	3.4517	3.1847	3.0083	2.9265	2.8807	3.1294	3.1205		129	52.5965	52.8157	51.9775	51.6953	51.5799	51.0855	53.6294	53.5615	53.6325	58.3254	57.6541	57.8468	57.106	57.9236
130	2.3008	2.6805	2.5932	2.7551	2.5872	2.4558	2.6494	2.6437	2.326	3.4862	3.6237	3.9539	3.7846	3.5734	3.7455	3.4705	3.6515	3.4683	4.9016	4.6484	4.5472	2.8233	4.4177	5.1287	3.42	3.2313	3.4611	3.2594	2.9891	2.9572	2.9139	3.1291	3.1267		130	52.5758	52.7839	52.0728	51.7915	51.4727	51.1234	53.661	53.5895	53.7943	58.2172	57.7931	57.8062	57.0555	58.0198
131	2.3518	2.6536	2.5701	2.7811	2.5901	2.4487	2.6618	2.6142	2.3339	3.5413	3.6451	3.9229	3.8186	3.6359	3.7469	3.4736	3.6383	3.4753	5.0071	4.6683	4.5418	2.8112	4.4131	5.1636	3.4489	3.225	3.4859	3.2583	3.0275	3.004	2.8991	3.1367	3.2297		131	52.5822	52.7276	52.1112	51.8111	51.2513	51.0694	53.5355	53.4457	53.7305	58.2369	57.7649	57.732	57.1037	58.1313
132	2.3619	2.6833	2.523	2.8155	2.5826	2.4893	2.7456	2.6389	2.2932	3.5145	3.6435	3.8998	3.872	3.6607	3.7479	3.4869	3.6572	3.4542	4.9967	4.7476	4.5636	2.8075	4.4136	5.1515	3.4604	3.2707	3.5234	3.2711	3.0146	2.9906	2.8742	3.1586	3.1756		132	52.4154	52.7818	52.2	51.8702	51.4321	51.1902	53.4069	53.5258	53.6584	58.2308	57.8287	57.7274	57.1984	58.1789
133	2.383	2.6343	2.5399	2.7844	2.6477	2.5007	2.7334	2.69	2.3524	3.5889	3.6011	3.9158	3.9217	3.6424	3.6719	3.4141	3.6979	3.4406	5.0123	4.7406	4.5261	2.7983	4.4071	5.137	3.4421	3.2658	3.486	3.3201	3.0291	2.9814	2.859	3.181	3.2577		133	52.5238	52.8047	52.2274	51.8527	51.6126	51.0516	53.2647	53.6668	53.7338	58.2826	57.8072	57.7613	57.2044	58.0387
134	2.4014	2.6835	2.5287	2.7628	2.5787	2.5247	2.7498	2.7196	2.2927	3.5925	3.6289	3.9294	3.8703	3.629	3.6891	3.4416	3.658	3.3888	5.0341	4.8198	4.5707	2.8309	4.4099	5.1693	3.405	3.3474	3.5003	3.2945	3.117	3.019	2.887	3.0943	3.3009		134	52.7911	52.6094	52.2503	51.7717	51.5246	50.9778	53.2644	53.7323	53.7618	58.4071	57.8098	57.8106	57.2228	57.9956
135	2.362	2.6838	2.557	2.8149	2.5829	2.4557	2.7401	2.7413	2.3643	3.5874	3.5983	3.9098	3.864	3.6534	3.7166	3.4348	3.6404	3.4022	5.007	4.7646	4.5836	2.8741	4.4403	5.2015	3.3971	3.426	3.5308	3.2512	3.054	3.0061	2.8669	3.0502	3.2747		135	52.6512	52.586	52.1271	51.8514	51.562	51.1395	53.125	53.7595	53.7725	58.3959	57.8506	57.7949	57.1621	58.0335
136	2.3899	2.7156	2.581	2.8502	2.5975	2.484	2.7039	2.7372	2.4149	3.6151	3.5765	3.9214	3.8641	3.6954	3.7998	3.4716	3.6169	3.44	5.0333	4.7609	4.6109	2.9318	4.453	5.2195	3.4153	3.4184	3.4681	3.2632	3.0223	2.9857	2.9036	3.0479	3.269		136	52.7621	52.5722	52.3951	51.8889	51.5834	50.9913	53.4757	53.715	53.8191	58.2705	57.8387	57.7734	57.2275	57.9785
137	2.4078	2.7332	2.6121	2.8008	2.627	2.4136	2.737	2.6884	2.374	3.6409	3.5427	3.9107	3.8331	3.7527	3.7562	3.513	3.6049	3.5328	5.1289	4.7839	4.6877	2.8925	4.4433	5.2529	3.415	3.4456	3.5426	3.3225	3.0211	2.9942	2.8847	3.0932	3.345		137	52.7543	52.3131	52.2171	51.9514	51.6683	51.0051	53.6263	53.5899	53.8693	58.3023	57.8998	57.8058	57.4427	58.0008
138	2.3803	2.7085	2.6078	2.7864	2.6487	2.4341	2.6975	2.7091	2.4395	3.7207	3.5734	3.945	3.8584	3.7676	3.7212	3.4319	3.5509	3.5636	5.088	4.7879	4.6852	2.8936	4.454	5.2255	3.4195	3.5209	3.4911	3.3848	3.0142	2.9912	2.9586	3.1072	3.4089		138	52.6631	52.4311	52.1688	51.9282	51.7415	51.0334	53.6437	53.4791	53.958	58.2076	57.8133	57.6823	57.3777	57.9163
139	2.35	2.6986	2.6058	2.7976	2.6459	2.4108	2.7387	2.6959	2.4626	3.7204	3.624	3.9615	3.8479	3.7278	3.7483	3.4999	3.5427	3.5192	5.0653	4.8008	4.7075	2.9292	4.4323	5.1933	3.4185	3.4367	3.4368	3.3792	3.0754	2.9952	2.9382	3.0895	3.3996		139	52.4168	52.3517	52.2072	52.0725	51.7374	50.9036	53.6606	53.5167	53.727	58.151	57.7902	57.8532	57.3917	57.9383
140	2.3807	2.7087	2.5435	2.892	2.6478	2.3835	2.7673	2.7017	2.4533	3.7419	3.6608	3.9451	3.8372	3.7423	3.7886	3.454	3.5695	3.5544	5.1152	4.8186	4.6747	2.8574	4.4918	5.2153	3.4399	3.418	3.4862	3.3736	3.0626	3.0496	2.9917	3.0489	3.4122		140	52.4582	52.4707	52.1844	52.0545	51.785	50.8612	53.6306	53.611	53.7561	58.2803	57.9537	57.8446	57.4656	57.9285
141	2.4069	2.7566	2.5376	2.843	2.6696	2.4413	2.7639	2.6475	2.464	3.7147	3.6063	3.9461	3.8557	3.7466	3.7992	3.5493	3.6003	3.5439	5.1266	4.8366	4.6846	2.8442	4.5232	5.1674	3.4291	3.433	3.4845	3.4276	3.0606	3.0714	3.0458	3.0838	3.4188		141	52.5607	52.5754	52.0726	51.997	51.6104	50.8833	53.6109	53.4876	53.881	58.2952	57.9308	57.8463	57.5092	57.9639
142	2.3829	2.718	2.6116	2.8386	2.6573	2.4907	2.7598	2.6488	2.492	3.7338	3.5984	3.9816	3.9411	3.7963	3.8062	3.525	3.5421	3.5057	5.1735	4.8737	4.6397	2.8428	4.5442	5.2216	3.4759	3.421	3.4245	3.3862	3.0248	3.0699	3.0833	3.1459	3.3903		142	52.5167	52.6821	52.3198	51.8943	51.8048	50.9024	53.5842	53.5743	53.9792	58.4082	58.0146	57.7255	57.4321	57.8754
143	2.362	2.7176	2.6469	2.8574	2.6043	2.5174	2.7407	2.7125	2.5503	3.7413	3.6529	3.9454	3.9162	3.7285	3.7957	3.5362	3.5743	3.4691	5.1797	4.9115	4.6604	2.811	4.6296	5.247	3.5024	3.3647	3.4214	3.3761	3.0295	3.0765	3.0305	3.1456	3.3427		143	52.5508	52.5833	52.41	51.8144	51.5052	51.0357	53.3603	53.7132	53.8776	58.3107	58.0199	57.8573	57.3882	57.9167
144	2.3834	2.745	2.6033	2.8472	2.5676	2.5048	2.7219	2.7441	2.6248	3.7324	3.6567	3.9639	3.8871	3.8003	3.7487	3.5284	3.5656	3.4682	5.1444	4.9237	4.6792	2.8136	4.6537	5.2387	3.512	3.3527	3.399	3.3551	3.0236	3.1698	3.1033	3.1826	3.3652		144	52.6084	52.601	52.3322	51.9095	51.3823	50.8339	53.4055	53.5905	53.8707	58.2382	57.921	57.9271	57.1898	58.0231
145	2.3592	2.7551	2.5991	2.8692	2.5544	2.5184	2.7496	2.7367	2.6045	3.7626	3.6584	3.9484	3.9127	3.8177	3.7851	3.5863	3.5592	3.4664	5.1444	4.911	4.7166	2.8036	4.6355	5.2407	3.5494	3.3255	3.3811	3.394	3.0214	3.1749	3.0778	3.2125	3.3728		145	52.4729	52.4294	52.1536	51.9465	51.4604	50.6212	53.4055	53.8163	53.793	58.2497	57.9679	57.8751	57.1056	57.9611
146	2.368	2.7618	2.6037	2.8676	2.5931	2.4948	2.7247	2.7145	2.6256	3.8158	3.7012	3.9611	3.8983	3.8437	3.7659	3.594	3.5571	3.4912	5.188	4.9313	4.7669	2.8153	4.6835	5.2457	3.5035	3.4118	3.4339	3.3535	3.0101	3.1187	3.1565	3.2261	3.3566		146	52.5284	52.4923	52.1818	51.931	51.4566	50.7493	53.3075	53.6901	53.9825	58.2535	57.8841	57.9044	57.0984	57.9878
147	2.3619	2.7727	2.6021	2.8522	2.6137	2.4957	2.6697	2.7022	2.5588	3.8239	3.7142	4.0221	3.9105	3.8617	3.7372	3.5967	3.5493	3.4348	5.1869	4.9299	4.726	2.8217	4.752	5.3268	3.485	3.4128	3.4825	3.3912	3.0266	3.1129	3.177	3.2198	3.3598		147	52.3343	52.594	52.1915	51.9055	51.5035	50.8923	53.086	53.7147	53.9578	58.1542	57.8057	57.8756	57.0191	57.9237
148	2.4055	2.8464	2.6131	2.8918	2.6512	2.5517	2.6993	2.7355	2.6296	3.7561	3.6993	3.9855	3.9472	3.9245	3.7107	3.503	3.525	3.4291	5.234	4.9332	4.7027	2.8321	4.7922	5.3833	3.445	3.427	3.4933	3.3775	3.0316	3.1163	3.1662	3.3134	3.3901		148	52.3934	52.6667	52.0702	51.8325	51.4993	50.5316	53.0697	53.7423	54.0044	58.1132	57.7364	57.7993	56.9614	57.9776
149	2.3946	2.9266	2.5786	2.9187	2.6758	2.5613	2.6913	2.7243	2.5648	3.8052	3.6872	4.0187	3.9921	3.9298	3.7022	3.5272	3.5365	3.4944	5.2369	4.9742	4.7053	2.8192	4.7269	5.3829	3.4484	3.466	3.5008	3.363	2.9648	3.1528	3.1187	3.3101	3.3885		149	52.3435	52.8067	52.0084	51.8894	51.4867	50.5504	53.0624	53.6539	53.9392	58.1049	57.823	57.7937	56.9998	57.9527
150	2.4184	2.922	2.5461	2.8653	2.6602	2.5087	2.7188	2.7052	2.5442	3.8005	3.6809	4.0145	3.9785	3.9648	3.6874	3.5833	3.5713	3.4851	5.2175	4.9814	4.7524	2.8601	4.6782	5.3955	3.4531	3.4379	3.4869	3.3837	3.0192	3.1445	3.0816	3.2888	3.4177		150	52.417	52.8405	52.1341	51.79	51.6287	50.6492	53.1694	53.6428	53.7749	58.1359	57.829	57.8653	57.0284	58.066
151	2.4773	3.011	2.585	2.8512	2.6726	2.498	2.7424	2.7047	2.5512	3.8164	3.7508	4.0332	3.8967	4.0271	3.7235	3.5863	3.5383	3.4751	5.2364	4.9318	4.7366	2.8835	4.6621	5.4447	3.5122	3.3756	3.5117	3.4072	3.0405	3.1303	3.1046	3.2827	3.4532		151	52.2813	53.031	52.0697	51.7496	51.3625	50.668	53.1455	53.6956	53.916	58.1759	57.958	57.8528	57.1499	58.0595
152	2.4764	3.0019	2.6015	2.8795	2.6941	2.5474	2.7023	2.7963	2.556	3.8512	3.748	4.0555	3.9459	3.9994	3.7662	3.5578	3.569	3.5061	5.2502	4.9803	4.684	2.8987	4.6983	5.4718	3.4607	3.4567	3.5301	3.3776	3.0545	3.1338	3.0651	3.2793	3.4879		152	52.4047	53.0424	52.0666	51.8979	51.3835	50.7113	53.1038	53.6946	53.8485	58.0766	57.9955	57.9979	57.0884	58.0664
153	2.4255	3.0096	2.6134	2.8863	2.7028	2.5296	2.6938	2.7865	2.5211	3.895	3.7979	4.0981	3.9849	4.0075	3.7573	3.5938	3.6641	3.5002	5.2544	4.9965	4.6557	2.8995	4.7118	5.4407	3.505	3.4174	3.4877	3.3994	3.047	3.147	3.0822	3.2902	3.5485		153	52.3235	52.9647	52.142	51.8841	51.3639	50.7336	53.047	53.7705	53.7711	58.1716	57.9481	58.1118	57.0504	58.1789
154	2.4491	3.014	2.6047	2.8323	2.7666	2.5246	2.6339	2.7273	2.5398	3.8784	3.7611	4.1481	4.0034	4.0678	3.7991	3.5444	3.6618	3.5014	5.3123	4.9929	4.6954	2.9379	4.6886	5.4364	3.5227	3.4045	3.4822	3.3667	3.0676	3.1093	3.087	3.2239	3.544		154	52.4374	52.9136	52.0932	51.9601	51.2604	50.8636	52.9886	53.7155	53.8902	58.0796	57.8698	58.0262	57.0697	58.2555
155	2.5023	3.0195	2.6693	2.9023	2.7523	2.506	2.6788	2.7357	2.5007	3.8913	3.741	4.2129	4.0256	4.098	3.7945	3.6296	3.7178	3.4447	5.2706	4.9976	4.7436	2.9614	4.6323	5.4879	3.4808	3.4428	3.4042	3.3881	3.0828	3.1789	3.1127	3.2267	3.5118		155	52.6756	53.0983	52.1214	51.9881	51.175	50.6815	53.0722	53.5496	53.7725	58.2569	57.9894	57.9926	57.1442	58.3907
156	2.5027	2.9677	2.669	2.8015	2.7454	2.4934	2.716	2.7362	2.4864	3.8808	3.7771	4.2545	4.0363	4.0829	3.7874	3.6105	3.7084	3.4638	5.2847	5.0327	4.7628	3.0147	4.6673	5.5236	3.5361	3.3745	3.4514	3.3925	3.0697	3.1893	3.0749	3.2214	3.5392		156	52.6557	53.0555	52.2923	51.9012	51.1948	50.7136	53.0772	53.6691	53.8184	58.361	58.0163	58.0706	57.2705	58.2917
157	2.52	3.0202	2.6712	2.7717	2.7921	2.5339	2.7447	2.7163	2.4546	3.9336	3.7399	4.2643	4.046	4.0592	3.8053	3.6084	3.7379	3.4681	5.3518	5.0814	4.7437	3.0324	4.7378	5.5327	3.5589	3.3348	3.4395	3.4161	3.1605	3.2461	3.0512	3.1957	3.5456		157	52.7723	53.1485	52.2116	51.8832	51.3316	50.7679	53.1296	53.6574	53.7618	58.2732	57.9682	58.0849	57.3049	58.3182
158	2.5149	3.0188	2.7006	2.7728	2.8304	2.4982	2.7339	2.7479	2.5187	3.9634	3.7087	4.3128	4.0313	4.076	3.8825	3.5659	3.7463	3.4496	5.3881	5.1427	4.7582	3.0905	4.7683	5.5463	3.4917	3.3585	3.4213	3.4731	3.1378	3.1782	3.0229	3.2766	3.5568		158	52.8682	53.1593	52.3474	52.108	51.3548	50.686	53.4374	53.6043	53.7155	58.2644	57.8827	58.0127	57.3024	58.3636
159	2.5743	3.0445	2.6565	2.7994	2.8014	2.4955	2.6927	2.7658	2.564	3.9825	3.7128	4.3045	4.0767	4.0835	3.8885	3.5901	3.7242	3.4322	5.4	5.1788	4.7568	3.0857	4.7362	5.5848	3.4501	3.3823	3.4377	3.5192	3.1549	3.165	3.082	3.2524	3.586		159	53.0094	52.9769	52.3653	52.1241	51.4678	50.6925	53.3107	53.7416	53.8177	58.3218	58.0954	58.1103	57.3174	58.3126
160	2.5784	3.0362	2.7096	2.8091	2.7958	2.5553	2.6844	2.7853	2.5251	4.033	3.7061	4.3657	4.0808	4.1128	3.8228	3.5745	3.8057	3.4513	5.4455	5.1741	4.7856	3.1171	4.7877	5.6409	3.4849	3.4315	3.4664	3.5407	3.1524	3.1699	3.0514	3.2192	3.5554		160	53.0038	52.8747	52.3375	52.1038	51.3082	50.6746	53.2467	53.7917	53.8053	58.3672	58.1287	58.1727	57.4691	58.4604
161	2.5859	3.0769	2.6922	2.772	2.7779	2.4903	2.686	2.7616	2.5638	4.0268	3.6759	4.4002	4.0507	4.1187	3.8644	3.5246	3.7346	3.459	5.4448	5.1465	4.7801	3.0884	4.8451	5.6433	3.4843	3.3748	3.4705	3.4908	3.2186	3.1026	3.0856	3.2672	3.5865		161	52.8986	53.0665	52.3419	52.0431	51.3849	50.692	53.473	53.8822	53.914	58.2937	58.227	58.4015	57.5645	58.3557
162	2.6144	3.0716	2.6614	2.7924	2.7983	2.469	2.737	2.7032	2.5646	4.0818	3.6628	4.4257	4.1562	4.1868	3.9043	3.5542	3.6927	3.4201	5.3872	5.1396	4.8328	3.0946	4.8377	5.6585	3.5246	3.36	3.4562	3.4753	3.2306	3.1453	3.0684	3.275	3.6555		162	52.8302	53.0463	52.1722	52.0361	51.4165	50.617	53.609	53.8157	53.9053	58.1801	58.0976	58.3426	57.6687	58.4835
163	2.6352	3.0797	2.7572	2.761	2.8058	2.473	2.7903	2.7709	2.5202	4.1308	3.6675	4.4484	4.1831	4.192	3.9105	3.5719	3.7126	3.4523	5.3483	5.1682	4.8587	3.1151	4.832	5.7276	3.5462	3.385	3.4909	3.4824	3.2196	3.2229	3.0679	3.3286	3.6485		163	52.8685	53.0866	52.4555	52.0239	51.4161	50.6486	53.4543	54.0608	53.8831	58.2144	58.0948	58.2417	57.7008	58.3865
164	2.6499	3.0422	2.7477	2.7778	2.7863	2.5078	2.8049	2.7626	2.5826	4.1668	3.7473	4.4729	4.2149	4.2332	3.966	3.6301	3.7367	3.4494	5.3416	5.1302	4.8441	3.1121	4.8585	5.6695	3.5437	3.3696	3.4879	3.5964	3.2623	3.1455	3.0607	3.2829	3.5942		164	52.9036	52.9476	52.4921	52.0991	51.4749	50.7168	53.4074	53.8155	53.8325	58.1659	58.201	58.3596	57.5804	58.324
165	2.642	3.0403	2.7605	2.7218	2.8158	2.5007	2.8476	2.8197	2.5711	4.165	3.7516	4.4964	4.1663	4.2453	3.9706	3.5955	3.7578	3.4428	5.411	5.1507	4.858	3.0848	4.8377	5.7025	3.5868	3.4287	3.4894	3.6398	3.2437	3.1135	3.0706	3.245	3.6097		165	53.0376	53.0012	52.3548	52.0564	51.6146	50.7405	53.3942	53.8286	54.1103	58.2948	58.348	58.3794	57.3746	58.3294
166	2.6331	3.0868	2.8319	2.785	2.8338	2.5245	2.8409	2.8021	2.5891	4.1964	3.7881	4.4462	4.2398	4.2513	4.0732	3.6307	3.7175	3.4253	5.3985	5.209	4.8801	3.0737	4.8343	5.7123	3.5745	3.5077	3.4803	3.6369	3.2767	3.1964	3.0663	3.2845	3.6102		166	53.0216	52.9166	52.4287	52.0738	51.5375	50.854	53.4244	53.9159	54.0244	58.2549	58.3	58.1623	57.4255	58.282
167	2.681	3.0974	2.792	2.7821	2.8479	2.4468	2.8931	2.7782	2.5651	4.1533	3.7652	4.511	4.1829	4.27	4.1175	3.6452	3.6886	3.4892	5.4221	5.2449	4.8956	3.1501	4.8187	5.7136	3.5813	3.5002	3.5122	3.6258	3.2417	3.2151	3.088	3.3431	3.7039		167	52.9762	52.8237	52.3838	52.0311	51.579	51.0284	53.438	53.9127	53.9257	58.4182	58.2385	58.2564	57.4404	58.2776
168	2.6937	3.095	2.782	2.8097	2.9246	2.4987	2.8644	2.7455	2.5916	4.1143	3.8257	4.5179	4.1793	4.253	4.1318	3.6691	3.6766	3.4589	5.4024	5.3157	4.9728	3.1767	4.786	5.7773	3.579	3.5307	3.4351	3.69	3.2434	3.1253	3.0943	3.3677	3.6201		168	53.0311	52.7903	52.1939	52.1175	51.3802	51.0216	53.5832	53.8516	53.9999	58.2984	58.2925	58.2463	57.5413	58.1996
169	2.6565	3.1224	2.783	2.8161	2.8579	2.4477	2.8123	2.7235	2.6254	4.0952	3.825	4.4998	4.2184	4.259	4.2392	3.7064	3.6688	3.4605	5.4379	5.3555	5.001	3.151	4.8296	5.7401	3.5743	3.4996	3.5071	3.707	3.2082	3.1874	3.0747	3.3158	3.6805		169	53.0014	52.8961	52.1972	52.1397	51.4199	50.9645	53.4754	53.7124	53.8991	58.2222	58.1635	58.2741	57.6976	58.1199
170	2.6702	3.0453	2.7713	2.8047	2.8383	2.4738	2.7882	2.7403	2.5913	4.1036	3.7601	4.5292	4.2207	4.3404	4.2677	3.6812	3.703	3.4758	5.4445	5.374	5.0062	3.1595	4.8306	5.7193	3.5825	3.4862	3.5611	3.7159	3.1949	3.1125	3.0859	3.3112	3.6788		170	53.0137	52.8165	52.2579	52.1193	51.4519	51.1365	53.4264	53.5174	53.7543	58.378	58.0385	58.3255	57.6037	58.272
171	2.7237	2.9997	2.7443	2.8364	2.8345	2.4708	2.6965	2.719	2.6598	4.0631	3.8212	4.4946	4.2707	4.2687	4.294	3.6106	3.6792	3.503	5.4235	5.3875	4.984	3.126	4.8576	5.697	3.5791	3.5769	3.4701	3.7279	3.1973	3.1196	3.096	3.3014	3.6955		171	52.9542	52.7832	52.1995	52.1136	51.4539	50.942	53.4728	53.6649	53.7596	58.3925	58.0052	58.3415	57.5421	58.2219
172	2.7024	3.0232	2.7558	2.8519	2.8016	2.5245	2.6942	2.7536	2.6491	4.0506	3.8037	4.5065	4.2492	4.2956	4.2926	3.644	3.6724	3.5376	5.4022	5.37	4.986	3.1409	4.8271	5.7587	3.643	3.5967	3.4512	3.7004	3.1661	3.2144	3.1223	3.3477	3.7227		172	52.9118	52.7718	52.1393	51.9738	51.5339	50.9102	53.4655	53.6463	53.7345	58.3759	58.1996	58.2404	57.3878	58.1378
173	2.7236	3.0602	2.7562	2.8881	2.775	2.4839	2.6658	2.7334	2.6172	4.0744	3.9123	4.527	4.2607	4.2929	4.2868	3.6283	3.6856	3.5499	5.4052	5.3922	5.0116	3.1763	4.8023	5.7067	3.6304	3.6376	3.4467	3.7256	3.2207	3.1734	3.1198	3.4136	3.7535		173	53.0683	52.9589	52.2402	51.9272	51.5026	50.8422	53.4297	53.6453	53.6533	58.3639	58.2633	58.3855	57.5463	58.2108
174	2.6633	3.0241	2.7892	2.8701	2.7467	2.5165	2.6216	2.7463	2.6324	4.0932	3.9726	4.5252	4.2422	4.3078	4.2587	3.7008	3.6504	3.5326	5.4326	5.4056	5.0016	3.1912	4.8625	5.7529	3.6344	3.6568	3.478	3.7932	3.2034	3.1836	3.1339	3.4426	3.722		174	53.1374	52.8877	52.2245	51.7109	51.7137	50.7654	53.398	53.6062	53.6558	58.4945	58.2251	58.1628	57.5665	58.3186
175	2.6614	2.9853	2.7364	2.9257	2.714	2.5324	2.7073	2.8013	2.6192	4.0558	3.9711	4.5143	4.277	4.3321	4.2638	3.7841	3.7242	3.5823	5.4319	5.4029	5.0333	3.1796	4.8617	5.7413	3.7482	3.6914	3.5048	3.7887	3.2413	3.1517	3.168	3.417	3.6746		175	53.1205	53.0484	52.327	51.6369	51.7477	50.6179	53.3458	53.5932	53.8395	58.374	58.0526	58.2092	57.6546	58.1843
176	2.6416	2.9496	2.7754	2.9777	2.724	2.5685	2.6518	2.7863	2.6242	4.0641	3.9611	4.5523	4.3091	4.3033	4.1703	3.7931	3.7436	3.5863	5.448	5.3838	5.0843	3.1301	4.8294	5.7272	3.7477	3.7354	3.5608	3.7971	3.2444	3.0904	3.1125	3.3787	3.7409		176	53.1034	52.9076	52.4241	51.6493	51.8307	50.5505	53.3867	53.4937	53.8031	58.2632	58.1258	58.2493	57.6592	58.2996
177	2.6498	2.9492	2.7145	2.977	2.7373	2.5232	2.6764	2.8191	2.5517	4.1234	3.8911	4.4834	4.2589	4.3022	4.2007	3.801	3.8148	3.6126	5.3949	5.4398	5.0594	3.1041	4.8351	5.6536	3.7469	3.6557	3.6243	3.7575	3.2577	3.1217	3.2015	3.4618	3.7653		177	53.1302	52.8699	52.3414	51.5789	51.8324	50.6146	53.2865	53.6092	53.6857	58.3265	58.027	58.0503	57.642	58.2031
178	2.6603	2.9613	2.7383	2.8932	2.7295	2.5133	2.7389	2.8242	2.6052	4.1153	3.9034	4.5206	4.3185	4.352	4.1687	3.8218	3.8006	3.5596	5.4613	5.4065	5.0791	3.0995	4.8582	5.6921	3.6568	3.6693	3.6302	3.7297	3.2491	3.1126	3.2476	3.4484	3.6989		178	53.0882	52.9154	52.346	51.5131	51.7076	50.7157	53.4966	53.504	53.7483	58.3714	57.9322	58.0774	57.7572	58.2371
179	2.6977	2.9407	2.7881	2.874	2.7659	2.4993	2.7609	2.7936	2.6639	4.0993	3.9225	4.5065	4.4069	4.3224	4.2202	3.7908	3.7853	3.5544	5.4571	5.3906	5.1025	3.133	4.9308	5.717	3.6365	3.6867	3.5739	3.7342	3.3141	3.1289	3.2291	3.4305	3.7284		179	53.0605	52.9385	52.3563	51.4441	51.5621	50.6978	53.3756	53.4664	53.7267	58.5288	58.0428	57.9743	57.6885	58.2442
180	2.7523	2.9451	2.7831	2.8526	2.7652	2.5576	2.7266	2.7878	2.6251	4.0697	3.952	4.4529	4.379	4.3677	4.2936	3.7556	3.7882	3.5594	5.4333	5.3717	5.0783	3.1147	4.9312	5.746	3.6409	3.6669	3.4913	3.7107	3.3361	3.1117	3.253	3.4879	3.7377		180	52.9504	52.8453	52.2418	51.554	51.5152	50.6976	53.301	53.5095	53.669	58.4205	58.1885	57.9723	57.6851	58.2306
181	2.723	2.9858	2.8213	2.8599	2.7874	2.5779	2.6869	2.7873	2.5694	4.1092	4.0002	4.4795	4.4022	4.3864	4.2645	3.7896	3.7831	3.5804	5.4195	5.3966	5.0889	3.0932	4.9111	5.777	3.6456	3.6509	3.5415	3.6826	3.3858	3.167	3.3052	3.5261	3.7291		181	52.979	52.9482	52.235	51.3561	51.5454	50.7491	53.423	53.6223	53.6079	58.5257	58.2006	57.8861	57.7224	58.3389
182	2.7096	2.9394	2.8608	2.8363	2.8267	2.5828	2.6634	2.8447	2.6325	4.0695	3.9982	4.4807	4.4127	4.3981	4.2451	3.8059	3.792	3.6433	5.4161	5.347	5.0268	3.1045	4.9354	5.7817	3.629	3.6472	3.5868	3.6835	3.3777	3.1084	3.376	3.5514	3.7316		182	52.9849	53.0643	52.3371	51.3719	51.6332	50.878	53.487	53.7758	53.6822	58.2885	58.3096	57.927	57.5584	58.3422
183	2.6622	2.9462	2.9127	2.7903	2.8138	2.5811	2.6916	2.8566	2.5426	4.1169	4.0026	4.5199	4.4635	4.3813	4.2086	3.7748	3.8342	3.6519	5.4288	5.2987	5.0606	3.1189	4.9395	5.8587	3.6164	3.6129	3.5799	3.629	3.4043	3.1283	3.3732	3.508	3.7306		183	52.8647	53.0666	52.2348	51.3892	51.6255	50.7723	53.5158	53.6854	53.5584	58.3547	58.2353	57.9226	57.674	58.2909
184	2.6931	2.979	2.8928	2.8802	2.8355	2.5728	2.7697	2.8613	2.5692	4.0704	4.0122	4.4785	4.4756	4.4182	4.2465	3.7558	3.7965	3.721	5.4504	5.3229	5.067	3.1093	4.957	5.8333	3.6519	3.7293	3.6116	3.6592	3.446	3.1644	3.287	3.4975	3.673		184	52.8034	53.0701	52.2115	51.3438	51.7232	50.6797	53.5107	53.7822	53.444	58.2691	58.2182	57.9878	57.5748	58.3535
185	2.6615	3.0149	2.9619	2.9001	2.7873	2.5928	2.7306	2.8788	2.5957	4.0852	4.0314	4.4635	4.4238	4.3521	4.2556	3.7235	3.7745	3.7089	5.4695	5.3143	5.1149	3.1277	4.9347	5.8492	3.6838	3.7124	3.6136	3.6662	3.4972	3.1395	3.3403	3.556	3.6172		185	53.0083	53.2478	52.2853	51.2728	51.6581	50.8399	53.4188	53.6675	53.5278	58.2148	58.0831	58.091	57.5797	58.3005
186	2.6664	3.0344	2.9761	2.9012	2.8503	2.5816	2.7567	2.8895	2.6293	4.1029	4.1042	4.4864	4.3352	4.3481	4.3291	3.6709	3.7901	3.7474	5.4935	5.357	5.1034	3.1744	4.9638	5.8455	3.7071	3.7118	3.6521	3.6278	3.5027	3.1562	3.2978	3.591	3.6277		186	53.0356	52.9504	52.2547	51.2773	51.7091	50.7834	53.5047	53.7677	53.7057	58.2354	58.1335	58.1788	57.6989	58.1478
187	2.6195	3.0509	3.0187	2.9311	2.8821	2.5762	2.6913	2.7975	2.5736	4.1279	4.1172	4.5274	4.3185	4.358	4.3248	3.7277	3.7629	3.7603	5.4567	5.3822	5.1758	3.1721	4.9686	5.8726	3.7071	3.7018	3.6976	3.6093	3.4324	3.2301	3.3928	3.6029	3.6686		187	52.9597	52.8633	52.3665	51.2369	51.8086	50.7649	53.2489	53.7986	53.6575	58.2948	58.1065	58.2029	57.7001	58.244
188	2.5945	3.0563	3.0298	2.9288	2.8603	2.5228	2.7283	2.8587	2.5801	4.0806	4.1639	4.4806	4.323	4.3373	4.3265	3.7964	3.7776	3.7351	5.4605	5.4183	5.2149	3.2074	4.9974	5.8663	3.8038	3.6734	3.7044	3.6217	3.3873	3.2546	3.3481	3.5684	3.6616		188	52.8979	52.8427	52.2923	51.3869	51.8013	50.7699	53.1958	53.8529	53.7054	58.2873	58.1702	58.0922	57.4955	58.2746
189	2.6562	3.0897	3.0346	2.9403	2.8496	2.5653	2.729	2.8211	2.6115	4.0847	4.1841	4.5282	4.3388	4.3625	4.3184	3.7565	3.7374	3.7617	5.4478	5.4454	5.1932	3.2362	5.0209	5.8745	3.848	3.6577	3.7149	3.5629	3.3143	3.2543	3.3726	3.5876	3.6583		189	52.8847	52.8195	52.2493	51.3566	51.9126	50.5812	53.2913	53.7763	53.8503	58.1944	58.0868	58.0995	57.4457	58.3111
190	2.6717	3.1121	3.0318	2.9296	2.8878	2.5696	2.7725	2.853	2.5807	4.1296	4.1517	4.5364	4.36	4.4016	4.3756	3.737	3.7593	3.7676	5.4876	5.5001	5.2118	3.2066	5.0327	5.8818	3.8283	3.6729	3.7213	3.5994	3.319	3.2406	3.3318	3.5145	3.6757		190	52.9913	52.7584	52.164	51.3393	51.7626	50.6196	53.2857	53.7814	53.8109	58.1472	58.1507	58.1155	57.3807	58.3501
191	2.6359	3.0985	3.0349	2.9185	2.8351	2.5808	2.821	2.8595	2.5551	4.1942	4.1951	4.478	4.3708	4.438	4.3939	3.7386	3.7881	3.7725	5.4869	5.4519	5.192	3.1831	5.0655	5.8763	3.8498	3.7187	3.7088	3.6576	3.3	3.2858	3.328	3.4968	3.7589		191	52.9476	52.6964	52.0715	51.3292	51.7962	50.5012	53.392	53.774	53.7144	58.0857	58.0799	58.1965	57.4158	58.3927
192	2.5965	3.1033	3.0527	2.9311	2.9109	2.6099	2.788	2.8508	2.5229	4.1983	4.2299	4.4875	4.3294	4.4643	4.4189	3.6951	3.8004	3.8336	5.5321	5.4189	5.2484	3.1874	5.1007	5.845	3.8135	3.7666	3.6594	3.667	3.3166	3.2793	3.35	3.5349	3.7594		192	52.9627	52.6962	52.0126	51.1537	51.6693	50.4767	53.4241	53.971	53.9954	58.2031	58.0401	58.1392	57.4582	58.426
193	2.6653	3.1425	3.0574	2.9625	2.921	2.6466	2.8002	2.783	2.5922	4.2004	4.2824	4.5743	4.3275	4.4855	4.3867	3.7654	3.9125	3.7696	5.4699	5.4423	5.2705	3.2483	5.1788	5.8937	3.8084	3.7985	3.6106	3.68	3.3086	3.2515	3.3334	3.5601	3.7371		193	52.898	52.8492	52.0048	51.1009	51.6512	50.5641	53.3227	53.8652	54.1265	58.2417	58.0763	58.0209	57.3883	58.4323
194	2.6521	3.0724	3.0663	2.9552	2.9317	2.6688	2.745	2.809	2.5873	4.1876	4.254	4.6493	4.2983	4.4826	4.423	3.77	3.8839	3.7311	5.4997	5.4589	5.3234	3.2365	5.1811	5.9039	3.8411	3.7575	3.5317	3.6952	3.3561	3.2546	3.366	3.5772	3.7719		194	52.8099	52.8843	51.9641	51.1667	51.6588	50.5687	53.2939	53.8583	54.0199	58.0976	58.1042	58.0326	57.3905	58.4086
195	2.6382	3.0507	3.1209	2.9075	2.911	2.6241	2.74	2.7837	2.5233	4.1394	4.2372	4.6519	4.3142	4.4869	4.4729	3.7402	3.8854	3.7688	5.5623	5.4349	5.3636	3.3717	5.1661	5.8366	3.874	3.7413	3.5721	3.6419	3.3514	3.2741	3.3727	3.5376	3.8025		195	52.9843	52.9431	51.9657	51.3072	51.6569	50.7147	53.298	53.6819	54.1334	58.0793	58.1555	57.933	57.4241	58.4929
196	2.6642	3.1013	3.1491	2.9529	2.8929	2.6647	2.6947	2.8202	2.4679	4.163	4.2263	4.6205	4.2986	4.5173	4.4541	3.8212	3.8762	3.798	5.6202	5.3865	5.3232	3.344	5.221	5.8734	3.7924	3.7611	3.5291	3.5848	3.3619	3.3159	3.3576	3.5789	3.8272		196	53.036	52.9079	51.8474	51.2591	51.7931	50.7796	53.2923	53.8579	54.1012	58.1607	58.2464	57.9991	57.4164	58.5043
197	2.6441	3.0909	3.1463	2.9366	2.9499	2.6348	2.6325	2.8221	2.5721	4.1978	4.2373	4.6484	4.3501	4.4643	4.4587	3.7827	3.9276	3.8027	5.6121	5.4565	5.3082	3.3511	5.2072	5.917	3.8104	3.7069	3.5464	3.5899	3.3229	3.3282	3.4117	3.651	3.8167		197	52.9139	53.0243	51.983	51.2345	51.9344	50.7409	53.3447	54.1034	54.1657	58.1731	58.2807	58.0662	57.341	58.5251
198	2.6473	3.0799	3.1616	2.9519	2.9234	2.6022	2.633	2.84	2.5244	4.2151	4.2186	4.6402	4.3488	4.5252	4.443	3.8243	3.905	3.8044	5.6361	5.4343	5.3306	3.3643	5.2613	5.8639	3.8105	3.6878	3.5203	3.5545	3.3271	3.3197	3.3568	3.6618	3.8422		198	52.9973	52.8967	52.0141	51.2955	51.7009	50.9779	53.2113	54.0485	54.0744	58.2062	58.2349	58.1387	57.4251	58.6089
199	2.646	3.0274	3.1355	2.9969	2.9573	2.5805	2.7033	2.8818	2.4933	4.1984	4.2256	4.6924	4.3625	4.5221	4.4681	3.7769	3.8987	3.803	5.7034	5.4799	5.3524	3.3993	5.2143	5.9303	3.7901	3.7718	3.4781	3.5298	3.286	3.3866	3.3628	3.6737	3.8354		199	53.0973	52.7751	52.2795	51.3423	51.4885	50.9576	53.4538	54.1995	54.0643	58.1348	58.2167	58.1923	57.5097	58.7018
200	2.6608	3.0508	3.0836	3.0297	2.9314	2.581	2.7085	2.8867	2.5379	4.2577	4.2004	4.6744	4.3308	4.4903	4.4245	3.8131	3.9375	3.8127	5.7263	5.523	5.3637	3.3786	5.2551	5.9033	3.7945	3.7296	3.5445	3.5141	3.3146	3.435	3.3735	3.61	3.8312		200	53.0445	52.6514	52.2901	51.4592	51.5487	51.0353	53.286	54.2169	53.9715	58.2695	58.163	58.1272	57.2972	58.6004
201	2.6295	2.98	3.0884	3.0296	2.9582	2.572	2.7604	2.9006	2.5501	4.3017	4.1939	4.6798	4.3731	4.4385	4.384	3.7517	3.9042	3.8024	5.7636	5.5517	5.3665	3.3427	5.2201	5.882	3.8119	3.7258	3.5533	3.5638	3.3797	3.3964	3.3004	3.5975	3.8079		201	53.0309	52.7311	52.4283	51.4116	51.6496	50.8847	53.154	54.17	53.8982	58.1824	58.1795	58.0524	57.4281	58.6348
202	2.6553	3.0321	3.1238	3.006	2.882	2.5673	2.7496	2.8716	2.5076	4.2803	4.2325	4.7302	4.3713	4.4292	4.3776	3.7948	3.8884	3.8512	5.743	5.5821	5.3153	3.3974	5.2241	5.9103	3.8211	3.7398	3.6597	3.5424	3.3627	3.4411	3.3216	3.6104	3.8676		202	52.9895	52.7361	52.3749	51.3747	51.663	50.7047	53.1309	54.2246	53.8422	58.2234	58.1541	57.981	57.3241	58.737
203	2.6301	3.0341	3.1381	3.0855	2.9301	2.5663	2.7467	2.933	2.5203	4.3395	4.2014	4.7447	4.3848	4.4105	4.44	3.8099	3.8901	3.85	5.7347	5.6394	5.3317	3.4112	5.2387	5.863	3.7838	3.73	3.6566	3.563	3.3998	3.5005	3.2883	3.5854	3.9231		203	52.9185	52.7555	52.3822	51.3197	51.6576	50.6874	53.0816	54.3631	53.8812	58.2664	58.0451	58.0541	57.304	58.7158
204	2.6231	3.0473	3.0985	3.0381	2.8959	2.6199	2.7356	2.9479	2.5861	4.3896	4.2499	4.7693	4.4006	4.4278	4.3833	3.7054	3.8872	3.8795	5.7009	5.7119	5.3199	3.4233	5.2206	5.8528	3.7961	3.7538	3.6964	3.5864	3.4554	3.4826	3.3689	3.6339	3.9208		204	52.9228	52.7066	52.4473	51.2813	51.7522	50.593	53.2023	54.3524	53.9795	58.3169	58.0501	58.1244	57.2044	58.6555
205	2.6584	3.1069	3.0779	3.0143	2.8689	2.6537	2.7465	2.8876	2.5239	4.4182	4.2517	4.8022	4.3891	4.4386	4.3967	3.7946	3.9127	3.8979	5.7034	5.6945	5.2685	3.4221	5.2177	5.8871	3.8915	3.7162	3.6433	3.6341	3.4732	3.4178	3.4002	3.5519	3.9551		205	52.9841	52.6962	52.4303	51.2616	51.7486	50.5142	53.1108	54.2632	54.0344	58.0855	58.0652	58.0637	57.2975	58.6175
206	2.6598	3.1606	3.0815	3.0096	2.9251	2.6341	2.7443	2.8598	2.4976	4.3938	4.254	4.8196	4.4341	4.4679	4.3582	3.7977	3.9154	3.9295	5.737	5.779	5.287	3.4262	5.1785	5.8493	3.9164	3.7249	3.5862	3.6431	3.5044	3.4194	3.3901	3.6296	3.8874		206	52.9523	52.6299	52.4212	51.1656	51.7304	50.5896	53.1626	54.2135	54.0886	58.0025	58.0124	58.1862	57.2893	58.503
207	2.7184	3.1675	3.0786	2.9626	2.8662	2.6333	2.7183	2.8663	2.5235	4.3999	4.2694	4.8144	4.3975	4.3712	4.2853	3.7915	3.8856	3.9524	5.7525	5.748	5.3255	3.4494	5.2475	5.8643	3.9545	3.7158	3.5832	3.698	3.5383	3.4678	3.3257	3.6082	3.8597		207	53.1459	52.5886	52.4989	51.2878	51.6804	50.7434	53.3241	54.2936	54.1033	57.9962	58.0357	58.3023	57.3866	58.4651
208	2.7353	3.1855	3.0807	2.937	2.9016	2.6289	2.7252	2.8942	2.5291	4.4182	4.3663	4.7862	4.4075	4.3114	4.3107	3.7931	3.9092	3.9805	5.8275	5.8131	5.28	3.4701	5.258	5.8718	3.9544	3.7035	3.6116	3.6575	3.5339	3.5034	3.3151	3.6021	3.8525		208	53.3122	52.4601	52.1716	51.3914	51.848	50.8148	53.2572	54.5161	54.228	58.0431	58.0745	58.1459	57.4798	58.4349
209	2.7369	3.1396	3.0982	2.9658	2.9177	2.6407	2.8087	2.8972	2.5487	4.4142	4.3639	4.7764	4.4264	4.3151	4.24	3.7961	3.9	4.008	5.8148	5.8132	5.3054	3.4459	5.2682	5.9042	4.0031	3.7171	3.6272	3.6904	3.521	3.4473	3.3802	3.6209	3.833		209	53.3826	52.3282	52.2866	51.279	51.9026	50.7109	53.2473	54.5197	54.3771	58.0022	57.9806	58.0435	57.4922	58.4277
210	2.78	3.15	3.152	2.9305	2.874	2.6093	2.7986	2.9	2.5606	4.4433	4.3264	4.8018	4.4641	4.3112	4.2718	3.8317	3.8343	4.0124	5.8349	5.8048	5.3145	3.4589	5.2505	5.9075	4.0811	3.7267	3.7037	3.6782	3.5252	3.4212	3.412	3.5266	3.8694		210	53.4142	52.4091	52.3414	51.3158	51.8533	50.5926	53.2095	54.6176	54.2857	58.0005	58.2543	58.0734	57.4772	58.489
211	2.8246	3.1518	3.1125	2.8872	2.8741	2.6532	2.7655	2.9326	2.4884	4.4715	4.3211	4.8408	4.4107	4.3406	4.2863	3.8952	3.8812	4.0083	5.7771	5.8609	5.3977	3.5015	5.2082	5.903	4.0462	3.7567	3.6766	3.6475	3.5331	3.4597	3.4228	3.5147	3.8317		211	53.4059	52.5575	52.343	51.363	51.7161	50.6599	53.2261	54.6305	54.261	58.0514	58.1809	58.132	57.5405	58.4942
212	2.8166	3.1573	3.0903	2.9691	2.8928	2.6459	2.8175	2.9193	2.4845	4.4932	4.3049	4.8176	4.4172	4.4127	4.2729	3.9357	3.8993	4.01	5.8035	5.8147	5.4202	3.5327	5.279	5.9367	4.0776	3.7434	3.6611	3.6137	3.5611	3.4053	3.4724	3.5981	3.8065		212	53.37	52.4252	52.337	51.464	51.6703	50.8171	53.3323	54.5418	54.1089	57.9865	58.2811	57.9397	57.4528	58.6343
213	2.8804	3.1404	3.0962	3.0026	2.9567	2.6452	2.7795	2.9187	2.4697	4.529	4.3334	4.8566	4.4478	4.4661	4.2861	3.955	3.9142	4.0237	5.7394	5.8175	5.4217	3.5299	5.2285	6.0199	4.0476	3.7262	3.6968	3.6729	3.5488	3.445	3.4785	3.6159	3.8689		213	53.3434	52.4276	52.0916	51.5904	51.6178	50.9129	53.3803	54.5214	53.9967	57.9363	58.2154	57.9267	57.532	58.7236
214	2.829	3.167	3.151	2.9907	2.9772	2.6649	2.809	2.9646	2.51	4.4675	4.3485	4.9208	4.4222	4.489	4.2708	3.9285	3.9284	4.0023	5.7403	5.8179	5.4145	3.5715	5.2246	6.0468	4.042	3.6861	3.6702	3.5862	3.5343	3.4367	3.4594	3.5591	3.899		214	53.2933	52.4447	52.219	51.3998	51.6379	50.8241	53.364	54.6803	54.2957	57.7174	58.2467	58.0028	57.4641	58.6306
215	2.839	3.1738	3.1947	2.9963	3.0183	2.6782	2.8153	2.9917	2.5373	4.4614	4.373	4.9212	4.4147	4.4856	4.2694	3.9499	3.9664	4.0439	5.7536	5.8143	5.4425	3.63	5.2399	6.0798	4.0437	3.7059	3.6971	3.6235	3.5226	3.4656	3.4529	3.5549	3.891		215	53.3908	52.3888	52.1761	51.5202	51.588	50.8746	53.2702	54.7585	54.3547	57.6172	58.2563	58.0536	57.6123	58.5967
216	2.8493	3.207	3.1319	3.0477	2.9297	2.7075	2.7156	2.938	2.5389	4.5187	4.3876	4.8841	4.4248	4.4673	4.3091	3.9958	3.943	4.112	5.6982	5.8491	5.379	3.5592	5.1824	6.0839	4.0576	3.7067	3.5956	3.6499	3.5328	3.4309	3.4526	3.6138	3.8587		216	53.2487	52.2505	52.2356	51.4944	51.6498	50.9319	53.2583	54.6859	54.3122	57.7534	58.2204	57.9619	57.6037	58.5736
217	2.8047	3.2688	3.1568	3.0371	2.9526	2.7318	2.679	2.9869	2.549	4.5168	4.3392	4.876	4.403	4.5283	4.3098	4.0005	3.9479	4.1572	5.7416	5.8813	5.4165	3.5635	5.2111	6.1193	4.0838	3.8065	3.6415	3.568	3.5782	3.4136	3.4952	3.5586	3.8559		217	53.2986	52.2585	52.1811	51.5404	51.7935	50.813	53.1698	54.7237	54.3124	57.8789	58.2232	58.0808	57.5141	58.5122
218	2.7748	3.2814	3.1124	3.0202	2.9417	2.7803	2.6709	2.9676	2.4975	4.5247	4.3864	4.8544	4.3142	4.5332	4.3352	3.9716	3.9584	4.1508	5.7209	5.9099	5.4619	3.5823	5.2272	6.1642	4.048	3.7972	3.6522	3.6266	3.5233	3.3824	3.5046	3.6201	3.8313		218	53.1919	52.4248	52.1385	51.5507	51.7329	50.686	52.9845	54.64	54.227	57.8526	58.3051	57.9366	57.3897	58.4823
219	2.8422	3.2893	3.1422	3.0072	2.9113	2.7957	2.6903	3.0079	2.4504	4.525	4.3944	4.8961	4.2843	4.5301	4.2708	4.0099	4.0132	4.098	5.7213	5.9547	5.4116	3.5931	5.2501	6.1331	4.0719	3.7994	3.7806	3.5548	3.5174	3.4182	3.486	3.6132	3.937		219	53.2665	52.3435	52.0866	51.6176	51.58	50.5563	53.088	54.4801	54.2195	57.9317	58.3367	57.9888	57.439	58.4072
220	2.909	3.3263	3.1627	2.9789	2.9726	2.7787	2.6694	2.9881	2.5218	4.5681	4.3348	4.8898	4.2633	4.5353	4.2892	4.0361	4.0258	4.0818	5.6751	5.9677	5.435	3.529	5.229	6.1955	4.0826	3.792	3.7097	3.5953	3.5264	3.3681	3.5028	3.6863	3.9081		220	53.4481	52.5285	52.2216	51.7457	51.3845	50.6454	53.1167	54.3497	54.4287	57.8703	58.3321	58.1434	57.3509	58.3483
221	2.8446	3.2864	3.1721	2.9171	2.9787	2.7791	2.7678	2.9518	2.5143	4.5786	4.2859	4.8688	4.2624	4.613	4.3038	4.067	4.0025	4.1244	5.606	5.953	5.5079	3.5248	5.2867	6.1806	4.0959	3.784	3.6505	3.5885	3.5362	3.4025	3.4941	3.7184	3.8948		221	53.5586	52.4195	52.2398	51.7133	51.5729	50.6543	53.2545	54.4247	54.4235	57.8121	58.3533	58.0529	57.2657	58.4249
222	2.875	3.256	3.168	2.9713	3.01	2.7105	2.7298	2.8852	2.5031	4.608	4.2207	4.8874	4.2572	4.6431	4.3037	4.074	3.945	4.0999	5.5208	6.0162	5.5153	3.5419	5.3201	6.145	4.1034	3.8024	3.6548	3.55	3.5805	3.4015	3.4918	3.731	3.9397		222	53.544	52.2412	52.2944	51.9125	51.4303	50.6951	53.2404	54.2032	54.3485	57.7137	58.1325	58.0484	57.2266	58.5105
223	2.8942	3.2708	3.2361	2.9575	3.026	2.7004	2.7268	2.8856	2.5246	4.6306	4.2255	4.911	4.2173	4.6443	4.2733	4.0635	3.9217	4.175	5.6058	5.9554	5.5268	3.5067	5.3253	6.1165	4.1239	3.8134	3.6419	3.6101	3.5813	3.3895	3.5132	3.7487	3.92		223	53.5565	52.2875	52.3156	51.9093	51.4121	50.6124	53.1987	54.1237	54.3558	57.6216	58.1952	57.9229	57.4117	58.4966
224	2.8997	3.25	3.2716	2.9617	2.9411	2.7014	2.6771	2.9843	2.5256	4.616	4.264	4.9385	4.2619	4.6235	4.301	4.1311	3.9092	4.2105	5.6234	5.9426	5.6591	3.4619	5.3409	6.1472	4.1288	3.8201	3.6585	3.5307	3.5551	3.3875	3.5365	3.7185	3.8785		224	53.5767	52.4098	52.1731	51.9188	51.4732	50.6777	53.3928	54.2255	54.2672	57.7787	58.1392	58.0588	57.295	58.2764
225	2.8309	3.2189	3.2674	2.969	2.9667	2.7241	2.6863	3.0364	2.501	4.5766	4.3735	4.9074	4.1933	4.6048	4.2113	4.2114	3.9653	4.2233	5.6171	5.9897	5.7249	3.5646	5.393	6.1034	4.0733	3.8413	3.6331	3.5308	3.577	3.3236	3.569	3.734	3.8884		225	53.3941	52.3047	52.1506	51.8782	51.3881	50.806	53.3999	54.4276	54.2125	57.8204	58.1391	58.0761	57.2116	58.2051
226	2.7926	3.2235	3.2771	2.974	2.9729	2.7894	2.7466	3.0495	2.4565	4.6508	4.3407	4.9539	4.237	4.6103	4.2261	4.164	3.9838	4.1916	5.5744	5.9842	5.7361	3.5562	5.3816	6.1346	4.0937	3.9248	3.6745	3.5448	3.5765	3.3333	3.5311	3.7403	4.0069		226	53.3536	52.1293	52.1148	51.8373	51.4907	50.7633	53.3636	54.3612	54.2258	57.9426	58.1874	58.0557	57.1922	58.2831
227	2.8102	3.1656	3.2164	3.0274	3.028	2.7929	2.7145	3.0484	2.3956	4.7258	4.3206	4.9479	4.2167	4.6352	4.2745	4.1718	3.9507	4.204	5.581	5.9555	5.7033	3.5475	5.3258	6.1206	4.1643	3.9168	3.6039	3.5486	3.5658	3.3263	3.563	3.7751	4.0082		227	53.2744	52.1132	52.4229	51.7486	51.478	50.8145	53.5908	54.2634	54.1624	57.9669	58.218	58.0797	57.3145	58.3533
228	2.8587	3.1719	3.1971	3.0215	3.0214	2.7823	2.7229	3.0018	2.4	4.7212	4.3616	4.9121	4.2035	4.6274	4.2473	4.1513	4.0285	4.1766	5.5838	6.03	5.7124	3.5703	5.3423	6.1409	4.1499	3.9089	3.6364	3.5552	3.6125	3.3242	3.5597	3.8815	3.9739		228	53.4792	52.2664	52.336	51.6714	51.5336	50.6896	53.5376	54.1838	54.2446	58.0472	58.2861	58.1446	57.2434	58.2846
229	2.9035	3.1606	3.2009	3.027	3.0357	2.8232	2.7137	3.0088	2.4188	4.8137	4.3787	4.9596	4.2099	4.6455	4.2543	4.1564	4.0692	4.2526	5.5906	5.9976	5.7188	3.5298	5.3027	6.1482	4.2156	3.8983	3.6538	3.6307	3.5933	3.3051	3.6068	3.8893	3.9054		229	53.4745	52.2193	52.3959	51.7344	51.5021	50.7451	53.5068	54.4445	54.2858	57.9568	58.141	58.0914	57.3139	58.21
230	2.8703	3.0885	3.2274	3.005	3.0253	2.8027	2.6774	3.0256	2.4883	4.8668	4.3556	4.9797	4.2534	4.555	4.2322	4.136	4.1075	4.2159	5.5773	6.0165	5.704	3.548	5.3244	6.187	4.2272	3.9284	3.7199	3.6777	3.6079	3.2865	3.549	3.9476	3.9759		230	53.3485	52.1889	52.3564	51.675	51.3969	50.5511	53.496	54.4101	54.1437	57.8753	58.1254	58.1446	57.3182	57.9238
231	2.8528	3.0641	3.2505	2.9967	3.0078	2.8053	2.6267	2.9861	2.4773	4.8149	4.3786	4.9851	4.1752	4.5142	4.268	4.1331	4.1402	4.2249	5.5605	6.0383	5.7464	3.5398	5.3008	6.1852	4.2779	3.9528	3.6891	3.697	3.6244	3.2337	3.5433	3.936	3.9989		231	53.5148	52.0527	52.2603	51.833	51.3714	50.5601	53.3805	54.6001	54.1915	57.8798	58.2576	58.0817	57.2774	58.001
232	2.8805	3.0483	3.3059	2.9796	2.9547	2.8234	2.651	2.9845	2.5186	4.8128	4.3476	4.9713	4.2352	4.5542	4.3298	4.1399	4.1223	4.2085	5.5393	6.0582	5.7176	3.5808	5.3485	6.222	4.2482	3.898	3.737	3.7674	3.6321	3.2085	3.5315	3.8962	3.9943		232	53.4815	52.0685	52.3826	51.8849	51.6235	50.6579	53.3239	54.7341	54.157	58.0456	58.1622	58.0865	57.4133	57.9597
233	2.8607	3.1288	3.3389	2.9654	2.964	2.7808	2.6316	2.9502	2.5159	4.8013	4.3273	4.9825	4.1818	4.5387	4.3945	4.1418	4.0762	4.1921	5.5926	6.0732	5.7577	3.55	5.3728	6.2429	4.2919	3.8648	3.7218	3.8373	3.631	3.2206	3.5694	3.9098	4.023		233	53.6165	52.1949	52.3626	52.0317	51.5734	50.5842	53.3903	54.5969	54.0895	57.9247	58.0813	58.0769	57.4196	57.8919
234	2.8727	3.1378	3.3255	2.9456	2.9699	2.7731	2.6734	2.9275	2.4804	4.8216	4.3636	4.956	4.1349	4.5099	4.4966	4.144	4.0798	4.1976	5.5861	6.1122	5.7418	3.5963	5.4176	6.2224	4.2948	3.8925	3.7774	3.8606	3.5882	3.2587	3.6626	3.8408	4.0496		234	53.6081	52.0591	52.3565	51.8799	51.5445	50.4833	53.3677	54.6421	54.138	57.8319	58.1698	58.0362	57.3291	57.8342
235	2.9268	3.1394	3.3103	2.9491	2.9592	2.7291	2.6818	2.9314	2.478	4.8154	4.3774	4.964	4.1372	4.5675	4.5644	4.1097	4.1533	4.1985	5.6478	6.1279	5.7434	3.5553	5.5434	6.2641	4.311	3.8317	3.7674	3.8892	3.6063	3.2459	3.6284	3.8854	4.0206		235	53.6322	52.0706	52.3467	51.8922	51.6855	50.4684	53.324	54.4822	54.0453	57.8865	58.193	58.0431	57.345	57.9498
236	2.8895	3.0706	3.2254	2.9619	2.9732	2.6958	2.6962	2.9988	2.4736	4.7882	4.4411	4.9398	4.165	4.5335	4.5245	4.084	4.1469	4.2618	5.6489	6.1616	5.8104	3.5726	5.5039	6.2307	4.2863	3.8471	3.7095	3.8658	3.5951	3.2611	3.5777	3.8293	4.0512		236	53.6386	52.0903	52.3251	51.9414	51.731	50.7103	53.3268	54.5194	53.9911	57.9091	58.244	57.9355	57.4315	57.8849
237	2.8684	3.1331	3.194	2.9567	3.0039	2.6788	2.7047	3.0762	2.4694	4.8256	4.3982	5.0084	4.166	4.4923	4.5338	4.0603	4.1828	4.2838	5.6662	6.2536	5.78	3.5544	5.5053	6.3212	4.2779	3.8394	3.7794	3.8943	3.6092	3.2164	3.5908	3.8266	4.0565		237	53.5926	52.0495	52.1227	51.8545	51.8409	50.695	53.2897	54.5417	54.0398	57.8152	58.1334	58.1053	57.3973	57.9009
238	2.9467	3.134	3.1894	2.9684	3.0132	2.6523	2.7994	3.0776	2.457	4.846	4.4468	4.985	4.1699	4.5168	4.4576	4.0977	4.1564	4.3076	5.6455	6.259	5.8139	3.536	5.4562	6.357	4.2459	3.8582	3.7565	3.9005	3.5796	3.1759	3.5899	3.8404	4.0967		238	53.6413	52.1653	52.1658	51.8785	51.6722	50.8305	53.4018	54.6276	54.1319	57.9235	58.1896	57.8576	57.2552	57.8108
239	3.0409	3.1148	3.2796	2.9883	3.014	2.6595	2.809	3.0833	2.4778	4.8486	4.4215	5.0034	4.2128	4.4944	4.4279	4.1173	4.1337	4.2909	5.6371	6.3021	5.8622	3.4913	5.5252	6.4161	4.2528	3.8929	3.7719	3.8889	3.542	3.1448	3.6042	3.8894	4.0749		239	53.4884	52.1522	52.2629	51.8162	51.6346	50.9514	53.4926	54.6198	54.0931	57.9034	58.2737	57.8468	57.2961	57.8305
240	3.0553	3.1017	3.2783	2.9683	3.0661	2.6736	2.8476	3.0725	2.5377	4.8645	4.4011	5.0319	4.2494	4.5654	4.3809	4.1275	4.1617	4.2768	5.639	6.3261	5.8198	3.5052	5.5512	6.4463	4.2077	3.9329	3.7873	3.8372	3.4819	3.1867	3.5419	3.9402	4.1062		240	53.5379	52.2937	52.1516	51.7636	51.5592	50.9719	53.3863	54.6266	54.2874	57.8827	58.0841	58.0608	57.3409	57.7943
241	3.1423	3.1523	3.2774	2.9595	3.0616	2.6624	2.8677	3.0854	2.5334	4.8515	4.4366	5.0152	4.2807	4.5147	4.4773	4.2108	4.186	4.2704	5.6526	6.3939	5.8945	3.4618	5.5752	6.5031	4.2095	3.9378	3.7482	3.8092	3.5712	3.215	3.6156	3.8647	4.0439		241	53.7142	52.3788	52.0318	51.7096	51.725	50.8885	53.3272	54.5347	54.2285	58.0153	58.1578	58.0075	57.2856	57.8506
242	3.0819	3.2214	3.2571	2.9028	3.0431	2.6629	2.8947	3.1082	2.5449	4.8917	4.4101	5.0302	4.3157	4.4974	4.4795	4.2146	4.2247	4.3206	5.679	6.358	5.8832	3.4482	5.5594	6.4696	4.2096	3.9848	3.7958	3.8266	3.5925	3.2404	3.6515	3.8845	4.0915		242	53.5403	52.5479	52.1749	51.7723	51.5526	50.9419	53.2265	54.6691	54.34	57.9838	58.134	57.9822	57.3293	58.0159
243	3.1455	3.2508	3.2537	2.9211	3.0557	2.6548	2.8957	3.1013	2.5229	4.8431	4.447	5.0233	4.3144	4.5121	4.4768	4.1547	4.2112	4.3314	5.7199	6.3745	5.8979	3.5191	5.6104	6.4891	4.1131	3.9197	3.7728	3.868	3.5719	3.2544	3.6083	3.8666	4.0032		243	53.6118	52.4642	52.1874	51.8119	51.7088	50.8203	53.3679	54.5697	54.2738	57.9362	58.1261	57.8884	57.3358	58.0199
244	3.1124	3.3031	3.2564	2.9187	3.0151	2.6407	2.8781	3.1268	2.5209	4.9099	4.4709	5.0216	4.3265	4.5015	4.508	4.1398	4.182	4.3801	5.7343	6.3869	5.9742	3.4998	5.6623	6.5769	4.1658	3.9148	3.8253	3.8277	3.5804	3.3372	3.5737	3.8835	4.0116		244	53.6655	52.571	52.2628	51.8617	51.5795	50.8502	53.1617	54.6867	54.3424	57.8486	58.1001	57.941	57.4258	57.935
245	3.1627	3.3066	3.2669	2.9318	3.025	2.6756	2.868	3.1268	2.5556	4.9699	4.474	5.0353	4.2679	4.516	4.5337	4.1689	4.1576	4.4245	5.7222	6.3864	6.0429	3.4968	5.7192	6.6165	4.2729	3.9894	3.8487	3.8101	3.5481	3.3105	3.5952	3.9089	4.0575		245	53.6407	52.7483	52.2985	51.8158	51.5911	50.9103	53.1563	54.516	54.2699	57.8382	58.0937	57.9114	57.4568	57.8425
246	3.1634	3.2883	3.2408	2.96	3.0266	2.7052	2.9074	3.0872	2.5954	4.9803	4.5182	5.0254	4.2819	4.501	4.5362	4.1439	4.1772	4.465	5.7163	6.3838	6.1125	3.5468	5.7877	6.5923	4.2197	3.9976	3.8156	3.8437	3.5265	3.3753	3.6095	3.9028	4.0443		246	53.4582	52.597	52.2367	51.7976	51.659	50.7944	53.2886	54.557	54.3194	57.8609	58.1011	57.9682	57.3947	57.7834
247	3.1409	3.3093	3.282	3.0038	3.0195	2.7059	2.9508	3.0898	2.5794	4.9727	4.5653	5.0077	4.3134	4.5175	4.5749	4.143	4.1792	4.4675	5.7148	6.4024	6.1004	3.5124	5.8363	6.5834	4.2374	4.021	3.8377	3.7997	3.5111	3.4094	3.5742	3.988	4.0927		247	53.4141	52.5701	52.3244	51.7706	51.5605	50.8378	53.3869	54.5524	54.2668	57.9716	58.1011	57.8641	57.4031	57.9602
248	3.1395	3.3282	3.2701	3.0012	3.0464	2.7201	2.9619	3.1042	2.6473	4.9856	4.5947	5.0009	4.3139	4.5481	4.545	4.1994	4.1611	4.4647	5.7109	6.4481	6.1048	3.5115	5.8722	6.5858	4.2511	4.0304	3.7926	3.8264	3.4935	3.4039	3.5723	3.9896	3.9876		248	53.5878	52.3862	52.2781	51.8253	51.4238	50.8644	53.2519	54.4695	54.359	57.9609	58.1783	58.0328	57.5256	57.8953
249	3.1511	3.2828	3.3117	2.9904	3.0703	2.6575	2.9752	3.1194	2.6245	4.9338	4.5842	5.0651	4.3087	4.527	4.5745	4.2435	4.1837	4.492	5.7297	6.3375	6.1644	3.5525	5.8896	6.5511	4.2887	3.9762	3.794	3.7858	3.5043	3.4009	3.5848	3.9537	4.0435		249	53.5532	52.5301	52.581	51.9017	51.2896	50.9806	53.204	54.5442	54.2994	57.9015	58.2099	57.9349	57.5672	57.9624
250	3.2172	3.2901	3.2888	3.0253	3.0878	2.7163	2.9221	3.1517	2.6184	4.9324	4.5616	5.0872	4.3296	4.5453	4.5348	4.2025	4.2533	4.5296	5.7141	6.323	6.2099	3.612	5.8965	6.5596	4.3431	4.0156	3.8188	3.7953	3.4816	3.3936	3.594	4.0085	3.9465		250	53.6846	52.5728	52.5593	51.9744	51.4201	51.0454	53.1343	54.7234	54.2824	57.8892	58.1843	58.0485	57.4937	58.0046
251	3.156	3.2581	3.2791	3.0642	3.0867	2.7228	2.88	3.0826	2.5639	4.9102	4.6357	5.07	4.3146	4.584	4.5185	4.2127	4.2327	4.5578	5.6986	6.3338	6.2187	3.6089	5.9031	6.571	4.3832	3.971	3.7345	3.7935	3.503	3.431	3.6108	3.9474	3.9216		251	53.7314	52.5869	52.4879	51.9417	51.5704	51.1359	53.1382	54.6823	54.1909	57.8089	58.4549	57.9792	57.4263	58.0468
252	3.1493	3.2954	3.2808	3.0608	3.1435	2.717	2.8749	3.0398	2.5821	4.8831	4.6849	5.1414	4.2565	4.5263	4.523	4.1956	4.2631	4.529	5.7576	6.3291	6.2822	3.5958	6.0143	6.5935	4.3959	3.9714	3.6974	3.8086	3.4702	3.4316	3.6105	3.9749	3.9714		252	53.7482	52.3651	52.4917	51.9316	51.7537	50.929	53.1651	54.6056	54.3176	57.6847	58.4673	58.1305	57.4372	58.1473
253	3.1194	3.279	3.3026	3.028	3.1636	2.6907	2.8363	3.0341	2.582	4.8955	4.7606	5.1294	4.3076	4.5166	4.599	4.2216	4.2787	4.622	5.6951	6.3236	6.337	3.5407	5.9428	6.6267	4.4794	4.0147	3.7104	3.8627	3.5028	3.4557	3.6066	3.8819	4.0242		253	53.8211	52.4329	52.4145	51.8738	51.7841	51.0531	53.2134	54.7209	54.4325	57.646	58.5376	58.1076	57.5124	58.0633
254	3.1027	3.315	3.2877	3.0155	3.1291	2.7168	2.7925	3.0636	2.6172	4.8315	4.7618	5.0996	4.3057	4.5363	4.6021	4.2728	4.2965	4.6378	5.7416	6.4069	6.3522	3.5939	5.9656	6.5469	4.5221	4.0547	3.7438	3.9048	3.4778	3.4167	3.5704	3.9184	4.0582		254	53.8074	52.5007	52.4028	51.9676	51.8131	51.0711	53.2899	54.6192	54.3395	57.6275	58.58	58.0387	57.434	58.1259
255	3.124	3.3158	3.1827	2.9869	3.0872	2.754	2.7625	2.9898	2.6453	4.8503	4.82	5.1548	4.366	4.5187	4.5602	4.3188	4.3436	4.6442	5.7504	6.3754	6.3564	3.5887	5.9928	6.5976	4.5456	4.0646	3.8064	3.9501	3.5109	3.4172	3.5497	3.9718	4.0941		255	53.6694	52.4653	52.3272	51.757	51.6795	50.9243	53.3822	54.613	54.476	57.6385	58.6586	58.057	57.5977	58.1906
256	3.1079	3.3111	3.1664	3.0453	3.1241	2.7815	2.7987	2.9368	2.6689	4.8573	4.7774	5.2051	4.3121	4.5234	4.5453	4.3104	4.2646	4.6574	5.8479	6.4007	6.4091	3.5884	6.0198	6.6252	4.5165	4.0651	3.7611	3.9573	3.5354	3.3567	3.5634	4.0054	4.0986		256	53.7397	52.6864	52.3959	51.8723	51.6798	50.7987	53.3875	54.5276	54.3517	57.5435	58.5908	58.1412	57.5003	58.1277
257	3.0695	3.3047	3.1556	3.0229	3.1137	2.8282	2.7867	2.9454	2.6698	4.9157	4.7138	5.1391	4.3005	4.5089	4.5406	4.3569	4.2778	4.6417	5.8118	6.3479	6.4096	3.5941	6.0214	6.6005	4.3874	4.1286	3.7425	3.9439	3.555	3.3058	3.5761	4.0443	4.1023		257	53.5517	52.6712	52.3621	51.9449	51.7475	50.7603	53.5456	54.4863	54.275	57.444	58.5795	57.9586	57.6287	57.8915
258	3.0955	3.2568	3.1486	3.0131	3.133	2.804	2.7932	3.0228	2.6482	4.9172	4.6924	5.1578	4.3566	4.4955	4.5428	4.3945	4.2451	4.6737	5.8104	6.3451	6.4309	3.5794	5.9784	6.4865	4.3871	4.0983	3.7601	3.969	3.5297	3.3726	3.6292	4.0893	4.0842		258	53.6322	52.6553	52.4225	51.9813	51.6914	50.837	53.4287	54.5374	54.357	57.4765	58.5103	57.8409	57.6151	57.8674
259	3.115	3.2642	3.2479	3.0526	3.1096	2.7992	2.7941	3.0168	2.6846	4.9493	4.6801	5.1158	4.3344	4.4866	4.5533	4.4233	4.2069	4.6686	5.7947	6.3644	6.4691	3.5954	6.0066	6.5546	4.42	4.1055	3.8614	3.9538	3.4968	3.3665	3.6002	3.9975	4.0847		259	53.626	52.5951	52.506	51.7644	51.5641	50.8842	53.4483	54.4912	54.4673	57.4208	58.4375	57.827	57.5454	58.0056
260	3.1568	3.3111	3.2237	3.0656	3.1016	2.8203	2.82	3.0115	2.6692	5.0119	4.6271	5.146	4.2794	4.3892	4.5481	4.4122	4.1815	4.6043	5.7949	6.3916	6.4782	3.5781	5.9906	6.5747	4.4309	4.1387	3.8598	3.8979	3.5211	3.3712	3.6143	4.0663	4.0741		260	53.7505	52.479	52.5089	51.8286	51.7702	50.9923	53.4312	54.3105	54.3822	57.3377	58.5126	57.8364	57.4455	57.8548
261	3.1194	3.3383	3.2949	3.0324	3.1078	2.8211	2.771	2.9837	2.7307	5.0494	4.6556	5.0502	4.3004	4.4116	4.5469	4.4155	4.2072	4.6481	5.827	6.3779	6.4667	3.6057	6.0101	6.5693	4.4647	4.1152	3.8566	3.8399	3.5097	3.3937	3.6172	4.0399	4.0756		261	53.7049	52.559	52.5857	51.872	51.7115	50.951	53.3102	54.4013	54.5048	57.3988	58.4962	57.9185	57.3238	58.0714
262	3.0218	3.3279	3.2737	3.0588	3.1052	2.8596	2.8325	2.9965	2.642	5.0195	4.6282	5.0449	4.2612	4.4697	4.5195	4.4689	4.2361	4.6703	5.7873	6.367	6.4925	3.6202	6.0062	6.5905	4.4834	4.1636	3.8818	3.8955	3.4716	3.3694	3.6598	4.069	4.0683		262	53.6871	52.4783	52.4088	51.9444	51.746	50.8997	53.3302	54.4355	54.5975	57.4045	58.3637	57.8092	57.3143	58.1245
263	3.0137	3.3133	3.2833	3.0298	3.1388	2.9523	2.79	2.9857	2.6754	5.0113	4.6427	5.0712	4.3417	4.4485	4.5783	4.4762	4.2896	4.6897	5.8582	6.3208	6.5151	3.6226	5.9418	6.6248	4.4815	4.1653	3.8294	3.8512	3.5293	3.3842	3.6955	4.0152	4.0195		263	53.6987	52.4332	52.5719	52.0637	51.7667	50.8671	53.2831	54.4494	54.5885	57.2921	58.3584	57.9883	57.4527	58.0454
264	3.1041	3.3415	3.2207	3.0513	3.1144	2.9412	2.7914	2.9016	2.6962	5.0278	4.6232	5.1092	4.4037	4.4739	4.6202	4.4819	4.3005	4.6809	5.9071	6.2797	6.5399	3.6857	5.9013	6.5357	4.5546	4.2057	3.9045	3.831	3.4992	3.4241	3.6853	3.9814	4.0334		264	53.8365	52.5767	52.444	52.01	51.6631	50.6947	53.3011	54.4254	54.7355	57.2251	58.1393	58.0981	57.4317	58.0879
265	3.1139	3.4228	3.2518	3.078	3.0543	2.9656	2.7999	2.9167	2.6828	5.0086	4.6112	5.0788	4.4336	4.4675	4.6437	4.4853	4.2935	4.6928	5.931	6.2704	6.5242	3.6698	5.9173	6.5476	4.5348	4.1862	3.9501	3.8834	3.5338	3.4421	3.6411	3.9641	4.048		265	53.9331	52.5269	52.36	52.2075	51.7763	50.682	53.3362	54.5133	54.7282	57.2631	58.2423	58.0601	57.3824	58.0203
266	3.0831	3.4037	3.2343	3.0503	3.0055	2.9138	2.7843	2.9539	2.666	5.0301	4.6461	5.0542	4.4119	4.524	4.6812	4.4816	4.2955	4.7037	5.9525	6.233	6.4511	3.6957	5.9143	6.5702	4.5804	4.1898	3.9165	3.7922	3.4545	3.4574	3.6484	3.9322	4.0847		266	53.8858	52.5332	52.4095	52.1692	51.6775	50.601	53.3414	54.5391	54.6054	57.0394	58.1754	58.2892	57.2695	58.0547
267	3.1974	3.3945	3.2015	3.0314	3.0323	2.9168	2.7787	2.8459	2.7128	5.0625	4.6565	5.0739	4.4657	4.532	4.6675	4.5032	4.344	4.6853	5.8813	6.2426	6.4507	3.7449	5.9083	6.6169	4.5695	4.1983	3.8342	3.7466	3.454	3.5096	3.6041	4.0031	4.1585		267	54.1072	52.3713	52.3108	51.9276	51.5594	50.7426	53.3625	54.4652	54.7067	57.2442	58.3144	58.2624	57.3986	57.962
268	3.1956	3.4178	3.2348	3.0299	3.0618	2.8861	2.8302	2.8566	2.7008	5.0251	4.6513	5.1221	4.4963	4.4978	4.6197	4.4659	4.3476	4.6999	5.9359	6.2255	6.4912	3.6676	5.9144	6.6479	4.5885	4.2442	3.8245	3.7457	3.4519	3.5328	3.6491	4.0182	4.1367		268	54.0238	52.2043	52.4506	52.0409	51.5059	50.619	53.4444	54.382	54.5738	57.2077	58.1349	58.2743	57.3693	57.8068
269	3.2806	3.4473	3.2544	3.0704	3.0914	2.9094	2.8191	2.9015	2.7295	5.0195	4.6947	5.0403	4.4986	4.3993	4.6452	4.4766	4.2979	4.7276	5.8711	6.2385	6.4703	3.6775	5.9686	6.672	4.5113	4.2455	3.8943	3.7144	3.4729	3.5968	3.6454	3.9673	4.127		269	54.167	52.29	52.4863	52.1386	51.6015	50.6364	53.4635	54.4748	54.7395	57.2793	58.1465	58.1292	57.2545	57.8845
270	3.2642	3.4845	3.2517	3.1022	3.0793	2.8305	2.8084	2.909	2.7491	5.0262	4.7075	5.0136	4.5223	4.4359	4.605	4.4695	4.3392	4.7081	5.8997	6.2469	6.4769	3.7395	5.9768	6.6053	4.5039	4.244	3.9116	3.7538	3.4686	3.5537	3.6228	3.9718	4.112		270	54.2426	52.3685	52.4786	52.1187	51.7454	50.82	53.2214	54.4853	54.8174	57.1637	58.1689	58.1272	57.3223	57.96
271	3.2531	3.4969	3.2297	3.1053	3.103	2.8489	2.8109	2.9192	2.7481	5.1045	4.7906	5.0072	4.5542	4.4391	4.5553	4.5132	4.3236	4.6585	5.9638	6.2652	6.4214	3.7785	6.0195	6.6293	4.5103	4.2202	3.9501	3.8039	3.4533	3.5423	3.611	3.89	4.0669		271	54.2342	52.4957	52.3946	52.2008	51.6824	50.7202	53.3187	54.5625	54.8148	57.2946	58.189	58.1572	57.316	58.0422
272	3.1795	3.4348	3.2846	3.1195	3.0894	2.8425	2.8006	2.8641	2.7835	5.0837	4.7678	5.0549	4.5636	4.3933	4.6027	4.4549	4.351	4.6597	5.9834	6.2887	6.4174	3.7944	6.0395	6.6249	4.5247	4.206	3.8865	3.8637	3.4581	3.5467	3.6319	3.8808	4.0811		272	54.2293	52.4695	52.4363	52.3419	51.8434	50.7267	53.3607	54.4469	54.8698	57.2796	58.1549	58.1752	57.1429	57.9132
273	3.2281	3.4472	3.3066	3.1024	3.106	2.8209	2.8678	2.9122	2.7935	5.0884	4.7195	5.0443	4.5254	4.3848	4.6754	4.5301	4.3994	4.6899	5.9525	6.346	6.4398	3.7961	6.0459	6.6116	4.5109	4.2227	3.8895	3.845	3.421	3.5803	3.5845	3.9368	4.067		273	54.3154	52.5617	52.4719	52.342	51.8335	50.7558	53.2588	54.4845	54.7888	57.2614	58.2186	58.1241	57.0355	58.0129
274	3.2181	3.4401	3.2981	3.142	3.0743	2.8116	2.8964	2.9587	2.7051	5.1458	4.6993	5.0593	4.5609	4.3767	4.7133	4.5208	4.3273	4.7279	5.9434	6.3438	6.4352	3.8353	6.0049	6.637	4.516	4.217	3.9225	3.8347	3.4495	3.6279	3.6359	3.9399	4.0578		274	54.2461	52.516	52.3962	52.3754	51.831	50.8082	53.3073	54.621	54.7606	57.261	58.1583	58.1013	57.13	57.8791
275	3.2262	3.4692	3.2826	3.0812	3.0654	2.843	2.905	2.9868	2.6784	5.1665	4.7507	5.0429	4.6207	4.4891	4.753	4.5117	4.3483	4.7002	5.9516	6.3762	6.4087	3.8139	6.0307	6.6776	4.5572	4.2595	3.9744	3.8195	3.5037	3.6511	3.6421	3.9913	4.0748		275	54.2346	52.3743	52.2482	52.4108	51.9441	50.9121	53.1298	54.6996	54.7032	57.3667	58.2394	58.0618	57.0426	57.7565
276	3.2077	3.456	3.2541	3.0836	3.041	2.8082	2.8631	3.0024	2.6733	5.1107	4.7262	5.0169	4.5631	4.4106	4.7839	4.5115	4.3224	4.7461	5.9903	6.3682	6.4179	3.7816	6.0169	6.6939	4.5945	4.2687	4.0217	3.831	3.4466	3.6441	3.6185	4.0159	4.0705		276	54.1895	52.2648	52.3202	52.3843	51.9793	50.9816	53.1263	54.6836	54.6411	57.2678	58.2232	58.19	56.9777	57.7023
277	3.3065	3.3943	3.2752	3.1164	3.0219	2.8113	2.8929	2.9249	2.6874	5.1666	4.7591	4.9496	4.5656	4.4084	4.842	4.515	4.3642	4.7529	6.0611	6.3345	6.4572	3.7998	6.001	6.7508	4.5747	4.2498	4.0537	3.8489	3.4136	3.6624	3.6743	4.012	4.0636		277	54.2939	52.284	52.2389	52.3043	51.9602	51.1342	53.2191	54.5452	54.4546	57.2641	58.1983	58.1963	56.9591	57.801
278	3.23	3.4173	3.283	3.125	3.0222	2.8146	2.885	2.8966	2.7363	5.1663	4.7583	4.9384	4.5316	4.3975	4.8782	4.5095	4.4081	4.7304	5.9906	6.3961	6.4829	3.7901	6.0265	6.7603	4.5519	4.263	4.071	3.8609	3.4187	3.64	3.6577	3.992	4.0569		278	54.1721	52.2858	52.1051	52.2465	51.7548	51.2817	53.24	54.5316	54.5076	57.1267	58.3421	58.124	56.8929	57.7553
279	3.2784	3.445	3.2894	3.1217	3.0367	2.8176	2.8794	2.9417	2.7137	5.1118	4.7747	4.9194	4.5862	4.4036	4.8521	4.5707	4.4359	4.7309	6.0049	6.3942	6.4732	3.7456	6.0134	6.7688	4.557	4.2156	4.0526	3.8717	3.4539	3.7084	3.6311	4.0265	4.119		279	54.171	52.189	52.2813	52.3264	51.8433	51.2395	53.2354	54.5196	54.628	56.9813	58.3018	58.0077	56.9726	57.7401
280	3.2592	3.4218	3.3089	3.0885	3.0304	2.762	2.8644	2.9589	2.6864	5.0713	4.8265	4.9296	4.6328	4.4038	4.8863	4.4934	4.357	4.6781	6.0173	6.4354	6.5844	3.6983	5.9767	6.7929	4.579	4.2165	4.0393	3.8173	3.4234	3.681	3.6481	4.0103	4.1834		280	54.2759	52.2044	52.3057	52.407	51.7129	51.3918	53.051	54.631	54.4767	57.034	58.3839	58.1248	57.0207	57.825
281	3.251	3.4229	3.2961	3.0925	2.9997	2.7504	2.8871	3	2.6984	5.0286	4.776	4.9756	4.637	4.4005	4.881	4.5477	4.3537	4.7345	6.018	6.4301	6.5585	3.7493	5.9725	6.7973	4.4939	4.2732	4.0439	3.8146	3.4227	3.724	3.6377	4.0074	4.1507		281	54.0888	52.2738	52.3333	52.393	51.7435	51.3558	52.9919	54.6571	54.4647	56.9357	58.3232	58.1678	56.9657	57.8936
282	3.2408	3.4065	3.3634	3.0212	2.9882	2.7528	2.8832	2.953	2.6612	5.0043	4.78	4.9722	4.7021	4.3488	4.8474	4.6087	4.3681	4.692	6.1008	6.4742	6.5374	3.7657	5.9804	6.8293	4.4994	4.2578	3.9597	3.7817	3.4163	3.7293	3.7367	4.0774	4.1986		282	53.9739	52.5653	52.2146	52.3879	51.6688	51.3592	52.9773	54.6286	54.4259	57.0576	58.3596	58.1375	56.9406	57.8822
283	3.2865	3.3831	3.4592	3.0425	2.9954	2.7267	2.904	2.9716	2.6333	5.0031	4.7892	5.0016	4.6498	4.3346	4.855	4.6314	4.3967	4.7015	6.1155	6.4653	6.5257	3.758	6.0104	6.8512	4.4793	4.3121	3.9193	3.8167	3.4418	3.6963	3.76	4.127	4.1351		283	54.1202	52.517	52.2339	52.282	51.6185	51.3364	53.2204	54.6388	54.5152	57.1086	58.2982	58.0615	57.0268	57.8291
284	3.2894	3.3692	3.4598	3.0462	2.9731	2.7282	2.9084	2.9455	2.6647	5.0195	4.7719	4.9783	4.5753	4.3814	4.8489	4.6079	4.4314	4.7737	6.1603	6.4634	6.5516	3.7034	6.0051	6.8844	4.5143	4.3015	3.973	3.7874	3.4697	3.7203	3.7929	4.1855	4.166		284	54.1326	52.4399	52.177	52.122	51.6875	51.1794	53.2942	54.537	54.4425	56.8883	58.2788	58.2077	56.9233	57.884
285	3.2977	3.3636	3.3514	3.0508	2.9959	2.6991	2.8986	2.9992	2.708	5.0518	4.8243	5.0108	4.5598	4.3685	4.8986	4.6505	4.4392	4.7979	6.2115	6.4324	6.5753	3.6808	6.0247	6.8748	4.5298	4.2158	4.0344	3.7873	3.4458	3.7112	3.8415	4.2035	4.1281		285	54.1457	52.4688	52.2564	52.1799	51.612	51.2317	53.3238	54.8622	54.4914	56.9497	58.1967	58.2396	56.9125	57.8256
286	3.3226	3.3685	3.4183	3.0628	3.0443	2.756	2.8738	3.0016	2.6567	5.0454	4.8453	5.0056	4.5455	4.4118	4.9112	4.6622	4.4345	4.8106	6.2493	6.4316	6.6228	3.6623	6.0087	6.9426	4.5145	4.2512	4.0052	3.7613	3.4551	3.6948	3.8038	4.1851	4.2182		286	54.084	52.4283	52.2074	52.2434	51.5641	51.2071	53.3559	54.7209	54.4506	57.1071	58.2212	58.4164	57.0707	57.981
287	3.3149	3.4024	3.4253	3.0582	3.0395	2.738	2.8571	2.9681	2.6942	5.0335	4.85	5.0111	4.5567	4.4112	4.8591	4.6775	4.4291	4.7617	6.2255	6.4352	6.6216	3.6813	6.0488	6.9725	4.523	4.1843	3.9869	3.7367	3.4277	3.6902	3.7968	4.1235	4.17		287	54.0843	52.3529	52.1691	52.1789	51.684	51.2625	53.505	54.6245	54.3491	57.1604	58.2951	58.2939	57.2533	57.8892
288	3.3087	3.3843	3.4152	3.0641	3.0525	2.7744	2.8644	2.9479	2.739	5.0307	4.7992	5.0229	4.5135	4.3645	4.8732	4.7119	4.4899	4.7847	6.204	6.4721	6.6493	3.7276	6.1449	6.9895	4.5586	4.2039	3.9376	3.7298	3.4886	3.6927	3.8153	4.0984	4.2041		288	54.1153	52.2449	52.358	52.0267	51.6438	51.3698	53.35	54.5492	54.3922	57.2429	58.2619	58.2687	57.2278	58.018
289	3.2783	3.4755	3.4603	3.0639	3.0995	2.7539	2.8786	2.9612	2.7597	5.0758	4.8329	4.9905	4.4483	4.4126	4.8665	4.7162	4.454	4.7602	6.1518	6.502	6.6924	3.772	6.1999	6.9553	4.555	4.2134	3.9856	3.7686	3.5705	3.6965	3.8202	4.1228	4.1983		289	54.0488	52.3289	52.3111	52.0068	51.6823	51.2167	53.4446	54.4858	54.501	57.2647	58.2681	58.294	57.3533	58.1616
290	3.2668	3.4874	3.5295	3.0624	3.1586	2.727	2.9324	2.9397	2.7825	5.0838	4.8819	4.9689	4.4777	4.4159	4.9294	4.7017	4.4206	4.8142	6.1372	6.5159	6.7096	3.8072	6.2108	6.9711	4.5336	4.1875	3.9659	3.7735	3.5476	3.7107	3.8411	4.1116	4.1728		290	54.035	52.3296	52.4697	52.0377	51.7086	51.2356	53.2984	54.7268	54.5122	57.2141	58.2556	58.2128	57.3804	58.2969
291	3.3073	3.507	3.5255	3.0931	3.1031	2.7087	2.9809	2.9786	2.7069	5.1	4.8385	4.9821	4.4326	4.4343	4.8614	4.6242	4.4992	4.8208	6.1888	6.5589	6.7459	3.8141	6.2366	6.9732	4.5051	4.2229	3.9564	3.7548	3.5356	3.7367	3.8357	4.1079	4.2036		291	54.0819	52.3708	52.4698	52.0418	51.6945	51.2537	53.4363	54.6666	54.3724	57.2271	58.1509	58.2551	57.3228	58.474
292	3.309	3.4039	3.5067	3.1359	3.0979	2.7845	2.9507	3.0208	2.7103	5.0961	4.8665	4.9467	4.4354	4.4616	4.8547	4.5755	4.4605	4.8776	6.2141	6.5282	6.8023	3.8322	6.2782	6.969	4.551	4.2688	3.9597	3.78	3.6068	3.7199	3.8145	4.1093	4.2087		292	54.0828	52.379	52.44	51.9451	51.7237	51.155	53.2941	54.7471	54.4247	57.0842	58.1399	58.2833	57.3434	58.4167
293	3.3404	3.3801	3.4932	3.0937	3.1046	2.8144	2.9235	3.0314	2.7332	5.1628	4.9307	4.9638	4.4929	4.4647	4.8429	4.5846	4.4845	4.8766	6.1883	6.4967	6.8482	3.8141	6.2946	7.0334	4.5938	4.2614	3.9908	3.805	3.5969	3.7662	3.7593	4.1028	4.2243		293	54.1478	52.5173	52.4441	51.9145	51.7598	51.0196	53.2975	54.8708	54.5306	57.1479	58.0701	58.1492	57.3706	58.3336
294	3.349	3.3696	3.5271	3.1056	3.1094	2.8323	2.9322	3.0035	2.703	5.1211	4.9444	4.9882	4.4719	4.4557	4.8303	4.6946	4.4539	4.8304	6.2403	6.4997	6.804	3.8239	6.2995	6.9899	4.6719	4.3129	3.9484	3.818	3.5871	3.7721	3.8141	4.0217	4.2569		294	54.1165	52.498	52.3972	52.1509	51.9082	51.1178	53.2431	54.8835	54.275	57.1679	58.1446	58.3038	57.3706	58.3612
295	3.3621	3.4112	3.4758	3.1193	3.1364	2.8955	2.9328	2.9727	2.6759	5.1425	4.9447	4.918	4.4705	4.4927	4.8101	4.6401	4.3765	4.8214	6.2615	6.5473	6.7726	3.8016	6.2807	7.0264	4.6894	4.3091	4.0035	3.7768	3.5615	3.7742	3.8221	4.057	4.2863		295	54.013	52.5452	52.4059	52.0378	51.8943	51.2406	53.3837	54.7258	54.1814	57.1544	58.0911	58.3368	57.3198	58.3227
296	3.4222	3.4319	3.5021	3.0969	3.1902	2.8749	2.8771	2.9819	2.6687	5.1929	4.8852	4.9369	4.4576	4.5425	4.8696	4.6584	4.3919	4.8444	6.2125	6.4977	6.7644	3.7826	6.2968	6.9917	4.6298	4.2986	3.9031	3.7741	3.587	3.7429	3.8372	4.1294	4.2928		296	54.0988	52.5641	52.4583	52.1239	51.9764	51.1671	53.3478	54.9647	54.2151	57.1184	58.1285	58.2676	57.3504	58.4888
297	3.417	3.4695	3.4403	3.0599	3.1453	2.8758	2.8593	3.0693	2.6017	5.2033	4.8521	4.9067	4.4768	4.5266	4.9185	4.6113	4.3675	4.7627	6.2369	6.4735	6.801	3.7924	6.2829	7.0172	4.5456	4.2698	3.9745	3.7859	3.5866	3.788	3.815	4.1388	4.3024		297	54.0095	52.5314	52.5081	52.2632	51.9749	51.2943	53.2107	54.8477	54.1627	57.1677	58.1521	58.2752	57.3299	58.6859
298	3.3764	3.3983	3.4274	3.0746	3.1104	2.8862	2.8965	3.07	2.6353	5.2196	4.856	4.912	4.5249	4.5397	4.948	4.5878	4.377	4.7936	6.1816	6.4838	6.7677	3.8611	6.2785	6.9842	4.5159	4.293	3.9679	3.7237	3.5832	3.8122	3.8207	4.1187	4.265		298	53.974	52.4594	52.3863	51.9971	52.0631	51.2486	53.2002	54.8808	54.2794	57.1753	58.1547	58.1548	57.3429	58.793
299	3.3696	3.4182	3.3749	3.0948	3.0937	2.8941	2.898	3.0749	2.6903	5.2395	4.8418	4.9352	4.5175	4.5263	4.913	4.655	4.4532	4.7626	6.1421	6.4971	6.7626	3.8266	6.2773	6.9691	4.4974	4.3609	3.9665	3.6933	3.6086	3.8489	3.8446	4.1102	4.271		299	53.9734	52.4344	52.2368	52.1471	51.9808	51.1864	53.1229	54.8554	54.2634	57.2541	58.0918	58.1545	57.2357	58.6481
300	3.3757	3.4114	3.427	3.1039	3.0874	2.8594	2.919	3.1108	2.7114	5.3393	4.8394	4.943	4.4308	4.4874	4.9186	4.7607	4.4509	4.8267	6.1844	6.5088	6.7876	3.8324	6.2491	6.9897	4.5355	4.3685	4.0148	3.6675	3.6137	3.8707	3.8371	4.0515	4.1462		300	54.0192	52.4013	52.4479	52.0987	51.9784	51.1999	53.152	55.0141	54.4625	57.2641	58.0469	58.1835	57.2331	58.6158
301	3.366	3.4491	3.4433	3.1072	3.03	2.8561	2.8941	3.1971	2.7181	5.395	4.8381	4.981	4.4586	4.5123	4.972	4.7726	4.4596	4.7986	6.1687	6.5262	6.8793	3.8936	6.2432	7.0685	4.4892	4.3327	3.9863	3.6482	3.6085	3.8514	3.8977	4.0605	4.1891		301	53.8976	52.7504	52.4799	51.96	51.9484	51.2812	53.0523	55.291	54.4964	57.4751	58.1253	58.1508	57.1531	58.5761
302	3.3683	3.4166	3.4807	3.1212	3.0937	2.8326	2.8797	3.2004	2.6917	5.4287	4.8915	4.9554	4.4602	4.5205	4.9586	4.7711	4.4165	4.8009	6.1762	6.5323	6.8688	3.8517	6.2942	7.0104	4.4987	4.3177	3.9643	3.6507	3.5932	3.8052	3.8597	4.052	4.1827		302	54.1492	52.5678	52.559	52.0112	51.866	51.2659	53.0698	55.2463	54.4321	57.3642	58.1486	58.1469	57.1706	58.7084
303	3.405	3.3956	3.5385	3.0912	3.1018	2.8459	2.9373	3.2049	2.6711	5.4766	4.8731	4.9889	4.4604	4.5164	4.9518	4.7987	4.4221	4.7508	6.206	6.4815	6.836	3.8556	6.2965	7.0283	4.4866	4.3247	4.0129	3.7024	3.6419	3.781	3.8013	4.0848	4.2599		303	54.2048	52.5802	52.5337	51.777	51.6167	51.2871	53.0704	55.225	54.4024	57.2767	58.156	58.2626	57.1115	58.5612
304	3.4021	3.397	3.5849	3.0114	3.0753	2.8574	2.895	3.1443	2.7062	5.4	4.9109	4.9361	4.5154	4.5076	5	4.8212	4.4613	4.7664	6.2483	6.5045	6.8876	3.9264	6.2812	7.0125	4.4883	4.3259	4.0181	3.693	3.6069	3.8022	3.7993	4.0606	4.1767		304	54.2998	52.633	52.6932	51.777	51.7754	51.2548	52.9904	55.2599	54.4132	57.2817	58.1019	58.2438	57.1103	58.6279
305	3.3887	3.3938	3.6081	2.9905	3.1177	2.8312	2.9353	3.0927	2.6838	5.3923	4.8571	4.918	4.5071	4.4986	5.0266	4.828	4.5008	4.7646	6.2931	6.5137	6.8971	3.8904	6.2899	6.9869	4.4873	4.3306	3.9889	3.715	3.6582	3.7483	3.814	4.0914	4.1517		305	54.0842	52.5935	52.6135	51.9831	51.8013	51.3785	53.2171	55.202	54.2108	57.2114	58.0053	58.2298	57.289	58.4742
306	3.3958	3.4529	3.604	3.0069	3.0668	2.8115	2.9337	3.0512	2.7101	5.4113	4.9489	4.9611	4.5443	4.5138	4.9742	4.8505	4.5757	4.7159	6.2668	6.4995	6.9063	3.9397	6.3512	6.9726	4.4563	4.3086	3.9051	3.6821	3.6527	3.7858	3.7648	4.0842	4.182		306	54.0597	52.4209	52.636	51.7685	51.7686	51.2833	53.273	55.0431	54.3571	57.3758	58.1881	58.2859	57.3493	58.3852
307	3.3463	3.4841	3.6526	3.094	3.118	2.8268	2.9356	3.1093	2.734	5.3781	4.9905	4.9756	4.5724	4.5784	5.0024	4.8501	4.5614	4.6987	6.2985	6.5419	6.9105	3.9336	6.3626	7.014	4.5361	4.3622	3.8818	3.7239	3.7288	3.7481	3.7793	4.0993	4.1755		307	53.9052	52.5492	52.7331	51.8901	51.9045	51.3312	53.1682	55.2775	54.3604	57.4076	57.9881	58.3015	57.3158	58.5401
308	3.3178	3.4664	3.6641	3.0667	3.1672	2.8668	2.976	3.078	2.7934	5.3732	4.972	5.0058	4.5907	4.5454	5.0748	4.758	4.5941	4.7859	6.2867	6.6195	6.9552	3.9406	6.3889	6.9647	4.5173	4.3648	3.93	3.7371	3.7166	3.7567	3.7531	4.1182	4.1804		308	53.8856	52.6493	52.7396	51.8999	51.8075	51.2088	53.0697	55.2281	54.3069	57.3566	58.1043	58.4276	57.3394	58.4597
309	3.3078	3.4489	3.6556	3.0406	3.1429	2.849	2.9984	3.0994	2.7785	5.3566	4.9515	5.0078	4.6286	4.576	5.0643	4.7714	4.6123	4.8178	6.3458	6.6713	6.9578	3.9285	6.3436	6.9244	4.5145	4.4111	3.9425	3.69	3.7185	3.7812	3.7685	4.1666	4.1649		309	54.165	52.5805	52.8314	51.8734	51.9052	51.3658	53.1756	54.9896	54.3595	57.4954	58.2187	58.4481	57.3609	58.5454
310	3.2864	3.4875	3.6579	3.0761	3.1555	2.8701	2.9899	3.1078	2.7935	5.2966	4.9404	5.0104	4.615	4.5744	5.0142	4.7938	4.6356	4.7929	6.3153	6.6268	6.9029	3.9561	6.3366	6.8777	4.5047	4.4607	3.8628	3.7516	3.7173	3.7997	3.7911	4.1076	4.0926		310	54.0809	52.5809	52.7131	51.8938	51.8106	51.3194	53.2797	55.0485	54.2642	57.4104	58.2953	58.5319	57.4403	58.539
311	3.2699	3.5362	3.642	3.1014	3.1461	2.8407	2.9555	3.1344	2.7907	5.3517	4.9885	5.0146	4.5678	4.6279	4.9511	4.7934	4.6638	4.8234	6.4044	6.6728	7.0196	3.958	6.3977	6.8798	4.4584	4.4684	3.8577	3.7709	3.7579	3.794	3.8551	4.0992	4.1519		311	54.1386	52.5075	52.7918	52.0317	51.967	51.1673	53.3605	55.071	54.2395	57.4935	58.1605	58.5482	57.3033	58.5564
312	3.3027	3.5738	3.6415	3.0585	3.1479	2.8687	3.0023	3.1439	2.747	5.3707	4.9747	4.9978	4.5901	4.6605	5.045	4.857	4.6419	4.7576	6.4238	6.6728	7.0365	3.9546	6.3333	6.8803	4.4662	4.5268	3.8576	3.7965	3.7568	3.8025	3.8969	4.1222	4.1834		312	54.1092	52.5404	52.866	51.9721	51.8152	51.1727	53.3563	55.1558	54.3191	57.3484	58.1075	58.5115	57.3501	58.5148
313	3.3308	3.5938	3.5879	3.0207	3.1484	2.851	3.0106	3.1177	2.7622	5.3886	4.9501	4.97	4.5862	4.6163	5.1008	4.9027	4.6029	4.7875	6.417	6.7363	7.0882	3.9364	6.3387	6.9008	4.565	4.5902	3.8518	3.7489	3.7767	3.8119	3.8738	4.0278	4.1816		313	54.1282	52.5085	52.8367	51.7991	51.9177	51.1727	53.3381	55.0455	54.2629	57.4735	58.1624	58.683	57.2464	58.546
314	3.3012	3.6072	3.682	3.0809	3.091	2.869	3.0092	3.1621	2.8199	5.3953	4.9479	4.9028	4.5873	4.5804	5.0754	4.9008	4.6269	4.8209	6.4966	6.762	7.0631	3.932	6.2949	6.8025	4.5481	4.6052	3.8968	3.8182	3.7848	3.8234	3.803	4.0786	4.242		314	54.1565	52.6381	52.9495	51.9853	52.0142	51.2563	53.3496	55.237	54.2215	57.3588	58.092	58.8403	57.2028	58.4581
315	3.2848	3.5979	3.6915	3.0451	3.1097	2.9381	3.0071	3.205	2.8838	5.3977	4.9205	4.9273	4.6781	4.548	5.1106	4.8788	4.6397	4.7908	6.4785	6.8113	7.0036	3.8763	6.3258	6.805	4.5423	4.5974	3.8405	3.8748	3.7465	3.813	3.8511	4.0585	4.2471		315	54.1131	52.617	53.0768	51.7518	51.7752	51.3376	53.4251	55.3852	54.3371	57.346	58.0746	58.7227	57.124	58.4497
316	3.3009	3.5628	3.7426	3.0374	3.1007	2.9113	3.016	3.2179	2.8748	5.3273	4.888	4.9077	4.6987	4.5151	5.1275	4.942	4.6545	4.8452	6.448	6.8106	6.9973	3.8736	6.2902	6.7894	4.5131	4.6157	3.8284	3.8361	3.8175	3.9601	3.9195	4.0657	4.23		316	54.1908	52.4831	53.0817	51.7918	51.7581	51.1646	53.3929	55.4798	54.3914	57.3317	58.1208	58.6557	57.1974	58.3996
317	3.2969	3.5362	3.7116	3.0506	3.0694	2.9551	2.9961	3.3061	2.8255	5.4001	4.9352	4.8901	4.7013	4.4783	5.1277	4.9137	4.685	4.8605	6.5237	6.849	6.961	3.8491	6.2485	6.7498	4.5243	4.5709	3.8429	3.8757	3.7651	3.91	3.9658	4.1077	4.185		317	54.1387	52.5317	53.1779	51.828	51.7688	51.2911	53.2098	55.5784	54.3222	57.4485	57.9691	58.5724	57.2496	58.3694
318	3.279	3.5615	3.6269	3.0861	3.1036	2.9423	3.0269	3.3505	2.8833	5.366	4.9686	4.981	4.7513	4.475	5.1543	4.9007	4.6384	4.9128	6.5499	6.8179	6.9533	3.8403	6.3058	6.8109	4.5312	4.5632	3.8283	3.9338	3.8273	3.9088	3.9548	4.0911	4.1906		318	54.0257	52.4247	52.9561	51.7498	51.7532	51.1682	53.1024	55.8305	54.4129	57.4415	57.8818	58.7368	57.1897	58.2899
319	3.3406	3.5311	3.6072	3.0854	3.102	2.881	3.0346	3.3658	2.9432	5.3888	5.0112	5.0209	4.7019	4.4329	5.2305	4.9224	4.6681	4.9012	6.6306	6.8234	6.9276	3.9156	6.2864	6.8473	4.5715	4.568	3.7884	3.9673	3.8147	3.8636	3.996	4.0366	4.1936		319	54.0978	52.3464	52.9686	51.7272	51.9099	51.418	53.1312	55.7502	54.3811	57.4418	58.0263	58.5221	57.1753	58.4712
320	3.3159	3.5708	3.6268	3.0777	3.1344	2.88	2.9847	3.3087	2.877	5.3912	5.008	4.9648	4.7715	4.3901	5.2413	4.8968	4.6473	4.9712	6.6849	6.8632	6.9358	3.9273	6.2163	6.8559	4.5811	4.5624	3.7808	4.0208	3.8571	3.8743	4.019	4.056	4.2177		320	54.08	52.441	52.8761	51.7753	51.9835	51.4777	53.387	55.7562	54.4579	57.2387	58.0087	58.4439	57.2312	58.2525
321	3.3342	3.5156	3.6683	3.0836	3.1803	2.8739	2.9486	3.338	2.8969	5.3583	5.0361	4.9787	4.7279	4.4314	5.183	4.8423	4.6755	5.0067	6.6945	6.8325	6.9488	3.9525	6.201	6.8918	4.5872	4.5547	3.778	4.1024	3.886	3.8341	3.9854	4.0557	4.1748		321	54.0292	52.4664	52.8791	51.828	52.0778	51.3596	53.4297	55.697	54.45	57.2898	57.9409	58.5288	57.0569	58.3188
322	3.2946	3.4931	3.6185	3.0974	3.1036	2.8543	2.9663	3.3975	2.8538	5.3311	4.9822	4.953	4.7383	4.4501	5.1388	4.8187	4.708	5.0415	6.7058	6.8009	6.9157	4.0271	6.2051	6.844	4.5807	4.5148	3.7955	4.0745	3.8762	3.8017	3.9778	4.0594	4.1921		322	54.0454	52.2776	52.9436	51.882	52.0102	51.3878	53.4467	55.6592	54.3578	57.4689	57.9584	58.4872	57.0756	58.3113
323	3.2637	3.49	3.6632	3.119	3.1219	2.8674	2.9502	3.3384	2.844	5.2843	5.0346	4.9502	4.7365	4.453	5.1119	4.8093	4.7125	5.0255	6.6878	6.8087	6.9294	3.9952	6.1985	6.8891	4.6138	4.5607	3.7645	4.0652	3.9872	3.7666	4.008	4.0439	4.1765		323	54.0942	52.3025	53.0415	51.7155	51.7063	51.3863	53.4386	55.775	54.5043	57.408	57.9624	58.3837	57.1236	58.2029
324	3.2416	3.5208	3.6197	3.0975	3.0947	2.8988	2.9605	3.3204	2.8287	5.3088	5.0399	5.0099	4.7959	4.486	5.1264	4.7726	4.692	4.9646	6.6635	6.7963	7.0064	3.9741	6.1504	6.9133	4.5312	4.6248	3.7639	4.1076	4.0305	3.7611	3.9588	4.0473	4.1394		324	54.0975	52.423	52.881	51.7778	51.8207	51.2291	53.5546	55.6683	54.5473	57.4249	57.8963	58.545	57.1708	58.2163
325	3.2957	3.5606	3.5823	3.066	3.132	2.9294	2.9534	3.3293	2.8254	5.3276	5.0045	4.9698	4.7532	4.529	5.1356	4.6751	4.7187	4.9768	6.6748	6.8211	6.9827	3.9818	6.1636	6.9509	4.6184	4.6005	3.7644	4.1902	3.9981	3.7953	3.9379	4.1268	4.1802		325	54.1694	52.6439	52.8094	51.6595	51.8826	51.0495	53.4472	55.7283	54.4823	57.3533	57.8641	58.5027	57.0714	58.1459
326	3.2648	3.5507	3.5516	3.018	3.1037	2.9097	2.8839	3.4092	2.8366	5.3325	5.011	5.0078	4.7056	4.5174	5.1296	4.7056	4.7624	4.9706	6.6743	6.8274	7.0215	3.9869	6.175	6.9114	4.6605	4.5715	3.8293	4.2465	4.007	3.778	3.9935	4.034	4.1284		326	54.0123	52.6554	52.9688	51.8271	51.7961	51.0639	53.535	55.8637	54.2897	57.3695	57.7963	58.5218	57.23	58.1936
327	3.3045	3.4868	3.6011	3.0241	3.1217	2.8923	2.8592	3.4155	2.8197	5.3212	4.9876	5.04	4.696	4.5238	5.1818	4.7158	4.7689	4.9191	6.6789	6.7773	7.0301	3.9911	6.2003	6.9731	4.7337	4.5539	3.8827	4.252	3.9983	3.8304	3.9697	4.0411	4.1331		327	54.0802	52.6325	52.9478	51.913	51.9037	51.1191	53.3823	55.8027	54.3681	57.4216	57.771	58.6292	57.2266	58.214
328	3.277	3.4459	3.5527	3.022	3.1378	2.8999	2.8768	3.4321	2.7863	5.3036	4.9972	4.9863	4.7303	4.496	5.151	4.7262	4.7259	4.9734	6.7162	6.7693	7.0747	4.0401	6.2469	6.9397	4.7452	4.475	3.8816	4.2201	3.9978	3.8809	3.9433	4.0323	4.0302		328	54.1858	52.7493	52.8909	51.9149	51.8755	50.8964	53.2557	55.9049	54.3565	57.4721	57.7837	58.5431	57.1714	58.353
329	3.3005	3.4367	3.5562	3.0617	3.1299	2.8546	2.9236	3.4462	2.8175	5.3467	4.9809	5.0408	4.7915	4.4382	5.1967	4.7143	4.7416	4.9702	6.7346	6.7627	7.1334	3.9869	6.2589	6.9134	4.7084	4.5128	3.9342	4.232	4.0091	3.9202	3.8633	4.0378	4.073		329	54.3161	52.7755	52.8861	51.9645	51.7197	50.9168	53.2861	55.8942	54.4407	57.4482	57.8093	58.435	57.1042	58.454
330	3.3752	3.4696	3.5543	3.0643	3.1624	2.8767	2.9648	3.4126	2.8322	5.3977	5.0123	4.9498	4.7809	4.476	5.2255	4.8108	4.7367	4.9612	6.7616	6.7581	7.1553	4.0049	6.2397	6.8989	4.7932	4.4869	3.8625	4.0956	3.9887	3.9129	3.8426	3.9775	4.057		330	54.304	52.7047	52.9156	52.0795	51.8853	50.9395	53.438	55.6313	54.3546	57.3823	57.7939	58.4538	57.0597	58.408
331	3.2999	3.4799	3.5192	3.0665	3.1538	2.9086	2.9262	3.4086	2.8073	5.4556	4.9436	5.0031	4.8125	4.4978	5.1264	4.8384	4.7884	4.9825	6.7774	6.8126	7.1858	4.0114	6.2764	6.9327	4.7763	4.4945	3.8493	4.1475	3.9846	3.9694	3.8292	3.9739	4.0591		331	54.2203	52.6111	52.9764	51.8613	51.9695	50.7166	53.2825	55.6092	54.2863	57.5005	57.8164	58.3982	57.0821	58.51
332	3.2769	3.4602	3.5208	3.0424	3.1827	2.9609	2.9367	3.3468	2.8099	5.4313	4.8941	5.0421	4.841	4.4662	5.1559	4.8004	4.8733	5.039	6.7713	6.8349	7.2365	4.0099	6.2419	6.9431	4.8497	4.4876	3.8619	4.1042	4.0232	3.9094	3.9045	3.9796	4.0438		332	54.1646	52.6792	52.7622	51.9763	51.9765	50.6512	53.2977	55.4556	54.4827	57.3953	57.7474	58.2829	57.0562	58.3365
333	3.299	3.4844	3.4975	3.0468	3.2157	2.9389	2.9435	3.3798	2.8344	5.3891	4.9227	5.0648	4.7736	4.5469	5.1053	4.7705	4.8259	5.1078	6.7858	6.8176	7.2586	3.9469	6.196	6.967	4.8042	4.4394	3.8733	4.072	3.9577	3.8893	3.8753	3.9994	4.0684		333	54.2601	52.7841	52.7804	52.0554	51.9251	50.6291	53.3077	55.4767	54.3896	57.3239	57.7252	58.3672	57.0035	58.3653
334	3.2435	3.5158	3.4887	3.0178	3.201	3.0045	2.9086	3.4067	2.8313	5.403	4.8727	5.1075	4.8077	4.5049	5.0856	4.7415	4.7735	5.1377	6.8992	6.8115	7.2515	3.9227	6.1339	6.9399	4.8574	4.44	3.9025	4.1021	3.9431	3.8849	3.8223	3.968	4.0714		334	54.2484	52.7208	52.7206	52.0537	52.0536	50.6838	53.3049	55.4159	54.4838	57.383	57.7002	58.3565	57.1632	58.4674
335	3.2665	3.5517	3.4787	2.992	3.2575	3.0105	2.9376	3.345	2.8208	5.3511	4.8751	5.1595	4.7878	4.5541	5.1589	4.6674	4.7857	5.2245	6.8557	6.8087	7.2745	3.958	6.1503	6.9518	4.84	4.4517	3.9213	4.2044	3.9335	3.843	3.8371	4.0271	4.0751		335	54.2994	52.6992	52.8114	52.0708	52.4086	50.8049	53.451	55.4942	54.4873	57.4078	57.6526	58.5813	57.0648	58.4502
336	3.2956	3.5011	3.4886	2.9871	3.2553	2.96	2.9097	3.3493	2.8349	5.3301	4.9023	5.1114	4.7778	4.4781	5.1997	4.7083	4.7576	5.1467	6.8427	6.8111	7.2792	3.9769	6.1903	6.978	4.8343	4.4667	3.9924	4.1512	3.9648	3.8075	3.9327	4.0221	3.9972		336	54.2224	52.8289	52.7925	52.0287	52.3851	50.8129	53.4132	55.3002	54.4359	57.5228	57.7585	58.4703	57.1067	58.2279
337	3.3085	3.5047	3.582	3.0011	3.2072	2.9408	2.9078	3.3373	2.8459	5.3676	4.9231	5.1681	4.8078	4.4716	5.1465	4.7339	4.7519	5.2644	6.8287	6.7654	7.26	4.0017	6.1543	6.9827	4.8473	4.4425	3.9341	4.1577	3.9535	3.828	3.9542	3.9731	3.9963		337	54.2838	52.8159	52.7523	51.9896	52.2804	50.9259	53.4371	55.3176	54.3779	57.4051	57.7737	58.6608	57.0481	58.1806
338	3.3188	3.5213	3.5781	2.9966	3.1659	2.9549	2.9304	3.34	2.8407	5.3955	4.9145	5.1032	4.7476	4.4687	5.1516	4.7604	4.7668	5.2314	6.7814	6.7579	7.2147	3.9831	6.1693	7.0191	4.8685	4.5081	3.9689	4.2039	3.9022	3.8145	3.999	3.9619	4.0629		338	54.3734	52.9112	52.8385	52.165	52.1779	51.1885	53.3573	55.1419	54.3868	57.5488	57.8962	58.4805	57.1505	58.144
339	3.315	3.5414	3.582	3.0134	3.1734	2.9693	2.9033	3.2916	2.851	5.4155	4.9619	5.1565	4.688	4.5144	5.1447	4.8075	4.7917	5.2372	6.7406	6.7816	7.1777	4.0063	6.1733	7.0214	4.8241	4.4881	3.968	4.191	3.9074	3.8906	3.9721	4.0107	4.0926		339	54.2601	52.7518	52.6684	52.1757	52.1471	51.1197	53.3183	55.2175	54.288	57.5682	57.6917	58.4407	57.096	58.2451
340	3.3474	3.5583	3.6331	2.9747	3.2268	2.9812	2.9204	3.3514	2.8644	5.4109	5.0079	5.1148	4.7304	4.5405	5.1172	4.8531	4.7716	5.2918	6.815	6.8063	7.1648	4.0136	6.2024	7.0299	4.8532	4.54	3.9772	4.1999	3.8829	3.8605	4.0522	4.0169	4.1199		340	54.319	52.7145	52.7266	52.3027	52.2067	51.2095	53.2741	55.1928	54.3761	57.5576	57.8525	58.3775	57.1	58.2447
341	3.368	3.5527	3.6147	2.9713	3.2127	2.9503	2.9887	3.3283	2.9017	5.4268	5.0869	5.0727	4.7546	4.5291	5.1214	4.8058	4.7112	5.2726	6.8447	6.7871	7.1945	4.0414	6.1981	7.0302	4.9281	4.5946	4.0212	4.2323	3.8696	3.8707	4.0627	3.9857	4.0752		341	54.3774	52.8142	52.6119	52.1736	52.0354	51.268	53.2781	55.3274	54.5025	57.6743	57.7822	58.2208	57.0912	58.352
342	3.38	3.5249	3.6658	2.9427	3.2324	2.9783	3.047	3.313	2.8221	5.4057	5.0677	5.0416	4.7473	4.5292	5.1521	4.8214	4.7698	5.2248	6.8503	6.7558	7.1915	4.0446	6.221	7.0318	4.8532	4.6098	4.0308	4.2467	3.8881	3.8963	4.057	4.0204	4.0828		342	54.3807	52.8229	52.7741	52.1033	52.1075	51.1556	53.2985	55.2603	54.4037	57.7042	57.7648	58.3747	57.1805	58.2716
343	3.3808	3.5379	3.6422	2.9562	3.2232	3.0067	3.0499	3.2807	2.8121	5.3809	5.1053	4.9593	4.7126	4.5399	5.2206	4.8694	4.7248	5.2293	6.8359	6.7649	7.176	4.0419	6.2429	7.0757	4.8075	4.5522	4.0553	4.2219	3.8864	3.9373	4.1553	3.9867	4.1006		343	54.2363	52.7826	52.7116	52.1428	52.1987	51.1673	53.3706	55.1101	54.4352	57.6654	57.6872	58.3059	57.1576	58.1954
344	3.3686	3.4913	3.6456	3.0365	3.2344	3.0211	3.0517	3.2443	2.8525	5.3551	5.0818	4.9839	4.7058	4.5514	5.2255	4.8531	4.7503	5.2312	6.843	6.7635	7.1566	4.0218	6.23	7.0793	4.8099	4.5652	4.1486	4.2144	3.8878	3.8781	4.1708	3.9702	4.1057		344	54.2725	52.7967	52.7957	52.1917	52.0055	51.2185	53.3767	54.9016	54.5737	57.6972	57.7039	58.2434	57.0565	58.319
345	3.3791	3.5209	3.6536	2.9961	3.2423	3.0281	3.0327	3.3541	2.8819	5.4024	5.1282	4.928	4.7125	4.5763	5.1819	4.8205	4.7966	5.2447	6.8792	6.7512	7.1965	4.059	6.2684	7.103	4.8097	4.5671	4.1678	4.216	3.9705	3.869	4.22	4.0522	4.0683		345	54.1873	52.8856	52.8599	52.107	52.0303	51.1209	53.3663	55.1483	54.5336	57.6709	57.7166	58.1025	57.185	58.393
346	3.4174	3.5804	3.6298	2.9947	3.2092	2.9993	2.9953	3.2462	2.8429	5.3756	5.1601	4.9511	4.7749	4.5874	5.2707	4.8719	4.7712	5.2817	6.9388	6.7425	7.2097	4.0317	6.2444	7.0769	4.7555	4.6286	4.1838	4.1936	3.9294	3.9085	4.178	4.0533	4.1431		346	54.2135	52.9302	52.7355	52.2004	52.0772	50.9784	53.4045	54.9906	54.4091	57.736	57.6298	57.9913	57.1392	58.4004
347	3.4682	3.5179	3.6206	2.9975	3.2017	2.9768	3.0676	3.259	2.7936	5.4295	5.1693	5.0083	4.7589	4.5991	5.2412	4.9467	4.7232	5.2331	6.9076	6.7545	7.2431	4.0518	6.2568	7.0767	4.8217	4.6359	4.2585	4.1434	3.9007	3.9254	4.1298	4.0833	4.1244		347	54.4118	52.9581	52.7825	52.136	52.0894	51.0419	53.4496	54.9428	54.4453	57.7778	57.6759	58.2382	57.1284	58.3631
348	3.489	3.5582	3.6127	3.0015	3.2558	3.0437	3.0596	3.2707	2.7635	5.4658	5.1526	5.0737	4.7178	4.5737	5.277	4.9791	4.7398	5.1728	6.858	6.7592	7.1868	4.0454	6.2586	7.0885	4.8958	4.6095	4.2633	4.1823	3.9176	3.9814	4.1475	4.0685	4.1101		348	54.3088	52.7228	52.8208	52.1291	52.2096	50.9867	53.4738	55.0648	54.5056	57.7047	57.7426	58.4402	57.2237	58.2391
349	3.521	3.5808	3.5835	2.9902	3.2262	3.002	3.0637	3.2278	2.7665	5.4892	5.1737	5.1242	4.7399	4.5946	5.2208	4.9826	4.7361	5.2208	6.8534	6.7641	7.1974	4.0355	6.3029	7.0964	4.903	4.6269	4.2821	4.2149	3.9025	3.951	4.1847	4.0313	4.1228		349	54.4114	52.6935	52.7985	52.212	52.2697	51.0831	53.5412	55.0374	54.5712	57.5913	57.7666	58.4153	57.2986	58.1807
350	3.4527	3.5796	3.581	2.9401	3.2813	2.99	3.0406	3.3027	2.7966	5.5022	5.1876	5.0846	4.7086	4.5531	5.2136	5.0033	4.6961	5.2288	6.8427	6.7833	7.2073	4.0805	6.3465	7.1302	4.8799	4.625	4.276	4.2279	3.8797	3.9537	4.1708	4.0576	4.1028		350	54.1693	52.6866	52.839	52.2334	52.2121	51.1747	53.3502	55.1386	54.5754	57.6115	57.7855	58.37	57.2061	58.2458
351	3.4567	3.5663	3.6017	2.9318	3.2697	2.9859	3.0419	3.3299	2.788	5.5708	5.2107	5.126	4.7191	4.5277	5.2352	5.0409	4.6754	5.2183	6.8493	6.8191	7.2461	4.0904	6.2748	7.1628	4.9434	4.6316	4.2515	4.2051	3.9094	3.9842	4.1598	4.0546	4.1181		351	54.314	52.6941	52.8389	52.1848	52.3605	51.3544	53.5004	55.0613	54.4578	57.5149	57.8113	58.4175	57.282	58.2264
352	3.4493	3.5476	3.5952	3.0137	3.251	2.9569	3.0875	3.3915	2.7989	5.5506	5.166	5.1319	4.7337	4.5804	5.3152	5.0682	4.7121	5.211	6.8373	6.7795	7.3417	4.1331	6.3219	7.187	4.9949	4.5507	4.2332	4.2562	3.9192	4.018	4.1356	4.0615	4.1688		352	54.2718	52.7998	52.7274	52.1461	52.2545	51.2076	53.3318	55.2004	54.5648	57.5566	57.6578	58.4348	57.1886	58.2714
353	3.4296	3.5957	3.6186	3.0292	3.2324	2.9952	3.0909	3.3923	2.8057	5.6047	5.2054	5.1012	4.7703	4.5913	5.2701	5.1329	4.788	5.2084	6.8759	6.7489	7.3932	4.0806	6.2639	7.1829	4.9064	4.5535	4.1575	4.2442	3.9393	4.0308	4.1536	4.0168	4.1793		353	54.1759	52.8935	52.6791	51.9497	52.2588	51.1891	53.5009	55.1183	54.6416	57.6376	57.8057	58.4391	57.2293	58.3529
354	3.4022	3.5835	3.6897	3.0419	3.219	3.0109	3.0303	3.426	2.7662	5.6386	5.2141	5.0841	4.7913	4.5776	5.2628	5.1233	4.772	5.2524	6.8915	6.6965	7.4196	4.0659	6.2642	7.1641	4.9047	4.5802	4.1433	4.2888	3.8962	4.0034	4.1096	3.9959	4.145		354	54.1471	53.0261	52.6694	52.0597	52.2984	51.3178	53.3754	55.3677	54.3953	57.6615	57.7868	58.3988	57.2125	58.2861
355	3.3873	3.536	3.6942	3.0261	3.2375	3.0058	3.129	3.4385	2.7391	5.6757	5.2455	5.1003	4.7878	4.5297	5.3164	5.1114	4.7885	5.1864	6.8901	6.7528	7.4606	4.0276	6.285	7.1543	4.9108	4.5681	4.1698	4.3035	3.9451	4.0314	4.1229	4.015	4.1629		355	54.0638	52.8917	52.5842	52.006	52.2418	51.3293	53.3624	55.2897	54.2216	57.7053	57.7331	58.2695	57.2878	58.1987
356	3.4209	3.5838	3.6929	2.9737	3.2235	3.0055	3.0432	3.4017	2.7442	5.6881	5.2268	5.115	4.8363	4.5241	5.3845	5.1111	4.8087	5.2084	6.8921	6.7789	7.4438	4.0152	6.2836	7.2017	4.902	4.5363	4.1489	4.3518	3.98	3.9855	4.1456	4.0458	4.1855		356	54.0746	53.0425	52.497	52.0961	52.2294	51.4179	53.2408	55.3127	54.437	57.6513	57.6615	58.212	57.2456	58.1588
357	3.4413	3.5768	3.6284	2.9303	3.2469	2.9873	3.0789	3.3872	2.7514	5.7233	5.18	5.0681	4.7574	4.5563	5.3451	5.1175	4.808	5.2139	6.8792	6.7854	7.4589	4.0169	6.3274	7.1795	4.9122	4.5618	4.149	4.3357	3.9634	3.9563	4.1438	4.0328	4.188		357	54.1995	52.9463	52.5136	52.0957	52.2577	51.364	53.2514	55.2596	54.5186	57.7796	57.7325	58.3069	57.4489	58.3127
358	3.46	3.5343	3.6451	3.0234	3.2621	2.9684	3.1508	3.3509	2.8264	5.6827	5.2177	5.0492	4.8378	4.5658	5.4051	5.1085	4.8267	5.2054	6.9013	6.7818	7.4817	4.0311	6.3263	7.2074	4.9414	4.5657	4.1103	4.3738	3.9487	3.9481	4.1442	4.0353	4.158		358	54.0649	52.7753	52.4745	52.0623	52.2188	51.3111	53.2071	55.2105	54.621	57.8674	57.7161	58.3153	57.303	58.3668
359	3.5576	3.4815	3.6023	3.0658	3.3087	2.9528	3.055	3.3913	2.836	5.6961	5.2478	5.0572	4.8222	4.5283	5.3874	5.1131	4.7941	5.1056	6.899	6.7818	7.5101	4.0368	6.3372	7.26	5.0338	4.5621	4.1366	4.4257	3.9687	3.9303	4.1005	4.0486	4.1563		359	54.1973	52.6669	52.3097	52.1284	52.2257	51.1987	53.2678	55.3416	54.6337	57.8178	57.754	58.2713	57.1073	58.3766
360	3.5302	3.4717	3.6104	3.0287	3.2598	2.9581	3.1205	3.4006	2.8343	5.6816	5.2137	5.0609	4.8182	4.509	5.3885	5.1078	4.8272	5.0953	6.942	6.7715	7.5146	4.0298	6.3163	7.2394	5.0381	4.5673	4.1426	4.4283	3.9575	3.9469	4.1629	4.068	4.2143		360	54.2926	52.602	52.206	51.9376	52.2106	51.2876	53.4268	55.4116	54.762	57.8067	57.6318	58.2157	57.0442	58.272
361	3.5362	3.4468	3.6661	3.024	3.2882	2.952	3.1354	3.3989	2.8446	5.6878	5.2081	5.1076	4.8167	4.5505	5.3281	5.119	4.8221	5.0727	6.9351	6.766	7.5044	3.9261	6.3847	7.2343	5.0043	4.531	4.1467	4.4286	3.9624	3.9076	4.1272	4.0507	4.1774		361	54.1492	52.4941	52.2685	52.0375	52.2177	51.3234	53.5152	55.2297	54.5907	57.8214	57.5803	58.142	56.979	58.3687
362	3.4892	3.4697	3.558	3.05	3.2427	2.9186	3.1281	3.446	2.822	5.7023	5.1525	5.1017	4.8145	4.5356	5.3451	5.0827	4.7801	5.0805	6.9696	6.7537	7.4976	3.9212	6.3243	7.2296	5.0121	4.4836	4.146	4.4832	3.9895	3.9924	4.1811	4.037	4.1682		362	54.182	52.5733	52.3172	51.9486	52.385	51.3724	53.4271	55.2272	54.4612	57.7422	57.5901	58.1794	56.9112	58.4148
363	3.544	3.4345	3.5632	3.0362	3.2958	2.9307	3.1088	3.4435	2.8452	5.7496	5.1856	5.1541	4.7575	4.5015	5.3384	5.0979	4.756	5.0606	7.0111	6.7354	7.5259	3.8601	6.3971	7.1797	5.0125	4.4903	4.199	4.4917	3.9051	4.0114	4.1411	4.0509	4.1429		363	54.2624	52.4821	52.3439	51.9776	52.2566	51.1297	53.4944	55.1912	54.3841	57.759	57.6774	58.1924	56.9363	58.4931
364	3.5106	3.4473	3.5862	3.0786	3.2828	2.9056	3.0915	3.4561	2.8057	5.7159	5.1999	5.1977	4.7484	4.549	5.2653	5.1387	4.7273	5.0994	6.9976	6.7791	7.5098	3.87	6.4083	7.1677	4.9791	4.4799	4.1791	4.467	3.9396	4.031	4.093	4.0698	4.1586		364	54.1564	52.5086	52.4923	52.2047	52.2596	51.1914	53.4404	55.2881	54.2496	57.8318	57.724	58.1971	56.799	58.483
365	3.3995	3.4243	3.5203	3.1067	3.2526	2.9151	3.1162	3.4442	2.8631	5.7026	5.2258	5.1683	4.7471	4.5236	5.2152	5.1294	4.6788	5.1307	7.025	6.7509	7.5714	3.9668	6.3966	7.191	4.9599	4.5103	4.1702	4.4434	3.9538	4.0257	4.0924	4.0427	4.148		365	54.0632	52.5298	52.3739	52.3274	52.4645	51.2514	53.4498	55.4435	54.2346	57.8223	57.7153	58.2725	56.7509	58.4092
366	3.4627	3.4795	3.5061	3.1192	3.2642	2.9431	3.1377	3.492	2.8364	5.7035	5.2614	5.1244	4.737	4.535	5.1326	5.1315	4.7248	5.1525	7.0384	6.8063	7.5821	3.9401	6.4218	7.1872	5.0177	4.5104	4.2241	4.5254	3.9714	3.9936	4.1155	4.0472	4.1824		366	54.0236	52.6478	52.3152	52.4584	52.3374	51.3439	53.3515	55.5229	54.3156	57.8583	57.5363	58.3697	56.7733	58.4153
367	3.4883	3.5033	3.5142	3.1109	3.2199	2.945	3.1615	3.5245	2.7726	5.8075	5.2586	5.2085	4.8238	4.5501	5.1594	5.0599	4.7124	5.2098	7.0399	6.812	7.6257	3.9514	6.3973	7.1692	4.9871	4.5219	4.1636	4.5776	3.9812	4.0196	4.1153	4.0497	4.1093		367	54.1852	52.5078	52.3708	52.3822	52.466	51.3412	53.269	55.5808	54.1395	57.7825	57.4449	58.3331	56.7682	58.3233
368	3.4564	3.5306	3.4545	3.1206	3.1804	2.9569	3.2199	3.5327	2.8302	5.7702	5.2444	5.195	4.855	4.5648	5.1918	5.1099	4.6673	5.1694	7.1293	6.8441	7.6832	3.8795	6.3546	7.2194	4.9777	4.4701	4.1553	4.509	3.9536	4.0182	4.1076	4.0919	4.1091		368	54.0173	52.6214	52.3282	52.5616	52.3187	51.3985	53.4005	55.6305	54.3423	57.8437	57.6402	58.3994	56.7445	58.3297
369	3.4612	3.4809	3.4376	3.115	3.2052	2.9238	3.2069	3.5745	2.8362	5.7806	5.2952	5.1869	4.8447	4.529	5.228	5.0371	4.63	5.1964	7.0888	6.8163	7.6507	3.895	6.3705	7.2047	4.9706	4.4395	4.1461	4.5518	3.9622	4.0338	4.2056	4.0347	4.1795		369	53.9045	52.5994	52.3252	52.5159	52.349	51.4377	53.4647	55.6928	54.1217	57.6907	57.7304	58.4594	56.8469	58.2655
370	3.4964	3.4705	3.4331	3.0995	3.1967	2.9091	3.1468	3.5958	2.7955	5.7681	5.2984	5.1778	4.8449	4.4897	5.3011	5.0592	4.6776	5.2276	7.0675	6.7881	7.7327	3.9133	6.3404	7.2227	5.0339	4.4612	4.211	4.5008	3.9341	4.027	4.1575	4.0379	4.1695		370	53.9675	52.6403	52.4818	52.5425	52.2037	51.4015	53.3742	55.5619	54.0504	57.656	57.6652	58.5337	56.8226	58.1909
371	3.5604	3.4728	3.3972	3.1133	3.254	2.901	3.1673	3.6419	2.8127	5.7468	5.331	5.1938	4.899	4.4982	5.3261	5.0692	4.7362	5.1813	7.0634	6.7708	7.687	3.9341	6.3113	7.2451	5.0537	4.4734	4.2268	4.5912	3.9722	4.0457	4.2115	4.1351	4.226		371	54.1561	52.5277	52.2583	52.4855	52.2676	51.3863	53.5127	55.7367	54.33	57.7471	57.6271	58.4571	56.7913	58.2332
372	3.5525	3.447	3.4142	3.1029	3.2788	2.9176	3.1433	3.6954	2.8169	5.746	5.2922	5.2004	4.8698	4.5865	5.3792	5.0776	4.7316	5.193	7.0269	6.8064	7.6327	3.9245	6.2615	7.3072	5.0342	4.4522	4.2656	4.5843	3.9209	4.0635	4.2824	4.0885	4.221		372	54.2377	52.5784	52.2425	52.4672	52.2913	51.4846	53.483	55.7134	54.377	57.7581	57.4705	58.5182	56.7275	58.3186
373	3.567	3.4658	3.3854	3.0911	3.2481	2.8877	3.1214	3.723	2.8551	5.7922	5.2918	5.176	4.8309	4.5699	5.3514	5.0983	4.7062	5.1856	7.0081	6.8712	7.6442	3.9366	6.2556	7.261	4.9846	4.4694	4.2484	4.583	3.9046	4.0705	4.356	4.0331	4.1248		373	54.1736	52.627	52.35	52.4096	52.3186	51.5263	53.3971	55.6612	54.4628	57.6848	57.5951	58.5107	56.6813	58.3184
374	3.5713	3.5024	3.4041	3.0986	3.2341	2.8743	3.116	3.6876	2.8583	5.7195	5.2976	5.1044	4.8837	4.5899	5.4046	5.213	4.7157	5.1166	7.0285	6.8285	7.6536	3.9713	6.2929	7.1954	5.0067	4.4896	4.2914	4.628	3.9313	4.059	4.2755	4.0493	4.1282		374	54.1517	52.5724	52.3945	52.4147	52.3001	51.5161	53.3704	55.5971	54.354	57.887	57.5522	58.4972	56.6812	58.0912
375	3.6101	3.5594	3.4559	3.1358	3.2232	2.911	3.0792	3.6887	2.8791	5.7224	5.2545	5.0694	4.8545	4.6017	5.4313	5.2157	4.7052	5.1452	7.0629	6.8318	7.5762	3.968	6.2999	7.1912	4.9727	4.5294	4.316	4.5879	3.9355	4.1014	4.2887	4.0203	4.1271		375	54.0869	52.6515	52.5485	52.4124	52.0483	51.5263	53.2975	55.5715	54.2667	57.7777	57.4108	58.6207	56.5304	58.0781
376	3.5479	3.6217	3.3787	3.0925	3.2886	2.9332	3.0839	3.653	2.8989	5.7478	5.2953	5.1549	4.851	4.5817	5.4487	5.2672	4.7114	5.1419	7.0802	6.7589	7.5273	3.9517	6.3515	7.197	4.9304	4.5177	4.2931	4.5357	3.9608	4.0735	4.2462	3.9623	4.0927		376	54.1417	52.7634	52.362	52.4251	52.0439	51.6863	53.2985	55.7041	54.4079	57.8683	57.4472	58.7818	56.4312	58.1477
377	3.5859	3.6295	3.3582	3.1185	3.2675	2.9478	3.0837	3.6311	2.9463	5.736	5.3546	5.1315	4.8182	4.6204	5.5539	5.3172	4.6936	5.1411	7.145	6.7271	7.5452	3.9983	6.375	7.2597	4.8998	4.4734	4.3083	4.5301	3.9881	4.0462	4.28	4.0121	4.1748		377	54.2534	52.6737	52.3747	52.4744	51.8965	51.5158	53.2359	55.7367	54.4332	57.7419	57.5238	58.7256	56.5124	58.0212
378	3.5408	3.7037	3.4227	3.1615	3.2836	2.9413	3.0636	3.6385	2.8575	5.7577	5.3725	5.1346	4.9776	4.6523	5.4812	5.3106	4.7405	5.1962	7.123	6.7835	7.5434	3.9875	6.3432	7.2601	4.9018	4.513	4.2296	4.569	3.9438	4.0511	4.268	4.0059	4.2017		378	54.1846	52.4405	52.3419	52.4086	51.6982	51.393	53.1488	55.846	54.3357	57.6903	57.4325	58.6773	56.5713	58.0163
379	3.5942	3.6061	3.3646	3.1527	3.2791	2.8965	3.0624	3.628	2.8973	5.7924	5.379	5.1737	4.9615	4.6256	5.4758	5.3234	4.7154	5.2206	7.0925	6.7827	7.5797	3.9553	6.3648	7.2289	4.9053	4.5037	4.2022	4.5719	3.9698	3.989	4.3054	4.0342	4.1839		379	54.2392	52.4865	52.3964	52.4447	51.6765	51.3307	53.2998	55.7314	54.3625	57.775	57.5079	58.6274	56.5225	57.9205
380	3.5911	3.6131	3.3621	3.1706	3.2269	2.9174	3.0034	3.6371	2.8874	5.76	5.3573	5.1287	4.9273	4.6058	5.4369	5.3365	4.7677	5.2575	7.1112	6.8205	7.6084	3.9334	6.4415	7.2503	4.9274	4.5176	4.241	4.5004	3.9745	3.965	4.2852	3.9868	4.186		380	54.1847	52.4171	52.3238	52.4788	51.6755	51.2881	53.2111	55.7511	54.3554	57.6934	57.5602	58.609	56.5988	57.8264
381	3.59	3.5342	3.3905	3.1971	3.199	2.9322	3.0132	3.657	2.8626	5.7626	5.3378	5.1469	4.9122	4.5672	5.4604	5.3116	4.8308	5.2688	7.1289	6.8631	7.67	3.8724	6.4315	7.2705	4.959	4.5425	4.3301	4.4975	3.9725	4.0494	4.2513	4.0301	4.2128		381	54.29	52.444	52.239	52.6698	51.92	51.5712	53.1455	55.7968	54.1562	57.6466	57.4175	58.5392	56.6134	58.0688
382	3.728	3.4947	3.367	3.2257	3.2279	2.8786	3.0584	3.5895	2.8688	5.7861	5.3526	5.17	4.9475	4.6049	5.4088	5.3153	4.7505	5.2772	7.1232	6.9374	7.6514	3.8794	6.4749	7.1969	5.0327	4.566	4.285	4.538	3.971	4.0213	4.3105	4.0412	4.1528		382	54.488	52.5163	52.3025	52.5736	51.8293	51.6445	53.2526	55.7717	54.3599	57.7061	57.4819	58.3861	56.5579	57.9432
383	3.7633	3.5539	3.3821	3.2255	3.1688	2.8886	3.0932	3.6191	2.8964	5.7378	5.3467	5.1546	4.9294	4.544	5.346	5.3033	4.7583	5.257	7.1021	6.9806	7.6779	3.8929	6.441	7.1882	5.0115	4.5767	4.2616	4.5074	4.0151	3.9996	4.3014	4.1056	4.1356		383	54.5132	52.4396	52.3904	52.4022	51.7725	51.6114	53.4323	55.8123	54.2719	57.7858	57.732	58.5096	56.722	57.9074
384	3.6991	3.5279	3.4016	3.1873	3.1749	2.9069	3.1178	3.6108	2.9557	5.7712	5.3823	5.1498	4.9008	4.5243	5.3091	5.2654	4.7342	5.2118	7.1764	6.9913	7.6599	3.8841	6.3914	7.2434	5.0385	4.5615	4.2139	4.4572	4.0237	4.0227	4.3105	4.0264	4.1823		384	54.4778	52.3872	52.1933	52.3813	51.9499	51.5189	53.2667	55.8427	54.54	57.7668	57.5297	58.4312	56.7464	57.9706
385	3.6795	3.5684	3.4353	3.206	3.1757	2.9453	3.1297	3.6386	2.899	5.7665	5.4151	5.0971	4.9951	4.5799	5.3613	5.2569	4.7803	5.2001	7.17	6.9751	7.7089	3.9197	6.4073	7.2697	5.0439	4.5783	4.2757	4.5566	4.0029	3.9722	4.3043	4.0481	4.1521		385	54.4253	52.2905	52.0742	52.4918	52.0424	51.595	53.5629	55.8785	54.5719	57.7631	57.6055	58.4664	56.8796	57.8403
386	3.6768	3.5799	3.4272	3.2162	3.182	2.9424	3.1369	3.6114	2.8542	5.754	5.43	5.1386	4.9591	4.5474	5.3861	5.2539	4.8118	5.1856	7.1573	6.9348	7.6821	3.8835	6.3281	7.2289	5.0603	4.6338	4.2767	4.5199	3.9735	3.9964	4.3169	4.0558	4.1469		386	54.5616	52.1682	52.1686	52.648	51.9966	51.502	53.4058	55.8641	54.5069	57.7452	57.5232	58.5971	56.7638	57.8057
387	3.6885	3.6275	3.4014	3.1262	3.2109	3.0428	3.1318	3.5606	2.8716	5.7757	5.4293	5.1694	5.0015	4.5471	5.3795	5.2065	4.7847	5.166	7.1631	6.8971	7.6736	3.9076	6.3104	7.2048	5.0621	4.7076	4.2283	4.5517	3.9506	4.0348	4.3057	4.117	4.1487		387	54.63	52.2248	52.3745	52.5225	52.2338	51.4938	53.2697	55.9581	54.4567	57.7551	57.5714	58.6702	56.7434	57.6079
388	3.6601	3.6287	3.4165	3.0893	3.2061	3.0118	3.1204	3.5464	2.8641	5.7676	5.4065	5.1522	5.0189	4.529	5.3346	5.1926	4.806	5.123	7.1379	6.9545	7.668	3.9223	6.3394	7.2265	5.1445	4.7298	4.2411	4.5564	3.9025	4.0251	4.3471	4.1248	4.1985		388	54.4712	52.1492	52.3224	52.343	52.0956	51.4448	53.2188	55.873	54.2033	57.8343	57.634	58.628	56.7947	57.6215
389	3.6666	3.5997	3.4132	3.1091	3.1583	3.0411	3.1192	3.5439	2.8862	5.7505	5.3958	5.184	5.0002	4.5317	5.3619	5.1905	4.8546	5.1457	7.1101	7.0024	7.5956	3.9644	6.3186	7.2759	5.0576	4.6968	4.3233	4.5892	3.9959	3.9832	4.3554	4.1407	4.2356		389	54.6821	52.14	52.4134	52.2823	52.0385	51.4567	53.1402	55.9	54.4354	57.9109	57.6835	58.5407	56.8484	57.5317
390	3.6299	3.5736	3.3849	3.1172	3.2232	3.0808	3.18	3.5652	2.8269	5.7856	5.3759	5.1622	4.9512	4.5005	5.4097	5.207	4.87	5.1111	7.0782	6.9922	7.5983	3.9689	6.3015	7.2764	5.098	4.6733	4.2977	4.5918	4.0287	3.9545	4.3852	4.1429	4.2471		390	54.4891	52.0585	52.4648	52.6477	52.1949	51.4983	53.1073	55.9749	54.3649	57.7743	57.6259	58.5553	56.8983	57.5816
391	3.6931	3.6144	3.3767	3.0871	3.2038	3.0064	3.1926	3.5596	2.8486	5.8314	5.3206	5.1551	4.9662	4.5163	5.3844	5.2034	4.9101	5.0745	7.1055	6.9547	7.6444	4.0106	6.3337	7.2404	5.1326	4.7023	4.3318	4.5826	4.0535	3.942	4.385	4.1075	4.2779		391	54.4893	52.0742	52.4664	52.6128	52.2143	51.6146	53.1026	56.0245	54.4247	57.8408	57.5461	58.3535	56.8898	57.5621
392	3.7184	3.6319	3.3807	3.0782	3.2279	3.0365	3.1189	3.5699	2.8375	5.8245	5.3095	5.21	4.9793	4.5193	5.3304	5.2188	4.8372	5.0419	7.1267	6.9762	7.5986	4.0508	6.364	7.1811	5.212	4.7181	4.3826	4.6039	4.0689	3.9554	4.4323	4.1092	4.3569		392	54.6652	51.9234	52.5273	52.5815	52.0301	51.5903	53.1665	56.002	54.362	57.8636	57.8162	58.3193	56.7932	57.5921
393	3.6834	3.6291	3.4062	3.1015	3.1788	3.0137	3.0758	3.5505	2.8323	5.7941	5.2503	5.1805	4.9309	4.5672	5.3537	5.2023	4.8272	5.0538	7.1738	7.0125	7.5497	4.0259	6.3654	7.2345	5.2401	4.7213	4.3729	4.6139	3.9894	3.9816	4.3713	4.1018	4.4004		393	54.7469	52.0983	52.5726	52.5088	51.7055	51.6646	53.2643	55.8664	54.3363	57.8536	57.6708	58.5247	56.8146	57.5717
394	3.6852	3.6394	3.3926	3.149	3.1859	3.0046	3.0216	3.5512	2.8277	5.7844	5.2882	5.2081	5.0059	4.5839	5.3197	5.2367	4.9095	5.0848	7.1363	7.0049	7.5735	4.0067	6.3461	7.2109	5.2315	4.7311	4.4168	4.5869	3.9735	3.9596	4.2967	4.1163	4.3871		394	54.689	52.1115	52.5364	52.6247	51.7072	51.7614	53.2483	55.9288	54.2056	57.9737	57.6368	58.4596	56.9988	57.6284
395	3.7002	3.6819	3.3622	3.1703	3.1883	3.015	3.0298	3.547	2.8175	5.7913	5.3298	5.2042	4.9912	4.5952	5.3363	5.2803	4.8346	5.083	7.1304	6.9949	7.5993	3.9807	6.3779	7.2109	5.24	4.663	4.3153	4.5857	3.9621	3.9137	4.2716	4.0766	4.3886		395	54.633	52.1816	52.46	52.3449	51.6915	51.6774	53.4797	55.8607	54.1955	57.9063	57.4722	58.5907	57.0327	57.7912
396	3.6753	3.6939	3.3718	3.1527	3.2518	2.9911	3.0414	3.5705	2.81	5.7465	5.3435	5.2014	4.9853	4.58	5.328	5.3268	4.8651	5.1143	7.1022	6.977	7.6954	3.9532	6.3997	7.1717	5.2173	4.6267	4.3581	4.5957	3.9967	3.9494	4.2715	4.0703	4.3561		396	54.666	52.1117	52.5452	52.5396	51.9901	51.6447	53.4672	55.9575	54.3195	57.7031	57.3779	58.5691	57.0356	57.7515
397	3.6003	3.7698	3.3249	3.1326	3.2443	3.0437	3.1046	3.5739	2.8415	5.7641	5.3014	5.2493	4.9798	4.6071	5.293	5.3118	4.8923	5.131	7.1042	7.0073	7.6421	3.9646	6.4197	7.1847	5.2357	4.6926	4.3796	4.6523	3.9695	4.0047	4.3248	4.0902	4.3306		397	54.5598	52.1624	52.5167	52.4978	51.9352	51.7504	53.5945	55.9338	54.204	57.7035	57.4413	58.6672	57.0496	57.6822
398	3.6629	3.7643	3.3219	3.1596	3.2281	2.9817	3.1035	3.5951	2.8107	5.7739	5.3812	5.2924	4.9645	4.6153	5.3247	5.2546	4.8443	5.1279	7.0819	7.0643	7.6881	3.991	6.5206	7.1606	5.1659	4.6949	4.3199	4.6947	3.9779	4.033	4.3532	4.0531	4.3631		398	54.6715	52.3008	52.3465	52.531	51.868	51.6933	53.5237	55.9437	54.2045	57.9293	57.4547	58.5369	57.0202	57.7818
399	3.607	3.7156	3.3309	3.1525	3.2298	3.0369	3.1195	3.6087	2.7858	5.7893	5.3835	5.3	4.9337	4.5894	5.3794	5.2515	4.8773	5.1652	7.0922	7.0302	7.6262	3.9291	6.5337	7.1992	5.2313	4.704	4.3953	4.6864	4.0197	4.0419	4.3804	4.011	4.3493		399	54.4484	52.1877	52.4025	52.5593	51.8942	51.8138	53.368	55.9337	54.2133	57.9887	57.4324	58.8348	56.9016	57.7692
400	3.6395	3.7177	3.376	3.2142	3.2422	3.0587	3.1276	3.6138	2.8174	5.8557	5.3328	5.3378	4.929	4.6031	5.3495	5.3124	4.8401	5.2198	7.0203	7.061	7.7305	3.8909	6.5582	7.1899	5.1728	4.7182	4.3655	4.6556	4.0581	3.9759	4.3868	4.0791	4.3758		400	54.5001	52.1404	52.419	52.584	52.0318	51.7152	53.5364	55.811	54.1651	57.8797	57.432	58.7453	57.1622	57.8019
401	3.6683	3.7179	3.3526	3.2093	3.2639	3.0743	3.1079	3.5805	2.8424	5.8775	5.4521	5.3435	4.9253	4.5779	5.3214	5.3696	4.8556	5.221	6.9334	7.1124	7.7587	3.8483	6.5499	7.1714	5.2358	4.7061	4.3921	4.6718	4.0792	3.9427	4.421	4.06	4.4135		401	54.4346	52.1467	52.3595	52.6386	51.7534	51.6233	53.2883	55.7952	54.2178	57.8007	57.5579	58.7151	57.176	57.8826
402	3.7106	3.7404	3.3895	3.1822	3.2631	3.1263	3.1186	3.6657	2.8369	5.8323	5.5127	5.3481	4.945	4.5546	5.353	5.4208	4.8469	5.2566	7.0025	7.1126	7.7707	3.8343	6.5879	7.1466	5.1975	4.6992	4.4453	4.7225	4.0781	3.9038	4.3888	4.0663	4.5024		402	54.5271	52.1677	52.1406	52.5833	51.7427	51.6919	53.2526	55.803	54.0237	57.7935	57.6737	58.763	57.1058	57.7953
403	3.686	3.6952	3.385	3.1882	3.2821	3.1121	3.0494	3.6757	2.8612	5.8226	5.5698	5.3815	4.9549	4.5798	5.2922	5.3722	4.9088	5.2489	7.0605	7.1842	7.7698	3.8698	6.5883	7.1654	5.2471	4.7053	4.4778	4.7082	4.0058	3.909	4.3417	4.0183	4.4153		403	54.6393	52.348	52.4083	52.2985	51.5157	51.7314	53.2266	55.7915	54.0461	57.8906	57.5058	58.8724	57.052	57.7232
404	3.7263	3.7422	3.3809	3.1949	3.2257	3.1477	3.0655	3.6785	2.8943	5.8174	5.5277	5.3768	4.9156	4.6282	5.3297	5.3957	4.8713	5.285	7.0933	7.2252	7.8099	3.8712	6.6678	7.1087	5.2644	4.7527	4.4745	4.7118	3.9861	3.8629	4.4083	4.0226	4.4168		404	54.5786	52.398	52.2815	52.3739	51.6867	51.5992	53.1848	55.6974	54.0238	57.8044	57.4818	58.8327	57.0718	57.8091
405	3.6754	3.7942	3.4594	3.1671	3.1893	3.1298	3.0654	3.721	2.8739	5.7769	5.5742	5.3503	4.9577	4.6533	5.2917	5.2815	4.854	5.3211	7.1149	7.2405	7.8307	3.8862	6.6792	7.13	5.2881	4.7782	4.4589	4.7223	4.0547	3.8596	4.4974	4.0272	4.408		405	54.3699	52.4284	52.3398	52.2733	51.7334	51.5213	53.1472	55.7737	54.0221	57.9642	57.5044	58.8092	57.104	57.6748
406	3.6927	3.7885	3.5533	3.2232	3.253	3.0983	3.0121	3.7068	2.8783	5.8573	5.5423	5.3726	4.9109	4.6711	5.2835	5.3269	4.8163	5.3139	7.1498	7.2609	7.8093	3.9014	6.6368	7.1542	5.2842	4.7835	4.5308	4.7547	4.0785	3.8789	4.4491	4.0445	4.4095		406	54.1367	52.508	52.3983	52.3155	51.7349	51.4957	53.1808	55.9231	54.0441	57.8868	57.5226	58.9219	57.0051	57.5201
407	3.6833	3.8145	3.5007	3.1979	3.2856	3.1451	2.9968	3.701	2.8572	5.9171	5.4845	5.2849	4.8993	4.7029	5.2886	5.3319	4.8492	5.3117	7.171	7.2762	7.8257	3.8796	6.6097	7.1809	5.2358	4.6819	4.4911	4.7575	4.0794	3.8779	4.4785	4.059	4.4213		407	54.103	52.2826	52.352	52.4858	51.9174	51.6413	53.1514	55.8197	53.9775	57.9731	57.5726	58.608	57.0416	57.719
408	3.7691	3.8208	3.4633	3.1942	3.2289	3.1997	2.9872	3.7109	2.8906	5.8868	5.5096	5.3225	4.9091	4.6719	5.3256	5.3314	4.8449	5.233	7.1516	7.2568	7.8422	3.8446	6.5613	7.1679	5.286	4.7042	4.452	4.7392	4.0882	3.869	4.5129	4.0571	4.4211		408	54.1219	52.5137	52.2947	52.2702	51.8366	51.6568	53.2178	55.977	54.0352	57.9011	57.6074	58.6966	57.127	57.7132
409	3.7753	3.8383	3.4745	3.1904	3.2634	3.134	3.0015	3.7156	2.9045	5.8835	5.5148	5.3818	4.9221	4.7075	5.3332	5.3603	4.8749	5.2831	7.0718	7.3109	7.8348	3.8775	6.5774	7.187	5.2809	4.6632	4.4918	4.7522	4.1004	3.8404	4.4644	4.0564	4.4379		409	54.1352	52.5172	52.3537	52.3784	51.9734	51.4961	52.9741	55.867	54.1161	57.8983	57.4385	58.7517	56.9594	57.7179
410	3.7364	3.8549	3.5007	3.2198	3.2818	3.1751	3.0178	3.7087	2.9411	5.8434	5.5119	5.3679	4.904	4.7231	5.3383	5.3041	4.8591	5.2155	7.0665	7.3057	7.8351	3.9046	6.649	7.2122	5.2655	4.6623	4.5114	4.8286	4.1203	3.842	4.5209	4.0487	4.5392		410	54.2792	52.4894	52.4816	52.318	52.0955	51.4605	52.9743	55.8417	54.2326	57.8602	57.5539	58.6588	56.915	57.6686
411	3.7658	3.855	3.4787	3.1666	3.2273	3.1702	3.0192	3.7361	2.9199	5.7783	5.5434	5.4193	4.906	4.7535	5.3542	5.3392	4.8323	5.1616	6.9944	7.2389	7.8683	3.9305	6.7034	7.1738	5.2903	4.6431	4.5022	4.9076	4.1156	3.8436	4.5624	4.0532	4.5071		411	54.3836	52.5683	52.3996	52.1845	52.1512	51.5673	52.937	55.898	54.2858	57.8101	57.5778	58.7443	57.0461	57.6141
412	3.7522	3.8575	3.5379	3.1694	3.2075	3.2127	3.0369	3.757	2.9422	5.8224	5.5531	5.4378	4.9657	4.7741	5.4619	5.3557	4.867	5.1484	7.0811	7.2672	7.8748	3.9525	6.7224	7.2326	5.2492	4.6426	4.554	4.9376	4.1564	3.7907	4.5511	4.082	4.471		412	54.3568	52.5271	52.251	52.3462	52.1546	51.3656	53.2599	56.0167	54.3816	57.8993	57.583	58.8158	57.0265	57.5813
413	3.6903	3.857	3.5603	3.1475	3.2387	3.1652	3.065	3.7506	2.9254	5.7637	5.5903	5.4147	4.9801	4.8091	5.4224	5.3827	4.8264	5.175	7.0362	7.2994	7.8716	4.0145	6.6715	7.2821	5.2388	4.5954	4.6057	4.9445	4.1623	3.8602	4.5424	4.1852	4.4836		413	54.3423	52.488	52.4129	52.2353	52.2307	51.4874	53.0574	56.1191	54.267	57.868	57.4734	58.7095	57.0551	57.6429
414	3.6841	3.8906	3.5002	3.1486	3.2567	3.1665	2.9905	3.8008	2.9332	5.7616	5.5775	5.4664	4.9545	4.7785	5.4501	5.3631	4.8658	5.1581	6.9988	7.3423	7.8489	4.0394	6.7086	7.2609	5.2501	4.6241	4.5512	4.9621	4.1241	3.8207	4.5629	4.1351	4.509		414	54.3663	52.6219	52.477	52.2685	52.1007	51.4352	53.068	56.2707	54.3299	57.7857	57.4492	58.8377	57.0988	57.5927
415	3.7021	3.8517	3.5099	3.1518	3.2154	3.1424	3.0286	3.7503	2.923	5.8213	5.6833	5.4666	5.019	4.7341	5.4272	5.4167	4.8724	5.1179	6.9424	7.3488	7.8374	4.0418	6.7564	7.2529	5.3056	4.5845	4.5953	4.9717	4.0982	3.8877	4.5735	4.1234	4.5716		415	54.3075	52.5276	52.3898	52.2404	52.1025	51.5037	53.094	56.1296	54.3425	57.7872	57.4597	58.8634	57.2126	57.7232
416	3.6668	3.8328	3.4323	3.1418	3.2387	3.1266	2.9293	3.7586	2.913	5.8268	5.6731	5.4637	5.0266	4.767	5.4051	5.3391	4.8331	5.1482	6.9318	7.3784	7.8224	4.0868	6.8404	7.2849	5.2579	4.5656	4.5749	4.9458	4.0555	3.9146	4.5983	4.2031	4.4936		416	54.308	52.4649	52.45	52.2261	51.9653	51.6272	53.0515	56.0688	54.3648	57.9243	57.2432	58.8267	57.0865	57.665
417	3.681	3.8121	3.4445	3.1654	3.1947	3.1235	2.9832	3.7019	2.9078	5.8533	5.596	5.4511	5.0651	4.7313	5.4509	5.3467	4.8749	5.2191	6.8871	7.3824	7.8352	4.1268	6.8647	7.3529	5.3035	4.5502	4.5949	4.9806	4.0198	3.8553	4.5822	4.1746	4.495		417	54.2664	52.5634	52.5581	52.4541	51.835	51.523	53.0777	55.9999	54.3703	57.8432	57.3238	58.8384	57.1181	57.6864
418	3.7034	3.9412	3.3963	3.2535	3.1558	3.0757	3.0102	3.7395	2.8557	5.8851	5.6411	5.424	5.0292	4.7573	5.4977	5.3158	4.879	5.2007	6.8947	7.3803	7.8043	4.1065	6.8285	7.406	5.2632	4.5743	4.5771	4.9854	4.0287	3.8661	4.5399	4.1443	4.5488		418	54.3058	52.685	52.5845	52.2689	51.9869	51.6818	52.8969	56.0355	54.1976	58.0418	57.2518	58.6174	57.0636	57.7614
419	3.7347	3.9052	3.485	3.2169	3.1544	3.1333	2.9883	3.6923	2.8579	5.8778	5.6256	5.411	5.116	4.7907	5.4632	5.2837	4.8022	5.238	6.8802	7.3833	7.8191	4.2036	6.8006	7.4	5.2628	4.6405	4.6002	5.0468	4.0912	3.9147	4.4953	4.1608	4.5237		419	54.307	52.6885	52.6828	52.3378	51.9248	51.6596	52.9065	55.9662	54.1721	58.0806	57.3429	58.5606	57.0818	57.7008
420	3.6889	3.9482	3.5028	3.1838	3.2063	3.1425	2.9615	3.732	2.8973	5.8458	5.6137	5.406	5.1359	4.782	5.4826	5.3261	4.8454	5.265	6.9288	7.437	7.806	4.1621	6.819	7.3982	5.2635	4.684	4.5582	5.0149	4.0638	3.9751	4.5276	4.1743	4.5573		420	54.1903	52.5731	52.6484	52.3986	52.1647	51.6402	52.9624	56.2481	54.2634	57.9897	57.3729	58.6178	57.0681	57.698
421	3.6781	4.0263	3.5056	3.1818	3.2254	3.1758	2.9622	3.824	2.8726	5.8956	5.5737	5.4153	5.1618	4.8091	5.4251	5.3423	4.7787	5.2346	6.8655	7.4782	7.7851	4.1665	6.8387	7.4321	5.3248	4.6537	4.5882	5.0511	4.0638	4.0115	4.5796	4.1748	4.5068		421	54.258	52.5965	52.6047	52.4199	52.3388	51.6455	52.9599	56.3593	54.1261	57.9742	57.4307	58.5597	56.9949	57.5676
422	3.713	3.9345	3.501	3.1644	3.1853	3.1491	2.9827	3.8261	2.8956	5.8712	5.5843	5.4097	5.1849	4.7925	5.4269	5.3037	4.814	5.2412	6.8417	7.4541	7.8063	4.177	6.8409	7.4036	5.4129	4.6831	4.5763	5.0194	4.0802	4.0137	4.5579	4.1937	4.5639		422	54.3683	52.664	52.7602	52.3139	52.2003	51.7193	53.0509	56.3092	54.0931	58.1223	57.4948	58.5516	56.9327	57.5448
423	3.7139	3.9102	3.5043	3.1791	3.2142	3.1546	2.9686	3.8011	2.827	5.8596	5.5904	5.4309	5.1706	4.7685	5.4443	5.2971	4.7837	5.221	6.8677	7.435	7.8128	4.2001	6.8607	7.39	5.4065	4.7062	4.6329	5.006	4.1012	4.0057	4.595	4.1111	4.6162		423	54.352	52.6566	52.7396	52.3336	52.2274	51.8277	53.1558	56.0326	54.0225	58.0857	57.6328	58.5423	56.8155	57.5708
424	3.6989	3.8697	3.524	3.1898	3.1903	3.1202	2.9318	3.7674	2.8522	5.8462	5.579	5.3955	5.2107	4.8009	5.4305	5.343	4.7743	5.258	6.8665	7.449	7.8667	4.1683	6.8695	7.4135	5.4231	4.7439	4.5993	5.0446	4.0244	4.0195	4.6471	4.2015	4.6149		424	54.3385	52.6668	52.5869	52.4062	52.205	51.6947	53.0171	56.0328	54.0701	57.9827	57.6127	58.5992	56.7485	57.6466
425	3.653	3.8745	3.5365	3.1963	3.186	3.1479	2.933	3.7988	2.8738	5.8677	5.5961	5.3829	5.1891	4.8031	5.4981	5.3597	4.8372	5.242	6.8646	7.4256	7.8968	4.1571	6.8734	7.4399	5.443	4.7236	4.589	5.0206	4.0878	4.0392	4.6026	4.1157	4.6012		425	54.2087	52.5536	52.5075	52.416	52.0582	51.7397	53.0435	56.1369	54.2528	57.9192	57.5328	58.5076	56.7369	57.566
426	3.6403	3.8721	3.5921	3.2423	3.2131	3.1396	2.9846	3.8188	2.892	5.8675	5.6067	5.4217	5.175	4.7708	5.5077	5.3894	4.8286	5.1925	6.8828	7.4545	7.8898	4.1369	6.8992	7.4763	5.4565	4.6797	4.5418	5.0483	4.0885	4.0054	4.5759	4.0881	4.6553		426	54.4295	52.6105	52.6761	52.4528	52.0999	51.6586	52.9384	56.1515	54.2615	58.0239	57.5235	58.3834	56.8226	57.5569
427	3.6054	3.8418	3.5398	3.2221	3.1815	3.1437	2.9941	3.7435	2.8494	5.9548	5.5648	5.4506	5.2443	4.8332	5.498	5.4008	4.8616	5.2431	6.8653	7.3835	7.8563	4.1547	6.9075	7.4628	5.4146	4.6874	4.5856	5.057	4.1013	3.9898	4.611	4.1649	4.6747		427	54.2855	52.5349	52.7101	52.4295	52.0017	51.6953	52.9756	56.0572	54.0816	57.9792	57.505	58.401	56.8482	57.6692
428	3.5901	3.8538	3.4967	3.1829	3.1262	3.1416	2.9828	3.8235	2.9033	5.9656	5.6424	5.4397	5.2208	4.7959	5.5202	5.4354	4.8881	5.1736	6.8143	7.433	7.8768	4.2236	6.9273	7.4836	5.4342	4.6737	4.5841	5.055	4.0559	4.0364	4.6163	4.1404	4.7442		428	54.2555	52.5291	52.7402	52.6029	51.9189	51.5092	53.0116	56.2986	54.1015	58.0146	57.3794	58.3936	56.8088	57.4956
429	3.5927	3.802	3.5298	3.1783	3.1523	3.1287	2.9693	3.835	2.9212	5.9705	5.574	5.4269	5.2566	4.7846	5.5487	5.4475	4.8584	5.2546	6.7835	7.4157	7.9001	4.1948	6.9441	7.5145	5.493	4.6467	4.6727	5.0026	4.0466	4.0068	4.5867	4.13	4.8042		429	54.3267	52.6114	52.7401	52.4958	51.8407	51.6182	53.2753	56.3039	53.9376	57.9287	57.5107	58.4753	56.8004	57.6281
430	3.6318	3.7971	3.5723	3.2008	3.1961	3.1145	3.0095	3.7835	2.9281	6.0302	5.5903	5.4767	5.2318	4.7133	5.5547	5.4063	4.8859	5.2436	6.7895	7.3947	7.894	4.1881	6.9489	7.4874	5.4849	4.6707	4.6455	4.9854	4.1153	4.022	4.6336	4.1039	4.7645		430	54.3209	52.6829	52.6337	52.4586	51.919	51.6287	53.0904	56.1602	54.0052	57.773	57.4374	58.4257	56.7713	57.6203
431	3.7248	3.8115	3.5025	3.217	3.2239	3.1345	3.0159	3.785	2.9667	5.9791	5.5817	5.4321	5.3318	4.7004	5.5312	5.4075	4.826	5.2702	6.837	7.3945	7.8875	4.1992	6.9635	7.5275	5.4591	4.6232	4.6046	4.9971	4.128	4.0485	4.6318	4.1158	4.7042		431	54.4451	52.7253	52.6699	52.582	51.885	51.7298	52.9192	56.2167	54.0119	57.9364	57.2694	58.3743	56.839	57.6307
432	3.6893	3.7464	3.4899	3.2595	3.2184	3.1233	3.0342	3.8214	3.0292	5.9947	5.5017	5.4711	5.3438	4.7048	5.5928	5.3926	4.7927	5.3	6.8359	7.4185	7.9396	4.2574	6.9637	7.4892	5.4252	4.5849	4.5637	5.0664	4.2008	4.0714	4.6698	4.1248	4.7339		432	54.5795	52.7365	52.7682	52.4587	51.8913	51.8591	52.8722	56.3299	54.1449	58.0582	57.3766	58.4986	56.7975	57.5062
433	3.7082	3.8165	3.4858	3.2724	3.228	3.1236	2.9941	3.8227	2.973	6.0091	5.5341	5.507	5.3761	4.6796	5.5818	5.3969	4.7503	5.2903	6.8855	7.4723	7.9104	4.2353	6.9492	7.506	5.5191	4.5356	4.5388	5.0335	4.1786	4.0348	4.5913	4.1228	4.7383		433	54.4724	52.8263	52.6802	52.3936	51.9032	51.7997	52.8226	56.2945	54.1362	57.8382	57.3717	58.4047	56.8425	57.5172
434	3.7138	3.8312	3.4596	3.2419	3.2799	3.13	3.0772	3.7891	2.9515	6.0529	5.5114	5.5459	5.4161	4.7204	5.6141	5.4026	4.8348	5.2606	6.9239	7.4496	7.9759	4.2434	6.9745	7.49	5.5186	4.5688	4.4673	4.9892	4.1771	4.116	4.6219	4.1022	4.7268		434	54.4326	52.7622	52.8199	52.2965	52.147	51.8511	52.8689	56.0957	54.1668	57.9442	57.3259	58.4035	56.8397	57.7186
435	3.7081	3.8653	3.5017	3.2282	3.2089	3.176	3.105	3.8429	2.9661	6.0022	5.496	5.5826	5.463	4.7381	5.5771	5.4684	4.8048	5.1796	6.9694	7.4369	7.9823	4.3297	6.9067	7.477	5.4823	4.5508	4.4687	5.0207	4.1432	4.1355	4.645	4.1374	4.763		435	54.4371	52.6993	52.7873	52.2544	52.0335	51.9439	52.8945	56.1006	54.2796	57.8887	57.3746	58.3704	56.8871	57.8234
436	3.6835	3.8637	3.5284	3.1918	3.2355	3.145	3.0764	3.8812	2.9729	6.0092	5.5988	5.5306	5.4451	4.7515	5.6392	5.4862	4.8159	5.2018	6.9616	7.4011	7.9849	4.3867	6.8271	7.5084	5.4733	4.5171	4.4432	5.0171	4.1558	4.1101	4.7024	4.1406	4.7408		436	54.3375	52.9162	52.7434	52.4076	51.9139	51.8252	52.8913	56.3319	54.2665	57.7712	57.3367	58.3779	56.9084	57.751
437	3.6762	3.8064	3.4651	3.2285	3.3103	3.1604	3.1159	3.9758	2.9487	6.0415	5.6244	5.5347	5.4688	4.7192	5.645	5.4925	4.8354	5.1772	6.9928	7.3679	7.994	4.4881	6.8697	7.4935	5.4502	4.4609	4.3758	5.0124	4.1576	4.0803	4.6478	4.1508	4.7659		437	54.298	52.8625	52.8271	52.353	52.0311	51.8755	52.9293	56.4962	54.121	57.9035	57.3341	58.3663	56.8063	57.6505
438	3.6626	3.8078	3.3943	3.2093	3.2895	3.1388	3.1332	3.955	2.9273	6.0251	5.6631	5.5212	5.4056	4.7262	5.6569	5.6109	4.8461	5.228	7.0578	7.4741	7.9393	4.4865	6.822	7.4524	5.4289	4.4702	4.4421	5.0798	4.2409	4.0725	4.6732	4.0787	4.8032		438	54.2551	52.8469	52.6739	52.2891	51.9743	51.8546	52.819	56.4703	54.0829	58.1016	57.31	58.3483	56.7806	57.9902
439	3.62	3.805	3.4	3.2892	3.3146	3.1975	3.1692	4.0456	2.9265	5.9779	5.6476	5.5688	5.446	4.729	5.6569	5.5931	4.8234	5.1855	7.0354	7.5152	8.033	4.5054	6.8269	7.4875	5.4221	4.4445	4.439	5.0639	4.2545	4.0912	4.638	4.0759	4.8099		439	54.0175	52.7698	52.7315	52.5018	52.1259	51.8989	52.8017	56.6386	54.0282	58.0164	57.3547	58.3587	56.9338	57.8388
440	3.5237	3.7692	3.3917	3.3014	3.2486	3.1662	3.1243	4.0451	2.9265	5.9722	5.6146	5.5747	5.4832	4.7664	5.5989	5.6751	4.7922	5.1327	7.0895	7.5594	8.0272	4.4867	6.7998	7.5185	5.503	4.4617	4.4128	4.9955	4.1798	4.0737	4.6005	4.0931	4.8269		440	54.0226	52.7475	52.7467	52.3115	52.1846	51.8084	52.8398	56.4693	54.1785	58.0262	57.362	58.235	56.9262	57.8049
441	3.5975	3.7712	3.3923	3.2984	3.2981	3.1506	3.0932	4.118	2.9022	5.9878	5.6088	5.6397	5.4833	4.7761	5.5587	5.622	4.7408	5.1125	7.0504	7.5664	8.0145	4.4561	6.792	7.5142	5.542	4.4836	4.4436	5.0186	4.2119	4.132	4.5808	4.1624	4.8079		441	54.1427	52.69	52.575	52.2901	52.2772	51.7542	52.826	56.5372	54.119	58.0494	57.2987	58.3247	56.9045	57.7615
442	3.5347	3.7481	3.3957	3.2374	3.3183	3.0774	3.0606	4.0683	2.882	5.9995	5.6299	5.6441	5.5372	4.7716	5.5673	5.6147	4.7718	5.1051	7.0784	7.5844	8.0396	4.5172	6.7871	7.5287	5.5998	4.4853	4.4804	5.0529	4.1849	4.0952	4.5202	4.1502	4.8086		442	54.1515	52.7263	52.5241	52.2523	52.2792	51.6072	52.9816	56.394	54.176	57.9391	57.3296	58.3435	56.9474	57.6521
443	3.516	3.7755	3.4194	3.257	3.2927	3.116	3.0915	4.0084	2.9237	6.0192	5.6232	5.6358	5.501	4.7881	5.5704	5.688	4.7788	5.0401	7.1071	7.6045	8.0182	4.4409	6.8254	7.5594	5.5348	4.5053	4.4565	5.0205	4.2067	4.0763	4.5675	4.0963	4.9389		443	54.1365	52.758	52.5364	52.3511	52.2826	51.7181	53.1221	56.3836	54.1535	57.8894	57.3267	58.4433	56.8936	57.7098
444	3.5758	3.819	3.4	3.2709	3.2518	3.0166	3.0823	4.0184	2.9177	6.0529	5.5565	5.6458	5.5195	4.7879	5.5686	5.6536	4.6964	5.003	7.1791	7.5982	8.0029	4.3939	6.8273	7.5823	5.5495	4.5422	4.4755	5.0915	4.2086	4.0186	4.6394	4.1375	4.8401		444	54.1663	52.7367	52.3523	52.4242	52.1507	51.7062	52.9257	56.5039	54.1642	57.9672	57.1791	58.4097	56.7412	57.8557
445	3.5978	3.7932	3.4518	3.1959	3.2504	3.0554	3.0958	4.09	2.9123	6.023	5.5579	5.6777	5.5219	4.7697	5.6705	5.673	4.6911	5.0099	7.1379	7.5635	8.0245	4.3946	6.8705	7.6001	5.5086	4.4949	4.4893	5.0847	4.1435	4.0666	4.6555	4.1804	4.8788		445	54.0925	52.8321	52.4159	52.3312	52.1651	51.6285	52.9136	56.7315	54.1802	58.0077	57.219	58.2675	56.7116	57.8546
446	3.6134	3.7962	3.4604	3.1717	3.3032	3.0621	3.0651	4.1465	2.9375	6.0211	5.5339	5.6772	5.5653	4.8097	5.6771	5.6994	4.7254	5.0599	7.1606	7.6286	7.9774	4.4438	6.8972	7.5481	5.4688	4.4961	4.5306	5.0591	4.1486	4.0616	4.7086	4.1742	4.841		446	54.1025	52.8928	52.3883	52.4052	52.2939	51.631	52.9338	56.7176	54.2843	57.9487	57.2104	58.2654	56.8231	57.8858
447	3.5965	3.7719	3.4911	3.1792	3.2761	3.0331	3.0884	4.1414	2.9296	6.0812	5.4949	5.7237	5.5641	4.7721	5.6558	5.6806	4.7889	5.0978	7.1903	7.5964	7.8949	4.4494	6.8295	7.5884	5.5275	4.4642	4.5002	5.1066	4.1581	4.0688	4.6476	4.208	4.9069		447	54.1211	52.9664	52.4568	52.4793	52.4402	51.5018	53.104	56.7965	54.5043	57.9275	57.2656	58.3823	56.8024	57.9817
448	3.6214	3.845	3.4615	3.229	3.2713	3.0603	3.1116	4.1341	2.9174	6.0385	5.533	5.7686	5.5326	4.7729	5.6169	5.7591	4.7653	5.1385	7.2149	7.6072	7.9048	4.4624	6.7922	7.5765	5.5213	4.4938	4.5064	5.0426	4.1895	4.1324	4.6867	4.1582	4.8775		448	54.1099	52.8577	52.5029	52.4385	52.401	51.5615	53.0937	56.7174	54.4527	57.7485	57.3186	58.3567	56.7309	57.9367
449	3.6896	3.8807	3.4263	3.2227	3.2802	3.0484	3.0478	4.13	2.9472	6.0501	5.5117	5.7488	5.5129	4.7419	5.5915	5.7078	4.7647	5.0699	7.2156	7.5319	7.939	4.4815	6.8183	7.6005	5.5434	4.4347	4.4849	5.0463	4.2426	4.1486	4.6939	4.1673	4.8768		449	54.0998	52.8131	52.4958	52.6063	52.4264	51.5428	52.9841	56.731	54.6219	57.8107	57.4568	58.3419	56.4981	57.8895
450	3.6474	3.8955	3.42	3.211	3.2972	3.0395	3.1186	4.1911	2.937	6.0025	5.5359	5.7288	5.5837	4.7416	5.5917	5.7657	4.7724	5.1073	7.1688	7.5812	7.9919	4.5362	6.8729	7.5968	5.5317	4.3873	4.4924	5.0777	4.2435	4.1179	4.6783	4.1662	4.9134		450	54.0669	52.7356	52.5423	52.4828	52.6271	51.5984	53.1769	56.8886	54.5454	57.8246	57.363	58.3374	56.6341	57.9345
451	3.6032	3.9322	3.4334	3.2365	3.3116	3.0521	3.0488	4.256	2.9618	6.0174	5.5135	5.6429	5.5691	4.7381	5.6647	5.7704	4.8128	5.1693	7.1847	7.5796	7.9729	4.5792	6.8975	7.5575	5.5678	4.3542	4.5215	5.1346	4.1697	4.1132	4.6346	4.1553	4.913		451	54.0162	52.7236	52.5827	52.5986	52.6479	51.5941	53.1095	56.9221	54.5249	57.8666	57.3238	58.3197	56.6208	57.9522
452	3.6735	3.9223	3.4565	3.2073	3.2194	3.0275	3.0768	4.1937	2.9248	6.0391	5.4802	5.7274	5.5774	4.7159	5.668	5.7964	4.8731	5.1971	7.1753	7.5566	8.0241	4.5606	6.9743	7.5654	5.4701	4.3323	4.5613	5.1591	4.1787	4.156	4.6855	4.1315	4.9079		452	54.1684	52.6295	52.5258	52.5272	52.5714	51.7384	53.0912	56.8166	54.3608	57.7811	57.1607	58.4285	56.713	57.9394
453	3.6012	3.9277	3.5206	3.2547	3.2499	3.0333	3.0839	4.1861	2.9244	6.0155	5.4644	5.7297	5.6319	4.6634	5.684	5.7767	4.7515	5.1367	7.2136	7.5646	7.9776	4.5908	6.9256	7.5942	5.4349	4.3178	4.6032	5.1777	4.2093	4.1189	4.7092	4.1005	4.9544		453	53.9663	52.7746	52.3119	52.6501	52.4917	51.7711	52.9205	56.9395	54.336	57.6979	57.2351	58.3413	56.592	57.8416
454	3.6266	3.9414	3.5123	3.2368	3.2028	3.0373	3.1099	4.2129	2.9859	5.9437	5.4603	5.707	5.61	4.6607	5.6722	5.8575	4.8138	5.2274	7.1968	7.6066	7.9961	4.5785	6.9639	7.5439	5.4148	4.3337	4.6987	5.1401	4.1574	4.0896	4.7252	4.1085	4.9803		454	54.0976	52.8164	52.4141	52.4492	52.5041	51.7644	53.0105	56.9325	54.3834	57.606	57.217	58.3975	56.4678	57.8816
455	3.6455	3.9367	3.5258	3.2144	3.2597	3.0396	3.1301	4.1678	3.0154	5.9251	5.461	5.6844	5.5286	4.6734	5.7042	5.7999	4.7853	5.1892	7.1526	7.6577	8.0607	4.5464	7.0193	7.5786	5.3629	4.2757	4.6989	5.1345	4.1806	4.0766	4.7026	4.0889	4.9303		455	54.2247	52.7099	52.3568	52.4636	52.4984	51.8369	53.157	56.8225	54.4504	57.4099	57.1518	58.3652	56.6335	57.7619
456	3.6286	3.927	3.5039	3.2032	3.2568	3.0062	3.0815	4.1312	3.0437	5.9638	5.5951	5.6506	5.5344	4.6875	5.6671	5.794	4.7903	5.2015	7.1751	7.6804	8.0218	4.5456	6.9479	7.6039	5.4263	4.3244	4.7653	5.2001	4.1777	4.1069	4.6538	4.122	4.8451		456	54.2503	52.7644	52.5332	52.444	52.5218	51.7064	53.1394	56.9222	54.4967	57.538	57.0533	58.3549	56.7663	57.9958
457	3.5698	3.9616	3.5184	3.2168	3.2786	3.0502	3.093	4.1579	3.0153	5.9498	5.5577	5.6733	5.5111	4.7096	5.5992	5.7927	4.7706	5.2338	7.1496	7.673	7.9713	4.6247	6.9957	7.5965	5.4235	4.3461	4.7674	5.2448	4.1704	4.1066	4.6615	4.1841	4.8833		457	54.2912	52.7393	52.5593	52.5719	52.5041	51.7532	53.1734	56.8553	54.4963	57.6075	56.9461	58.5675	56.7289	57.9043
458	3.5909	3.9592	3.5344	3.1709	3.2337	3.0474	3.1067	4.2113	3.0477	6.0429	5.5596	5.6702	5.5173	4.7012	5.6802	5.751	4.7111	5.1902	7.2033	7.6427	8.028	4.7054	7.0331	7.6402	5.3595	4.3664	4.6766	5.23	4.1758	4.1194	4.7242	4.183	4.8921		458	54.2301	52.6068	52.4199	52.4232	52.3444	51.8667	53.1812	56.9634	54.4864	57.4887	56.9502	58.5329	56.8343	57.7702
459	3.6421	3.9686	3.5003	3.1342	3.258	3.1006	3.1011	4.2143	3.0253	6.0154	5.6062	5.6911	5.5745	4.7688	5.6734	5.7405	4.6771	5.1833	7.1966	7.6457	8.0034	4.699	7.0721	7.6075	5.3887	4.3274	4.6738	5.0938	4.1312	4.1622	4.7187	4.0806	4.8942		459	54.3187	52.7877	52.4704	52.4827	52.2347	51.9555	52.9114	57.142	54.4897	57.4905	57.0679	58.5699	56.8767	57.8425
460	3.6718	3.9527	3.5149	3.0681	3.2321	3.0752	3.0931	4.2158	2.9721	5.984	5.5698	5.6564	5.5915	4.8198	5.7305	5.7698	4.7081	5.1712	7.2195	7.6734	8.0317	4.639	7.0479	7.5854	5.43	4.3343	4.6151	5.0563	4.0672	4.1574	4.64	4.1279	4.8789		460	54.3451	52.9564	52.4708	52.3967	52.1637	51.8458	52.9965	57.0582	54.1819	57.463	57.1619	58.2384	57.0541	57.8495
461	3.7715	3.8934	3.5186	3.1044	3.2638	3.0735	3.1405	4.1512	2.9476	6.0474	5.5932	5.7088	5.6799	4.86	5.7758	5.7965	4.7131	5.2199	7.1942	7.6557	8.0229	4.7348	7.0721	7.6016	5.4089	4.3012	4.609	5.0641	4.1193	4.1721	4.5894	4.1639	4.9019		461	54.5705	52.9421	52.4478	52.4461	52.3181	51.7092	52.8757	57.0635	54.2787	57.4937	57.1962	58.2845	56.9851	57.7777
462	3.7422	3.8364	3.4985	3.0781	3.2547	3.0765	3.1737	4.1835	2.9792	5.9691	5.5608	5.6811	5.6375	4.9175	5.6854	5.809	4.7918	5.2645	7.2383	7.7054	8.0538	4.8194	7.1154	7.5821	5.4015	4.3073	4.6002	5.0757	4.1193	4.1335	4.5739	4.1869	4.8344		462	54.643	52.7765	52.4929	52.4642	52.3224	51.671	52.8135	57.0856	54.3361	57.4161	57.0501	58.0603	56.7781	57.8334
463	3.684	3.8328	3.4949	3.0871	3.2984	3.0207	3.2091	4.1741	3.044	5.9705	5.5539	5.6687	5.6178	4.8945	5.7076	5.8469	4.7767	5.2529	7.2623	7.7472	8.1091	4.7815	7.1186	7.6092	5.4632	4.2594	4.5624	5.0612	4.1704	4.1097	4.5754	4.2128	4.9042		463	54.4391	52.7015	52.4414	52.541	52.2908	51.6523	52.7834	56.9862	54.4047	57.3813	57.1071	58.1598	56.7517	57.7657
464	3.7164	3.849	3.4892	3.1508	3.2913	3.008	3.2818	4.14	3.0584	5.9832	5.5573	5.6622	5.6802	4.9684	5.7309	5.8081	4.7602	5.203	7.3231	7.7357	8.1146	4.8437	7.1565	7.6542	5.45	4.2592	4.5647	5.0682	4.1257	4.0567	4.6307	4.2167	4.8255		464	54.4343	52.5913	52.3226	52.3779	52.2682	51.7373	52.9196	56.941	54.5135	57.5194	57.1839	58.1784	56.7568	57.7271
465	3.7362	3.8681	3.4543	3.1045	3.2807	3.014	3.2307	4.1912	3.0208	5.984	5.5369	5.6867	5.6741	4.9677	5.7596	5.8301	4.7709	5.1765	7.322	7.7036	8.0891	4.8699	7.1861	7.6461	5.4416	4.2367	4.5658	5.0369	4.1462	4.0906	4.6455	4.2203	4.8082		465	54.4872	52.7413	52.3963	52.4429	52.2492	51.8508	52.8325	56.9907	54.4103	57.5169	57.204	58.1677	56.762	57.8201
466	3.7452	3.8278	3.47	3.1702	3.2473	3.0718	3.2641	4.2748	3.0549	5.9604	5.5674	5.7169	5.6764	4.8869	5.7269	5.8123	4.8242	5.2192	7.3085	7.7296	8.1038	4.9085	7.241	7.6752	5.462	4.2575	4.5465	5.0428	4.1395	4.0866	4.6327	4.178	4.8052		466	54.4614	52.6468	52.4841	52.3685	52.3585	51.7669	52.7159	57.0891	54.4479	57.6811	57.2741	58.0497	56.808	57.8134
467	3.7364	3.8444	3.4898	3.1878	3.3198	3.0765	3.175	4.2178	3.0348	5.9763	5.5617	5.7437	5.7147	4.8698	5.7164	5.76	4.8307	5.2107	7.3003	7.7286	8.1032	4.8973	7.2785	7.6631	5.4468	4.2367	4.5517	5.0489	4.1616	4.0868	4.6612	4.2404	4.8273		467	54.3729	52.6919	52.5618	52.2671	52.3271	51.8665	52.7305	57.1241	54.3117	57.6829	57.2984	58.2187	56.7654	57.7938
468	3.7454	3.8467	3.4823	3.2095	3.2865	3.0789	3.17	4.2693	2.9988	5.949	5.5728	5.7551	5.7108	4.8484	5.758	5.7483	4.8431	5.2411	7.3027	7.7094	8.081	4.8753	7.2332	7.6504	5.3832	4.2509	4.5408	4.9991	4.1645	4.1686	4.6104	4.3226	4.7361		468	54.4256	52.6698	52.4953	52.3741	52.3161	51.8755	52.9023	57.3596	54.3617	57.7037	57.2554	58.3104	56.7229	57.8243
469	3.7321	3.8839	3.5015	3.1557	3.2461	3.0791	3.222	4.3637	3.0133	5.9737	5.5671	5.7708	5.696	4.9051	5.7655	5.7834	4.8164	5.248	7.2919	7.7002	8.1222	4.8325	7.2698	7.6897	5.4049	4.2298	4.4402	5.0146	4.1671	4.1118	4.6103	4.3277	4.7153		469	54.5534	52.6924	52.5153	52.4849	52.4246	51.8414	52.9802	57.3959	54.26	57.5957	57.2923	58.2152	56.8255	57.9091
470	3.766	3.9491	3.4767	3.1949	3.2461	3.0991	3.2537	4.448	3.0188	6.0236	5.5942	5.7288	5.7484	4.8131	5.8382	5.8019	4.829	5.3105	7.3087	7.7522	8.1891	4.8442	7.3041	7.7211	5.505	4.1651	4.5251	5.0111	4.2236	4.1047	4.6321	4.3647	4.7424		470	54.5976	52.7656	52.4314	52.5081	52.2827	51.8012	52.9494	57.3194	54.2401	57.7603	57.2838	58.4078	56.8439	57.8023
471	3.786	3.8587	3.4218	3.1904	3.2267	3.1466	3.1702	4.4289	3.0181	5.9909	5.5582	5.7711	5.7401	4.8729	5.9017	5.7745	4.801	5.3477	7.3445	7.7537	8.1616	4.8192	7.314	7.7378	5.4612	4.1848	4.5527	5.0402	4.1943	4.0759	4.6108	4.3308	4.7537		471	54.6634	52.6033	52.4599	52.4684	52.4164	51.7086	52.7663	57.4148	54.1077	57.7246	57.2262	58.2814	56.9103	57.7629
472	3.7748	3.9085	3.4995	3.1888	3.2478	3.1207	3.19	4.3606	2.9704	5.975	5.5844	5.788	5.7277	4.9203	5.8904	5.7949	4.8161	5.3944	7.3337	7.7495	8.1593	4.8003	7.3119	7.6804	5.4188	4.1923	4.5676	5.0525	4.184	4.1091	4.6024	4.3164	4.795		472	54.7137	52.7292	52.3779	52.4466	52.4063	51.5806	52.5497	57.4216	53.9185	57.8714	57.2871	58.1778	56.9845	57.7341
473	3.8211	3.9356	3.4846	3.1573	3.2627	3.1513	3.1255	4.2791	2.9877	5.9978	5.519	5.7738	5.6919	4.8851	5.8499	5.7828	4.8635	5.3194	7.3629	7.7766	8.1484	4.8478	7.2925	7.6733	5.4889	4.1679	4.5849	5.1066	4.1754	4.099	4.5891	4.3001	4.7622		473	54.7173	52.6968	52.2894	52.3273	52.2725	51.6324	52.8384	57.3087	54.1182	57.9268	57.3776	58.0946	56.7374	57.5344
474	3.8174	3.891	3.4705	3.111	3.2467	3.1849	3.2018	4.2245	2.9229	6.0252	5.5486	5.7209	5.6233	4.9049	5.8815	5.7636	4.788	5.3507	7.3246	7.7241	8.1797	4.8479	7.2901	7.711	5.4537	4.2203	4.529	5.1205	4.1581	4.0538	4.5891	4.322	4.7453		474	54.6915	52.7575	52.551	52.3929	52.1723	51.6976	52.6758	57.2164	53.9992	57.86	57.3891	58.0972	56.7342	57.5805
475	3.8448	3.8948	3.4336	3.0952	3.2338	3.1493	3.2011	4.2729	3.0118	6.0944	5.6453	5.7639	5.6387	4.9008	5.9458	5.6933	4.835	5.4094	7.3454	7.7514	8.151	4.8324	7.3179	7.7074	5.547	4.1958	4.5438	5.1015	4.1698	4.0794	4.5696	4.3033	4.6903		475	54.6733	52.6179	52.4496	52.3699	52.2051	51.8764	52.8167	57.2604	54.249	57.9079	57.44	58.1389	56.6515	57.5299
476	3.7625	3.8933	3.4538	3.1151	3.2747	3.1179	3.1842	4.2763	2.9413	6.132	5.6075	5.8468	5.5839	4.9171	5.9614	5.7105	4.8506	5.3814	7.3096	7.73	8.138	4.8697	7.3379	7.7415	5.5498	4.2322	4.5434	5.174	4.1631	4.0508	4.5823	4.3022	4.7727		476	54.5492	52.5034	52.4769	52.5106	52.284	51.8133	52.7564	57.1436	54.2179	57.983	57.3191	58.2347	56.534	57.5448
477	3.8051	3.9583	3.4185	3.0655	3.272	3.092	3.1529	4.275	2.9669	6.1005	5.5631	5.9077	5.5937	4.8695	6.0105	5.6922	4.9066	5.3619	7.3696	7.7704	8.1298	4.8564	7.3361	7.7413	5.5359	4.227	4.5627	5.206	4.1681	4.0561	4.5782	4.3531	4.7436		477	54.5412	52.508	52.3986	52.5871	52.2564	51.8767	52.8027	57.2265	54.1814	57.9238	57.3366	57.994	56.3567	57.479
478	3.7774	3.9902	3.512	3.0503	3.2919	3.1311	3.1515	4.1955	2.9787	6.0502	5.5364	5.8787	5.6081	4.9085	6.0093	5.6707	4.9196	5.348	7.38	7.7854	8.1907	4.8657	7.3716	7.6903	5.5357	4.2542	4.4812	5.1952	4.1162	4.0656	4.6057	4.3167	4.7979		478	54.4188	52.4354	52.5096	52.416	52.3297	51.7599	52.9612	57.1846	54.3017	57.874	57.44	57.9941	56.5051	57.5778
479	3.7337	3.9867	3.4894	3.0622	3.3072	3.166	3.1813	4.2337	3.0077	6.0045	5.4705	5.8684	5.5738	4.9302	5.9991	5.6907	4.9193	5.4054	7.4356	7.7929	8.2163	4.9794	7.3641	7.6672	5.5595	4.2369	4.4639	5.1926	4.1452	4.0319	4.6033	4.32	4.8278		479	54.4005	52.5268	52.4883	52.4339	52.3886	51.6818	52.9554	57.104	54.3596	57.7642	57.4698	58.0199	56.6202	57.727
480	3.7905	4.0208	3.4744	3.0631	3.3272	3.1696	3.1669	4.2662	3.0276	6.0255	5.4949	5.9106	5.543	4.8975	5.9899	5.6814	4.8879	5.486	7.5094	7.8256	8.2053	4.9521	7.4303	7.6886	5.582	4.2508	4.4065	5.1298	4.183	4.0228	4.605	4.3492	4.8988		480	54.5639	52.6879	52.5437	52.3365	52.3491	51.6682	52.8942	57.2455	54.4087	57.7324	57.4636	58.0803	56.6074	57.4224
481	3.7588	4.0036	3.4391	3.0477	3.2505	3.1946	3.1521	4.2557	2.9975	6.004	5.4634	5.9214	5.5699	4.9355	6.028	5.7822	4.928	5.4799	7.5151	7.8229	8.2286	5.0039	7.4247	7.7711	5.5465	4.2174	4.4567	5.1351	4.2242	4.0163	4.6053	4.3729	4.8432		481	54.5922	52.5915	52.3799	52.2653	52.3084	51.7645	52.9453	57.1416	54.3131	57.6797	57.4027	58.101	56.6382	57.2928
482	3.8064	3.965	3.483	3.0393	3.3025	3.1925	3.1077	4.293	2.9969	6.0865	5.4816	5.8686	5.5949	5.0084	5.9905	5.769	4.9405	5.5041	7.5482	7.8295	8.2912	4.9911	7.4106	7.6966	5.4967	4.2063	4.5215	5.1615	4.2086	4.0496	4.6257	4.4384	4.8482		482	54.7103	52.5991	52.4639	52.2801	52.3206	51.5829	52.9248	57.0908	54.2989	57.7075	57.5046	58.1007	56.755	57.3336
483	3.8253	4.0189	3.4879	3.0244	3.2895	3.1612	3.1487	4.3179	3.0137	6.1106	5.4605	5.8962	5.647	5.0699	5.9896	5.7356	4.9131	5.5448	7.551	7.8147	8.2453	4.9956	7.4266	7.6333	5.5343	4.2271	4.5007	5.2116	4.2109	4.0518	4.659	4.5063	4.892		483	54.7478	52.7335	52.4133	52.2097	52.5123	51.6277	53.0403	57.2087	54.2084	57.8841	57.6107	58.1326	56.9056	57.4143
484	3.8818	4.0273	3.4761	3.0278	3.3329	3.1453	3.1382	4.3339	2.9922	6.0565	5.4111	5.8824	5.6399	5.0306	6.0212	5.7198	4.9029	5.5956	7.5416	7.8464	8.2215	5.0212	7.4182	7.5911	5.4734	4.225	4.4386	5.2027	4.3023	4.0848	4.6621	4.5478	4.8676		484	55.0512	52.6604	52.3914	52.208	52.4792	51.6786	52.9641	57.3278	54.2303	57.6987	57.5396	58.1209	56.8622	57.5639
485	3.8591	4.0027	3.4598	3.0803	3.2797	3.1962	3.1411	4.3488	2.9448	6.0582	5.3976	5.921	5.6524	4.9995	6.0455	5.6952	4.8228	5.574	7.5893	7.8151	8.1799	5.0564	7.4572	7.6147	5.3854	4.1769	4.4095	5.2283	4.3264	4.0644	4.6249	4.5813	4.8732		485	55.0197	52.7389	52.5177	52.35	52.4067	51.4526	52.9509	57.4514	54.1082	57.7162	57.54	57.9212	56.8437	57.5181
486	3.8051	3.9895	3.4479	3.0967	3.2748	3.1825	3.156	4.2853	2.9635	6.0289	5.4114	5.9543	5.6176	4.995	6.0703	5.7273	4.8684	5.5425	7.6112	7.8632	8.1926	5.0254	7.4884	7.6807	5.359	4.1791	4.4499	5.2126	4.3077	4.0522	4.6344	4.625	4.8016		486	54.9671	52.8105	52.5353	52.3395	52.4422	51.6077	52.8491	57.2955	54.2011	57.7728	57.5585	57.9991	56.9155	57.6452
487	3.7862	4.0155	3.5158	3.125	3.2538	3.1461	3.1646	4.2603	3.0557	6.0204	5.4039	6.0195	5.5794	5.0445	6.0349	5.7242	4.8356	5.5174	7.5993	7.9131	8.1249	4.9798	7.4954	7.6636	5.3794	4.1922	4.4651	5.2196	4.2518	4.0394	4.6506	4.6033	4.7771		487	54.964	52.772	52.6186	52.4689	52.4839	51.6565	52.8257	57.1225	54.3752	57.5436	57.5051	57.9449	56.8881	57.5866
488	3.8316	3.9169	3.4867	3.1457	3.2788	3.1602	3.225	4.2789	2.9973	6.0353	5.453	6.0563	5.623	5.0342	6.012	5.7143	4.868	5.594	7.599	7.8706	8.1383	4.957	7.4669	7.7028	5.3368	4.1056	4.3343	5.2237	4.2996	4.0549	4.6805	4.6934	4.8262		488	55.1027	52.8192	52.45	52.455	52.5169	51.6803	52.7054	57.236	54.4137	57.6233	57.6001	57.9648	56.8821	57.6558
489	3.8039	3.9101	3.4238	3.1535	3.2345	3.1498	3.1546	4.3511	2.9899	6.0166	5.4313	6.1014	5.6282	5.0531	6.0211	5.7072	4.8053	5.5731	7.6001	7.9239	8.1334	4.9737	7.5205	7.7596	5.3335	4.1732	4.3585	5.2545	4.2469	4.0658	4.6687	4.7016	4.8218		489	54.9978	52.7507	52.5365	52.5531	52.449	51.7334	52.6986	57.3092	54.409	57.7951	57.567	58.0962	56.8609	57.7616
490	3.8373	3.9223	3.4699	3.1547	3.3204	3.1547	3.1576	4.3562	2.9673	6.011	5.3947	6.0976	5.6668	5.0421	6.0352	5.7559	4.8674	5.5192	7.6109	7.9036	8.1673	5.066	7.4542	7.7444	5.3936	4.2177	4.3337	5.2332	4.232	4.071	4.6211	4.6573	4.8617		490	55.0216	52.7484	52.4926	52.6505	52.5966	51.677	52.724	57.4987	54.4299	57.5155	57.3919	58.2399	56.9903	57.6386
491	3.8355	3.8447	3.494	3.1446	3.3539	3.154	3.1336	4.4071	2.9301	6.0268	5.398	6.1052	5.6894	5.0694	6.0782	5.7014	4.8845	5.5126	7.6638	7.8655	8.1577	5.0344	7.4817	7.7842	5.3483	4.1874	4.284	5.2176	4.2843	4.1556	4.694	4.682	4.877		491	54.983	52.6712	52.4943	52.4846	52.5898	51.6213	52.7112	57.7423	54.2973	57.5524	57.2786	58.1459	57.0602	57.6603
492	3.8185	3.8315	3.508	3.1613	3.3202	3.1375	3.1039	4.4414	2.9314	6.0314	5.4109	6.1421	5.6629	5.0841	6.0537	5.6434	4.9104	5.4627	7.7018	7.9054	8.1615	5.0538	7.5023	7.7221	5.354	4.1879	4.2849	5.2381	4.2546	4.1425	4.7138	4.6022	4.9501		492	55.0156	52.8494	52.6615	52.6404	52.4642	51.4632	52.8211	57.7234	54.3609	57.5668	57.2404	58.0759	56.9058	57.5547
493	3.8427	3.9475	3.4315	3.1737	3.32	3.1007	3.1712	4.4172	2.9089	6.0836	5.3661	6.1421	5.6681	5.1586	6.1136	5.6353	4.8802	5.4323	7.6631	7.8862	8.1726	5.0916	7.4791	7.727	5.3371	4.2398	4.3171	5.1774	4.2661	4.1294	4.7571	4.6236	4.9528		493	54.9956	52.8949	52.5831	52.6886	52.5438	51.4943	52.7797	57.6761	54.3147	57.4792	57.1873	58.1521	56.7878	57.6257
494	3.8473	3.9439	3.463	3.1929	3.3237	3.0843	3.1938	4.4296	2.8706	6.1106	5.3698	6.1588	5.7064	5.1556	6.1168	5.6841	4.8864	5.4026	7.6425	7.9041	8.1409	5.0619	7.4423	7.738	5.3742	4.2118	4.3083	5.102	4.327	4.0877	4.7783	4.5918	4.9101		494	55.1193	52.7812	52.5464	52.5928	52.6096	51.4424	52.7645	57.707	54.4395	57.4469	57.2105	58.0763	56.7751	57.5771
495	3.8686	3.8656	3.3877	3.2025	3.2749	3.1406	3.2213	4.4418	2.9205	6.1236	5.4015	6.0795	5.7238	5.1177	6.1084	5.6962	4.8791	5.4226	7.6453	7.8774	8.1384	5.0747	7.4501	7.8389	5.4013	4.2753	4.3409	5.185	4.2254	4.0707	4.7923	4.6192	4.9744		495	55.2725	52.748	52.5069	52.5542	52.2977	51.6431	52.8944	57.7452	54.4595	57.6754	57.349	58.1911	56.755	57.5586
496	3.9214	3.8751	3.3619	3.164	3.3035	3.127	3.1774	4.3822	2.9047	6.088	5.4229	6.0776	5.6324	5.107	6.1123	5.6906	4.9205	5.4725	7.6082	7.8755	8.1162	5.0542	7.4571	7.8102	5.4142	4.312	4.3314	5.2824	4.2771	4.1318	4.7001	4.6025	4.9657		496	55.1703	52.7184	52.5378	52.5391	52.4111	51.6902	52.7034	57.6015	54.4411	57.6206	57.2642	58.1438	56.831	57.6004
497	4.0064	3.893	3.3815	3.1887	3.2969	3.1271	3.2218	4.3627	2.8972	6.1444	5.4211	6.099	5.6025	5.1519	6.1032	5.6549	4.9058	5.4418	7.6727	7.9073	8.0888	5.0367	7.4884	7.8103	5.3225	4.2785	4.268	5.2518	4.2474	4.118	4.7248	4.6167	5.0021		497	55.233	52.6721	52.5024	52.4639	52.2984	51.7071	52.7648	57.6493	54.3947	57.616	57.419	58.2553	56.8391	57.6184
498	3.8933	3.9129	3.4322	3.1774	3.2715	3.1649	3.2322	4.3089	2.9465	6.1538	5.4291	6.1016	5.6453	5.1121	6.1059	5.6624	4.9665	5.4441	7.6954	7.9179	8.1454	5.037	7.5243	7.8319	5.3581	4.2673	4.3238	5.2518	4.2295	4.1158	4.829	4.6845	4.9952		498	55.0333	52.5254	52.395	52.562	52.2421	51.8308	52.62	57.4993	54.4003	57.6613	57.4477	58.1	56.9408	57.6873
499	3.8921	3.8545	3.4143	3.172	3.3011	3.1268	3.2166	4.3059	2.9523	6.1455	5.4661	6.0946	5.561	5.0682	6.1461	5.7001	4.9659	5.4268	7.7013	7.9023	8.1233	5.0441	7.533	7.8286	5.3942	4.1836	4.3278	5.3062	4.2876	4.1468	4.7815	4.6359	4.9148		499	55.0732	52.4633	52.5241	52.8676	52.2777	51.7431	52.5085	57.4475	54.427	57.7002	57.2973	58.0585	57.0995	57.7053
500	3.9281	3.8562	3.4117	3.2025	3.3088	3.1279	3.1987	4.3389	2.9703	6.1467	5.4474	6.1248	5.6235	5.0555	6.2002	5.6582	4.9383	5.4381	7.7493	7.8469	8.1697	5.0181	7.5506	7.831	5.3571	4.2243	4.3606	5.3128	4.2548	4.2067	4.7692	4.6609	4.9533		500	55.1464	52.5063	52.4931	52.9905	52.1538	51.7141	52.7395	57.4572	54.5084	57.7268	57.4593	58.1743	57.0257	57.6712
501	3.965	3.9374	3.3951	3.1832	3.2784	3.1789	3.1371	4.3344	2.9559	6.1561	5.4325	6.1145	5.6108	5.0709	6.1812	5.7022	4.9078	5.4553	7.7155	7.8677	8.1657	5.0357	7.5748	7.8987	5.3561	4.2382	4.3158	5.3112	4.2896	4.1457	4.7178	4.6784	4.9851		501	55.133	52.63	52.3556	52.7549	52.1367	51.849	52.8011	57.5743	54.6201	57.7355	57.4178	58.1261	57.0687	57.5913
502	3.9058	3.9326	3.4268	3.197	3.2954	3.2144	3.1414	4.3063	2.9525	6.1907	5.4122	6.1291	5.6042	4.9972	6.2175	5.7313	4.8987	5.4841	7.7106	7.7855	8.159	5.0381	7.5667	7.9454	5.3097	4.2511	4.2528	5.2262	4.3368	4.1052	4.6598	4.6364	4.9203		502	55.0196	52.4774	52.3551	52.7383	52.2878	51.7479	52.76	57.4502	54.7028	57.7291	57.4784	58.0507	57.0054	57.5548
503	3.8678	3.9854	3.4928	3.153	3.2756	3.2263	3.0935	4.2473	2.9492	6.2245	5.4224	6.1172	5.582	5.0266	6.1936	5.6762	4.9299	5.4556	7.6641	7.8134	8.2087	5.0286	7.5743	7.9633	5.3037	4.2676	4.2432	5.256	4.3321	4.1303	4.7285	4.5963	5.0165		503	55.0002	52.4245	52.5963	52.5724	52.2236	51.8022	52.8015	57.2802	54.5597	57.6781	57.3677	58.1238	57.0369	57.5224
504	3.9418	3.9992	3.5043	3.141	3.2801	3.2154	3.149	4.2473	2.9152	6.2631	5.4191	6.1352	5.5191	5.0079	6.1839	5.6587	4.9868	5.4878	7.7079	7.814	8.1073	5.0162	7.6568	8.0031	5.3244	4.2198	4.2314	5.2668	4.3466	4.1904	4.7201	4.6086	5.0423		504	55.0588	52.5163	52.69	52.632	52.0066	51.8988	52.8434	57.3019	54.5189	57.725	57.4429	58.1362	56.9836	57.5553
505	3.8815	3.9555	3.4604	3.0984	3.2615	3.1922	3.1044	4.2404	2.8918	6.2023	5.419	6.0881	5.5513	5.0833	6.2231	5.7147	5.0587	5.4509	7.7142	7.8312	8.078	5.0889	7.6099	8.0306	5.3483	4.2869	4.3028	5.1969	4.3699	4.1985	4.7022	4.6353	5.0838		505	54.989	52.5933	52.7715	52.579	52.0363	51.8085	52.908	57.1162	54.392	57.6465	57.4188	58.093	57.0214	57.4477
506	3.9652	4.0168	3.448	3.1266	3.2561	3.1213	3.0943	4.2807	2.9972	6.2951	5.4604	6.1086	5.5624	5.0383	6.2732	5.716	5.0603	5.5092	7.6696	7.8347	8.1245	5.0464	7.622	8.0334	5.4175	4.2472	4.2853	5.2073	4.351	4.2206	4.7075	4.6956	5.0549		506	54.991	52.5953	52.6151	52.5524	52.0921	51.7566	52.8613	57.0304	54.6417	57.8141	57.4133	57.8773	57.0512	57.3669
507	4.0365	3.9485	3.4456	3.0962	3.2865	3.1548	3.1073	4.3117	2.9807	6.318	5.4698	6.1007	5.5038	5.0446	6.326	5.7105	5.0444	5.533	7.6998	7.7631	8.0475	5.1181	7.6312	7.944	5.4219	4.3025	4.2512	5.2437	4.3751	4.2235	4.734	4.6101	5.0486		507	55.1828	52.6577	52.6376	52.6367	52.1978	51.7341	52.9407	57.1367	54.6671	57.8612	57.5568	58.0364	56.9322	57.4349
508	4.0511	3.969	3.3771	3.1317	3.302	3.2044	3.1199	4.3583	2.9124	6.238	5.5217	6.0757	5.5576	5.0374	6.3352	5.6573	5.0536	5.5621	7.6716	7.7519	8.0755	5.1416	7.6904	7.9914	5.3736	4.3445	4.2277	5.1862	4.3874	4.2113	4.7584	4.6413	5.027		508	55.2165	52.7063	52.4155	52.8296	52.1201	51.6985	52.9777	57.1249	54.5127	57.8847	57.7169	58.0359	56.796	57.3667
509	4.0118	3.9851	3.3743	3.136	3.2485	3.1945	3.0958	4.2915	2.9546	6.2264	5.5065	6.116	5.5523	5.0758	6.32	5.6467	5.0384	5.5153	7.744	7.7732	8.1465	5.1524	7.65	7.9996	5.3604	4.3154	4.1981	5.199	4.3888	4.295	4.7792	4.62	5.0529		509	55.1336	52.626	52.3314	52.7151	52.1704	51.5654	52.8256	57.1326	54.5842	57.8237	57.7454	58.0199	56.8124	57.514
510	4.0238	3.9447	3.418	3.1976	3.2973	3.1569	3.1246	4.3374	2.959	6.1942	5.5363	6.1222	5.5176	5.0891	6.2926	5.623	4.9861	5.4983	7.7481	7.7711	8.1784	5.1418	7.5841	7.9916	5.3517	4.3265	4.2587	5.194	4.3338	4.2418	4.7739	4.6155	5.053		510	55.2383	52.5261	52.4738	52.8385	52.2784	51.5465	52.7293	57.1182	54.6231	57.8067	57.6199	58.0724	56.8415	57.5672
511	4.0184	4.0419	3.4569	3.2095	3.3635	3.1428	3.0546	4.3649	2.9499	6.1399	5.507	6.1228	5.539	5.1132	6.3056	5.5943	4.989	5.4513	7.7379	7.7459	8.1783	5.174	7.6088	7.9773	5.3529	4.3351	4.2813	5.253	4.324	4.2179	4.7922	4.5088	5.0583		511	55.1991	52.4339	52.5298	52.7531	52.3547	51.529	52.8486	57.182	54.5272	57.717	57.6897	58.2109	56.6821	57.4993
512	3.9264	4.0052	3.4931	3.2223	3.3338	3.1292	3.034	4.4162	2.9826	6.1582	5.4804	6.148	5.6163	5.0876	6.3059	5.7003	5.0074	5.4711	7.7519	7.7634	8.1792	5.1285	7.6315	8.0116	5.2835	4.3154	4.2695	5.2147	4.3279	4.2563	4.7498	4.5364	4.9338		512	54.8403	52.5186	52.6544	52.7271	52.2914	51.6291	52.9166	57.2097	54.4766	57.7229	57.6562	58.2349	56.7682	57.449
513	3.9375	4.0661	3.5042	3.182	3.3126	3.1256	3.0229	4.4367	2.9568	6.1037	5.4784	6.1485	5.6482	5.1154	6.3435	5.686	5.0037	5.5272	7.8215	7.7214	8.1795	5.133	7.6458	8.0738	5.2919	4.3673	4.3211	5.2184	4.322	4.2333	4.8033	4.5053	4.9419		513	54.8855	52.5038	52.5509	52.7516	52.104	51.6636	52.9069	57.3617	54.5274	57.7677	57.583	58.2599	56.695	57.4737
514	3.9679	4.1092	3.6191	3.214	3.2907	3.1171	3.0225	4.4614	2.9683	6.09	5.5341	6.0556	5.6025	5.1256	6.3632	5.7281	5.0708	5.5492	7.7804	7.6855	8.2122	5.1284	7.6963	8.0456	5.2388	4.3875	4.307	5.1819	4.337	4.2233	4.8223	4.5084	5.0177		514	54.9545	52.5788	52.4871	52.7899	52.0834	51.6496	52.9391	57.3817	54.3806	58.0549	57.5897	58.1317	56.6034	57.5634
515	3.9435	4.0981	3.5791	3.2135	3.2922	3.1343	2.9945	4.4367	2.893	6.0372	5.4801	6.1015	5.6085	5.1157	6.4237	5.7891	5.0436	5.5689	7.7598	7.6677	8.1977	5.1598	7.6125	8.041	5.2754	4.327	4.3733	5.2114	4.2584	4.2003	4.7531	4.5586	5.0418		515	54.9022	52.5813	52.4783	52.6999	52.1708	51.7009	52.8167	57.3665	54.3158	57.8061	57.6358	58.1348	56.5217	57.6537
516	3.8817	4.0599	3.5798	3.2219	3.2886	3.1013	3.0057	4.4021	2.9242	6.1169	5.5019	6.0739	5.6525	5.1539	6.4406	5.7727	5.0022	5.6315	7.8193	7.608	8.2373	5.1793	7.625	8.0779	5.3335	4.2614	4.3609	5.2529	4.2854	4.178	4.7577	4.5549	4.977		516	54.8162	52.4841	52.4147	52.6852	52.1544	51.734	52.7113	57.3423	54.2829	57.8891	57.658	58.0484	56.5859	57.7339
517	3.9406	4.1454	3.5505	3.2351	3.3103	3.1001	2.9988	4.4165	2.9292	6.1675	5.5262	6.1102	5.5277	5.1549	6.4281	5.7656	5.0177	5.5508	7.818	7.5603	8.298	5.1877	7.5722	8.0375	5.3073	4.2916	4.3433	5.3332	4.301	4.2648	4.7022	4.5866	5.0377		517	54.8812	52.5112	52.3832	52.7366	52.2738	51.6027	52.8479	57.5977	54.4391	57.9411	57.7131	58.0884	56.6005	57.7046
518	3.9789	4.117	3.4881	3.182	3.3345	3.1174	3.0475	4.3801	2.9665	6.142	5.5529	6.0724	5.5238	5.2019	6.4228	5.7727	5.0416	5.6061	7.8331	7.5419	8.3995	5.1671	7.5033	8.033	5.2699	4.3647	4.4123	5.3057	4.2709	4.212	4.7035	4.5781	4.99		518	54.8447	52.6182	52.5467	52.8192	52.1372	51.6395	52.8239	57.3846	54.5557	57.7949	57.5215	57.8858	56.6846	57.7416
519	4.0245	4.1343	3.5017	3.227	3.341	3.1458	3.075	4.3882	2.95	6.1397	5.516	6.0545	5.6	5.142	6.4417	5.8189	5.0346	5.5802	7.8117	7.5514	8.3897	5.1164	7.5134	7.984	5.2472	4.3765	4.4236	5.3273	4.2582	4.1939	4.7341	4.6911	5.0468		519	55.12	52.6237	52.5551	52.8636	52.0978	51.5188	52.8608	57.4238	54.4587	57.8528	57.5382	57.9195	56.6228	57.6892
520	3.9992	4.1519	3.5337	3.2568	3.3602	3.1375	3.1217	4.3306	2.9487	6.1137	5.5173	6.0115	5.5817	5.1295	6.4443	5.7779	5.0088	5.6559	7.8154	7.6401	8.4476	5.113	7.5623	8.0732	5.2262	4.4133	4.4174	5.3177	4.2628	4.1942	4.76	4.6937	5.0376		520	55.0441	52.7298	52.5011	52.9393	52.373	51.4963	52.9401	57.2246	54.4753	57.7231	57.5073	57.8103	56.6353	57.765
521	3.9937	4.2029	3.577	3.2547	3.358	3.1831	3.1744	4.3329	2.9566	6.1074	5.5119	6.1027	5.5696	5.1436	6.3956	5.795	5.05	5.6146	7.8017	7.6049	8.4945	5.1298	7.5333	8.0705	5.2406	4.3996	4.4275	5.3494	4.3014	4.1856	4.7554	4.6033	4.9846		521	55.1209	52.6989	52.5907	53.0297	52.3956	51.3744	53.0388	57.3061	54.5734	57.8787	57.5435	57.9898	56.6006	57.7893
522	3.9294	4.1816	3.5146	3.1913	3.2656	3.1756	3.1377	4.2996	2.9291	6.1294	5.5093	6.113	5.5758	5.1413	6.4377	5.8454	5.0304	5.5573	7.8031	7.6234	8.4837	5.1653	7.5689	8.0902	5.2941	4.4717	4.4054	5.346	4.2751	4.2203	4.8276	4.5526	4.9877		522	55.0126	52.7274	52.6143	52.9096	52.3253	51.3454	52.9526	57.3249	54.6117	57.7932	57.524	57.8618	56.5679	57.9532
523	4.0092	4.228	3.5098	3.1876	3.3041	3.1547	3.1239	4.292	2.955	6.1181	5.4528	6.0884	5.6538	5.1306	6.47	5.7637	5.0006	5.5542	7.8179	7.6365	8.4952	5.1808	7.5689	8.0272	5.2605	4.5125	4.4721	5.4308	4.2102	4.2316	4.8213	4.6579	5.005		523	55.0813	52.744	52.608	52.7419	52.3127	51.2647	52.8022	57.2374	54.4628	57.6728	57.6227	57.8142	56.6091	57.9652
524	4.0205	4.2437	3.4867	3.1941	3.3009	3.1217	3.1678	4.2994	2.9315	6.1021	5.4783	6.084	5.6707	5.1563	6.4077	5.8189	5.1035	5.5904	7.8574	7.6175	8.522	5.2297	7.5326	8.0028	5.3388	4.5588	4.446	5.4242	4.2227	4.139	4.8719	4.7049	5.0292		524	55.0756	52.7362	52.5579	52.7616	52.12	51.4605	52.7041	57.2812	54.4926	57.7694	57.5171	57.8829	56.5333	57.8318
525	4.0256	4.3107	3.5054	3.2413	3.3021	3.1686	3.1623	4.3247	2.9519	6.0992	5.4997	6.0238	5.6766	5.1979	6.4304	5.7211	5.1091	5.6283	7.8579	7.6408	8.4552	5.2693	7.5183	8.0633	5.3109	4.502	4.4441	5.4294	4.2106	4.1742	4.8389	4.6893	5.0515		525	55.0181	52.6313	52.5194	52.8167	52.0467	51.4408	52.6671	57.3036	54.4084	57.7391	57.6126	57.7881	56.6509	57.7143
526	4.0316	4.24	3.5518	3.274	3.276	3.1376	3.2109	4.3025	2.9864	6.0538	5.4976	6.0416	5.6591	5.2242	6.4019	5.714	5.0476	5.7143	7.8288	7.712	8.3955	5.2295	7.5499	8.0591	5.325	4.5778	4.4687	5.3914	4.2162	4.1289	4.8061	4.6163	5.0553		526	55.0956	52.552	52.5023	52.8481	52.0942	51.5101	52.7091	57.2571	54.5405	57.6864	57.7108	57.9265	56.5977	57.7247
527	4.0363	4.2331	3.5444	3.2109	3.3105	3.164	3.1918	4.2742	2.987	6.029	5.5046	6.0341	5.6673	5.2545	6.4198	5.705	5.0794	5.7559	7.8487	7.6858	8.4101	5.1588	7.551	8.0406	5.3498	4.5837	4.4605	5.4642	4.2875	4.1387	4.8249	4.6056	4.9575		527	55.1186	52.6969	52.4658	52.6806	52.041	51.6413	52.5165	57.1564	54.5879	57.7665	57.5963	57.9892	56.5698	57.648
528	4.0625	4.3049	3.533	3.2657	3.3086	3.1225	3.1195	4.3154	2.9691	6.0683	5.5015	6.1013	5.6442	5.2342	6.4086	5.6463	5.1291	5.7022	7.9113	7.7078	8.4704	5.1775	7.5211	8.0705	5.3824	4.5948	4.4957	5.429	4.2783	4.1224	4.816	4.6933	4.9885		528	55.2027	52.7714	52.3321	52.7617	52.0122	51.5923	52.557	57.1106	54.624	57.6563	57.616	58.0269	56.4859	57.4632
529	4.0431	4.3209	3.4983	3.2333	3.2761	3.1229	3.1902	4.3579	2.9583	6.0384	5.5273	6.0658	5.6558	5.1886	6.4772	5.6631	5.1482	5.6823	7.9331	7.6942	8.5302	5.1763	7.5428	8.1018	5.4239	4.5689	4.4641	5.479	4.3175	4.1466	4.7915	4.7101	5.0176		529	55.087	52.8214	52.3061	52.7018	51.9684	51.5859	52.3838	56.947	54.7389	57.7589	57.5364	57.9074	56.4709	57.478
530	4.0014	4.3364	3.4804	3.2313	3.3027	3.1833	3.1835	4.4378	2.9134	6.0054	5.4918	6.0467	5.6827	5.1992	6.4753	5.6572	5.0544	5.6942	7.9235	7.7405	8.5704	5.217	7.5325	8.0949	5.4553	4.6334	4.505	5.4762	4.3906	4.1568	4.7466	4.6358	5.0515		530	55.0869	52.7364	52.3595	52.6819	52.0345	51.501	52.4239	57.1376	54.5896	57.8894	57.5172	57.9681	56.3491	57.5448
531	3.9881	4.3946	3.468	3.3008	3.3639	3.154	3.2253	4.4472	2.9175	6.0272	5.5449	6.0159	5.68	5.1833	6.5088	5.6571	5.0119	5.6891	7.9828	7.7478	8.4908	5.2251	7.5445	8.1133	5.4509	4.6619	4.4941	5.4657	4.3759	4.1891	4.7779	4.7044	5.0898		531	54.9899	52.6917	52.2873	52.5988	52.0527	51.5062	52.6581	57.3487	54.4507	57.9534	57.4377	58.0077	56.3515	57.6395
532	4.063	4.3326	3.4907	3.3555	3.3524	3.1602	3.2346	4.4948	2.9368	6.0605	5.5373	6.0092	5.6856	5.2001	6.5911	5.6777	4.9933	5.6587	7.9752	7.7327	8.5002	5.1798	7.5306	8.0687	5.4316	4.6861	4.4984	5.5112	4.3632	4.1528	4.7863	4.665	5.1087		532	55.1277	52.6133	52.4043	52.8704	51.9318	51.5449	52.8223	57.3961	54.2985	58.0432	57.5006	58.052	56.5043	57.5081
533	4.0359	4.3121	3.4421	3.2681	3.3693	3.1494	3.2831	4.4961	2.9577	6.0873	5.5571	6.0053	5.7218	5.1969	6.5717	5.6551	5.0347	5.6188	8.0318	7.7872	8.4668	5.216	7.5609	8.0946	5.4407	4.6792	4.4855	5.4932	4.3327	4.1838	4.8113	4.674	5.0852		533	55.081	52.4808	52.4465	52.7616	51.9086	51.4123	52.6733	57.5056	54.5114	57.9789	57.561	57.9502	56.4815	57.6916
534	4.0291	4.383	3.4195	3.2995	3.3263	3.1593	3.2832	4.4713	2.9543	6.0794	5.5384	6.0208	5.7101	5.1769	6.5574	5.6657	5.0421	5.6231	8.0244	7.8031	8.4945	5.3095	7.5162	8.106	5.4128	4.668	4.4357	5.4565	4.372	4.1498	4.7581	4.6114	5.1222		534	55.0102	52.5675	52.2668	52.9004	51.8812	51.5584	52.5514	57.3356	54.5622	57.948	57.7358	58.0584	56.5487	57.6425
535	4.1267	4.3222	3.4271	3.2788	3.31	3.1861	3.2107	4.4969	2.9445	6.1092	5.5105	6.0054	5.7047	5.2239	6.474	5.7129	5.0219	5.6099	7.9521	7.7832	8.4432	5.3061	7.5373	8.1123	5.4746	4.7621	4.4964	5.5022	4.3261	4.1384	4.7332	4.6463	5.1459		535	55.2701	52.6251	52.2775	52.9859	51.8303	51.4864	52.7058	57.3825	54.5074	57.8709	57.6833	58.0169	56.6364	57.7838
536	4.2055	4.3493	3.4021	3.3249	3.3199	3.1564	3.2495	4.4577	2.9833	6.1943	5.5298	6.0018	5.6956	5.2518	6.4695	5.7237	4.9517	5.6204	7.9466	7.8345	8.4159	5.3463	7.5569	8.1684	5.4321	4.6777	4.4439	5.4228	4.3604	4.1144	4.7674	4.6475	5.1264		536	55.3157	52.7552	52.3537	53.1458	51.7849	51.5866	52.8659	57.305	54.5611	57.9287	57.6209	58.1128	56.6019	57.7142
537	4.2564	4.3721	3.3565	3.333	3.2997	3.1409	3.2131	4.3943	2.9789	6.2503	5.5275	6.0017	5.6688	5.2831	6.5053	5.6901	5.0405	5.575	7.9431	7.8513	8.4247	5.3995	7.6201	8.1438	5.5018	4.625	4.3732	5.403	4.389	4.1466	4.7332	4.6396	5.0764		537	55.2779	52.6314	52.4171	53.0942	51.81	51.4856	52.795	57.3174	54.641	57.823	57.7357	58.0995	56.5621	57.5736
538	4.2145	4.3394	3.3736	3.3686	3.2974	3.0949	3.2223	4.4448	3.0223	6.2234	5.5875	5.989	5.6877	5.2528	6.4209	5.6646	5.0966	5.549	7.9537	7.8267	8.4016	5.4343	7.6211	8.1916	5.4804	4.6586	4.4603	5.3943	4.3983	4.159	4.7002	4.5675	5.09		538	55.2225	52.6207	52.3423	53.1607	52.0024	51.4738	52.7172	57.3542	54.8052	57.6981	57.7031	58.019	56.7055	57.669
539	4.1945	4.4047	3.4496	3.3516	3.3201	3.1177	3.2918	4.5209	3.0205	6.227	5.6043	5.9385	5.6411	5.2514	6.4375	5.6998	5.0855	5.6449	7.9583	7.8355	8.4016	5.361	7.5967	8.2087	5.5043	4.6656	4.4386	5.4028	4.403	4.2016	4.7321	4.546	5.0714		539	55.0579	52.5875	52.3712	53.0724	51.9958	51.4338	52.5587	57.5214	54.6043	57.8719	57.7095	58.2331	56.7764	57.6372
540	4.2499	4.3782	3.4869	3.3889	3.3217	3.1746	3.2583	4.4912	3.041	6.2266	5.5915	5.9216	5.6478	5.27	6.4719	5.7006	5.0465	5.6504	7.9838	7.8646	8.4152	5.3215	7.6211	8.1868	5.5525	4.6823	4.401	5.4326	4.3542	4.1473	4.7641	4.5562	5.0147		540	55.2168	52.5179	52.5358	53.0791	51.9886	51.4163	52.4547	57.4551	54.5152	57.7476	57.5596	58.2533	56.6678	57.6735
541	4.323	4.3848	3.3952	3.4286	3.3368	3.1672	3.2439	4.4828	3.0147	6.2137	5.6012	5.9133	5.6032	5.2318	6.4074	5.7076	5.0633	5.6301	7.8731	7.976	8.4707	5.3599	7.6423	8.1645	5.5725	4.6779	4.4031	5.4338	4.3335	4.1787	4.8151	4.5216	5.0696		541	55.4094	52.565	52.5123	53.1468	52.0855	51.3998	52.3605	57.3565	54.3347	57.8287	57.5628	58.2328	56.6729	57.6296
542	4.371	4.3603	3.404	3.4323	3.3197	3.1217	3.2899	4.4919	2.9948	6.144	5.6374	5.9641	5.5683	5.2065	6.4376	5.7205	5.0332	5.6454	7.8906	7.9458	8.4271	5.3692	7.6538	8.1388	5.5943	4.6852	4.3991	5.4115	4.3254	4.2097	4.802	4.5376	5.0132		542	55.5464	52.5208	52.4503	53.0398	52.0406	51.4113	52.3687	57.4651	54.2374	57.7819	57.5622	58.3565	56.6415	57.5391
543	4.3179	4.3381	3.396	3.4417	3.3069	3.1854	3.3192	4.5191	2.9734	6.1586	5.6324	5.9909	5.5547	5.2551	6.4848	5.7252	5.0649	5.6701	7.8814	7.9116	8.46	5.3401	7.6036	8.0979	5.5595	4.7085	4.3311	5.3654	4.3319	4.1885	4.8228	4.5218	4.9519		543	55.4302	52.5432	52.6314	53.0931	52.191	51.3412	52.2578	57.5714	54.1483	57.5809	57.4776	58.4463	56.6715	57.6049
544	4.2414	4.291	3.3404	3.4974	3.3115	3.1409	3.3097	4.5131	2.9753	6.1901	5.6162	6.0248	5.5887	5.2142	6.4229	5.6631	5.0848	5.7015	7.9447	7.8675	8.5096	5.3055	7.6149	8.1077	5.5229	4.6918	4.3888	5.4152	4.3637	4.1637	4.8456	4.5914	5.0736		544	55.3529	52.7312	52.319	53.0216	52.2136	51.4157	52.401	57.4788	54.1162	57.7601	57.5982	58.2579	56.6161	57.6998
545	4.2092	4.3236	3.3818	3.5015	3.353	3.0996	3.2922	4.5274	2.972	6.1997	5.6189	6.0452	5.6121	5.2404	6.3476	5.7031	5.0283	5.7372	7.9067	7.8384	8.4975	5.2808	7.6075	8.1259	5.4934	4.6794	4.3942	5.3491	4.398	4.1457	4.9285	4.5992	5.0097		545	55.479	52.7284	52.3711	53.0766	52.1319	51.4805	52.4168	57.6293	54.1946	57.8051	57.4727	58.3091	56.7773	57.6416
546	4.2761	4.355	3.3988	3.4489	3.2908	3.1331	3.2944	4.504	2.9987	6.2425	5.5725	6.0724	5.6227	5.1898	6.3234	5.6871	5.0264	5.7781	7.8967	7.868	8.5429	5.3114	7.5854	8.073	5.4768	4.7211	4.3743	5.3036	4.3953	4.1522	4.9412	4.5576	5.0524		546	55.6575	52.6545	52.2117	52.8535	52.0842	51.5321	52.5984	57.7517	54.2968	57.7221	57.4696	58.2254	56.6115	57.609
547	4.3273	4.3402	3.4031	3.4259	3.2905	3.0939	3.324	4.4957	2.9944	6.2991	5.5777	6.0748	5.6355	5.249	6.2595	5.6843	5.0629	5.8035	7.8826	7.882	8.5138	5.2949	7.597	8.1067	5.5333	4.6755	4.3563	5.2762	4.4328	4.1384	4.9332	4.5174	4.9707		547	55.7272	52.5841	52.3875	52.9143	52.117	51.6016	52.5749	57.6937	54.235	57.7957	57.3079	58.3057	56.6154	57.7055
548	4.2747	4.3479	3.3974	3.458	3.3623	3.1022	3.3212	4.488	2.9538	6.3257	5.5665	6.095	5.6059	5.1849	6.2607	5.6969	5.0463	5.7475	7.8584	7.9157	8.5268	5.2156	7.5978	8.109	5.4522	4.6766	4.3779	5.2103	4.4029	4.1924	4.9583	4.5388	4.9758		548	55.5917	52.6704	52.1315	52.8768	52.0992	51.5858	52.6699	57.6488	54.1494	57.9093	57.4201	58.2213	56.669	57.7803
549	4.2707	4.375	3.4027	3.4167	3.3553	3.0961	3.3236	4.4743	2.9578	6.3469	5.5725	6.1031	5.5714	5.1803	6.2248	5.6828	5.0916	5.8353	7.8818	7.9206	8.5551	5.2321	7.6135	8.1314	5.4825	4.7428	4.3747	5.2724	4.3873	4.1664	4.9345	4.5287	5.0238		549	55.5717	52.5419	52.0918	52.8869	52.0959	51.6219	52.8501	57.5486	54.2706	57.9117	57.4131	58.2814	56.6408	57.7234
550	4.294	4.3639	3.4081	3.471	3.4017	3.0582	3.3513	4.4424	2.9408	6.3395	5.5869	6.1774	5.5875	5.2387	6.1758	5.6203	5.1009	5.7821	7.8562	7.9365	8.5234	5.1241	7.6235	8.1532	5.4784	4.7591	4.3737	5.2611	4.4138	4.1804	4.9064	4.5016	5.0242		550	55.7923	52.5666	52.1645	52.9384	51.9928	51.6246	52.6284	57.4896	54.4027	57.8282	57.3918	58.252	56.6482	57.7977
551	4.253	4.4554	3.4684	3.503	3.4036	3.0856	3.3225	4.459	2.9197	6.3305	5.6269	6.1775	5.554	5.2976	6.2182	5.5914	5.1161	5.8	7.8996	7.8887	8.5825	5.2115	7.6847	8.1326	5.5493	4.805	4.4017	5.3045	4.4046	4.1973	4.8868	4.5653	5.0472		551	55.5258	52.6838	52.0613	52.9734	52.0064	51.6927	52.6939	57.4612	54.4377	57.8662	57.3928	58.3437	56.8052	57.8321
552	4.2858	4.4897	3.4633	3.4965	3.3672	3.1345	3.3041	4.5366	2.913	6.3228	5.6057	6.175	5.5442	5.2722	6.1494	5.6146	5.1714	5.7709	7.8234	7.8966	8.5601	5.2568	7.7123	8.1813	5.5956	4.7673	4.4128	5.3318	4.3971	4.1954	4.8115	4.5118	5.0754		552	55.6174	52.7545	52.1037	53.0323	52.1236	51.6187	52.6855	57.6924	54.3659	57.8361	57.4078	58.238	56.9901	57.8167
553	4.3232	4.4877	3.4174	3.5431	3.3649	3.1134	3.2776	4.451	2.9291	6.2982	5.5759	6.1173	5.5801	5.265	6.186	5.5919	5.1663	5.8393	7.7408	7.9398	8.5133	5.2525	7.7924	8.201	5.6171	4.704	4.3835	5.2998	4.4262	4.2348	4.8067	4.5437	5.0207		553	55.6158	52.6861	52.1952	53.2256	51.9672	51.6508	52.8358	57.522	54.4537	57.7759	57.4074	58.2595	57.1002	57.6786
554	4.2484	4.475	3.4011	3.5088	3.3493	3.122	3.287	4.453	2.9537	6.2684	5.5635	6.1499	5.606	5.3388	6.2343	5.6335	5.1923	5.8565	7.7187	7.9913	8.4566	5.2517	7.7941	8.2292	5.6553	4.6891	4.4341	5.3211	4.4442	4.2444	4.7643	4.5408	5.0679		554	55.614	52.6178	52.1527	53.2066	52.0885	51.7841	52.8086	57.3556	54.5594	57.8011	57.3767	58.1744	57.0447	57.6953
555	4.1974	4.5556	3.4312	3.4921	3.3325	3.1417	3.3061	4.3809	2.9058	6.2508	5.6169	6.1986	5.6907	5.4075	6.2488	5.5678	5.1803	5.8825	7.7903	7.951	8.4948	5.2891	7.8139	8.2734	5.5802	4.7265	4.4285	5.2928	4.473	4.2156	4.773	4.5444	5.0712		555	55.5079	52.8105	52.1305	53.2098	52.185	51.7661	52.7917	57.3697	54.4963	57.8386	57.4921	58.2672	57.131	57.7732
556	4.1651	4.5032	3.5319	3.4424	3.3286	3.0919	3.2599	4.4199	2.902	6.2183	5.5849	6.2189	5.73	5.3573	6.2242	5.5437	5.1983	5.9217	7.7906	8.0088	8.4152	5.3483	7.857	8.2894	5.6143	4.7183	4.4016	5.3659	4.444	4.2367	4.7064	4.556	5.0294		556	55.449	52.7103	52.2074	53.266	52.2685	51.7033	52.6041	57.5128	54.5367	57.7251	57.1335	58.3567	57.0682	57.823
557	4.2051	4.4606	3.4652	3.5188	3.3743	3.1715	3.2718	4.4386	2.8684	6.272	5.5578	6.2811	5.7704	5.3164	6.2092	5.5115	5.1809	5.9786	7.8038	7.9135	8.4058	5.3881	7.8896	8.2547	5.6494	4.7011	4.4588	5.3505	4.4829	4.2702	4.7735	4.5842	5.1143		557	55.5989	52.6037	52.1713	53.3483	52.1275	51.5471	52.5706	57.4426	54.5805	57.624	57.1935	58.3284	57.1143	57.7372
558	4.1708	4.4423	3.4992	3.4954	3.3305	3.1514	3.1841	4.4834	2.9205	6.253	5.5166	6.2186	5.6958	5.3292	6.2136	5.4496	5.1544	6.0138	7.8436	7.8956	8.3509	5.3529	7.8762	8.2577	5.5996	4.6886	4.454	5.2914	4.4911	4.262	4.7735	4.546	5.1107		558	55.5319	52.7536	52.0915	53.2579	52.1743	51.5859	52.5792	57.6123	54.5212	57.5622	57.2136	58.4396	57.0288	57.7762
559	4.1696	4.3702	3.4904	3.466	3.3013	3.1614	3.2281	4.457	2.8586	6.2508	5.5186	6.1865	5.7038	5.3238	6.2156	5.4946	5.1156	6.0301	7.8527	7.924	8.3879	5.3163	7.8671	8.2408	5.5643	4.6787	4.4048	5.2999	4.4895	4.2481	4.7607	4.5744	5.1322		559	55.469	52.5844	52.2177	53.2414	51.9586	51.5535	52.5623	57.5814	54.5128	57.5748	57.2261	58.3632	57.0048	57.8366
560	4.1572	4.386	3.488	3.4894	3.3242	3.1298	3.2444	4.4863	2.8288	6.239	5.5177	6.1957	5.7028	5.3006	6.212	5.4848	5.0392	6.0269	7.8792	7.9574	8.4233	5.3739	7.9143	8.2433	5.5861	4.7479	4.4068	5.2807	4.4838	4.295	4.7651	4.5946	5.1495		560	55.5658	52.5255	52.3335	53.3063	51.8444	51.4835	52.6453	57.5922	54.3608	57.594	57.1794	58.4169	57.1689	57.7773
561	4.1751	4.3863	3.4994	3.4826	3.3467	3.1055	3.303	4.4825	2.8413	6.2143	5.5297	6.2516	5.6997	5.2873	6.1862	5.4821	5.1045	6.0377	7.8267	7.9469	8.4735	5.4222	7.9552	8.2394	5.5843	4.7166	4.3652	5.2694	4.4419	4.2675	4.7483	4.6026	5.1673		561	55.5475	52.4406	52.2054	53.2335	51.8252	51.5597	52.7703	57.5256	54.4127	57.4594	57.0808	58.3662	57.1926	57.9603
562	4.1888	4.3876	3.5596	3.5008	3.3413	3.1536	3.2859	4.5598	2.8802	6.2416	5.587	6.2471	5.6883	5.3444	6.2222	5.5165	5.0888	5.9572	7.8354	7.9949	8.4657	5.3324	7.9489	8.2649	5.5403	4.7116	4.3384	5.3019	4.4621	4.2807	4.7575	4.6359	5.1045		562	55.5753	52.421	52.187	53.1859	51.9515	51.3269	52.4845	57.5211	54.4513	57.5527	57.1042	58.4196	57.0854	57.9164
563	4.2355	4.3481	3.5321	3.5213	3.3798	3.1322	3.1894	4.4234	2.8723	6.2083	5.5881	6.2368	5.6802	5.3442	6.1698	5.5057	5.1179	5.9363	7.8632	7.9794	8.4678	5.2697	7.9089	8.2384	5.6162	4.713	4.4001	5.2951	4.482	4.2672	4.8091	4.7587	5.1302		563	55.7919	52.4185	52.275	53.1782	52.1025	51.2958	52.4276	57.2548	54.3907	57.4939	57.1926	58.5557	57.111	57.8424
564	4.2111	4.3847	3.4933	3.5156	3.3836	3.177	3.2009	4.4964	2.8615	6.1891	5.5697	6.1679	5.6909	5.3975	6.1994	5.5142	5.1236	5.8856	7.8715	7.9941	8.4175	5.2772	7.9933	8.2597	5.6116	4.6959	4.4624	5.2714	4.4895	4.2983	4.7507	4.7299	5.0916		564	55.9278	52.5124	52.3709	53.0765	51.9938	51.0944	52.4466	57.4453	54.4195	57.4968	57.1839	58.5872	57.1445	57.8779
565	4.2136	4.2802	3.4953	3.4829	3.3318	3.1714	3.1442	4.4355	2.8735	6.1787	5.6338	6.1776	5.7109	5.3954	6.2772	5.5239	5.1717	5.8804	7.8757	8.0189	8.4325	5.2494	8.054	8.2177	5.6291	4.6683	4.5314	5.3023	4.4724	4.3073	4.8906	4.7652	5.0903		565	55.8747	52.3455	52.2644	53.0231	52.0283	51.063	52.6297	57.396	54.4229	57.5494	57.1217	58.6839	57.2409	57.976
566	4.2273	4.2826	3.4514	3.4796	3.3934	3.2015	3.2091	4.4674	2.8614	6.209	5.6172	6.1236	5.6532	5.4143	6.2152	5.533	5.1284	5.8807	7.8802	8.0289	8.3788	5.246	8.0775	8.2907	5.5751	4.6981	4.4954	5.3371	4.5017	4.2732	4.882	4.7525	5.1283		566	55.7241	52.3884	52.3381	53.137	52.0182	51.0329	52.6433	57.3678	54.4655	57.5834	57.1544	58.6178	57.1575	57.7893
567	4.2414	4.2359	3.5208	3.4804	3.4073	3.1523	3.1836	4.4447	2.9089	6.236	5.5966	6.1998	5.6819	5.396	6.1314	5.4584	5.1276	5.8389	7.8791	8.0291	8.3627	5.1685	8.0744	8.2965	5.5678	4.732	4.4166	5.3942	4.486	4.2263	4.9027	4.8144	5.0953		567	55.6464	52.3906	52.1935	53.1551	51.9893	51.2118	52.4765	57.3992	54.5881	57.6774	57.1596	58.69	57.1248	57.8756
568	4.3296	4.2037	3.5294	3.5079	3.4235	3.1556	3.194	4.4419	2.9666	6.3051	5.5491	6.2774	5.6432	5.3845	6.2098	5.4917	5.1659	5.8384	7.9421	8.0298	8.3604	5.2083	8.1205	8.3439	5.5606	4.6516	4.4014	5.3987	4.4664	4.1915	4.9499	4.7542	5.1755		568	55.8329	52.461	52.2922	53.075	52.0058	51.3358	52.5011	57.4411	54.6018	57.6322	57.1221	58.6279	57.082	57.8412
569	4.3158	4.2799	3.5063	3.5582	3.4052	3.1737	3.2033	4.4916	2.9809	6.3283	5.6084	6.3228	5.6247	5.3098	6.2106	5.4531	5.1342	5.8274	7.9289	8.0448	8.4295	5.1531	8.1515	8.2872	5.5344	4.6784	4.4775	5.4339	4.4541	4.1669	5.0212	4.8244	5.1407		569	55.721	52.6441	52.2985	53.2285	51.7625	51.3102	52.4529	57.6054	54.6009	57.5051	57.0929	58.6147	57.0787	57.8278
570	4.3315	4.3163	3.4798	3.5496	3.4357	3.1874	3.2118	4.5636	2.9403	6.304	5.6183	6.315	5.6116	5.3583	6.2094	5.4373	5.1034	5.8444	7.9238	8.0622	8.433	5.13	8.1403	8.2581	5.5568	4.6634	4.4402	5.4798	4.4863	4.1763	4.97	4.8265	5.178		570	55.7661	52.78	52.33	53.1087	51.9083	51.3846	52.3884	57.7582	54.4961	57.5555	57.065	58.6644	57.1715	57.8543
571	4.2706	4.3046	3.5515	3.5379	3.41	3.1571	3.3403	4.4826	2.9875	6.3412	5.5829	6.3193	5.6696	5.3256	6.2325	5.5	5.074	5.8996	7.906	8.0542	8.4865	5.1466	8.1273	8.3348	5.5144	4.6937	4.4121	5.4661	4.4942	4.1734	4.9979	4.7716	5.1275		571	55.5724	52.6702	52.4647	53.0763	52.0066	51.2571	52.3775	57.62	54.5785	57.5525	57.0695	58.5597	56.9926	57.8691
572	4.2699	4.2723	3.6135	3.5181	3.4236	3.1487	3.353	4.4686	2.9555	6.3615	5.5649	6.3038	5.6585	5.3604	6.17	5.4891	5.1113	5.8253	7.8965	8.0652	8.4757	5.1874	8.1416	8.3679	5.5229	4.627	4.423	5.4955	4.5401	4.208	4.9676	4.7189	5.1024		572	55.6737	52.6562	52.523	53.1716	51.947	51.3601	52.3715	57.5042	54.6555	57.3988	57.1141	58.5225	56.9384	57.9431
573	4.334	4.3143	3.5714	3.5365	3.4042	3.1718	3.3011	4.5001	2.9218	6.3568	5.5738	6.3073	5.6878	5.3388	6.1968	5.4467	5.1441	5.8037	7.9061	8.028	8.4805	5.1993	8.0888	8.324	5.5396	4.6457	4.3761	5.4951	4.5478	4.1876	4.9514	4.7541	5.1		573	55.6514	52.5713	52.6482	53.1585	52.0817	51.3617	52.4571	57.5787	54.5555	57.521	57.106	58.6151	56.7599	57.7676
574	4.2571	4.293	3.5963	3.5783	3.358	3.1121	3.33	4.5168	3.0295	6.2944	5.5881	6.3094	5.7418	5.3358	6.1914	5.4441	5.1248	5.8156	7.9038	8.0593	8.5059	5.2355	8.1509	8.3525	5.5324	4.6692	4.4046	5.4805	4.4958	4.1866	5.0322	4.7046	5.0986		574	55.7097	52.482	52.6663	53.4167	51.9718	51.2769	52.5162	57.5908	54.6091	57.4691	57.1008	58.7166	56.6703	57.7542
575	4.2193	4.3227	3.5765	3.5658	3.4059	3.0971	3.3144	4.4872	3.0218	6.3005	5.5851	6.3192	5.7139	5.3448	6.219	5.4942	5.1176	5.8209	7.9449	8.0943	8.5288	5.2045	8.1447	8.3453	5.5101	4.7105	4.4017	5.4021	4.5139	4.1982	4.9384	4.7365	5.1437		575	55.6571	52.453	52.3822	53.3142	52.0918	51.2828	52.383	57.6736	54.5945	57.5344	57.1004	58.6579	56.6347	57.6175
576	4.2488	4.3656	3.605	3.5631	3.3684	3.1226	3.3085	4.4838	3.033	6.2444	5.5628	6.2684	5.7558	5.3713	6.2919	5.5106	5.1278	5.7491	7.9579	8.0753	8.5496	5.2436	8.1295	8.4201	5.5375	4.7175	4.3735	5.4519	4.5006	4.2009	4.9399	4.7425	5.2169		576	55.6534	52.6612	52.5731	53.2987	52.0505	51.3154	52.3223	57.5424	54.5281	57.4435	56.9801	58.5906	56.7128	57.854
577	4.1812	4.3828	3.607	3.5524	3.3407	3.1552	3.2726	4.4178	3.0032	6.2123	5.5776	6.2659	5.7058	5.3731	6.2971	5.5378	5.1334	5.6731	7.9888	8.0822	8.5189	5.3058	8.1154	8.4056	5.4998	4.6989	4.4029	5.4848	4.4786	4.237	4.9531	4.7868	5.2548		577	55.6051	52.6583	52.4556	53.1663	52.1064	51.185	52.3161	57.4787	54.5565	57.3549	57.0759	58.651	56.6545	57.9002
578	4.1993	4.3774	3.6325	3.6144	3.3531	3.1623	3.2266	4.3794	3.0008	6.1736	5.5947	6.2434	5.6758	5.3997	6.2541	5.4701	5.1382	5.678	8.0007	8.0735	8.6294	5.2709	8.1648	8.4614	5.5194	4.7025	4.373	5.4381	4.5141	4.2877	4.9435	4.7759	5.2692		578	55.5143	52.7596	52.7267	53.0822	52.162	51.1924	52.3757	57.548	54.4112	57.3244	57.1963	58.7198	56.5851	57.7841
579	4.2481	4.3779	3.5783	3.6962	3.3858	3.1147	3.1964	4.4638	2.9914	6.165	5.5915	6.2808	5.672	5.424	6.219	5.4567	5.1218	5.6692	7.9785	8.0524	8.6511	5.3142	8.2056	8.485	5.545	4.6989	4.416	5.4737	4.5015	4.2462	4.9486	4.7109	5.2983		579	55.5849	52.7138	52.7759	53.0836	52.1376	51.1989	52.3393	57.6036	54.527	57.6162	57.1521	58.6657	56.73	57.8794
580	4.3273	4.3839	3.6044	3.6242	3.3332	3.1244	3.2246	4.418	3.0191	6.1659	5.5638	6.3051	5.6518	5.4531	6.2012	5.4762	5.1446	5.6873	7.9881	8.0611	8.6518	5.2823	8.169	8.4781	5.5228	4.6789	4.4218	5.5654	4.507	4.2137	4.9878	4.753	5.2315		580	55.6561	52.7634	52.6611	53.0771	52.0741	51.1996	52.446	57.5503	54.5663	57.4367	57.1643	58.7692	56.8926	57.9039
581	4.3044	4.4127	3.5898	3.6031	3.3614	3.1507	3.2522	4.4162	3.0386	6.2144	5.5508	6.2363	5.6656	5.4535	6.2066	5.4941	5.1361	5.6536	8.0098	7.9869	8.7072	5.2338	8.1922	8.4248	5.5473	4.722	4.4066	5.5882	4.5052	4.1777	5.0129	4.7443	5.2085		581	55.5218	52.7207	52.5939	53.1518	52.1973	51.1229	52.3783	57.4758	54.5494	57.3736	57.2063	58.6676	56.8938	57.801
582	4.3138	4.392	3.6479	3.5469	3.3382	3.1401	3.219	4.4032	3.0789	6.1736	5.5732	6.1985	5.6661	5.419	6.237	5.4964	5.1741	5.6744	7.973	7.9922	8.7546	5.2447	8.1806	8.4367	5.5655	4.64	4.4043	5.5781	4.5581	4.1719	5.0392	4.8136	5.1957		582	55.5515	52.5336	52.5798	53.0977	52.2706	51.1377	52.3421	57.635	54.7064	57.3504	57.1011	58.6516	56.8805	57.7963
583	4.3277	4.3567	3.6722	3.5627	3.3098	3.1718	3.2476	4.3973	3.0873	6.2123	5.5923	6.2016	5.7519	5.4088	6.1974	5.4868	5.1721	5.6574	8.0036	8.0106	8.689	5.1887	8.1412	8.4541	5.5539	4.6366	4.4244	5.5242	4.5563	4.168	5.0282	4.8287	5.2292		583	55.6086	52.5895	52.533	53.0092	52.3234	51.3047	52.6399	57.6281	54.8579	57.4565	57.0211	58.7228	57.0747	57.8834
584	4.3035	4.3691	3.6846	3.5265	3.2943	3.1345	3.2576	4.4084	3.1006	6.2133	5.6287	6.3231	5.6867	5.4506	6.1994	5.5435	5.2405	5.685	7.9812	8.0457	8.7391	5.226	8.1292	8.4794	5.5526	4.5968	4.3722	5.4963	4.4768	4.1843	5.068	4.8398	5.241		584	55.5776	52.6884	52.5908	52.8206	52.2232	51.3464	52.5475	57.6319	54.8509	57.5528	57.194	58.7431	57.0534	57.8562
585	4.422	4.3279	3.6579	3.5207	3.2696	3.1605	3.2553	4.3273	3.0793	6.2261	5.6382	6.3555	5.6669	5.4576	6.1856	5.4971	5.1647	5.6695	8.0064	8.0757	8.6662	5.2243	8.1725	8.4791	5.6181	4.6185	4.3786	5.5259	4.4579	4.1977	5.1156	4.87	5.2271		585	55.6771	52.5716	53.0102	52.8033	52.2057	51.4208	52.4863	57.5869	54.9513	57.5248	57.0539	58.8292	56.9963	57.8116
586	4.4827	4.3742	3.659	3.4269	3.2434	3.1691	3.2843	4.2518	3.0735	6.2409	5.6873	6.3634	5.6464	5.4705	6.194	5.4882	5.1668	5.7528	7.91	8.0833	8.7164	5.1955	8.1831	8.5013	5.575	4.5616	4.4285	5.4675	4.4232	4.2041	5.043	4.8504	5.2831		586	55.8482	52.6504	52.9736	52.7333	52.0727	51.5094	52.5349	57.4906	54.8177	57.6727	57.0227	58.6914	57.0667	57.7364
587	4.492	4.3533	3.6617	3.4976	3.2785	3.1586	3.2752	4.2163	3.0424	6.2062	5.6872	6.3968	5.678	5.4291	6.2289	5.4955	5.137	5.8423	7.8889	8.0746	8.7416	5.2224	8.189	8.3989	5.6036	4.6219	4.4296	5.494	4.4212	4.1873	5.0837	4.838	5.2784		587	55.775	52.5027	52.992	52.8281	52.0619	51.4208	52.541	57.1878	54.7674	57.5188	57.149	58.8053	57.006	57.7015
588	4.4609	4.324	3.595	3.4852	3.2868	3.1585	3.2837	4.1814	3.0937	6.2652	5.6822	6.3547	5.6931	5.4432	6.2835	5.49	5.1069	5.8652	7.885	8.0551	8.7618	5.1368	8.2095	8.4232	5.5755	4.674	4.4264	5.4936	4.4218	4.202	5.0363	4.8999	5.2577		588	55.872	52.5166	52.9499	52.9165	52.0459	51.4492	52.6701	57.15	54.8619	57.5736	57.2446	58.7207	56.9636	57.7906
589	4.4786	4.2642	3.6126	3.5448	3.2539	3.1712	3.2564	4.2123	3.037	6.2958	5.6685	6.3464	5.7492	5.4251	6.2955	5.4916	5.1253	5.8364	7.8852	8.0559	8.8117	5.1392	8.2439	8.4369	5.6138	4.6006	4.4218	5.5423	4.4071	4.1584	5.0008	4.9387	5.2351		589	55.8529	52.5678	53.0245	52.9684	52.2242	51.4616	52.6454	57.1961	54.7042	57.6088	57.2183	58.6859	56.8999	57.6694
590	4.4904	4.2594	3.6758	3.5772	3.2984	3.0908	3.3135	4.2065	3.0637	6.3268	5.6714	6.3809	5.7368	5.4482	6.2965	5.5268	5.0658	5.8954	7.894	8.1393	8.8207	5.1833	8.2129	8.4471	5.5739	4.6865	4.4187	5.5023	4.4016	4.1444	5.0004	4.9646	5.249		590	55.8674	52.5988	53.1488	53.1061	52.2713	51.4404	52.6885	57.2025	54.7257	57.4107	57.162	58.7732	56.8852	57.7209
591	4.5161	4.2817	3.6514	3.5972	3.3128	3.1202	3.2781	4.1838	3.0638	6.2998	5.6693	6.3765	5.7289	5.4268	6.2813	5.5338	5.1001	5.8894	7.8925	8.1408	8.8708	5.2193	8.2382	8.3527	5.5954	4.7786	4.4606	5.5881	4.4338	4.1756	5.0296	5.0089	5.1974		591	55.9872	52.5143	52.9849	53.1212	52.0627	51.1531	52.7082	57.2238	54.783	57.4382	57.2869	58.7953	56.8644	57.6268
592	4.5657	4.3157	3.6904	3.6413	3.34	3.1349	3.2299	4.2505	3.0736	6.3905	5.7082	6.2918	5.7294	5.3811	6.3134	5.5112	5.0639	5.8737	7.8093	8.1669	8.8044	5.1801	8.2428	8.3756	5.5709	4.7459	4.4366	5.6328	4.4959	4.1355	4.985	5.0317	5.2467		592	56.1035	52.4581	53.0841	53.1098	52.0373	51.3427	52.6102	57.0806	54.6789	57.4591	57.1722	58.8332	56.9131	57.6971
593	4.5262	4.2418	3.5881	3.5839	3.3199	3.1056	3.2006	4.2972	3.081	6.3416	5.7706	6.2917	5.6835	5.3554	6.3605	5.5413	5.1347	5.9094	7.8111	8.1223	8.8746	5.1761	8.2135	8.3656	5.6181	4.7391	4.4426	5.6244	4.4783	4.1188	5.0676	4.9676	5.277		593	56.0986	52.5415	53.0011	53.0531	52.1257	51.3208	52.5324	57.2176	54.7485	57.4981	57.0319	58.8328	57.0246	57.6093
594	4.6161	4.1672	3.6475	3.6027	3.2979	3.1492	3.1811	4.1895	3.1124	6.3224	5.7601	6.2976	5.6886	5.3387	6.308	5.4923	5.1839	5.9059	7.8702	8.132	8.8391	5.1762	8.2173	8.3608	5.6332	4.6551	4.4449	5.6738	4.4348	4.1461	5.038	4.9652	5.2313		594	56.1408	52.515	52.9898	53.087	51.945	51.4857	52.7155	56.997	54.6702	57.518	57.0988	58.8967	57.149	57.6184
595	4.6703	4.2111	3.5959	3.6179	3.3108	3.1133	3.1312	4.2032	3.144	6.3687	5.7603	6.2499	5.6447	5.3475	6.3143	5.4818	5.1402	5.9329	7.9316	8.0796	8.8604	5.1901	8.192	8.3895	5.6065	4.7406	4.392	5.6233	4.4603	4.121	4.9537	4.9637	5.1743		595	56.0897	52.3688	52.8509	53.1723	51.9346	51.4708	52.7682	57.1259	54.7452	57.526	57.1294	58.9239	57.1322	57.5953
596	4.6756	4.1777	3.61	3.6617	3.3241	3.1832	3.1215	4.1952	3.0737	6.3798	5.7313	6.2847	5.6747	5.3764	6.2198	5.5661	5.134	5.8978	7.9842	8.1092	8.9233	5.1879	8.1863	8.4445	5.5858	4.7166	4.4289	5.6242	4.4926	4.0596	4.9976	4.949	5.2519		596	56.0758	52.3407	52.7067	53.2817	52.0215	51.3755	52.7529	57.0255	54.7059	57.639	57.0901	59.1386	57.2052	57.5859
597	4.6525	4.1402	3.5933	3.6251	3.3322	3.193	3.1616	4.2308	3.0917	6.3484	5.7383	6.2829	5.68	5.3627	6.2113	5.5898	5.1324	5.9065	7.9854	8.1554	8.9062	5.2155	8.1259	8.4176	5.5702	4.6925	4.4328	5.6304	4.4793	4.0722	4.9804	4.9592	5.2741		597	56.0757	52.4819	52.7086	53.2707	51.9301	51.3857	52.6879	57.1156	54.7117	57.5951	56.9372	59.098	57.2682	57.7045
598	4.7191	4.1359	3.5438	3.6298	3.3204	3.1858	3.1919	4.2054	3.1586	6.3668	5.7689	6.2279	5.6505	5.3591	6.2057	5.6217	5.1304	5.9219	7.9684	8.088	8.8777	5.2203	8.1434	8.4348	5.6436	4.6555	4.4221	5.6015	4.4136	4.0869	4.985	4.9874	5.2019		598	56.1091	52.4292	52.749	53.2067	51.9264	51.5116	52.7078	57.1204	54.8577	57.615	56.9559	58.914	57.4515	57.7175
599	4.73	4.1592	3.6243	3.5722	3.3374	3.1818	3.2066	4.2992	3.1338	6.3614	5.7891	6.2555	5.6172	5.3193	6.2978	5.6717	5.1284	5.97	7.9184	8.0892	8.9056	5.2697	8.1714	8.4825	5.6785	4.7079	4.4566	5.5719	4.3987	4.1646	5.0257	4.9807	5.2048		599	56.2303	52.4792	52.8333	53.0436	51.8702	51.5283	52.6813	57.3552	54.6755	57.7318	57.0086	58.9166	57.393	57.7669
600	4.7017	4.1713	3.5875	3.5993	3.3143	3.1874	3.1808	4.2262	3.1144	6.3348	5.7651	6.2846	5.5832	5.3358	6.2615	5.6872	5.0781	6.0177	7.8861	8.1078	8.9107	5.2722	8.1634	8.4767	5.6639	4.7216	4.5022	5.5401	4.371	4.1562	4.9993	5.0223	5.151		600	56.139	52.3992	52.7984	52.9765	51.7526	51.6666	52.7299	57.1711	54.815	57.7886	57.054	58.9316	57.3794	57.7799
601	4.6995	4.0858	3.5492	3.5778	3.3274	3.2	3.1649	4.2885	3.148	6.2913	5.8436	6.2822	5.592	5.2624	6.2644	5.7007	5.1062	5.9542	7.9039	8.1129	8.8653	5.2582	8.1706	8.5083	5.6598	4.6544	4.5524	5.5283	4.4304	4.1518	5.0476	5.0163	5.1345		601	56.1145	52.5684	52.7268	53.0246	51.9467	51.601	52.7644	57.2669	54.8735	57.6101	57.0919	58.9706	57.284	57.8946
602	4.6601	4.1032	3.5661	3.5688	3.3835	3.2548	3.1579	4.2324	3.1742	6.3154	5.745	6.3425	5.5684	5.2885	6.362	5.6367	5.082	5.9228	7.8855	8.0746	8.8862	5.1879	8.2206	8.4789	5.7099	4.591	4.4582	5.5122	4.4167	4.1112	5.0151	5.0327	5.1394		602	56.0848	52.5897	52.7612	52.9885	52.0516	51.905	52.8265	56.989	55.061	57.5891	57.0185	58.9578	57.3189	58.0283
603	4.7141	4.0387	3.6153	3.5224	3.3757	3.237	3.078	4.2514	3.152	6.2575	5.7126	6.3968	5.6133	5.3138	6.3904	5.6209	5.0247	5.9567	7.8843	8.1407	8.9134	5.2264	8.2549	8.4691	5.6203	4.5789	4.4976	5.5331	4.4307	4.1348	5.0691	5.0466	5.1889		603	56.0709	52.6713	52.7791	53.0395	51.9696	51.6714	52.8141	56.999	55.0344	57.4445	56.9687	59.0015	57.2041	58.0161
604	4.7495	4.0682	3.567	3.5095	3.3244	3.263	3.1386	4.2644	3.2023	6.3581	5.7027	6.3966	5.6112	5.2744	6.3444	5.5476	5.0095	5.8958	7.9176	8.1422	8.9013	5.1954	8.2444	8.4363	5.6166	4.5651	4.4642	5.4753	4.4204	4.1461	5.065	5.0684	5.1131		604	55.9714	52.5717	52.8377	52.9123	51.9645	51.5799	52.7711	56.9007	55.0478	57.4044	56.7651	58.9869	57.2551	57.9947
605	4.7885	4.0655	3.6133	3.5761	3.3245	3.1996	3.1882	4.3217	3.2084	6.3061	5.692	6.4108	5.6273	5.2798	6.3638	5.5677	5.037	5.9053	7.8857	8.1114	8.8599	5.1902	8.2886	8.423	5.6717	4.5786	4.4466	5.4628	4.3974	4.1385	5.0933	5.047	5.128		605	55.993	52.5646	52.7451	52.9652	52.0144	51.6424	52.7711	57.1199	55.098	57.4767	56.7386	59.0732	57.1776	57.8533
606	4.7569	4.0604	3.6183	3.5801	3.3242	3.1918	3.1426	4.2715	3.2512	6.3897	5.7467	6.3888	5.6233	5.3304	6.3834	5.5961	5.0806	5.8536	7.8973	8.0975	8.875	5.1404	8.2903	8.473	5.6283	4.6072	4.4575	5.4202	4.4728	4.1395	5.0747	5.0323	5.1946		606	55.9593	52.4274	52.6591	52.8794	52.102	51.7055	52.7323	57.0907	55.0096	57.6007	56.8628	59.0428	57.1914	57.8123
607	4.7552	4.0768	3.5911	3.5575	3.289	3.2119	3.1273	4.313	3.2957	6.4152	5.7148	6.4372	5.61	5.3232	6.4046	5.5736	4.9986	5.8167	7.8565	8.1224	8.8318	5.1853	8.2394	8.4338	5.672	4.6299	4.485	5.3295	4.4489	4.1205	5.0578	4.9984	5.1763		607	55.9974	52.3078	52.6221	52.8316	51.9847	51.8008	52.7558	57.1201	55.129	57.559	56.8804	58.9634	57.2715	57.8955
608	4.7765	4.0031	3.6116	3.5788	3.341	3.199	3.0667	4.3431	3.2972	6.4799	5.6825	6.3638	5.618	5.3514	6.3695	5.5826	5.0633	5.9578	7.8751	8.1651	8.8187	5.1454	8.2912	8.4427	5.6816	4.6182	4.5102	5.3476	4.4534	4.1127	5.0247	5.0462	5.1815		608	56.088	52.3165	52.698	52.833	51.9677	51.9651	52.7851	57.2199	55.2248	57.4258	56.9147	58.9249	57.314	58.0456
609	4.7465	4.0966	3.6316	3.5549	3.3323	3.1727	3.0613	4.3328	3.238	6.4653	5.6877	6.3834	5.6016	5.2971	6.331	5.546	5.0529	5.9382	7.8594	8.1828	8.7831	5.114	8.3551	8.4712	5.7567	4.5798	4.4517	5.3255	4.4065	4.1128	5.0723	5.1184	5.1822		609	55.905	52.3361	52.8152	52.8257	52.0383	51.9459	52.9101	57.1102	55.1141	57.6551	57.019	58.9984	57.3248	57.9344
610	4.7421	4.0234	3.5957	3.5401	3.3162	3.1414	3.0534	4.3733	3.1711	6.4396	5.7198	6.3763	5.6465	5.3834	6.3453	5.531	5.0516	5.9023	7.9429	8.1745	8.8286	5.1064	8.3246	8.4885	5.703	4.5877	4.455	5.3331	4.4145	4.1076	5.0244	5.1315	5.267		610	55.7596	52.2309	52.9111	52.9943	52.0002	51.9129	52.9603	56.985	55.0474	57.6225	57.0189	58.9451	57.3618	57.8808
611	4.7534	4.0311	3.5524	3.5678	3.3082	3.1391	3.0946	4.4301	3.23	6.4756	5.7447	6.4117	5.6338	5.4002	6.3486	5.4873	5.09	5.8975	7.8809	8.1631	8.8566	5.1315	8.3716	8.4882	5.7883	4.5977	4.4641	5.3618	4.4352	4.0667	5.0792	5.1175	5.2724		611	55.7897	52.2594	52.7842	52.9811	52.1529	52.1023	53.0171	57.1111	55.0234	57.6282	56.9648	59.0279	57.1458	57.9282
612	4.6712	4.042	3.5433	3.527	3.3102	3.1314	3.0658	4.3664	3.1467	6.5448	5.7394	6.4239	5.7036	5.4209	6.3509	5.5257	5.0868	5.8967	7.9406	8.1293	8.9485	5.0822	8.3182	8.5042	5.81	4.5948	4.4816	5.3555	4.4016	4.0882	5.0155	5.0637	5.3878		612	55.7109	52.3839	52.671	52.8515	52.174	52.0348	52.9378	57.0321	54.9976	57.7678	56.993	59.0576	57.2337	57.8872
613	4.6886	4.0097	3.5471	3.6148	3.2962	3.1625	3.1227	4.3257	3.1576	6.5262	5.7071	6.424	5.7598	5.4082	6.3711	5.5964	5.0919	5.8955	7.9057	8.0539	8.9309	5.1417	8.3975	8.4984	5.7625	4.663	4.4563	5.359	4.4336	4.1344	5.0043	5.0688	5.3666		613	55.8052	52.3467	52.7762	52.8989	52.1878	52.103	52.8242	57.0087	54.9196	57.747	56.9599	58.9909	57.2588	57.8877
614	4.6811	4.0094	3.5813	3.6088	3.2526	3.1177	3.113	4.3269	3.1123	6.5683	5.7155	6.4319	5.747	5.3611	6.352	5.5695	5.0334	5.8626	7.9107	8.0988	8.9143	5.1001	8.3883	8.5161	5.732	4.6086	4.4817	5.39	4.4486	4.0487	4.9884	5.0342	5.3837		614	55.783	52.4003	52.7616	52.9722	52.0473	52.0269	52.8563	57.0456	54.7729	57.6479	57.1885	59.1349	57.3664	57.683
615	4.6309	4.0007	3.5535	3.6444	3.3168	3.0749	3.0825	4.3424	3.1682	6.5548	5.7436	6.4459	5.7241	5.3881	6.3875	5.5548	5.0066	5.8147	7.9166	8.1289	8.884	5.0719	8.3352	8.5437	5.6219	4.6618	4.452	5.4041	4.4217	4.0444	4.987	5.0133	5.4368		615	55.7582	52.2159	52.8255	53.0717	52.1775	52.1077	52.8132	57.0694	54.9376	57.7633	57.0489	58.9558	57.3094	57.6953
616	4.5668	3.9721	3.6301	3.6437	3.3085	3.0938	3.0159	4.3108	3.1498	6.5333	5.74	6.4062	5.7185	5.3317	6.3426	5.5901	4.973	5.8452	7.9623	8.1161	8.8789	5.0366	8.372	8.5115	5.6456	4.6446	4.5212	5.3696	4.4162	3.9929	5.0583	4.9947	5.362		616	55.7213	52.2666	52.7158	53.0169	52.0571	52.1089	52.8364	56.9451	55.0634	57.6939	56.9435	59.0565	57.3361	57.669
617	4.6787	3.9221	3.6447	3.6667	3.2844	3.0499	3.0414	4.2348	3.0788	6.5709	5.7726	6.3995	5.6988	5.3665	6.2977	5.6934	5.0025	5.8544	7.9181	8.14	8.924	5.0399	8.3221	8.5345	5.7073	4.6572	4.5055	5.4148	4.3876	4.0156	5.0936	5.0221	5.3785		617	55.8271	52.3015	52.9028	53.0577	52.0443	51.9965	53.0046	56.7416	54.913	57.784	56.9533	59.0633	57.2559	57.716
618	4.6786	3.9463	3.6504	3.6898	3.2843	3.0627	3.0787	4.191	3.0769	6.5523	5.8026	6.4169	5.7261	5.3526	6.3691	5.6829	4.9961	5.7696	7.8904	8.0986	8.8923	5.0617	8.3594	8.5813	5.6316	4.6998	4.5103	5.3682	4.3952	4.026	5.0681	5.1353	5.3301		618	55.767	52.0867	52.9683	53.1723	52.187	51.8724	52.9795	56.7419	54.9332	57.7533	57.0821	58.9675	57.3348	57.8029
619	4.6228	3.9314	3.6462	3.6565	3.308	3.0706	3.0807	4.2107	3.1617	6.5627	5.7673	6.4464	5.724	5.2983	6.3757	5.706	5.0043	5.7163	7.8564	8.1276	8.9011	5.0995	8.3534	8.537	5.6482	4.6811	4.549	5.4067	4.3287	4.0607	5.0237	5.0719	5.2975		619	55.8589	52.3042	53.0307	53.03	52.192	51.8117	53.1042	56.7341	55.0342	57.6735	57.0474	59.1298	57.2123	57.7885
620	4.5834	3.9385	3.6441	3.6601	3.3074	3.0749	3.0971	4.2394	3.1868	6.5821	5.7791	6.4634	5.7063	5.3458	6.3812	5.7332	5.005	5.7683	7.8089	8.1206	8.9186	5.0309	8.3444	8.6063	5.6485	4.6798	4.5481	5.3784	4.3374	4.0877	5.0597	5.0659	5.3177		620	55.8524	52.1828	52.8768	53.0778	52.0624	51.6772	52.9497	56.9082	55.1602	57.6888	56.9317	59.026	57.1405	57.7125
621	4.5838	3.9239	3.6295	3.6381	3.2722	3.0141	3.1418	4.181	3.1463	6.6075	5.7879	6.4486	5.6196	5.3608	6.4434	5.7562	4.9871	5.712	7.8338	8.1337	8.9032	4.9931	8.337	8.6824	5.6133	4.5683	4.546	5.383	4.3453	4.0963	5.064	5.0953	5.36		621	55.9721	52.1724	52.8324	53.0385	52.0963	51.8316	52.8426	56.8746	55.0624	57.7144	56.8811	59.1418	56.954	57.6648
622	4.5254	3.8731	3.6486	3.643	3.2855	3.0453	3.1807	4.2176	3.152	6.5984	5.7723	6.4604	5.5918	5.354	6.4124	5.7761	5.0374	5.7482	7.8462	8.1094	8.8621	4.9951	8.2481	8.6611	5.586	4.5971	4.5213	5.4028	4.3697	4.0761	5.1248	5.078	5.3739		622	55.798	52.2578	52.7456	53.0964	52.1606	51.8583	52.8198	56.9728	55.0682	57.6415	56.8276	59.0166	56.8705	57.5845
623	4.5443	3.8078	3.6753	3.6816	3.2889	3.0503	3.1642	4.2104	3.1619	6.6015	5.7869	6.4202	5.5805	5.3543	6.3882	5.8415	5.0437	5.7655	7.869	8.0653	8.8761	5.0305	8.2576	8.6898	5.6675	4.589	4.5277	5.4008	4.3158	4.1166	5.1156	5.1303	5.3303		623	55.8178	52.3516	52.7514	53.0638	52.2983	51.8527	52.7929	56.8742	55.0878	57.5157	56.8772	58.9935	57.1313	57.6447
624	4.5623	3.7768	3.6958	3.6281	3.2267	3.0069	3.174	4.2334	3.0939	6.628	5.7901	6.4534	5.6408	5.3465	6.341	5.8159	5.0088	5.7431	7.8891	8.1146	8.8481	5.0309	8.2768	8.6794	5.6355	4.6305	4.4754	5.4276	4.3414	4.1284	5.1029	5.1174	5.3624		624	55.7627	52.3818	52.6675	53.0127	52.0375	51.9275	52.6972	56.963	55.154	57.4591	56.9562	59.1904	57.0806	57.6466
625	4.6154	3.7957	3.7168	3.6047	3.2626	3.047	3.1663	4.267	3.1008	6.6288	5.8134	6.4915	5.615	5.3109	6.3902	5.8399	4.9829	5.8098	7.9292	8.0977	8.9099	5.0634	8.2599	8.6471	5.6201	4.6643	4.5001	5.4527	4.3303	4.1131	5.0541	5.1117	5.3553		625	55.8372	52.267	52.8544	53.1022	52.033	51.8908	52.6779	56.98	55.0093	57.3697	56.8426	59.2413	56.9759	57.5257
626	4.666	3.8226	3.7233	3.6063	3.2772	3.0462	3.1882	4.2741	3.106	6.6979	5.7828	6.5353	5.6457	5.3321	6.3545	5.9092	4.965	5.767	7.987	8.0916	8.9262	5.0522	8.2952	8.6467	5.6393	4.6488	4.5032	5.425	4.3528	4.0797	5.142	5.0892	5.327		626	55.9587	52.3516	52.8519	52.9477	52.0199	51.723	52.7324	57.0059	55.0227	57.3085	56.9682	59.1308	57.0244	57.4465
627	4.6967	3.815	3.7482	3.5135	3.2889	3.0178	3.161	4.2648	3.089	6.6435	5.7663	6.594	5.6946	5.3062	6.3797	5.93	4.9871	5.7197	7.9923	8.1171	8.9073	5.0794	8.3259	8.6784	5.6255	4.6208	4.4312	5.3888	4.2939	4.1006	5.1544	5.1103	5.3399		627	55.9498	52.3524	52.9596	52.9406	52.1146	51.8907	52.8402	56.8574	55.0267	57.3087	56.9753	59.2184	57.0782	57.4263
628	4.6223	3.8092	3.7635	3.5611	3.295	2.9905	3.1789	4.2857	3.0002	6.6205	5.8221	6.5282	5.6129	5.3258	6.3844	5.9539	5.0422	5.8117	8.0036	8.1746	8.8719	5.1021	8.3517	8.6659	5.5947	4.6098	4.4758	5.4021	4.3013	4.0677	5.1793	5.1624	5.3644		628	55.8588	52.5059	52.6638	52.9134	52.1462	51.7487	52.8167	56.9452	54.9838	57.3775	56.9618	59.0785	57.1852	57.5933
629	4.6511	3.8361	3.7809	3.5576	3.2677	2.961	3.1502	4.3271	3.0487	6.6303	5.8005	6.5769	5.6233	5.3432	6.4372	5.9075	5.0457	5.8365	7.9524	8.1606	8.8508	5.1233	8.4517	8.6652	5.609	4.5746	4.4017	5.3637	4.3628	4.0827	5.2707	5.1169	5.3428		629	55.8186	52.5179	52.8213	53.0891	52.2778	51.8532	52.7895	56.9812	55.0215	57.3939	56.9099	59.1622	57.0948	57.4265
630	4.6362	3.8424	3.8314	3.5924	3.2689	2.962	3.16	4.3442	3.0476	6.6328	5.7889	6.5859	5.6331	5.3132	6.4333	5.9744	5.0494	5.8159	7.922	8.1257	8.84	5.1454	8.4508	8.707	5.6863	4.5865	4.3516	5.4202	4.3682	4.0928	5.2885	5.0601	5.2889		630	55.7601	52.3722	52.9099	53.0385	52.1549	51.8954	52.8443	57.1106	54.9198	57.4218	57.0921	59.1601	57.2967	57.4781
631	4.6998	3.7963	3.822	3.6145	3.2997	2.9686	3.2225	4.4036	3.0143	6.5744	5.7533	6.5949	5.6437	5.2861	6.4688	5.9385	5.0573	5.7542	7.9544	8.1572	8.8175	5.1146	8.4685	8.7349	5.7175	4.5391	4.3169	5.4416	4.3951	4.1357	5.2775	5.0504	5.304		631	55.7811	52.3512	52.7907	52.9907	52.2727	51.9688	52.7993	57.2577	54.8961	57.4011	57.037	59.1779	57.3876	57.6403
632	4.6816	3.7568	3.813	3.6349	3.2652	2.9704	3.2001	4.4384	3.086	6.576	5.8177	6.6116	5.6404	5.3132	6.4522	5.9324	5.0298	5.8014	7.9713	8.1696	8.8279	5.1437	8.4868	8.7432	5.6648	4.5805	4.3079	5.464	4.383	4.1597	5.2794	5.1712	5.3143		632	55.9107	52.2641	52.6381	52.9344	52.2011	51.9877	52.8898	57.3094	55.1011	57.3545	57.0665	59.1905	57.2721	57.6992
633	4.6861	3.7671	3.8365	3.6366	3.2724	2.9413	3.1865	4.4018	3.1065	6.5171	5.7963	6.5904	5.6369	5.3501	6.4497	5.9465	5.0151	5.7606	7.974	8.1586	8.8619	5.1626	8.5215	8.7042	5.6813	4.5958	4.3422	5.4462	4.4322	4.1991	5.2827	5.1813	5.3138		633	55.9222	52.3549	52.5522	52.8123	52.3291	52.0655	52.8068	57.4103	55.1211	57.3091	57.1228	59.1316	57.1659	57.5686
634	4.678	3.7026	3.782	3.6549	3.3114	2.9853	3.1312	4.4427	3.0493	6.5583	5.7829	6.5745	5.6961	5.3821	6.3882	5.9773	5.035	5.788	7.955	8.1533	8.9091	5.168	8.5252	8.64	5.7354	4.5872	4.4327	5.4909	4.4564	4.1345	5.2628	5.2453	5.355		634	55.8323	52.3551	52.6349	52.875	52.4447	51.9838	52.7416	57.3452	55.0701	57.3478	57.0106	59.1452	57.3255	57.5208
635	4.7075	3.7336	3.7951	3.6126	3.2909	2.9911	3.1642	4.4393	3.083	6.6057	5.8019	6.6122	5.6777	5.3811	6.3943	5.9832	5.0566	5.7715	7.9946	8.1644	8.9124	5.1715	8.4701	8.6805	5.7626	4.5672	4.4579	5.4784	4.4276	4.2027	5.2404	5.2716	5.3411		635	55.9547	52.2446	52.731	52.7347	52.558	51.9898	52.6295	57.2625	55.238	57.4457	56.9649	59.2617	57.254	57.622
636	4.7574	3.7143	3.8035	3.6255	3.286	3.0295	3.2022	4.4913	3.1	6.5747	5.8464	6.5642	5.6483	5.3789	6.3885	5.9942	5.0521	5.8286	8.0622	8.2049	8.9198	5.0944	8.4985	8.7343	5.7303	4.5938	4.513	5.5257	4.4259	4.1612	5.2716	5.2481	5.3633		636	55.9968	52.2309	52.6628	52.9865	52.4483	51.8622	52.6451	57.3408	55.2718	57.4065	56.9504	59.1872	57.237	57.5175
637	4.7268	3.7288	3.8313	3.6173	3.3199	3.0186	3.2074	4.4907	3.1007	6.5817	5.8271	6.5754	5.723	5.3602	6.3461	5.9391	5.076	5.8417	7.9986	8.187	8.8817	5.1053	8.5253	8.758	5.7061	4.6096	4.5272	5.5917	4.4502	4.1909	5.2729	5.2482	5.45		637	55.8893	52.1641	52.8167	53.0773	52.4943	52.054	52.596	57.3475	55.2967	57.466	56.9633	59.2309	57.2454	57.5645
638	4.7073	3.7334	3.8073	3.5979	3.3066	2.9948	3.1649	4.4568	3.1096	6.5311	5.8164	6.538	5.6635	5.3523	6.3899	5.8984	5.0901	5.826	7.9835	8.252	8.8654	5.0893	8.5286	8.7759	5.6869	4.6017	4.5029	5.5707	4.4431	4.1947	5.2149	5.1759	5.4035		638	55.9386	52.1407	52.6508	52.9575	52.4751	52.0349	52.6023	57.2614	55.2893	57.5766	56.7648	59.0374	57.2715	57.5199
639	4.7488	3.7626	3.7863	3.6069	3.3069	3.0053	3.1738	4.4632	3.1269	6.5385	5.7436	6.5224	5.683	5.3199	6.4173	5.8641	5.0435	5.7666	7.9722	8.2401	8.8764	5.1155	8.5793	8.771	5.6861	4.6011	4.5167	5.605	4.4288	4.1949	5.2432	5.3128	5.4232		639	55.8709	52.126	52.49	52.9642	52.4852	52.0203	52.4881	57.1516	55.2537	57.535	56.7827	59.0962	57.2845	57.4797
640	4.7276	3.762	3.8227	3.5762	3.2737	3.0274	3.2077	4.5356	3.1265	6.5545	5.7236	6.5306	5.6638	5.2906	6.4276	5.8786	5.0721	5.7986	7.9862	8.3648	8.8791	5.1336	8.5549	8.7836	5.7045	4.6246	4.478	5.6452	4.4158	4.2441	5.3286	5.2749	5.431		640	55.757	52.2495	52.6261	52.7312	52.3756	52.1876	52.59	57.2927	55.4115	57.5135	56.8509	58.9479	57.1807	57.5206
641	4.6619	3.7823	3.8113	3.6053	3.2206	3.0257	3.1626	4.4736	3.1081	6.5305	5.751	6.5308	5.6606	5.303	6.3866	5.8894	5.112	5.8396	7.9936	8.3394	8.8563	5.1856	8.5554	8.7578	5.7596	4.6112	4.4687	5.6038	4.3854	4.2486	5.2513	5.2789	5.4589		641	55.6725	52.1632	52.6736	52.7853	52.447	52.1749	52.628	57.1526	55.3703	57.4136	56.8814	59.0262	57.3355	57.655
642	4.6517	3.7648	3.8367	3.6569	3.2615	3.0952	3.1775	4.5003	3.1267	6.4995	5.7923	6.5364	5.6989	5.2504	6.3734	5.8609	5.0884	5.8348	7.984	8.33	8.8598	5.137	8.5462	8.7992	5.7038	4.55	4.4963	5.5537	4.4152	4.3149	5.261	5.2736	5.3857		642	55.8327	52.193	52.5512	52.839	52.5257	52.121	52.6567	57.2239	55.1957	57.4301	56.789	59.0685	57.2481	57.5747
643	4.6407	3.7342	3.8115	3.6447	3.2561	3.1017	3.1792	4.5029	3.1348	6.5151	5.7549	6.5354	5.7076	5.2554	6.3762	5.8116	5.1171	5.8261	8.0066	8.3164	8.8282	5.1477	8.5895	8.8192	5.6736	4.5469	4.4619	5.5166	4.3353	4.2985	5.2882	5.3027	5.3462		643	55.6998	52.1898	52.688	52.7599	52.5272	52.0594	52.7883	57.1279	55.3003	57.3396	56.9536	58.8952	57.3492	57.5292
644	4.7181	3.7024	3.797	3.6347	3.3082	3.0797	3.1665	4.4948	3.0764	6.5374	5.7113	6.5217	5.6616	5.2468	6.386	5.8607	5.1618	5.9046	8.0362	8.3631	8.8459	5.1431	8.596	8.8266	5.7064	4.5326	4.5027	5.5407	4.3743	4.3	5.2332	5.2512	5.3699		644	55.7345	52.239	52.553	52.7147	52.6526	52.0224	52.8633	57.2329	55.2186	57.3014	57.0616	58.7298	57.2211	57.5411
645	4.7922	3.6672	3.7864	3.6757	3.3054	3.1491	3.1471	4.5293	3.0975	6.4912	5.751	6.4938	5.6214	5.2732	6.3336	5.8785	5.1896	5.8815	8.0006	8.345	8.8462	5.15	8.5557	8.7735	5.6811	4.512	4.5093	5.6153	4.2828	4.2975	5.2288	5.2476	5.3976		645	55.7035	52.2044	52.3567	52.6897	52.6811	52.1477	52.8481	57.1775	55.2405	57.3156	57.0629	58.6987	57.3693	57.484
646	4.803	3.6659	3.7661	3.6729	3.2782	3.0974	3.1537	4.5153	3.1629	6.4632	5.7742	6.4138	5.6512	5.3237	6.2986	5.8815	5.2224	5.8406	8.038	8.299	8.8465	5.1801	8.543	8.8087	5.6291	4.5386	4.4815	5.6695	4.3139	4.3271	5.1385	5.3108	5.3698		646	55.7484	52.3629	52.3511	52.6506	52.6185	51.9558	52.7558	57.0953	55.301	57.2373	56.8654	58.692	57.4016	57.4846
647	4.7967	3.6568	3.7549	3.6141	3.2635	3.091	3.213	4.5447	3.1512	6.4998	5.817	6.4489	5.6761	5.3744	6.288	5.865	5.2432	5.8342	8.0143	8.2885	8.7311	5.2194	8.5461	8.7815	5.706	4.5221	4.5061	5.5823	4.3296	4.296	5.1332	5.293	5.319		647	55.6508	52.4832	52.2469	52.3753	52.6122	51.9579	52.6191	57.0215	55.4092	57.2199	56.8284	58.6863	57.3731	57.328
648	4.7923	3.6986	3.7341	3.6116	3.2554	3.0684	3.2623	4.5298	3.0937	6.5239	5.8914	6.4407	5.7329	5.4253	6.3031	5.8952	5.176	5.8458	8.0263	8.3154	8.7872	5.1582	8.6059	8.8327	5.6909	4.5503	4.5104	5.5822	4.3615	4.3438	5.1672	5.3274	5.3218		648	55.674	52.3135	52.1244	52.4112	52.6704	51.9974	52.6973	57.0165	55.2166	57.2617	56.7962	58.6403	57.3738	57.4742
649	4.8007	3.6723	3.7423	3.6301	3.2696	3.1178	3.2822	4.5224	3.102	6.539	5.842	6.4853	5.725	5.4265	6.3148	5.9134	5.1892	5.8726	7.9969	8.3569	8.807	5.185	8.6352	8.8374	5.6536	4.5595	4.4914	5.6103	4.3113	4.3665	5.1324	5.3405	5.3104		649	55.5397	52.2244	52.0777	52.4585	52.7727	51.9763	52.7004	56.8486	55.382	57.3874	57.0105	58.556	57.3911	57.5205
650	4.7742	3.628	3.8286	3.6126	3.2733	3.1024	3.2826	4.5342	3.087	6.4922	5.8205	6.4388	5.699	5.4575	6.3594	5.955	5.16	5.9079	7.9785	8.3702	8.8073	5.2086	8.6037	8.8793	5.6297	4.6485	4.4889	5.6821	4.3343	4.4223	5.1602	5.3573	5.3421		650	55.5372	52.2038	52.2614	52.5181	52.7524	51.7386	52.5832	57.0293	55.2895	57.2306	56.9436	58.6521	57.273	57.5464
651	4.7523	3.6831	3.8502	3.5658	3.2687	3.094	3.2728	4.5801	3.0714	6.4983	5.8675	6.4404	5.727	5.5221	6.376	5.912	5.1725	5.9744	7.9164	8.4183	8.8633	5.1425	8.6132	8.8574	5.6211	4.5984	4.4576	5.7125	4.3089	4.4144	5.1441	5.3778	5.3387		651	55.4939	52.1822	52.2057	52.5999	52.7906	51.9272	52.4244	57.1859	55.3107	57.2791	56.9831	58.6088	57.3112	57.6742
652	4.7933	3.7011	3.8133	3.5279	3.2884	3.0626	3.2443	4.6094	3.0934	6.4578	5.9174	6.4845	5.7505	5.4995	6.4126	5.8946	5.1812	6.0488	7.9696	8.4647	8.8589	5.1567	8.5811	8.8101	5.6583	4.5797	4.4255	5.7446	4.305	4.4639	5.1864	5.3841	5.3851		652	55.6748	52.2322	52.2546	52.6329	52.6862	51.9183	52.5342	57.1743	55.4313	57.3899	57.0937	58.671	57.192	57.5884
653	4.8161	3.6843	3.8611	3.5766	3.2093	3.096	3.1869	4.5188	3.0848	6.4806	5.882	6.5112	5.7847	5.4711	6.4816	5.9934	5.194	5.9755	7.995	8.4587	8.8998	5.1381	8.6002	8.7996	5.6805	4.6133	4.4134	5.7661	4.3035	4.4288	5.2133	5.3405	5.3936		653	55.606	52.3758	52.4126	52.6112	52.641	51.9261	52.5475	57.1187	55.2267	57.2613	57.1339	58.5128	57.1412	57.7014
654	4.8496	3.7361	3.8924	3.5916	3.2077	3.0981	3.1629	4.5215	3.0727	6.5227	5.8782	6.5077	5.7502	5.4811	6.4404	6.0119	5.2486	5.9317	8.0753	8.445	8.9218	5.1882	8.5451	8.8455	5.7317	4.6217	4.4433	5.7459	4.296	4.466	5.1387	5.3822	5.3629		654	55.7318	52.3488	52.3175	52.582	52.6341	51.8737	52.7625	56.8965	55.2946	57.1161	57.1071	58.5586	57.1553	57.792
655	4.8329	3.7261	3.8388	3.5643	3.2131	3.119	3.1782	4.5334	3.0957	6.54	5.8383	6.5052	5.7903	5.495	6.4368	6.0182	5.251	5.8832	8.1147	8.5591	8.9669	5.1401	8.5371	8.8354	5.7166	4.6399	4.4106	5.6992	4.2566	4.4474	5.1653	5.4026	5.3311		655	55.629	52.2987	52.2733	52.61	52.399	51.8277	52.5515	56.9207	55.0907	57.1045	57.0009	58.5507	57.3137	57.8221
656	4.7786	3.7111	3.8643	3.5839	3.2455	3.0801	3.1812	4.4781	3.1042	6.5035	5.8678	6.5169	5.7694	5.4462	6.4542	5.9922	5.2761	5.9328	8.0557	8.5269	8.9604	5.1386	8.5443	8.9046	5.7313	4.704	4.3763	5.6884	4.3138	4.4378	5.2495	5.3592	5.3632		656	55.5839	52.211	52.253	52.7835	52.3735	51.8042	52.6402	56.9037	55.1255	57.0564	57.1882	58.518	57.4316	57.6824
657	4.8249	3.7335	3.8598	3.5861	3.2431	3.0683	3.2124	4.5197	3.1555	6.4557	5.8757	6.4659	5.7436	5.5062	6.4237	5.9953	5.2787	6.0073	8.0543	8.4883	8.9546	5.1193	8.5684	8.9292	5.7189	4.6786	4.3804	5.6978	4.2915	4.4316	5.2806	5.3406	5.3528		657	55.6998	52.2212	52.2585	52.8122	52.3891	51.598	52.57	56.9165	55.1786	57.1587	57.25	58.5403	57.5339	57.6768
658	4.8121	3.7285	3.8716	3.528	3.2662	3.1208	3.2124	4.5619	3.1322	6.4332	5.7895	6.4177	5.7743	5.5744	6.4857	5.9726	5.2266	5.9676	8.0788	8.5014	8.9689	5.1403	8.5806	8.9053	5.7341	4.6535	4.3853	5.7148	4.2963	4.5093	5.3272	5.3826	5.2877		658	55.5854	52.0893	52.1714	52.7088	52.3256	51.6482	52.502	57.0724	55.313	57.0697	57.2809	58.6917	57.5504	57.7507
659	4.7984	3.7088	3.8266	3.5658	3.2249	3.0733	3.1724	4.5554	3.1418	6.4494	5.7618	6.3906	5.7411	5.5575	6.4237	5.9617	5.2837	5.9732	8.0037	8.5444	8.9392	5.127	8.5925	8.8617	5.7343	4.6521	4.3952	5.7319	4.3732	4.5726	5.3639	5.331	5.2924		659	55.4836	52.1038	52.0695	52.913	52.3165	51.5856	52.3623	57.0135	55.1326	57.0929	57.2201	58.7228	57.4747	57.7798
660	4.7694	3.7564	3.8679	3.5541	3.2343	3.0961	3.2066	4.567	3.1482	6.3887	5.7918	6.4062	5.6977	5.525	6.4614	5.9922	5.3451	6.0352	8.0326	8.5489	8.9393	5.1078	8.5479	8.8388	5.8117	4.6754	4.3837	5.714	4.3738	4.572	5.4278	5.3518	5.3502		660	55.6174	52.2035	52.0503	52.8012	52.4794	51.5928	52.3873	57.0104	55.2618	57.1228	57.1194	58.6257	57.4322	57.7276
661	4.7904	3.6581	3.869	3.5903	3.2272	3.1403	3.1921	4.5314	3.2041	6.413	5.8427	6.4263	5.8009	5.5772	6.4648	5.975	5.2925	6.0901	8.0443	8.5798	8.9251	5.1249	8.6095	8.869	5.7251	4.7086	4.2996	5.761	4.3554	4.5902	5.3852	5.3047	5.4051		661	55.5972	52.1909	52.2204	52.7406	52.5665	51.6123	52.3421	57.0471	55.5114	57.0753	57.0606	58.6089	57.4557	57.6794
662	4.7739	3.6953	3.8155	3.5832	3.2145	3.0848	3.2198	4.4956	3.2188	6.4485	5.7755	6.4486	5.788	5.62	6.4174	5.9466	5.2585	6.0925	8.0377	8.572	8.9345	5.0732	8.6731	8.8871	5.6891	4.7439	4.3224	5.809	4.4003	4.542	5.3966	5.2929	5.3345		662	55.5351	52.269	52.2526	52.7125	52.4353	51.7055	52.0446	57.1116	55.5408	57.0639	57.153	58.5811	57.2468	57.6974
663	4.7376	3.7728	3.821	3.6026	3.2091	3.0824	3.225	4.5117	3.1966	6.386	5.7756	6.4243	5.8132	5.5732	6.4191	5.9748	5.2767	6.1645	8.0178	8.5958	8.9204	5.0146	8.6381	8.9203	5.6962	4.7413	4.2991	5.7653	4.4218	4.5527	5.4399	5.3714	5.2787		663	55.5064	52.4077	52.2451	52.6608	52.6087	51.7574	52.1357	57.1236	55.4313	57.2151	57.0956	58.6027	57.2592	57.5894
664	4.789	3.7486	3.8173	3.5596	3.1879	3.0052	3.2241	4.4771	3.1986	6.4048	5.7201	6.4114	5.7996	5.5538	6.4076	5.9452	5.3047	6.1984	8.0262	8.5607	8.9083	5.1144	8.6373	8.9494	5.6751	4.756	4.2955	5.7679	4.4429	4.5912	5.4793	5.3935	5.2657		664	55.5158	52.4305	52.1444	52.5226	52.506	51.7448	52.0938	57.0972	55.3778	57.1911	56.9788	58.6533	57.1978	57.6629
665	4.7404	3.7209	3.839	3.4912	3.1785	3.0345	3.1977	4.5182	3.1708	6.4013	5.7086	6.3592	5.7691	5.5539	6.4289	5.9273	5.3187	6.1893	8.0647	8.5339	8.9457	5.1359	8.5896	8.9114	5.6727	4.7938	4.2668	5.6887	4.4521	4.5971	5.4651	5.3846	5.2412		665	55.4341	52.3245	52.0264	52.4363	52.4875	51.5675	52.199	57.2977	55.4174	57.1576	57.106	58.7231	57.2208	57.4599
666	4.6907	3.6837	3.8881	3.4993	3.1403	3.0725	3.1544	4.5545	3.1963	6.4244	5.7583	6.3611	5.7919	5.5552	6.3912	5.9394	5.2967	6.1922	8.0839	8.4538	8.8962	5.099	8.5765	8.9248	5.6403	4.7225	4.1421	5.7754	4.427	4.6165	5.5098	5.3721	5.2844		666	55.4529	52.3141	52.1621	52.4849	52.4216	51.6982	52.1425	57.3132	55.4795	57.244	57.0169	58.6472	57.0046	57.5882
667	4.6305	3.7014	3.8447	3.517	3.1671	3.0598	3.2034	4.5283	3.1997	6.4244	5.7913	6.2792	5.8095	5.5691	6.3336	6.0131	5.3212	6.2376	8.1463	8.5227	8.8355	5.1193	8.543	8.8959	5.7286	4.7379	4.1229	5.785	4.4139	4.6262	5.509	5.3671	5.3171		667	55.4909	52.3062	52.2805	52.4696	52.2843	51.7369	52.1082	57.2195	55.2946	57.3118	56.9927	58.5103	56.9922	57.6836
668	4.7246	3.637	3.8231	3.6016	3.1855	3.0895	3.2365	4.5338	3.1628	6.3794	5.8098	6.2224	5.7877	5.5586	6.3955	6.0796	5.2808	6.2458	8.1488	8.5491	8.8146	5.1169	8.5816	8.9193	5.67	4.7276	4.0901	5.7135	4.3883	4.5547	5.5191	5.2648	5.2927		668	55.6527	52.1085	52.3599	52.7171	52.3394	51.7191	52.1306	57.1496	55.3916	57.2967	57.0943	58.4782	57.038	57.8118
669	4.7096	3.6473	3.8738	3.6142	3.2147	3.1052	3.2812	4.4864	3.2235	6.3366	5.8572	6.2009	5.8305	5.5287	6.4071	6.0922	5.2572	6.2186	8.0738	8.5619	8.8084	5.1191	8.5655	8.9017	5.6375	4.7018	4.1305	5.7456	4.4259	4.5876	5.4651	5.234	5.3029		669	55.7077	52.2265	52.4738	52.7932	52.3262	51.625	52.1632	57.1692	55.5985	57.3695	56.9191	58.5918	56.989	57.812
670	4.719	3.7176	3.862	3.6237	3.1744	3.0991	3.1974	4.5082	3.1489	6.2474	5.8038	6.1805	5.8051	5.5171	6.3342	6.1236	5.3213	6.2962	8.1246	8.5516	8.8573	5.116	8.526	8.9341	5.6582	4.7118	4.1577	5.7349	4.4601	4.5915	5.4941	5.2035	5.2529		670	55.7332	52.1151	52.3562	52.8161	52.3023	51.6	52.3227	57.1413	55.4131	57.2783	57.049	58.5526	57.0741	57.8687
671	4.7621	3.6767	3.8403	3.6109	3.2211	3.0955	3.2611	4.4745	3.2491	6.2212	5.8294	6.2389	5.7632	5.5497	6.3614	6.0788	5.3616	6.2765	8.1356	8.5427	8.848	5.067	8.5341	8.9341	5.6133	4.717	4.1639	5.6747	4.4713	4.6152	5.386	5.2013	5.3127		671	55.8034	52.2585	52.3462	52.73	52.435	51.5231	52.1268	57.1516	55.5689	57.3799	56.9915	58.6062	57.0778	57.9193
672	4.6608	3.6915	3.8695	3.5827	3.213	3.1444	3.2862	4.4456	3.2382	6.2315	5.7786	6.2859	5.803	5.5349	6.3923	6.059	5.4413	6.2883	8.1587	8.5618	8.9013	5.0249	8.5597	8.9716	5.5525	4.6642	4.1977	5.6375	4.4455	4.6334	5.3954	5.2218	5.3281		672	55.6392	52.112	52.2739	52.7573	52.2766	51.6198	52.1139	57.0285	55.6297	57.3229	56.8726	58.4691	57.0465	57.6768
673	4.6725	3.6546	3.8502	3.6052	3.1881	3.1358	3.2854	4.4575	3.285	6.2077	5.7885	6.2526	5.741	5.4701	6.3747	6.0006	5.4548	6.2748	8.1159	8.5642	8.9535	5.0472	8.6047	8.9958	5.5287	4.7095	4.2663	5.6725	4.4535	4.6068	5.3832	5.2438	5.3566		673	55.5904	52.0412	52.2354	52.98	52.0368	51.5404	52.0365	57.023	55.7316	57.2775	57.0594	58.5556	57.2256	57.6904
674	4.7039	3.5815	3.8445	3.5879	3.2238	3.1218	3.2733	4.493	3.2355	6.2533	5.7923	6.2023	5.816	5.4787	6.334	6.0045	5.3931	6.2707	8.1279	8.5746	9.025	5.0883	8.6114	9.0236	5.4801	4.7467	4.2776	5.6533	4.4229	4.6136	5.3193	5.2902	5.4385		674	55.6382	51.9576	52.257	52.8697	52.2782	51.5152	52.0084	57.0325	55.6176	57.2176	57.1495	58.5697	57.1142	57.6835
675	4.7238	3.545	3.8602	3.5768	3.2021	3.1606	3.29	4.4934	3.2568	6.211	5.827	6.2194	5.8308	5.4943	6.3846	5.995	5.4417	6.2987	8.1905	8.5623	8.9895	5.0743	8.653	9.0099	5.4342	4.6774	4.3019	5.6884	4.4019	4.6685	5.3221	5.221	5.382		675	55.6198	51.9038	52.4984	52.8202	52.0546	51.6104	52.0405	57.0464	55.5317	57.1968	57.1993	58.5162	57.0881	57.8154
676	4.727	3.633	3.9408	3.5277	3.1799	3.1438	3.2666	4.4682	3.2721	6.2462	5.8382	6.2653	5.8281	5.5257	6.3646	5.9973	5.4783	6.2935	8.1489	8.6382	8.9895	5.0946	8.6352	8.9702	5.4644	4.6497	4.3137	5.6438	4.4218	4.6492	5.3606	5.2135	5.4013		676	55.7698	51.8847	52.4834	52.8325	52.1428	51.573	51.913	57.1293	55.4711	57.1832	57.2177	58.5331	57.1617	57.8495
677	4.7193	3.6637	3.9018	3.5249	3.2057	3.1222	3.2303	4.5303	3.2863	6.3014	5.8463	6.2459	5.7883	5.5039	6.3546	5.9823	5.4394	6.3337	8.1173	8.6403	9.0167	5.0412	8.5824	8.8966	5.5005	4.6211	4.2871	5.6186	4.4534	4.717	5.3906	5.1563	5.3016		677	55.7619	51.8493	52.3909	52.8796	52.0026	51.4784	52.0472	57.1322	55.4393	57.2209	57.1662	58.5053	57.1686	57.8378
678	4.7941	3.6891	3.9076	3.5239	3.2045	3.1288	3.2724	4.5563	3.2373	6.273	5.8233	6.2673	5.7757	5.5596	6.3774	5.9652	5.4237	6.3332	8.1028	8.6337	8.9886	5.1504	8.5977	8.9494	5.5338	4.6278	4.2619	5.6428	4.4138	4.6839	5.4212	5.2386	5.3789		678	55.8842	51.847	52.5951	52.7478	52.1222	51.4316	52.0024	57.2201	55.4004	57.1696	57.2188	58.4016	57.2427	57.8049
679	4.8187	3.6956	3.9569	3.469	3.2127	3.1102	3.2901	4.5365	3.19	6.2187	5.7706	6.3579	5.7817	5.5	6.3723	6.0037	5.431	6.3543	8.1475	8.6055	9.025	5.1754	8.651	8.9225	5.4913	4.6553	4.2266	5.6697	4.4206	4.6349	5.4176	5.2265	5.3104		679	55.839	51.9778	52.5596	52.8352	52.1408	51.4297	51.9791	57.2303	55.3368	57.309	57.229	58.4291	57.1166	57.7317
680	4.8456	3.7293	3.9906	3.4838	3.2185	3.1151	3.2758	4.5932	3.1809	6.2183	5.7334	6.4145	5.7321	5.5199	6.3557	5.9358	5.4309	6.3309	8.1918	8.5801	9.0051	5.1385	8.7233	8.9424	5.5104	4.6536	4.298	5.7225	4.4548	4.6336	5.4303	5.22	5.3381		680	55.8254	52.0479	52.5597	52.9308	52.1406	51.4363	51.9525	57.1048	55.2161	57.3044	57.1092	58.5488	57.2084	57.8117
681	4.8416	3.6734	3.9313	3.467	3.2007	3.1527	3.2755	4.6102	3.1446	6.2527	5.7594	6.3974	5.7878	5.5022	6.3454	5.9142	5.4483	6.3264	8.2051	8.6163	8.9376	5.1139	8.6709	8.9075	5.4575	4.6617	4.2641	5.727	4.4537	4.6607	5.3779	5.258	5.3142		681	55.8504	51.9883	52.6203	52.8016	52.0854	51.5407	52.0323	57.3261	55.2597	57.1501	57.0479	58.3227	57.1585	57.869
682	4.857	3.6859	3.9491	3.473	3.2275	3.1446	3.3004	4.5831	3.1338	6.2148	5.7461	6.4122	5.7988	5.5332	6.3489	5.886	5.4372	6.3851	8.2833	8.5982	8.9367	5.1331	8.746	8.9381	5.5248	4.6788	4.2832	5.6758	4.4776	4.7022	5.4113	5.2438	5.267		682	55.9196	52.005	52.6428	52.8433	52.0974	51.4552	52.1254	57.2004	55.2327	57.1505	57.0752	58.3511	57.038	57.8953
683	4.8743	3.7007	3.9622	3.4636	3.2603	3.1432	3.2999	4.587	3.1598	6.3104	5.7555	6.392	5.8126	5.5578	6.3219	5.8719	5.4027	6.4145	8.3319	8.6353	8.9876	5.202	8.7575	8.9217	5.5384	4.6002	4.2893	5.6992	4.4196	4.6615	5.4369	5.2845	5.2385		683	55.9354	52.0574	52.5336	52.8221	52.0701	51.5067	52.3306	57.2528	55.331	57.1838	57.1161	58.3938	57.0245	57.8702
684	4.8673	3.665	3.8985	3.4531	3.2513	3.1618	3.3032	4.5926	3.1985	6.2835	5.7203	6.3569	5.7705	5.6358	6.3669	5.8804	5.3837	6.4701	8.3402	8.5876	8.9544	5.2593	8.7775	8.9445	5.4621	4.6469	4.2801	5.6849	4.4166	4.6327	5.4257	5.2941	5.3181		684	55.9575	51.9307	52.585	52.8325	51.9682	51.4993	52.1614	57.1487	55.333	57.2497	56.9917	58.4853	56.8832	57.9678
685	4.8117	3.6756	3.8561	3.4257	3.2464	3.1491	3.2499	4.5689	3.2162	6.3166	5.7534	6.362	5.7736	5.6533	6.3177	5.8769	5.3821	6.4602	8.3785	8.6039	8.9549	5.1824	8.8737	8.9838	5.4626	4.6333	4.3245	5.6381	4.4125	4.6503	5.4174	5.1984	5.2626		685	55.9572	51.951	52.4594	52.7175	52.0299	51.4255	52.1798	57.2185	55.2898	57.1174	57.059	58.3731	56.828	58.0978
686	4.8094	3.693	3.8707	3.439	3.2026	3.1138	3.3034	4.5762	3.1673	6.3053	5.7411	6.3922	5.7884	5.6563	6.2865	5.8669	5.3384	6.325	8.3898	8.5931	8.9513	5.1862	8.9059	8.9897	5.4191	4.6745	4.3749	5.6296	4.4108	4.6582	5.4182	5.1863	5.2362		686	55.9736	52.0451	52.5466	52.726	51.9841	51.6471	52.0548	57.2449	55.2215	57.2696	57.0875	58.3373	56.8786	58.0558
687	4.8146	3.6869	3.9109	3.448	3.207	3.1486	3.2412	4.4756	3.1436	6.323	5.7705	6.3634	5.7749	5.6786	6.3284	5.9202	5.4126	6.4004	8.3608	8.5894	8.9815	5.1575	8.8934	9.0188	5.4666	4.6861	4.332	5.6111	4.4151	4.6044	5.5172	5.1889	5.2067		687	55.9666	52.1022	52.705	52.8242	51.9329	51.861	52.3495	57.1223	55.1842	57.2991	57.1676	58.2218	56.9132	57.99
688	4.8901	3.6531	3.8321	3.4397	3.2165	3.1735	3.2903	4.4794	3.17	6.3834	5.7856	6.3544	5.7746	5.6546	6.3215	5.8491	5.4224	6.3494	8.3511	8.635	8.9856	5.1382	8.9062	9.0201	5.4841	4.7138	4.3492	5.6543	4.3733	4.6126	5.5207	5.1974	5.2069		688	55.9178	52.2774	52.6002	52.7522	52.0183	51.8374	52.2599	57.0734	55.3525	57.3591	57.1935	58.3436	56.987	57.9111
689	4.8604	3.6238	3.7837	3.4608	3.1947	3.1747	3.313	4.5216	3.2095	6.3573	5.7977	6.3141	5.7616	5.6727	6.2519	5.7916	5.4166	6.3254	8.4279	8.6518	8.9754	5.1367	8.925	9.0036	5.4805	4.7666	4.3391	5.6828	4.4325	4.6276	5.4756	5.2285	5.2817		689	55.9924	52.2368	52.4556	52.6872	52.1069	51.9071	52.2589	57.2762	55.4587	57.4411	57.1123	58.3748	56.9964	57.933
690	4.8065	3.6367	3.8231	3.4168	3.2112	3.152	3.3184	4.5219	3.2772	6.3483	5.789	6.2666	5.7927	5.6295	6.231	5.8542	5.4747	6.3463	8.388	8.6432	8.9202	5.1426	8.9517	8.9894	5.5013	4.7702	4.3379	5.6839	4.4096	4.5998	5.5153	5.2122	5.2635		690	55.9444	52.2701	52.5599	52.7219	52.0975	51.9689	52.4177	57.3729	55.5236	57.3784	57.1283	58.3663	56.9437	57.8598
691	4.7608	3.6156	3.7782	3.4556	3.1902	3.1838	3.3025	4.4956	3.1965	6.3297	5.7961	6.3241	5.7789	5.6264	6.2517	5.843	5.5041	6.3369	8.4371	8.6823	8.9481	5.1603	8.9494	8.9613	5.4598	4.7697	4.3731	5.6587	4.3907	4.6414	5.5382	5.2284	5.2745		691	55.867	52.3182	52.6116	52.8183	51.9949	51.8489	52.3227	57.3182	55.3267	57.3462	57.1976	58.3383	56.8201	57.7741
692	4.8231	3.6925	3.7874	3.4574	3.2107	3.2099	3.2549	4.5617	3.2013	6.3968	5.782	6.31	5.7979	5.6279	6.2395	5.9066	5.4271	6.3112	8.4023	8.711	8.9908	5.15	8.9453	8.9073	5.4875	4.7698	4.3524	5.6172	4.4261	4.6323	5.5448	5.1817	5.3106		692	55.9379	52.2726	52.5612	52.8618	51.6833	51.8943	52.3444	57.4896	55.3918	57.2579	57.1812	58.3294	56.7706	57.7662
693	4.7758	3.6369	3.7864	3.4758	3.1964	3.2088	3.2907	4.5191	3.2028	6.4435	5.8008	6.3844	5.7446	5.5925	6.2687	5.8823	5.4208	6.2756	8.453	8.6854	9.0438	5.174	8.9456	8.9757	5.4927	4.7783	4.366	5.6386	4.4309	4.6286	5.5312	5.2149	5.2535		693	55.958	52.2393	52.5891	52.8415	51.8281	51.6791	52.3287	57.4393	55.3817	57.3207	57.1703	58.4118	56.726	57.8152
694	4.8094	3.6275	3.7909	3.4648	3.1701	3.2103	3.2844	4.5013	3.2399	6.5036	5.8293	6.3921	5.7799	5.607	6.2752	5.8929	5.4245	6.2896	8.4157	8.6988	9.021	5.1609	8.9901	8.9194	5.4769	4.7672	4.3502	5.6019	4.4675	4.5794	5.4918	5.1837	5.2924		694	56.098	52.3008	52.5771	52.694	51.9868	51.6976	52.1381	57.3512	55.3797	57.4681	57.1152	58.4609	56.714	57.7948
695	4.9215	3.6192	3.7876	3.4251	3.1641	3.219	3.2772	4.5008	3.2318	6.494	5.7972	6.4379	5.8271	5.6082	6.2094	5.8421	5.4671	6.2355	8.443	8.6526	8.9543	5.1399	8.9493	8.9125	5.4398	4.8377	4.3377	5.6161	4.5111	4.5649	5.499	5.1961	5.256		695	56.2388	52.2113	52.5375	52.5864	51.8733	51.6822	52.3383	57.3388	55.3388	57.4274	57.0516	58.4874	56.6959	57.7728
696	4.9143	3.6147	3.8154	3.4334	3.1914	3.2111	3.3051	4.5324	3.2033	6.4304	5.7631	6.4568	5.8158	5.6029	6.1904	5.8842	5.3905	6.319	8.4274	8.6882	8.9774	5.1822	8.9639	8.9143	5.5295	4.8682	4.3485	5.6836	4.5042	4.5584	5.5286	5.2979	5.2813		696	56.2081	52.187	52.5719	52.7471	51.724	51.822	52.3791	57.3641	55.2571	57.4143	57.1167	58.4961	56.7595	57.7889
697	4.9252	3.6607	3.822	3.4526	3.2011	3.2321	3.3438	4.4292	3.2467	6.4246	5.7516	6.4866	5.8134	5.6142	6.1957	5.906	5.3522	6.3073	8.3901	8.6957	8.9979	5.1627	8.9761	8.9131	5.5055	4.8346	4.3283	5.7497	4.5239	4.5624	5.5358	5.3009	5.2639		697	56.2611	52.2091	52.4355	52.695	51.6481	51.9318	52.405	57.1559	55.4853	57.579	57.1349	58.6266	56.6713	57.7466
698	4.8469	3.6592	3.8058	3.491	3.1747	3.1883	3.3259	4.4694	3.2158	6.4018	5.7834	6.4693	5.8351	5.647	6.1047	5.8586	5.3484	6.2945	8.4234	8.6983	8.9907	5.1778	8.9592	8.896	5.4687	4.823	4.3688	5.8084	4.5373	4.5439	5.5341	5.275	5.2613		698	56.0584	52.3653	52.2966	52.8073	51.627	52.013	52.4843	57.2909	55.3656	57.4878	57.2079	58.6416	56.5633	57.8918
699	4.8537	3.6308	3.7561	3.4626	3.1815	3.1986	3.3031	4.4588	3.2703	6.3691	5.8072	6.4225	5.8599	5.6461	6.1176	5.8448	5.3406	6.2639	8.437	8.675	9.021	5.1549	8.9765	8.8965	5.4706	4.8426	4.3749	5.7644	4.5031	4.4902	5.5806	5.2806	5.3046		699	56.0174	52.3243	52.3461	52.7281	51.5519	51.8815	52.463	57.3426	55.4052	57.4456	57.2588	58.5842	56.6005	57.8001
700	4.8624	3.5998	3.7995	3.4893	3.192	3.2174	3.2813	4.4166	3.3018	6.4339	5.7564	6.4363	5.925	5.5859	6.0841	5.7999	5.3112	6.2914	8.4451	8.6791	8.9942	5.19	8.9497	8.8733	5.4604	4.8385	4.3514	5.7756	4.5127	4.4188	5.6121	5.2712	5.3362		700	55.9159	52.3705	52.2943	52.7956	51.5841	51.8886	52.5669	57.0837	55.4747	57.3574	57.1573	58.7133	56.6617	57.6058
701	4.8464	3.6155	3.7827	3.5304	3.1774	3.2329	3.2571	4.507	3.3087	6.3722	5.7514	6.4864	5.8734	5.5969	6.0931	5.7769	5.317	6.3119	8.4845	8.7318	8.9804	5.1506	8.9716	8.8577	5.4527	4.8038	4.3017	5.8063	4.5884	4.4966	5.6155	5.3231	5.2727		701	56.0629	52.2841	52.3289	52.8239	51.5934	51.835	52.3458	57.2307	55.6254	57.529	57.2882	58.6508	56.6555	57.6144
702	4.8321	3.6221	3.7757	3.4982	3.1981	3.183	3.3047	4.5066	3.3733	6.4086	5.7762	6.5301	5.8803	5.546	6.0934	5.7816	5.3177	6.341	8.4305	8.705	9.0408	5.1712	9.0198	8.8764	5.4536	4.8334	4.376	5.7851	4.5973	4.477	5.5661	5.2377	5.3096		702	56.034	52.359	52.3271	52.7944	51.6151	51.8772	52.4187	57.3035	55.7016	57.4843	57.181	58.7775	56.786	57.5152
703	4.9092	3.6322	3.8013	3.5198	3.1754	3.2104	3.303	4.5848	3.2979	6.4718	5.7757	6.6248	5.8177	5.5457	6.0654	5.7612	5.3349	6.2625	8.481	8.6582	9.0255	5.1879	9.0014	8.8358	5.495	4.8356	4.35	5.7243	4.6167	4.497	5.5758	5.3043	5.2547		703	56.0938	52.3529	52.4884	52.7023	51.6262	52.0439	52.2766	57.4286	55.6123	57.5175	57.1849	58.9329	56.832	57.5041
704	4.921	3.6265	3.7895	3.4659	3.193	3.2351	3.3441	4.6484	3.2445	6.4817	5.8325	6.6425	5.8308	5.5371	6.0858	5.7627	5.3436	6.2384	8.4147	8.6466	9.0277	5.1942	8.9978	8.8206	5.5802	4.8132	4.2839	5.7714	4.6391	4.4977	5.5327	5.315	5.2772		704	56.0252	52.346	52.6431	52.6223	51.6411	51.9815	52.2243	57.6014	55.5051	57.4028	57.2754	58.948	56.7784	57.5037
705	4.8885	3.6275	3.7562	3.4689	3.1822	3.18	3.2999	4.5913	3.2678	6.4902	5.8101	6.5772	5.8606	5.4856	6.1696	5.7438	5.3367	6.21	8.4458	8.6778	8.9616	5.2342	8.9879	8.8258	5.6443	4.8516	4.3542	5.8066	4.583	4.4725	5.6124	5.318	5.3958		705	55.9971	52.2591	52.4717	52.6027	51.5473	51.7833	52.2759	57.5045	55.6197	57.327	57.3347	58.836	56.8187	57.5097
706	4.8607	3.6063	3.7907	3.4394	3.1723	3.2222	3.3379	4.598	3.2629	6.4989	5.858	6.5891	5.9213	5.505	6.1546	5.7906	5.3272	6.2304	8.4076	8.6728	8.9923	5.28	9.1091	8.8512	5.6163	4.9087	4.3766	5.8084	4.5974	4.4605	5.7079	5.2731	5.3607		706	56.0833	52.3652	52.4672	52.738	51.6626	51.6639	52.2876	57.617	55.6075	57.166	57.3124	58.7505	56.8724	57.5733
707	4.853	3.6244	3.7705	3.4005	3.1596	3.2127	3.3441	4.6104	3.202	6.5497	5.8675	6.587	5.8763	5.5374	6.2042	5.827	5.3756	6.2699	8.3844	8.6507	9.071	5.3122	9.1093	8.9008	5.6117	4.8866	4.4169	5.8189	4.6343	4.4629	5.7398	5.2886	5.3261		707	55.8331	52.4676	52.5335	52.7422	51.5231	51.772	52.2984	57.6423	55.5455	57.1911	57.2336	58.7664	56.8861	57.6756
708	4.8242	3.593	3.7638	3.3606	3.1689	3.2067	3.3498	4.6112	3.1678	6.5048	5.8221	6.6248	5.8953	5.5609	6.1742	5.8162	5.3416	6.2865	8.4223	8.6876	9.1378	5.3587	9.1026	8.8818	5.659	4.8699	4.3908	5.8419	4.6379	4.4977	5.7333	5.2072	5.3323		708	55.8683	52.3156	52.5321	52.6334	51.5972	51.8995	52.3705	57.6603	55.4518	57.2708	57.292	58.8099	56.9633	57.5779
709	4.7504	3.5675	3.8428	3.405	3.2367	3.187	3.3034	4.6279	3.138	6.4576	5.8119	6.6151	5.9398	5.5605	6.1371	5.7619	5.3933	6.2427	8.4453	8.6402	9.1947	5.3167	9.0734	8.8942	5.6419	4.8295	4.3668	5.9248	4.5843	4.5025	5.7237	5.2222	5.3168		709	55.7807	52.3882	52.5682	52.6396	51.6235	51.8138	52.5671	57.5858	55.3762	57.2811	57.3683	58.843	57.062	57.5347
710	4.7377	3.6073	3.8579	3.4165	3.1942	3.2092	3.3121	4.6435	3.1644	6.4965	5.8365	6.5481	5.9754	5.5833	6.1329	5.711	5.3926	6.2651	8.4103	8.6618	9.2296	5.3636	9.1276	8.8997	5.7063	4.8081	4.2969	5.9288	4.5595	4.5084	5.7178	5.2776	5.3207		710	55.8515	52.3705	52.5591	52.5626	51.5594	51.8766	52.5155	57.734	55.5363	57.3332	57.2967	58.885	57.1734	57.3916
711	4.7997	3.5836	3.8805	3.3567	3.1506	3.1862	3.3307	4.6892	3.1059	6.4874	5.8176	6.4496	5.9599	5.5642	6.1351	5.6896	5.3729	6.2628	8.3681	8.6204	9.2132	5.3953	9.1577	8.8928	5.7263	4.8229	4.2682	5.8965	4.5858	4.4579	5.7836	5.28	5.3017		711	55.8105	52.3174	52.5204	52.5985	51.5397	51.8349	52.6097	57.8229	55.3724	57.3694	57.2873	58.6843	57.1094	57.4165
712	4.7929	3.6358	3.9481	3.4094	3.1801	3.1695	3.2697	4.6404	3.1283	6.4224	5.9054	6.4946	5.933	5.4644	6.1457	5.711	5.3859	6.2734	8.3929	8.5942	9.2175	5.4385	9.1414	8.9471	5.7052	4.8414	4.2813	5.9435	4.5629	4.4634	5.7973	5.2711	5.3388		712	55.8943	52.2359	52.4748	52.6549	51.5083	51.7362	52.5449	57.7426	55.2922	57.4288	57.1787	58.7818	57.0295	57.5111
713	4.7485	3.6023	3.9189	3.3504	3.1694	3.2013	3.3175	4.6525	3.1555	6.4626	5.9033	6.457	6.0415	5.5118	6.2163	5.6669	5.4694	6.3143	8.3808	8.6327	9.2279	5.3353	9.1016	8.9492	5.7081	4.8083	4.2702	5.9678	4.6095	4.4709	5.7796	5.2642	5.4048		713	55.8589	52.3515	52.5765	52.4198	51.7194	51.7428	52.6382	57.5717	55.3698	57.4878	57.3667	58.8018	57.1827	57.5258
714	4.764	3.6578	3.9309	3.4071	3.1841	3.2341	3.2521	4.6533	3.1636	6.487	5.8429	6.4646	6.1087	5.4756	6.188	5.6988	5.4539	6.3211	8.384	8.5988	9.1283	5.3477	9.1488	8.9326	5.6421	4.8304	4.2113	5.9725	4.6108	4.451	5.7171	5.2669	5.3722		714	55.7075	52.3872	52.4934	52.5658	51.8748	51.7318	52.7393	57.6462	55.398	57.509	57.4137	58.8106	57.1783	57.6494
715	4.7452	3.6912	3.9152	3.4433	3.1737	3.2435	3.2821	4.614	3.1959	6.5078	5.8067	6.5124	6.1246	5.4637	6.1139	5.6937	5.4982	6.2558	8.3334	8.5973	9.069	5.3888	9.1427	8.9691	5.6451	4.7954	4.2537	5.9594	4.6574	4.4409	5.6856	5.2886	5.3446		715	55.7082	52.2048	52.453	52.5538	51.8632	51.6972	52.9045	57.6056	55.4712	57.6241	57.3363	58.8068	57.157	57.635
716	4.742	3.7255	3.9827	3.4168	3.1559	3.2333	3.3175	4.6091	3.207	6.5141	5.8336	6.454	6.1574	5.4868	6.1729	5.68	5.5528	6.3004	8.4246	8.6272	9.0872	5.467	9.1445	9	5.6491	4.8156	4.1852	5.9308	4.6433	4.426	5.6579	5.2581	5.2697		716	55.8147	52.0952	52.4104	52.4455	51.7208	51.7611	52.8218	57.5976	55.5087	57.7358	57.3196	58.8639	57.1422	57.5313
717	4.7708	3.7392	3.9296	3.4842	3.1565	3.2958	3.3595	4.5421	3.221	6.5991	5.8261	6.4445	6.1149	5.4718	6.1785	5.6863	5.4719	6.3533	8.4219	8.5655	9.0823	5.4706	9.1047	8.9707	5.6599	4.7735	4.1956	5.9053	4.6852	4.4261	5.6774	5.2607	5.2436		717	55.7856	52.2472	52.4927	52.7313	51.6619	51.8202	52.691	57.5534	55.5269	57.6842	57.219	58.6301	57.283	57.6757
718	4.755	3.7979	3.937	3.5065	3.1856	3.2875	3.4025	4.5179	3.22	6.6109	5.7952	6.362	6.1075	5.4841	6.2227	5.7434	5.4983	6.3929	8.374	8.5958	9.1203	5.5016	9.083	8.9814	5.7069	4.8693	4.2411	5.9349	4.7054	4.4384	5.6783	5.1702	5.2918		718	55.7676	52.0527	52.5047	52.5376	51.7971	51.8685	52.7197	57.4002	55.453	57.7251	57.1757	58.668	57.2591	57.6629
719	4.716	3.7546	3.9226	3.4892	3.2511	3.2976	3.4026	4.5229	3.1987	6.6252	5.8355	6.3391	6.1678	5.4675	6.1864	5.6729	5.4785	6.4195	8.4119	8.6316	9.1537	5.4313	9.0898	9.0132	5.6958	4.8785	4.3204	5.8576	4.7425	4.4974	5.6423	5.1518	5.209		719	55.7088	51.9104	52.7401	52.5212	51.7676	51.9293	52.3897	57.3954	55.4091	57.6242	57.1996	58.6202	57.1031	57.6129
720	4.72	3.7681	3.9534	3.4623	3.1589	3.2741	3.3334	4.5609	3.2285	6.5896	5.8267	6.3487	6.0908	5.4349	6.1828	5.6644	5.4432	6.4282	8.4346	8.6298	9.1901	5.3799	9.1062	9.0104	5.7186	4.8881	4.3252	5.9102	4.6929	4.4852	5.6022	5.1613	5.2884		720	55.5299	51.939	52.5852	52.6731	51.7339	51.9925	52.2988	57.5053	55.3845	57.6776	57.0886	58.628	56.9345	57.5304
721	4.7625	3.754	3.9379	3.5072	3.1236	3.2819	3.3145	4.4938	3.1962	6.6233	5.8366	6.3684	6.1508	5.4203	6.1935	5.7053	5.4643	6.4424	8.5032	8.5737	9.1355	5.3317	9.1517	9.0219	5.6882	4.88	4.3424	5.8815	4.7036	4.5162	5.5608	5.2035	5.194		721	55.6549	51.8809	52.5688	52.6443	51.6076	51.9025	52.5063	57.4168	55.2927	57.5936	57.2197	58.5776	56.895	57.6063
722	4.7566	3.761	4.0047	3.4903	3.1547	3.2915	3.3621	4.5224	3.1748	6.5585	5.8476	6.4214	6.1297	5.4258	6.15	5.6749	5.4934	6.3749	8.4392	8.5374	9.1836	5.3137	9.2636	9.0317	5.7392	4.8923	4.4226	5.9473	4.6701	4.5419	5.5922	5.202	5.1618		722	55.7692	52.0135	52.6838	52.5712	51.6806	51.8729	52.4626	57.4452	55.2266	57.4998	57.1997	58.6485	56.8023	57.6963
723	4.7768	3.781	4.0202	3.4929	3.1411	3.2571	3.3104	4.5973	3.2106	6.5726	5.9146	6.3852	6.1253	5.4584	6.0994	5.6572	5.4414	6.3642	8.474	8.5535	9.1222	5.3047	9.246	9.014	5.8016	4.9042	4.4056	5.9095	4.6609	4.5185	5.4825	5.2572	5.1974		723	55.8547	52.061	52.6871	52.4947	51.8214	51.8398	52.5183	57.6753	55.3547	57.4816	57.1257	58.6396	56.8406	57.7965
724	4.8277	3.8039	4.0497	3.5136	3.1425	3.2703	3.3439	4.6594	3.2481	6.5727	5.8979	6.3602	6.1953	5.4442	6.064	5.7212	5.4517	6.3574	8.4627	8.5275	9.1327	5.274	9.2777	9.0019	5.7564	4.8883	4.3966	5.9098	4.6494	4.4709	5.5776	5.2552	5.2318		724	55.9082	52.0694	52.7875	52.5203	51.886	51.768	52.532	57.6674	55.4004	57.4203	57.1697	58.3802	56.9268	57.7332
725	4.8258	3.848	4.033	3.4988	3.1241	3.2765	3.3404	4.5344	3.2413	6.5528	5.9339	6.3765	6.183	5.4881	6.0737	5.6997	5.3936	6.4289	8.4327	8.6048	9.1163	5.352	9.2428	8.9887	5.7762	4.8498	4.3905	5.9741	4.6563	4.4397	5.5996	5.256	5.2755		725	56.0635	51.9307	52.8457	52.6157	51.8397	51.8577	52.4833	57.5117	55.42	57.377	57.0474	58.3552	56.9362	57.8475
726	4.8446	3.8699	3.9952	3.5376	3.1543	3.2511	3.3196	4.5388	3.3538	6.5574	5.9594	6.4419	6.2543	5.5564	6.1794	5.7199	5.3534	6.4376	8.4643	8.5306	9.1105	5.3482	9.2831	9.0164	5.7646	4.8337	4.3607	5.9374	4.6996	4.3775	5.6164	5.297	5.2816		726	56.0842	52.1948	52.876	52.7226	51.7963	51.9306	52.438	57.4513	55.6089	57.4822	56.9883	58.3779	56.9299	57.9095
727	4.8506	3.8966	3.9806	3.5117	3.1703	3.2866	3.2761	4.6353	3.3154	6.5546	5.9767	6.412	6.258	5.5641	6.1683	5.6702	5.3604	6.3978	8.4624	8.4898	9.0396	5.3356	9.2529	9.0555	5.8177	4.8419	4.3634	5.8976	4.714	4.4599	5.6269	5.2714	5.2733		727	56.1268	52.2409	52.6951	52.8271	51.8834	51.9447	52.5594	57.581	55.4669	57.459	56.9352	58.2914	56.7503	57.84
728	4.8661	3.8985	3.9472	3.4846	3.1862	3.3145	3.2685	4.5935	3.2227	6.5771	5.9263	6.4078	6.2425	5.5408	6.1122	5.6464	5.2847	6.4532	8.5325	8.4861	9.0511	5.3689	9.2977	9.1248	5.8282	4.8167	4.2907	5.891	4.6645	4.393	5.6991	5.3234	5.2193		728	55.8556	52.1414	52.6612	52.717	52.0183	51.8905	52.5408	57.5443	55.2316	57.4613	56.9378	58.3216	56.7229	57.8196
729	4.7773	3.8746	3.8912	3.4737	3.1829	3.3353	3.2907	4.594	3.2252	6.5335	5.9312	6.4391	6.2433	5.5346	6.0977	5.6501	5.3419	6.4646	8.544	8.4833	9.0397	5.378	9.2883	9.1292	5.8456	4.9003	4.2803	5.8549	4.6553	4.4736	5.6628	5.306	5.2489		729	55.6693	52.0538	52.7297	52.6382	51.8506	51.7723	52.6165	57.5198	55.3426	57.366	56.8374	58.3293	56.7419	57.7814
730	4.768	3.8623	3.955	3.5008	3.1839	3.3637	3.3236	4.5596	3.2788	6.5483	5.9665	6.4344	6.2001	5.6187	6.1184	5.6189	5.2997	6.4715	8.5807	8.4622	9.0938	5.4267	9.3174	9.1678	5.8319	4.8598	4.3435	5.8438	4.6967	4.4921	5.6173	5.3563	5.3217		730	55.7155	52.1189	52.7393	52.6249	51.844	51.6894	52.5534	57.5212	55.5334	57.3241	57.0355	58.3181	56.7828	57.6775
731	4.7046	3.8091	3.9578	3.5016	3.2077	3.3719	3.2586	4.6296	3.273	6.4834	5.9613	6.4507	6.1843	5.5895	6.0886	5.634	5.3357	6.3924	8.577	8.5052	9.1378	5.3285	9.3138	9.1703	5.807	4.8248	4.2862	5.8289	4.7003	4.484	5.6216	5.3096	5.3169		731	55.4617	52.0649	52.6025	52.603	51.611	51.7214	52.5237	57.5788	55.4498	57.3781	57.0287	58.4626	56.9527	57.685
732	4.7193	3.8132	3.9463	3.4575	3.2335	3.3636	3.325	4.6803	3.1615	6.4642	5.9929	6.4086	6.1711	5.5798	6.0072	5.6884	5.3604	6.3851	8.5267	8.5518	9.1503	5.3755	9.275	9.2197	5.8256	4.8087	4.3239	5.8322	4.7241	4.5503	5.6656	5.323	5.3881		732	55.5356	52.1079	52.7244	52.6554	51.644	51.7102	52.3989	57.7209	55.2061	57.274	56.9685	58.4178	57.0066	57.6494
733	4.6867	3.7596	3.9219	3.4576	3.2007	3.3695	3.3045	4.6157	3.2186	6.4059	5.9794	6.3468	6.1954	5.589	5.9888	5.7027	5.3855	6.4006	8.5183	8.5304	9.1709	5.3521	9.3163	9.2445	5.7178	4.7954	4.3283	5.7984	4.6886	4.4588	5.719	5.3339	5.4132		733	55.4066	52.1442	52.7205	52.6005	51.7308	51.7339	52.4349	57.6583	55.2536	57.3053	56.7829	58.3587	56.8963	57.7091
734	4.6971	3.756	3.8701	3.4374	3.2058	3.3404	3.3035	4.6386	3.2287	6.3949	5.9265	6.3407	6.174	5.6338	5.9267	5.6963	5.3922	6.3951	8.5631	8.5738	9.1668	5.337	9.2799	9.2567	5.7798	4.8299	4.3303	5.7599	4.6816	4.5278	5.6345	5.3228	5.3604		734	55.3036	52.2267	52.5528	52.5385	51.6519	51.6294	52.5546	57.7206	55.3106	57.2312	56.8723	58.2462	56.8852	57.5448
735	4.7493	3.78	3.8933	3.4464	3.1865	3.3448	3.3125	4.6882	3.2471	6.4508	5.9487	6.3618	6.2164	5.6544	5.9693	5.6649	5.3943	6.4909	8.4858	8.594	9.1622	5.3206	9.3229	9.2985	5.8145	4.8462	4.2906	5.8027	4.6671	4.5585	5.6376	5.3815	5.2947		735	55.4472	52.1538	52.7506	52.587	51.625	51.7134	52.6159	57.8452	55.3554	57.4421	56.8513	58.1742	56.8646	57.6575
736	4.7339	3.7448	3.9197	3.4469	3.1921	3.3567	3.3256	4.745	3.317	6.4751	5.9337	6.3951	6.243	5.6543	5.9602	5.6314	5.3768	6.4932	8.4639	8.5785	9.1288	5.3024	9.329	9.2473	5.7985	4.8459	4.2405	5.8572	4.657	4.5952	5.6955	5.4353	5.2805		736	55.4707	52.2606	52.6028	52.657	51.7811	51.7997	52.7239	57.8865	55.4129	57.3734	56.8337	58.3942	56.9077	57.5968
737	4.699	3.8025	3.8851	3.4467	3.1912	3.3933	3.3019	4.7525	3.266	6.4453	5.9561	6.4375	6.2849	5.686	5.9537	5.7225	5.377	6.5252	8.4427	8.5843	9.111	5.2973	9.338	9.2729	5.8226	4.799	4.2854	5.8939	4.6434	4.5773	5.6924	5.4771	5.2932		737	55.3884	52.3539	52.699	52.5034	51.7204	51.5807	52.7102	57.8009	55.403	57.4246	56.7643	58.3431	56.9516	57.6104
738	4.805	3.7659	3.8322	3.4853	3.2637	3.3801	3.3609	4.7819	3.2123	6.4898	5.8961	6.4292	6.2726	5.6972	5.9786	5.7634	5.3523	6.5665	8.4449	8.6383	9.1921	5.3572	9.3227	9.2196	5.7362	4.831	4.2303	5.8642	4.61	4.5627	5.7205	5.4791	5.3411		738	55.5165	52.3666	52.6467	52.5875	51.6887	51.7238	52.695	57.9997	55.3965	57.6174	56.7018	58.2622	56.9086	57.6431
739	4.7082	3.7768	3.8784	3.4396	3.206	3.4084	3.4029	4.8365	3.2578	6.4919	5.9608	6.4469	6.2406	5.6628	6.0003	5.6891	5.3434	6.5621	8.4237	8.6211	9.1888	5.3527	9.3481	9.2316	5.7907	4.8383	4.3084	5.911	4.585	4.5882	5.7189	5.4559	5.4345		739	55.5028	52.2721	52.6805	52.5416	51.6738	51.7571	52.6815	58.1124	55.4011	57.5697	56.6956	58.2739	56.8384	57.722
740	4.6964	3.8152	3.9105	3.4683	3.1833	3.3799	3.3072	4.8285	3.1973	6.5138	5.9821	6.4041	6.2632	5.683	5.994	5.6952	5.3715	6.5631	8.402	8.6184	9.2022	5.2666	9.2733	9.2542	5.7658	4.8717	4.2994	5.9742	4.5704	4.5449	5.6971	5.4674	5.4218		740	55.3103	52.2157	52.7682	52.6043	51.7494	51.6161	52.6022	58.0721	55.369	57.6166	56.7576	58.1253	56.7577	57.8594
741	4.7004	3.7743	3.8585	3.5043	3.22	3.3771	3.3349	4.772	3.2122	6.5585	5.9624	6.4197	6.2056	5.7054	5.9597	5.6756	5.3553	6.5042	8.3939	8.6264	9.2256	5.2966	9.282	9.2212	5.8037	4.8879	4.3098	5.858	4.5285	4.5905	5.7034	5.4104	5.4415		741	55.3854	52.2224	52.6384	52.6415	51.627	51.6165	52.5525	57.8715	55.4683	57.6153	56.7545	58.1565	56.753	57.9529
742	4.614	3.8121	3.9574	3.4916	3.204	3.3909	3.3412	4.703	3.2121	6.541	5.9467	6.4158	6.183	5.6803	5.9275	5.6756	5.3515	6.5241	8.4141	8.5719	9.2763	5.3541	9.2597	9.2502	5.7563	4.8802	4.3207	5.8564	4.493	4.611	5.733	5.4023	5.464		742	55.2677	52.0043	52.7887	52.6504	51.6954	51.801	52.4521	57.7016	55.4142	57.4714	56.7216	58.1092	56.7225	57.965
743	4.5354	3.7761	3.9101	3.5079	3.2297	3.4494	3.3362	4.6947	3.1645	6.5236	5.9829	6.4665	6.1978	5.6623	5.865	5.671	5.332	6.531	8.4103	8.5932	9.2806	5.2981	9.2031	9.2304	5.7554	4.9466	4.3841	5.9097	4.57	4.6426	5.7432	5.4531	5.4459		743	55.1797	52.0554	52.6495	52.6927	51.3866	51.6712	52.4298	57.6303	55.2664	57.4936	56.7688	58.2437	56.7635	58.0283
744	4.5616	3.8095	3.8923	3.5246	3.2379	3.3998	3.3018	4.7778	3.119	6.5502	5.9708	6.4412	6.2811	5.6701	5.8699	5.7123	5.268	6.4921	8.4784	8.6141	9.3565	5.321	9.2209	9.2759	5.8149	4.9894	4.3506	5.9083	4.548	4.6478	5.7896	5.5041	5.4017		744	55.1828	52.0379	52.5947	52.577	51.4871	51.6492	52.3474	57.6928	55.1185	57.4821	56.8143	58.236	56.7109	57.9441
745	4.5014	3.8456	3.8887	3.5485	3.2596	3.4675	3.3263	4.7942	3.1003	6.5485	5.9967	6.4314	6.2215	5.6719	5.8992	5.6772	5.2394	6.4899	8.4799	8.6397	9.381	5.3489	9.1607	9.3095	5.8516	4.9858	4.349	5.9291	4.5762	4.5993	5.796	5.4481	5.3948		745	55.175	52.0197	52.6493	52.7125	51.3241	51.7854	52.3366	57.7668	54.9388	57.4167	56.9743	58.3244	56.7299	57.896
746	4.5565	3.8965	3.8137	3.5061	3.2009	3.4438	3.3473	4.8153	3.0674	6.5102	5.9894	6.4442	6.242	5.6199	5.9229	5.7317	5.2985	6.4936	8.5135	8.6501	9.4428	5.3607	9.201	9.2624	5.8456	5.0713	4.3162	5.8629	4.6167	4.5453	5.7733	5.4669	5.4613		746	55.1015	51.799	52.4888	52.5128	51.253	51.7456	52.2173	57.7402	54.7816	57.5417	57.0343	58.167	56.6674	57.8312
747	4.4449	3.9596	3.8465	3.4746	3.212	3.4215	3.3388	4.8368	3.1448	6.4598	5.9886	6.4119	6.2567	5.6631	5.913	5.7866	5.2729	6.454	8.579	8.5823	9.4359	5.3406	9.1984	9.2795	5.831	5.1063	4.3099	5.9703	4.6788	4.5767	5.8126	5.4631	5.4351		747	54.8979	51.988	52.6643	52.5483	51.4617	52.0011	52.3448	57.9497	55.0065	57.4815	57.0075	58.0208	56.6149	57.9329
748	4.431	3.941	3.8327	3.5695	3.1894	3.3952	3.2787	4.8596	3.0423	6.4851	5.9874	6.3764	6.312	5.7001	5.9605	5.8151	5.2356	6.5222	8.4925	8.6619	9.4841	5.3698	9.1506	9.2612	5.8172	5.0362	4.3216	5.897	4.751	4.5143	5.7311	5.4399	5.5428		748	54.9567	51.9291	52.6257	52.7512	51.3803	51.9038	52.4806	57.9546	54.7704	57.6477	57.0441	58.0253	56.6981	58.0406
749	4.3683	3.9293	3.8534	3.5956	3.2266	3.399	3.2935	4.8109	3.1419	6.4035	6.0457	6.3212	6.3143	5.7095	6.0474	5.7584	5.2842	6.5492	8.5037	8.6591	9.4794	5.4607	9.171	9.277	5.7649	5.0299	4.2862	5.8907	4.7592	4.5276	5.6976	5.4323	5.5055		749	54.8731	51.9769	52.7112	52.687	51.5737	51.8178	52.4451	57.8876	54.8818	57.7555	57.0995	58.1516	56.5325	57.9432
750	4.4101	3.924	3.8334	3.6359	3.1858	3.3928	3.3261	4.8204	3.1377	6.4056	6.0146	6.389	6.2864	5.6805	6.0393	5.7789	5.3368	6.5845	8.5296	8.7024	9.459	5.4371	9.1722	9.2405	5.8003	5.1067	4.3274	5.8071	4.7883	4.5415	5.8059	5.4176	5.4664		750	54.976	52.0357	52.5372	52.6465	51.5819	51.5974	52.4456	57.9095	54.8733	57.8103	57.081	58.2423	56.4958	57.9757
751	4.4031	3.943	3.8677	3.6009	3.2227	3.3925	3.3424	4.8508	3.147	6.4262	6.0111	6.3999	6.3154	5.6779	6.0967	5.804	5.3139	6.6308	8.5432	8.6849	9.5541	5.4411	9.1343	9.2167	5.8392	5.0981	4.3285	5.8661	4.7369	4.5528	5.8303	5.4325	5.4694		751	54.9845	52.052	52.6104	52.5749	51.6021	51.6314	52.6872	57.9153	54.736	57.8639	57.0285	58.2141	56.593	58.0023
752	4.4444	3.9555	3.8799	3.5958	3.1766	3.4048	3.3356	4.8701	3.1302	6.4216	6.0274	6.4265	6.2702	5.6926	6.1339	5.824	5.3139	6.6401	8.5551	8.6644	9.5046	5.4012	9.2174	9.2389	5.8533	5.1181	4.2654	5.8788	4.7111	4.5359	5.882	5.5218	5.3774		752	54.9301	52.0718	52.5693	52.6119	51.7513	51.5148	52.5621	58.1704	54.7599	57.8611	56.9094	58.2845	56.6493	57.9825
753	4.5217	3.903	3.8074	3.6438	3.1783	3.4065	3.3894	4.9212	3.1233	6.4011	6.0263	6.3998	6.2336	5.7219	6.1541	5.8408	5.3482	6.6637	8.5439	8.7076	9.5073	5.4626	9.1648	9.2363	5.8305	5.0807	4.3044	5.9012	4.7141	4.5769	5.8731	5.5037	5.4505		753	55.1237	51.9262	52.6936	52.7085	51.716	51.6336	52.5547	58.1803	54.8885	57.9217	56.8815	58.2628	56.6548	58.0407
754	4.5899	3.8781	3.8017	3.588	3.2021	3.3541	3.3558	4.946	3.0885	6.3965	6.0379	6.4037	6.2349	5.7263	6.1596	5.8426	5.36	6.6411	8.5562	8.6975	9.5434	5.5446	9.2372	9.3054	5.7768	5.109	4.2844	5.9148	4.7227	4.5458	5.9506	5.4707	5.4612		754	55.1099	51.9342	52.7077	52.7947	51.7024	51.7177	52.4479	58.2012	54.9003	57.8205	56.8213	58.3615	56.6313	57.8406
755	4.5686	3.8931	3.8345	3.5795	3.2053	3.3718	3.3644	4.8996	3.1277	6.3952	5.9972	6.3687	6.2956	5.7186	6.2095	5.8227	5.4196	6.5872	8.6168	8.6673	9.6179	5.5761	9.2638	9.2987	5.8089	5.1576	4.3092	5.8853	4.7121	4.5459	5.8998	5.5411	5.4386		755	55.2072	52.0101	52.7042	52.6843	51.6984	51.8571	52.6222	58.0557	54.9829	57.7974	56.9528	58.3433	56.6846	57.8292
756	4.5798	3.8837	3.8322	3.58	3.186	3.375	3.3651	4.8402	3.1512	6.415	6.0424	6.3574	6.2936	5.6948	6.2426	5.8744	5.4313	6.5891	8.5819	8.6475	9.5954	5.5695	9.2695	9.3133	5.7955	5.1293	4.3516	5.9366	4.732	4.6273	5.9033	5.5084	5.4644		756	55.1552	51.8695	52.7361	52.6998	51.7631	52.0168	52.5043	58.0047	55.0933	57.9015	57.0622	58.4448	56.8129	57.6764
757	4.6588	3.8515	3.8129	3.5308	3.1982	3.2979	3.3895	4.826	3.1591	6.4174	6.0239	6.3408	6.3225	5.7473	6.2399	5.8829	5.4279	6.5519	8.6365	8.6831	9.6089	5.4869	9.2889	9.2878	5.8259	5.1364	4.3447	5.9109	4.6475	4.6142	5.9388	5.5466	5.3803		757	55.2998	51.9601	52.6995	52.5545	51.8531	52.018	52.4791	58.0986	55.0952	57.7436	56.9275	58.3935	56.694	57.5272
758	4.6768	3.8743	3.8239	3.5625	3.189	3.3682	3.4035	4.8683	3.1216	6.3988	6.0874	6.4655	6.3528	5.7424	6.2221	5.8988	5.392	6.5509	8.6019	8.6446	9.646	5.5166	9.3393	9.2379	5.8198	5.0441	4.376	5.9399	4.6625	4.5978	5.9186	5.5621	5.3802		758	55.1977	51.9726	52.7431	52.5591	51.829	52.0593	52.4785	58.1177	54.9811	57.6021	56.9477	58.3476	56.684	57.462
759	4.6449	3.9116	3.8503	3.5267	3.1421	3.3443	3.412	4.8929	3.1526	6.4135	6.1085	6.4096	6.4079	5.7263	6.228	5.8825	5.3832	6.6076	8.6133	8.6779	9.6687	5.5546	9.3391	9.2502	5.8653	4.9862	4.3349	5.937	4.7223	4.7035	5.9002	5.6575	5.4311		759	55.302	51.9974	52.8274	52.2888	51.8128	51.9117	52.44	58.196	54.9836	57.5295	56.9323	58.2749	56.7826	57.3796
760	4.6946	3.8406	3.8876	3.5483	3.1661	3.3393	3.4461	4.8885	3.0947	6.4307	6.1251	6.4473	6.348	5.733	6.2019	5.8008	5.3894	6.6017	8.573	8.6833	9.6224	5.5398	9.3622	9.2849	5.8544	5.0021	4.3485	5.9205	4.6444	4.6787	5.9385	5.5745	5.4496		760	55.2774	52.2496	52.9248	52.4575	51.6022	52.0689	52.3877	58.0245	54.9634	57.5909	56.8982	58.3101	56.7196	57.4377
761	4.7264	3.8327	3.9159	3.5829	3.2033	3.336	3.4259	4.8223	3.1054	6.4079	6.1369	6.4831	6.3984	5.7158	6.225	5.8552	5.4039	6.6589	8.6274	8.7232	9.6636	5.5	9.3415	9.3537	5.7818	5.0259	4.3568	5.9204	4.689	4.6128	5.9504	5.6123	5.4748		761	55.2596	52.0403	53.0127	52.551	51.6707	51.9537	52.3095	58.0498	54.9648	57.4596	56.7159	58.2743	56.6968	57.5241
762	4.7232	3.8729	3.9837	3.5488	3.166	3.3145	3.422	4.7975	3.1135	6.4237	6.1431	6.4975	6.3803	5.6918	6.2661	5.8238	5.3709	6.6733	8.618	8.7173	9.6694	5.4049	9.3514	9.3757	5.8064	5.0323	4.4334	5.8665	4.6851	4.6586	5.9902	5.6299	5.4034		762	55.2749	52.0043	52.9715	52.3717	51.6363	51.8755	52.3777	58.0504	54.8818	57.6294	56.8827	58.2483	56.6091	57.4668
763	4.6635	3.9473	4.0174	3.6208	3.2032	3.3379	3.4301	4.7622	3.0544	6.391	6.122	6.4021	6.3536	5.6993	6.2589	5.8379	5.3676	6.6748	8.612	8.7074	9.6756	5.3999	9.3556	9.3702	5.9047	5.0554	4.3928	5.8621	4.6708	4.6376	5.9238	5.6431	5.4375		763	55.262	52.0267	53.0546	52.6234	51.5855	51.999	52.4209	58.0048	54.7687	57.5312	56.8996	58.2522	56.7639	57.4972
764	4.62	3.9836	4.0093	3.6649	3.1761	3.3706	3.4858	4.7528	3.1256	6.4276	6.1175	6.4475	6.3288	5.7614	6.2763	5.894	5.3786	6.6221	8.6591	8.7484	9.7064	5.412	9.2742	9.4106	5.8673	5.0331	4.4269	5.9226	4.6924	4.691	5.9817	5.6753	5.4576		764	55.1161	52.0266	52.9436	52.6622	51.5091	52.1582	52.4036	57.9007	54.9692	57.6806	56.7583	58.2029	56.783	57.5792
765	4.649	3.9196	4.0595	3.6539	3.2103	3.3977	3.4661	4.8063	3.1537	6.4553	6.1568	6.4153	6.3642	5.7134	6.2327	5.9271	5.3578	6.7249	8.6905	8.7174	9.7351	5.3688	9.2688	9.4539	5.8751	5.0845	4.446	5.9045	4.6657	4.6607	6.0217	5.7326	5.4465		765	55.0426	52.1984	52.9461	52.6679	51.5906	52.2005	52.4284	58.0396	54.9284	57.6933	56.672	58.1887	56.8207	57.5555
766	4.6174	3.9362	4.0505	3.6539	3.1563	3.3951	3.4498	4.7483	3.1056	6.4879	6.1738	6.3962	6.3762	5.8047	6.2841	5.961	5.3906	6.733	8.6777	8.7764	9.6559	5.3939	9.2577	9.425	5.8619	5.0509	4.4113	5.9223	4.6747	4.7189	6.1227	5.7724	5.4553		766	55.0759	52.04	52.869	52.7872	51.6543	52.3164	52.414	57.8122	54.8718	57.7776	56.7298	58.0437	56.7766	57.6361
767	4.6515	3.9564	4.0681	3.6657	3.1817	3.3477	3.4683	4.7172	3.104	6.4487	6.1295	6.5041	6.4059	5.7955	6.2937	5.9428	5.4148	6.6837	8.729	8.7396	9.7064	5.3476	9.3084	9.3962	5.8327	5.1263	4.4193	5.9486	4.6381	4.7612	6.0211	5.7377	5.4936		767	55.3328	51.9385	53.0397	52.727	51.6357	52.1146	52.4991	57.7333	54.8456	57.7426	56.6418	58.0049	56.6757	57.5868
768	4.6311	3.9334	4.0885	3.6998	3.1695	3.3663	3.4837	4.7809	3.0904	6.4493	6.1303	6.5055	6.295	5.7642	6.3922	5.9966	5.3423	6.6888	8.7313	8.746	9.6803	5.3733	9.3501	9.3774	5.931	5.0921	4.4151	5.9442	4.6276	4.8177	6.0522	5.7722	5.5271		768	55.1878	51.9767	53.0955	52.7892	51.6418	52.2344	52.5332	57.8825	54.7666	57.7487	56.652	58.1466	56.7435	57.7
769	4.6576	3.9748	4.0739	3.714	3.1626	3.3189	3.4678	4.7997	3.0802	6.41	6.1041	6.4899	6.2736	5.7137	6.4005	5.97	5.3979	6.7726	8.7349	8.7928	9.7264	5.2831	9.3093	9.3211	5.9084	5.1035	4.4058	5.9715	4.6395	4.8156	6.0329	5.6998	5.5123		769	55.2617	51.957	52.9209	52.687	51.5939	52.1379	52.4834	57.8184	54.8485	57.6239	56.6109	58.0833	56.8581	57.6187
770	4.6277	3.9597	4.0435	3.6526	3.1864	3.3781	3.4449	4.793	3.0629	6.4547	6.1066	6.4895	6.2984	5.7475	6.3363	5.9888	5.4311	6.7664	8.6887	8.7578	9.7177	5.2356	9.3055	9.3374	5.9542	5.1152	4.4341	5.9065	4.6149	4.7989	6.0841	5.7337	5.5126		770	55.3843	51.9552	52.9042	52.7091	51.6487	51.8582	52.3829	57.8081	54.8988	57.7032	56.8443	58.2439	56.9356	57.5563
771	4.6176	3.9305	4.0324	3.7389	3.2025	3.3542	3.4021	4.7948	3.1186	6.5001	6.1186	6.4279	6.3318	5.8047	6.3429	5.9938	5.4058	6.8092	8.6941	8.7448	9.7168	5.2505	9.2929	9.3381	5.9038	5.1184	4.3752	5.9886	4.6224	4.8401	6.0651	5.6961	5.5216		771	55.242	51.8101	52.7128	52.6256	51.7249	51.7367	52.5121	57.7495	55.0361	57.5557	56.6729	58.1424	56.8015	57.6233
772	4.663	3.9358	4.0094	3.7108	3.2075	3.3393	3.4299	4.7457	3.1525	6.5317	6.1706	6.4037	6.2909	5.7524	6.3651	5.978	5.4302	6.8443	8.7486	8.774	9.7506	5.2675	9.3355	9.3124	5.8517	5.1224	4.3865	6.0231	4.5839	4.8032	6.0249	5.7076	5.5889		772	55.2342	51.9139	52.7666	52.6513	51.7192	51.7699	52.4298	57.7524	55.0124	57.5121	56.7652	58.1714	56.8074	57.5247
773	4.7018	3.925	4.0066	3.6885	3.154	3.3312	3.4144	4.7255	3.1595	6.5405	6.1746	6.4046	6.3101	5.7138	6.4149	5.8791	5.4618	6.8518	8.7455	8.7332	9.7601	5.3377	9.3651	9.3065	5.9183	5.1485	4.4191	5.9994	4.5879	4.8363	6.0008	5.8171	5.6286		773	55.3701	51.8351	52.6997	52.602	51.7578	51.6837	52.5332	57.5997	55.1088	57.5861	56.7066	58.018	56.808	57.6714
774	4.6885	3.9707	4.0737	3.7131	3.2066	3.3704	3.4283	4.7591	3.1735	6.5686	6.1371	6.4705	6.2585	5.8089	6.4235	5.8552	5.4185	6.8529	8.7654	8.7708	9.7702	5.3083	9.31	9.2936	5.8841	5.1046	4.313	6.0126	4.5404	4.9038	6.0448	5.7878	5.517		774	55.3418	51.846	52.8752	52.5316	51.6594	51.6109	52.6368	57.6617	55.0165	57.5911	56.6146	58.0716	56.7151	57.6894
775	4.6596	4.0292	4.1402	3.7279	3.1678	3.3788	3.4084	4.7867	3.2237	6.582	6.1453	6.423	6.2225	5.8365	6.4567	5.8401	5.41	6.9476	8.7478	8.7632	9.782	5.3419	9.343	9.3105	5.9169	5.0689	4.29	5.9693	4.5296	4.8933	6.0629	5.8396	5.4458		775	55.3814	52.0356	52.8039	52.6219	51.5492	51.6755	52.5932	57.5687	55.2189	57.6762	56.6642	58.0908	56.6873	57.715
776	4.6958	4.0105	4.1732	3.755	3.1909	3.3783	3.427	4.7838	3.2486	6.6127	6.229	6.4476	6.2227	5.7779	6.4531	5.8079	5.4082	6.915	8.7488	8.7767	9.7931	5.3608	9.3518	9.3244	5.8638	5.0781	4.2499	5.9826	4.5266	4.8873	6.2085	5.831	5.44		776	55.4911	51.8771	52.7449	52.5001	51.3043	51.8014	52.761	57.6028	55.4139	57.8348	56.7148	58.1308	56.5672	57.7273
777	4.7172	3.9877	4.1825	3.7215	3.1799	3.3808	3.3709	4.7835	3.2386	6.5725	6.2075	6.4909	6.1559	5.7937	6.5228	5.7879	5.3568	6.9261	8.7584	8.8027	9.7489	5.3401	9.3563	9.2941	5.9042	5.0707	4.27	5.9325	4.542	4.804	6.2323	5.8188	5.3885		777	55.4818	51.8187	52.8959	52.4547	51.3955	51.7339	52.8497	57.5304	55.2221	57.7448	56.7527	58.1507	56.7224	57.6673
778	4.7911	3.9917	4.1218	3.6855	3.1711	3.3342	3.3608	4.7718	3.2089	6.5615	6.1969	6.4457	6.148	5.7175	6.5058	5.7676	5.3853	7.0194	8.7768	8.7701	9.7548	5.3442	9.3795	9.2878	5.854	5.0552	4.3061	6.0024	4.51	4.8256	6.1561	5.8523	5.3556		778	55.7137	51.7615	52.8397	52.51	51.4524	51.6948	52.6984	57.5265	55.3844	57.8118	56.7337	58.3342	56.7872	57.6188
779	4.767	3.9756	4.1344	3.6854	3.1843	3.3118	3.3425	4.7158	3.2766	6.5921	6.1907	6.4977	6.0968	5.7701	6.502	5.8585	5.3985	6.9935	8.7165	8.7595	9.7268	5.3032	9.4017	9.3015	5.8988	5.0063	4.2955	6.0058	4.4904	4.8981	6.1679	5.7973	5.3642		779	55.6445	51.7752	52.9342	52.3879	51.4245	51.7232	52.5556	57.2844	55.3395	57.6486	56.7946	58.228	56.9151	57.5806
780	4.7752	4.0259	4.1077	3.7321	3.1892	3.3725	3.347	4.6818	3.2195	6.5861	6.2105	6.4077	6.1025	5.7733	6.5111	5.8339	5.4136	7.0084	8.7049	8.7574	9.7457	5.3384	9.4364	9.2924	5.8992	4.9717	4.3034	5.9903	4.5285	4.88	6.1269	5.8404	5.4028		780	55.5715	51.566	52.8612	52.4854	51.6003	51.5732	52.5198	57.2582	55.5026	57.5796	56.8998	58.0567	56.8297	57.7126
781	4.7986	4.0652	4.0794	3.7032	3.2337	3.4295	3.4002	4.6795	3.1709	6.559	6.1706	6.4111	6.1633	5.7988	6.4866	5.8976	5.4652	7.0054	8.705	8.7745	9.7313	5.3217	9.426	9.2836	5.8978	4.9736	4.3653	5.9458	4.5047	4.9187	6.1001	5.8736	5.4037		781	55.6774	51.8648	52.6413	52.5362	51.5499	51.5815	52.6435	57.293	55.3176	57.6321	56.8745	58.1433	56.9011	57.5482
782	4.7818	4.0265	4.0909	3.7229	3.2447	3.4167	3.3988	4.6276	3.179	6.5357	6.1342	6.4202	6.1658	5.8234	6.5533	5.8707	5.4381	7.0097	8.6991	8.7678	9.7764	5.3526	9.4701	9.3281	5.9087	4.901	4.3203	5.9687	4.4952	4.9002	6.1218	5.8383	5.3955		782	55.5797	51.7854	52.6283	52.56	51.5641	51.3921	52.7045	57.2639	55.3287	57.6256	56.9095	58.1753	56.9589	57.634
783	4.752	3.9727	4.1008	3.7358	3.2233	3.4074	3.3084	4.6251	3.2225	6.4835	6.1293	6.3839	6.1157	5.7733	6.4957	5.8741	5.4482	6.9906	8.7072	8.7698	9.8098	5.3644	9.4761	9.3308	5.9488	4.9051	4.3903	5.9814	4.4699	4.9329	6.1492	5.8667	5.4433		783	55.512	51.8327	52.6075	52.5701	51.5524	51.3104	52.7051	57.3759	55.346	57.5107	56.952	58.1843	56.9118	57.5164
784	4.7585	3.9761	4.1418	3.6816	3.2439	3.3729	3.3095	4.6191	3.2213	6.5356	6.1985	6.3549	6.0742	5.7861	6.5019	5.9193	5.4498	7.02	8.7061	8.7539	9.7672	5.4314	9.5151	9.2725	5.9366	4.8782	4.3371	5.9223	4.5167	4.9952	6.1035	5.8402	5.449		784	55.6416	51.8516	52.7191	52.5406	51.6715	51.3191	52.7192	57.2486	55.2175	57.5859	57.0115	58.1432	56.8921	57.6558
785	4.7012	4.0093	4.1336	3.6332	3.286	3.4025	3.2825	4.6085	3.1709	6.5137	6.1708	6.3565	6.1013	5.6962	6.4777	5.9667	5.4139	7.0782	8.6825	8.7614	9.7637	5.3703	9.5397	9.2564	6.0379	4.8555	4.3185	5.9061	4.4982	5.0056	6.1595	5.8584	5.4499		785	55.5778	52.0547	52.8069	52.6359	51.69	51.2229	52.61	57.3666	55.2192	57.62	56.8911	58.2355	56.9585	57.5985
786	4.7147	3.9174	4.097	3.6897	3.2919	3.3899	3.36	4.6531	3.1417	6.4985	6.137	6.3887	6.1134	5.6913	6.4995	6.0165	5.3872	7.0178	8.6659	8.7254	9.6985	5.3981	9.5509	9.3204	6.0153	4.8883	4.3556	5.8509	4.4294	5.0398	6.103	5.8232	5.3886		786	55.4878	51.8125	52.874	52.6677	51.5943	51.3201	52.5983	57.3427	55.1463	57.599	56.969	58.1732	56.9665	57.4772
787	4.7974	3.9554	4.0844	3.7559	3.2809	3.3627	3.3378	4.6644	3.0954	6.4762	6.1242	6.3457	6.1122	5.7239	6.5415	5.9521	5.4489	7.0299	8.6315	8.6814	9.6865	5.4757	9.5207	9.356	6.0271	4.9331	4.4257	5.9375	4.383	5.0533	6.0885	5.7828	5.4872		787	55.4351	52.0055	52.8154	52.737	51.5847	51.5151	52.5547	57.4614	55.1638	57.741	57.0475	58.2753	56.9494	57.4438
788	4.8373	3.9184	4.1315	3.7856	3.258	3.387	3.3285	4.6706	3.1186	6.4535	6.0871	6.387	6.1338	5.698	6.5988	5.9379	5.4051	7.0477	8.6244	8.7069	9.6527	5.4322	9.5897	9.3529	6.019	4.9381	4.4045	6.0141	4.4255	5.1063	6.0344	5.744	5.5912		788	55.4362	52.0702	53.0044	53.0163	51.6222	51.6455	52.4285	57.3905	55.0798	57.6045	57.0036	58.2645	56.9189	57.3437
789	4.7721	3.9687	4.12	3.7063	3.2495	3.3355	3.2998	4.5931	3.0937	6.4418	6.0859	6.4301	6.088	5.6929	6.5662	5.9209	5.405	7.0106	8.627	8.6756	9.6192	5.4578	9.5506	9.2994	5.9772	4.9719	4.44	6.0441	4.4313	5.0962	6.0677	5.7037	5.5545		789	55.4262	52.0411	52.9225	52.9548	51.5784	51.5454	52.4495	57.312	55.0116	57.5765	56.9716	58.2267	56.8821	57.4981
790	4.7938	3.9595	4.1222	3.6997	3.2637	3.3683	3.3442	4.6158	3.1007	6.4813	6.064	6.4434	6.1351	5.669	6.5629	5.8919	5.4506	7.0725	8.6481	8.6631	9.6855	5.5057	9.5398	9.3867	5.964	4.9788	4.4164	5.9819	4.422	5.1076	6.057	5.666	5.6074		790	55.5014	51.9619	53.0817	52.9125	51.6542	51.5727	52.5148	57.2584	55.1901	57.6733	56.8746	58.1858	56.849	57.5029
791	4.8141	3.9921	4.1159	3.718	3.2832	3.3721	3.33	4.544	3.1095	6.4877	6.058	6.4338	6.2252	5.6778	6.5205	5.9721	5.4306	7.0511	8.6595	8.6774	9.6434	5.5188	9.5187	9.3873	5.9404	4.92	4.4894	6.0464	4.3859	5.0943	6.1165	5.6474	5.574		791	55.6103	51.9957	53.0571	52.9509	51.7083	51.3372	52.576	57.1338	55.2205	57.6187	56.9741	58.1951	56.8403	57.4218
792	4.7776	3.921	4.1841	3.7225	3.3053	3.3439	3.373	4.6096	3.142	6.5523	6.0334	6.407	6.1667	5.6835	6.5161	5.9428	5.4313	7.0491	8.636	8.6089	9.6255	5.5364	9.5146	9.4022	5.9514	4.9427	4.5215	6.0448	4.3909	5.0742	6.0425	5.6759	5.5582		792	55.4582	51.7744	52.9932	52.8105	51.6734	51.2737	52.6136	57.2142	55.3143	57.6707	56.8829	58.2668	56.7699	57.4963
793	4.7682	3.9369	4.1739	3.7599	3.3354	3.3781	3.4233	4.6105	3.1575	6.581	6.0473	6.4329	6.1319	5.6783	6.5367	5.9301	5.4271	7.0167	8.6515	8.6447	9.6815	5.5424	9.5701	9.3778	5.9791	4.8971	4.5371	6.0043	4.4252	5.0605	5.9789	5.6965	5.5678		793	55.3965	51.9116	52.9531	52.8251	51.5804	51.2396	52.5984	57.5026	55.3366	57.5693	56.9674	58.2441	56.9014	57.4976
794	4.7611	3.9752	4.1811	3.7314	3.2734	3.4267	3.4335	4.6952	3.1533	6.5556	6.0222	6.4745	6.0566	5.6175	6.606	5.9654	5.5185	6.9946	8.7099	8.6519	9.7062	5.5643	9.6277	9.3221	5.9126	4.938	4.5355	5.9799	4.4171	5.0118	5.9939	5.6751	5.5115		794	55.3111	51.923	53.0286	52.9315	51.5277	51.0985	52.5864	57.7002	55.4249	57.6583	56.9252	58.29	56.9362	57.4324
795	4.7713	3.9601	4.1373	3.7676	3.2961	3.3863	3.452	4.6763	3.2074	6.6006	6.0023	6.4356	6.081	5.6275	6.5936	5.9855	5.5321	6.9116	8.7193	8.6803	9.7502	5.5987	9.6562	9.3241	5.914	4.9514	4.5344	6.0965	4.4606	5.0083	6.002	5.6512	5.5501		795	55.4253	51.956	53.0505	52.991	51.3906	51.1569	52.5202	57.7095	55.4319	57.8698	56.8572	58.2946	56.8942	57.5905
796	4.7755	3.9688	4.1445	3.7311	3.2503	3.3957	3.4603	4.6185	3.1963	6.6029	6.0448	6.4225	6.048	5.6027	6.5843	5.9346	5.5202	6.8722	8.719	8.6898	9.7519	5.6608	9.6744	9.3298	5.9524	4.9943	4.5415	6.0861	4.4688	5.0002	6.0547	5.6589	5.5195		796	55.4026	51.8898	53.1383	53.0636	51.4324	51.2361	52.5794	57.5678	55.3335	57.7252	56.8436	58.3591	56.8573	57.6975
797	4.7463	3.9291	4.1157	3.7521	3.256	3.4288	3.4834	4.6593	3.1812	6.6233	6.0645	6.3839	6.1099	5.581	6.5901	5.9414	5.4921	6.8901	8.7345	8.613	9.7309	5.6421	9.6689	9.2749	5.9919	4.9868	4.572	6.0907	4.4281	4.9666	6.0217	5.6802	5.4956		797	55.3706	51.7233	53.2113	52.9502	51.4338	51.4028	52.7793	57.7697	55.3305	57.6365	56.8469	58.3206	56.904	57.7349
798	4.6916	3.9418	4.1344	3.6732	3.2379	3.4207	3.4592	4.6931	3.1871	6.6545	6.0156	6.3986	6.1681	5.5567	6.5806	5.9413	5.5448	6.8552	8.7478	8.6385	9.7351	5.6181	9.6611	9.3217	6.0244	4.9823	4.5798	6.1247	4.3755	4.985	5.9924	5.7186	5.5409		798	55.3478	51.7458	53.3389	52.8508	51.5168	51.4909	52.6151	57.7147	55.3034	57.6634	56.8114	58.238	56.9156	57.5969
799	4.7096	3.9058	4.0544	3.6902	3.3098	3.3736	3.4666	4.7162	3.1516	6.698	6.0271	6.4164	6.2157	5.6337	6.539	5.882	5.4884	6.8364	8.7262	8.6177	9.7594	5.7165	9.6532	9.3752	5.9644	4.9913	4.5722	6.1473	4.3462	5.0617	6.029	5.7968	5.5499		799	55.4473	51.7293	53.271	52.8642	51.5669	51.5034	52.5342	57.7864	55.2491	57.5852	56.9782	58.109	56.8246	57.5515
800	4.7179	3.8971	4.1403	3.6928	3.303	3.3436	3.3878	4.7289	3.1246	6.7033	6.0317	6.4262	6.1859	5.6241	6.5513	5.8947	5.5253	6.8537	8.7641	8.6062	9.6969	5.6985	9.6223	9.3768	5.9616	4.9024	4.556	6.2256	4.3529	4.9975	5.9936	5.7291	5.566		800	55.3016	51.7032	53.3664	52.9051	51.5028	51.4498	52.7291	57.8915	55.2625	57.6393	56.9986	58.2773	56.8133	57.4674
801	4.7503	3.8633	4.1201	3.7158	3.2581	3.3897	3.4056	4.7456	3.0896	6.6397	6.0527	6.487	6.1753	5.6266	6.5457	5.8612	5.5677	6.8534	8.7638	8.6246	9.6943	5.7855	9.5578	9.4036	5.9348	4.8836	4.5637	6.2934	4.3357	5.0183	5.8898	5.7509	5.6253		801	55.5865	51.7817	53.3597	53.047	51.4576	51.4821	52.7801	57.878	55.1511	57.637	57.0411	58.0845	56.6801	57.4596
802	4.7624	3.8715	4.137	3.7383	3.3134	3.373	3.3871	4.7346	3.0789	6.7172	6.0069	6.5028	6.1682	5.6358	6.5654	5.8891	5.5478	6.8641	8.8021	8.639	9.577	5.7753	9.5777	9.3393	5.871	4.9089	4.5673	6.3778	4.3661	5.0059	5.8719	5.8161	5.5907		802	55.617	51.7818	53.452	53.1328	51.6422	51.7183	52.6245	57.8563	55.0652	57.574	56.959	58.0635	56.7952	57.4222
803	4.6846	3.9427	4.1404	3.7247	3.3135	3.3673	3.4413	4.6983	3.1308	6.7381	5.9648	6.5264	6.1231	5.6186	6.5277	5.9422	5.5576	6.8383	8.8302	8.622	9.5632	5.7968	9.5326	9.3526	5.9054	4.9061	4.5924	6.3187	4.3431	5.0355	5.8858	5.7985	5.6734		803	55.4569	51.8627	53.406	53.1625	51.7355	51.8009	52.6536	57.6892	54.9301	57.655	56.98	58.1482	56.6486	57.4723
804	4.699	3.8815	4.1671	3.7629	3.2859	3.389	3.4285	4.6971	3.1242	6.7133	5.9698	6.4872	6.117	5.5594	6.4633	5.9294	5.6158	6.8188	8.8614	8.6252	9.6463	5.7439	9.5346	9.3162	5.8907	4.8668	4.6117	6.3757	4.3844	5.0328	5.8741	5.8245	5.6415		804	55.5639	51.7918	53.248	53.0979	51.5854	51.8273	52.794	57.8655	54.8954	57.6463	57.1384	57.9429	56.7169	57.5766
805	4.6955	3.8878	4.1179	3.7913	3.2952	3.4174	3.4464	4.7316	3.1025	6.7089	5.903	6.4375	6.1258	5.6099	6.4586	5.96	5.6069	6.7898	8.8247	8.6729	9.6059	5.7339	9.5515	9.3442	5.9001	4.8519	4.5948	6.3988	4.3866	4.9731	5.8986	5.8147	5.6409		805	55.6119	51.7463	53.354	53.0262	51.7653	51.7423	52.6896	57.9135	54.7754	57.5256	57.1371	58.0635	56.7786	57.5662
806	4.6926	3.905	4.1105	3.6568	3.3433	3.4193	3.475	4.7323	3.0718	6.6831	5.8797	6.5202	6.1524	5.5919	6.4019	5.9763	5.644	6.8133	8.8353	8.664	9.6432	5.7219	9.5276	9.3508	5.8629	4.7942	4.6479	6.3743	4.4076	4.9512	5.8226	5.8392	5.6939		806	55.6939	51.848	53.3059	53.0652	51.7685	51.7309	52.7237	57.9314	54.7867	57.5708	57.0083	58.0603	56.7316	57.5544
807	4.7695	3.9282	4.0946	3.701	3.3888	3.3795	3.4384	4.7394	3.0893	6.7075	5.8999	6.447	6.1732	5.609	6.3835	5.9924	5.6242	6.7499	8.8282	8.6326	9.7056	5.6925	9.5964	9.3975	5.8956	4.8379	4.7238	6.3059	4.3922	4.9799	5.9061	5.8401	5.6799		807	55.8239	51.8644	53.1719	52.9026	51.762	51.7192	52.5912	58.069	54.845	57.4921	57.0708	58.3464	56.7015	57.6204
808	4.7545	4.0096	4.0771	3.6887	3.4022	3.3947	3.4117	4.7587	3.1309	6.7003	5.8496	6.5266	6.1616	5.6047	6.4648	5.9666	5.5913	6.7613	8.807	8.6134	9.7202	5.7411	9.6182	9.4062	5.8844	4.8092	4.7029	6.3286	4.3452	4.9932	5.9115	5.7887	5.7082		808	55.6875	51.8338	53.1596	53.0449	51.858	51.7485	52.5696	57.9842	54.7017	57.4529	57.2135	58.4598	56.8261	57.6177
809	4.7759	3.9784	4.0614	3.7339	3.3509	3.4179	3.4922	4.7595	3.0851	6.7003	5.8672	6.5191	6.2258	5.5781	6.417	6.0044	5.5837	6.7468	8.8575	8.5976	9.7265	5.7173	9.6453	9.433	5.8586	4.8352	4.6914	6.2763	4.3048	5.0002	5.9342	5.8457	5.6317		809	55.771	51.8866	53.2046	53.0105	51.6926	51.928	52.4955	58.1343	54.5607	57.4332	57.0242	58.3876	56.9739	57.6016
810	4.7887	3.9444	4.0886	3.7808	3.3295	3.4265	3.5083	4.7577	3.0917	6.7336	5.871	6.4664	6.2056	5.6121	6.4112	6.0374	5.5632	6.723	8.8615	8.5899	9.7019	5.7344	9.6867	9.3743	5.9172	4.7525	4.6247	6.368	4.345	5.0266	5.8922	5.8656	5.6586		810	55.8736	51.9937	53.1711	52.9809	51.6637	51.8201	52.4413	58.0146	54.6416	57.4886	57.0141	58.3678	56.9247	57.5488
811	4.8135	3.9758	4.09	3.7279	3.3702	3.3916	3.4308	4.7864	3.0672	6.7007	5.8522	6.5208	6.219	5.6748	6.3999	6.0285	5.5879	6.7072	8.8944	8.6478	9.6751	5.7837	9.6918	9.3836	5.8765	4.7489	4.6562	6.4147	4.3226	5.0312	5.783	5.9253	5.6313		811	55.8903	51.9738	53.2186	53.0679	51.63	51.6068	52.3509	58.1175	54.6836	57.4902	57.2113	58.3783	56.9384	57.5606
812	4.7046	3.9444	4.0976	3.71	3.353	3.3877	3.4609	4.6925	3.1391	6.7719	5.8331	6.5233	6.2478	5.6824	6.3875	6.0844	5.563	6.6897	8.8578	8.7077	9.6965	5.8083	9.6307	9.455	5.883	4.7464	4.6102	6.4451	4.276	5.0251	5.8549	5.941	5.665		812	55.7374	51.9649	53.1957	53.081	51.8926	51.6049	52.3977	57.865	54.7409	57.5699	57.2944	58.5006	56.8281	57.4758
813	4.7259	3.9725	4.0358	3.7212	3.3531	3.3879	3.4485	4.6754	3.1585	6.8635	5.7872	6.5083	6.3484	5.6219	6.3691	6.0757	5.5428	6.7015	8.9089	8.7623	9.7202	5.8119	9.6372	9.486	5.835	4.731	4.6377	6.4439	4.3192	5.015	5.7538	5.9765	5.7437		813	55.6395	52.0085	53.0876	53.0687	51.89	51.5463	52.4247	57.8638	54.6611	57.4962	57.4332	58.4112	56.8585	57.5082
814	4.816	3.9716	3.9734	3.7333	3.3291	3.3984	3.4612	4.6473	3.1371	6.8263	5.7916	6.5114	6.2995	5.589	6.4026	6.025	5.5812	6.728	8.91	8.7266	9.6967	5.8954	9.6369	9.5339	5.905	4.7685	4.6625	6.4535	4.3337	4.9993	5.7577	5.9892	5.7248		814	55.7998	51.8391	53.0812	52.9793	51.99	51.8635	52.5216	57.8334	54.6453	57.4163	57.3047	58.5041	56.8469	57.6517
815	4.7912	3.9361	4.0673	3.7709	3.3188	3.4382	3.4115	4.6851	3.0661	6.815	5.7834	6.439	6.2404	5.6651	6.4902	6.0085	5.5239	6.717	8.8633	8.7366	9.6611	5.9645	9.6298	9.5096	5.8608	4.8106	4.6425	6.4372	4.3878	4.956	5.7774	5.9907	5.6734		815	55.7563	51.9297	53.2994	53.056	51.9064	51.8738	52.59	57.9044	54.6493	57.5351	57.3011	58.2824	56.9133	57.5961
816	4.7708	4.0003	4.0251	3.7711	3.3495	3.3969	3.3894	4.7567	3.0615	6.7305	5.8147	6.4439	6.2616	5.5897	6.4613	6.0339	5.5667	6.7386	8.829	8.6793	9.6563	5.8972	9.5984	9.5182	5.8283	4.7931	4.6599	6.425	4.3448	4.982	5.7834	5.9988	5.6804		816	55.7228	51.7894	53.0829	53.0627	51.6962	51.8998	52.4442	58.1397	54.63	57.4965	57.272	58.2981	56.7369	57.6556
817	4.7489	3.9295	4.0451	3.6792	3.3282	3.3676	3.3914	4.7486	3.091	6.7194	5.7829	6.4911	6.2314	5.6291	6.4412	6.0566	5.5947	6.7799	8.8453	8.7039	9.6263	5.8786	9.6684	9.5157	5.7818	4.8324	4.6696	6.3796	4.2908	4.9649	5.7751	5.9459	5.7403		817	55.7822	51.8585	53.1512	53.163	51.8188	51.8575	52.4974	58.0431	54.6823	57.4502	57.2169	58.2151	56.6318	57.6631
818	4.7242	3.9157	3.9287	3.7132	3.3503	3.3899	3.4386	4.7904	3.0997	6.7278	5.8351	6.4962	6.2643	5.5808	6.477	6.1176	5.5613	6.7397	8.8358	8.7269	9.5933	5.8747	9.6339	9.5289	5.8196	4.766	4.5975	6.3381	4.323	4.9419	5.7448	6.0142	5.8212		818	55.7112	51.8034	53.1199	53.2071	51.979	52.0246	52.4758	58.1149	54.7196	57.3431	57.1238	58.2555	56.6992	57.8505
819	4.698	3.9101	3.9625	3.7483	3.3696	3.423	3.4132	4.7012	3.0844	6.7591	5.8617	6.5023	6.2166	5.5971	6.5104	6.116	5.6145	6.7232	8.8579	8.7338	9.5968	5.8349	9.6125	9.5234	5.7698	4.7333	4.6452	6.3166	4.3119	4.9054	5.8082	5.9971	5.8711		819	55.5225	51.9401	53.1655	53.1286	52.0052	51.8693	52.6842	57.9609	54.7232	57.3711	57.1998	58.2801	56.686	57.8579
820	4.7071	3.9038	4.0107	3.7426	3.4002	3.4292	3.4272	4.7133	3.0183	6.7649	5.8802	6.5153	6.1572	5.5599	6.5072	6.1906	5.666	6.8152	8.8797	8.6964	9.6152	5.8071	9.594	9.4808	5.8058	4.6858	4.6589	6.3072	4.3909	4.8789	5.796	6.0169	5.8624		820	55.3701	51.8962	53.3203	52.9383	51.8583	51.8942	52.4722	57.9214	54.5957	57.3548	57.1561	58.3796	56.6994	57.855
821	4.6833	3.9038	3.9946	3.7244	3.395	3.4222	3.3877	4.7076	3.0096	6.7577	5.8779	6.4994	6.1186	5.5472	6.54	6.1785	5.6197	6.8548	8.8145	8.7135	9.5911	5.8762	9.647	9.5168	5.7636	4.7657	4.7071	6.2952	4.4002	4.9017	5.7154	5.9192	5.8594		821	55.3524	52.0091	53.2612	53.0741	51.9805	51.8293	52.408	57.9619	54.5499	57.3236	56.9286	58.3129	56.6919	57.6264
822	4.737	3.8702	3.95	3.7635	3.3781	3.4181	3.401	4.7659	3.0511	6.7842	5.8971	6.4958	6.1575	5.5804	6.519	6.1284	5.6175	6.8587	8.7707	8.7413	9.6507	5.8791	9.6832	9.47	5.7449	4.8147	4.7243	6.323	4.3824	4.9541	5.7936	5.9417	5.8979		822	55.4259	51.9665	52.9342	53.0727	51.9443	51.9741	52.3951	58.012	54.7272	57.3863	57.1012	58.316	56.5724	57.7246
823	4.799	3.8945	4.0209	3.7671	3.3135	3.3866	3.4322	4.7348	3.0472	6.8029	5.858	6.5074	6.1173	5.504	6.498	6.0933	5.5819	6.8886	8.7676	8.6776	9.6115	5.9477	9.6957	9.499	5.7186	4.7964	4.7265	6.3042	4.4168	4.9838	5.9357	5.9781	5.8517		823	55.6135	51.8757	53.1376	52.8835	51.9307	51.962	52.4234	58.0155	54.7119	57.5326	57.0457	58.2229	56.5405	57.7308
824	4.82	3.9272	3.9685	3.772	3.3404	3.377	3.3518	4.716	2.9996	6.833	5.8613	6.4548	6.1266	5.5737	6.5099	6.0481	5.6044	6.9033	8.7339	8.6542	9.6509	5.9799	9.764	9.4716	5.7431	4.7952	4.7265	6.3395	4.4255	4.8971	5.8543	5.9882	5.8603		824	55.4095	51.7959	53.33	52.9535	51.8648	51.9736	52.5701	57.9468	54.7012	57.5636	57.0077	58.3616	56.6625	57.6654
825	4.8326	4.0151	4.0518	3.7328	3.3325	3.3803	3.3544	4.784	3.0382	6.8317	5.8388	6.4609	6.1265	5.5859	6.5644	6.0621	5.5854	6.8466	8.6592	8.6539	9.6356	5.947	9.6791	9.4716	5.8007	4.7926	4.7396	6.3529	4.4374	4.9515	5.9058	6.0504	5.9041		825	55.5424	51.7237	53.1621	52.8502	51.7004	51.834	52.4046	58.0609	54.9512	57.4992	56.911	58.2218	56.6867	57.6848
826	4.7636	3.9972	4.0422	3.7062	3.3527	3.3958	3.3576	4.7214	3.0729	6.7966	5.8846	6.4987	6.1201	5.5486	6.5433	6.0408	5.5879	6.8746	8.6633	8.643	9.674	5.9473	9.7054	9.5075	5.779	4.7559	4.7595	6.2758	4.4296	4.9221	5.9847	6.0337	5.9032		826	55.5732	51.7061	53.2959	52.9563	51.9345	51.8315	52.292	58.0359	54.9347	57.5587	57.0282	58.3388	56.5584	57.7306
827	4.8427	4.0005	4.1087	3.7513	3.3683	3.3594	3.4131	4.6818	3.0514	6.7518	5.8317	6.5466	6.1118	5.5371	6.514	6.1245	5.6588	6.9181	8.6521	8.6586	9.7235	5.8756	9.7478	9.479	5.8608	4.7857	4.7749	6.335	4.4746	4.9278	5.992	6.0278	5.9218		827	55.6871	51.7728	53.2801	52.9749	51.9127	51.9167	52.2827	58.0592	54.8993	57.7015	57.0023	58.1987	56.4516	57.7646
828	4.7484	3.9922	4.1027	3.7828	3.3569	3.3688	3.4334	4.6393	3.0704	6.7744	5.8937	6.5131	6.0815	5.5953	6.5305	6.1385	5.6233	6.9672	8.609	8.646	9.6887	5.8742	9.6924	9.5063	5.8381	4.7053	4.7497	6.3448	4.4583	4.945	5.9071	6.0264	5.998		828	55.4907	51.8813	53.2595	52.9614	51.9332	51.7915	52.3985	57.874	54.9652	57.6754	57.1246	58.2882	56.5076	57.7257
829	4.7377	3.9213	4.0835	3.7766	3.3396	3.3663	3.4275	4.6337	3.08	6.8084	5.8745	6.463	6.0781	5.604	6.45	6.2249	5.6755	7.0546	8.5846	8.6488	9.6994	5.9173	9.6515	9.5053	5.8044	4.7479	4.7522	6.3255	4.4575	4.9438	5.9531	6.0563	5.984		829	55.5897	51.9852	53.2181	52.975	51.9258	51.891	52.3205	58.0439	54.8984	57.5346	57.0157	58.1825	56.5602	57.8966
830	4.787	3.9167	4.1268	3.7799	3.3586	3.4083	3.4681	4.6127	3.0665	6.7877	5.8369	6.5127	6.1208	5.564	6.473	6.2001	5.6183	6.9522	8.5294	8.702	9.6937	5.9126	9.6843	9.5016	5.8234	4.7561	4.7052	6.2689	4.4933	4.9731	5.918	6.035	5.8693		830	55.5341	51.8829	53.1995	53.037	51.8907	51.8044	52.1278	57.9903	54.8724	57.5352	56.9724	58.1622	56.5753	57.9737
831	4.7666	3.9858	4.1434	3.8552	3.3315	3.4168	3.4926	4.6125	3.0689	6.7467	5.8125	6.5297	6.107	5.5918	6.447	6.255	5.6781	6.9691	8.5341	8.7205	9.683	5.9006	9.725	9.5008	5.8282	4.7506	4.6769	6.3139	4.3979	4.9818	5.9341	6.0721	5.9025		831	55.3293	51.6363	53.3917	53.1341	51.8987	51.7196	52.1439	57.8174	54.7159	57.6128	56.7835	58.2683	56.6364	57.9409
832	4.7271	3.9547	4.1721	3.8785	3.312	3.4302	3.4757	4.5728	3.1184	6.735	5.8571	6.5546	6.0765	5.6313	6.4326	6.2849	5.6389	6.9469	8.5594	8.6367	9.6723	5.9874	9.6789	9.5241	5.8279	4.7651	4.6329	6.3091	4.4682	5.0093	5.9247	6.077	5.8784		832	55.3711	51.6132	53.418	53.3492	51.9519	51.7175	52.054	57.6244	54.9706	57.6261	56.8212	58.2952	56.4261	57.9393
833	4.789	3.968	4.1822	3.8587	3.3611	3.4237	3.5041	4.5865	3.1263	6.6956	5.8509	6.582	6.0499	5.682	6.4104	6.3351	5.7351	6.9549	8.5041	8.6418	9.6343	5.9511	9.6714	9.4839	5.8924	4.6975	4.6708	6.2985	4.4432	5.0685	5.8987	6.0464	5.8584		833	55.4799	51.8513	53.382	53.2599	51.8543	51.7713	52.2094	57.7176	54.8216	57.2896	56.8188	58.3359	56.5026	57.8335
834	4.7473	4.0183	4.1985	3.8281	3.3262	3.3915	3.4924	4.6154	3.1037	6.6723	5.899	6.6382	6.0894	5.6921	6.4271	6.3814	5.7157	6.9214	8.4566	8.639	9.6439	6.0302	9.6492	9.5219	5.8659	4.6539	4.7171	6.25	4.4699	5.083	5.9782	6.0041	5.8089		834	55.4319	51.8762	53.415	52.9952	51.8598	51.799	52.3247	57.7516	54.65	57.3882	56.7957	58.2832	56.391	57.54
835	4.6827	4.075	4.1505	3.8197	3.3477	3.4226	3.4805	4.5851	3.1227	6.6277	5.9197	6.6567	6.0493	5.6635	6.454	6.4598	5.7603	6.8959	8.4694	8.7167	9.6375	6.0362	9.6888	9.569	5.8801	4.678	4.7227	6.2949	4.4728	5.0955	5.9519	5.9711	5.8157		835	55.2935	51.9273	53.2745	53.1385	51.9202	51.7609	52.2981	57.7151	54.8023	57.5329	56.7755	58.2673	56.33	57.5512
836	4.6954	4.0642	4.1279	3.818	3.3156	3.4015	3.4295	4.631	3.1872	6.7036	5.8841	6.7111	6.0822	5.6534	6.4745	6.4992	5.7448	6.8905	8.4519	8.6854	9.6365	6.0603	9.6346	9.5879	5.83	4.7163	4.7232	6.2955	4.4663	5.1544	6.0011	5.9652	5.8873		836	55.3088	51.7791	53.1379	53.127	51.9321	51.6416	52.2213	57.8124	54.7953	57.496	56.7802	58.2206	56.4722	57.6184
837	4.7227	3.9851	4.1571	3.7668	3.3635	3.3714	3.4729	4.6988	3.1647	6.7326	5.8503	6.7035	6.0369	5.6675	6.4475	6.4719	5.7476	6.8748	8.4821	8.7195	9.6354	6.1288	9.6082	9.604	5.7495	4.7087	4.6989	6.2883	4.4752	5.142	6.0013	5.9752	5.8458		837	55.4009	51.8458	53.379	52.9987	51.8831	51.8263	52.281	57.9078	54.8188	57.586	56.8139	58.2748	56.3675	57.5349
838	4.7126	3.9598	4.1212	3.7602	3.3583	3.387	3.4669	4.7571	3.2028	6.7824	5.9064	6.6967	6.0408	5.741	6.4	6.5427	5.7544	6.8183	8.4404	8.6975	9.6295	6.0511	9.5931	9.6103	5.7828	4.7108	4.7112	6.2899	4.4861	5.1466	5.9771	5.9803	5.8212		838	55.3192	51.7321	53.2542	53.0996	51.8327	51.8792	52.2297	57.9913	54.783	57.6275	56.7988	58.3163	56.4419	57.559
839	4.7033	3.9742	4.0965	3.8055	3.3857	3.4142	3.4217	4.7504	3.1631	6.8049	5.9051	6.655	6.0808	5.6464	6.4438	6.4882	5.75	6.8222	8.4474	8.6617	9.721	6.1025	9.5836	9.6939	5.696	4.763	4.7337	6.2585	4.4771	5.136	5.9938	5.9864	5.8089		839	55.2644	51.8054	53.3419	53.0437	51.7974	51.8665	52.2021	57.9606	54.7209	57.49	56.7793	58.1949	56.4501	57.5972
840	4.7028	4.0434	4.1538	3.7714	3.3342	3.4235	3.4303	4.7694	3.1713	6.7956	5.8953	6.6236	6.0934	5.6292	6.425	6.4521	5.6805	6.8084	8.4829	8.6981	9.6855	6.1594	9.5767	9.6669	5.6759	4.696	4.7657	6.2131	4.4691	5.1523	6.0157	5.9509	5.8231		840	55.3086	51.7574	53.4119	52.9177	51.7321	52.1166	52.2511	58.0945	54.6562	57.5206	56.8374	58.3222	56.4686	57.7708
841	4.7076	3.9988	4.1507	3.7851	3.3837	3.4317	3.4092	4.7708	3.2181	6.7717	5.9324	6.6245	6.1133	5.6085	6.4747	6.4775	5.7377	6.8017	8.3859	8.7108	9.6987	6.1498	9.6391	9.6832	5.6814	4.7903	4.7812	6.2419	4.4314	5.1679	6.0355	5.9611	5.7958		841	55.2405	51.8964	53.3168	52.899	51.6034	51.9142	52.2306	58.0021	54.8597	57.4824	56.9737	58.4573	56.4871	57.8027
842	4.7368	3.9862	4.2006	3.7225	3.3498	3.4227	3.4325	4.7261	3.1926	6.7487	5.971	6.599	6.1063	5.5356	6.4136	6.467	5.747	6.787	8.3942	8.7014	9.6669	6.1853	9.6779	9.7656	5.7281	4.7359	4.7535	6.2295	4.4873	5.1932	6.0354	5.9403	5.7106		842	55.2782	51.9535	53.2532	52.8586	51.55	52.051	52.2782	57.8863	54.8537	57.2927	57.0192	58.4655	56.435	57.7871
843	4.7412	3.9301	4.206	3.7493	3.3414	3.4512	3.4696	4.6897	3.1675	6.7348	5.9589	6.6315	6.1689	5.5762	6.4538	6.4277	5.771	6.8	8.3937	8.7045	9.6235	6.2272	9.689	9.7493	5.774	4.7174	4.744	6.1778	4.4832	5.2065	5.9757	5.9704	5.7558		843	55.1581	51.8433	53.234	52.967	51.5351	51.8629	52.282	57.842	54.8025	57.3942	57.1454	58.3851	56.3242	57.8144
844	4.8269	3.9262	4.1472	3.7487	3.3711	3.438	3.4244	4.642	3.1581	6.7595	5.9839	6.6269	6.1813	5.6303	6.4007	6.4084	5.7616	6.7231	8.4185	8.7575	9.5915	6.1743	9.6632	9.7671	5.8162	4.7021	4.7567	6.1514	4.4669	5.2314	6.004	5.9252	5.8332		844	55.2502	51.8353	53.3825	52.9123	51.74	51.8526	52.1995	57.6226	54.7955	57.3045	57.128	58.3358	56.2972	57.9725
845	4.7816	3.98	4.1955	3.7706	3.3571	3.4811	3.391	4.6435	3.1588	6.7972	6.0375	6.582	6.134	5.6173	6.3876	6.4753	5.7375	6.7531	8.4542	8.8245	9.6037	6.1341	9.6973	9.7626	5.8178	4.6839	4.7391	6.1732	4.5023	5.2514	6.0231	5.8853	5.8047		845	55.2877	51.7064	53.2797	52.9643	51.5917	51.8873	52.2389	57.6944	54.7585	57.3383	57.1673	58.3637	56.2873	57.914
846	4.7613	3.9605	4.1009	3.7713	3.3765	3.4231	3.4286	4.6464	3.1784	6.8346	6.0251	6.6137	6.1866	5.7032	6.4121	6.4834	5.7716	6.7645	8.4637	8.8441	9.6508	6.1111	9.6161	9.8139	5.7959	4.6884	4.7501	6.1658	4.4405	5.2145	6.0238	5.8355	5.8631		846	55.1586	51.672	53.3998	52.9401	51.5667	51.9497	52.3671	57.5539	54.675	57.3775	57.2361	58.3946	56.1984	57.6344
847	4.7886	3.9577	4.1294	3.7954	3.3632	3.4186	3.4631	4.6452	3.3049	6.8328	6.1105	6.5512	6.1806	5.7002	6.435	6.4411	5.8458	6.7286	8.455	8.8174	9.6471	6.0502	9.6167	9.8146	5.7853	4.6772	4.8413	6.1576	4.5042	5.1826	6.0003	5.9391	5.9029		847	55.2991	51.823	53.0491	52.9756	51.6723	51.9534	52.21	57.5345	54.6969	57.2487	57.1828	58.3018	56.2402	57.5756
848	4.7066	3.9578	4.1412	3.7651	3.3987	3.4126	3.461	4.7173	3.2706	6.8408	6.1352	6.5817	6.1447	5.6977	6.3751	6.4617	5.843	6.6999	8.4905	8.8589	9.592	6.0985	9.6839	9.8049	5.809	4.7195	4.8461	6.215	4.5403	5.2601	6.0012	5.9002	5.9002		848	55.1824	51.6886	53.3551	52.9123	51.6448	51.8867	52.0858	57.6893	54.74	57.3683	57.3488	58.3381	56.3536	57.7068
849	4.7028	3.9873	4.0678	3.7476	3.3853	3.4473	3.4384	4.6763	3.2422	6.8685	6.1193	6.5358	6.1163	5.689	6.3612	6.4594	5.8258	6.7483	8.417	8.8835	9.5925	6.1077	9.6767	9.7892	5.766	4.708	4.8106	6.1631	4.5564	5.298	6.0296	5.871	5.9581		849	55.2918	51.9242	53.3348	52.8245	51.8095	51.8284	52.3086	57.663	54.8708	57.3658	57.2302	58.3915	56.3952	57.6677
850	4.7173	3.9663	4.0652	3.7651	3.3964	3.4612	3.4831	4.7163	3.2395	6.9132	6.1068	6.5666	6.2429	5.6856	6.377	6.4886	5.8142	6.6908	8.4799	8.8758	9.6026	6.1539	9.6633	9.8657	5.7381	4.703	4.7572	6.123	4.454	5.227	5.9743	5.8353	5.8981		850	55.3314	51.8097	53.3689	52.8689	51.7945	51.8405	52.3173	57.7581	54.8954	57.1886	57.1126	58.4304	56.4118	57.6413
851	4.6848	4.0073	4.0888	3.7737	3.3901	3.4617	3.4569	4.7636	3.214	6.8832	6.1098	6.545	6.1892	5.695	6.4269	6.4706	5.8029	6.7214	8.4747	8.8859	9.671	6.2016	9.6791	9.8661	5.6754	4.7595	4.7616	6.1507	4.4973	5.2344	6.0142	5.7665	5.8556		851	55.3821	51.8745	53.5774	52.8424	51.7754	51.7158	52.2704	57.9087	54.9382	57.2932	57.0863	58.5797	56.4374	57.8284
852	4.6833	4.0032	4.1241	3.7717	3.3556	3.5058	3.4231	4.8078	3.2342	6.8684	6.1577	6.5298	6.1626	5.697	6.4011	6.4446	5.8285	6.7087	8.5214	8.9163	9.6183	6.1265	9.6487	9.8454	5.6947	4.6759	4.8243	6.17	4.4543	5.2667	6.0344	5.7798	5.8093		852	55.3514	51.8687	53.3313	52.7347	51.8148	51.8802	52.374	58.1209	55.1251	57.3866	57.1088	58.4472	56.6633	57.8366
853	4.6633	4.0626	4.1157	3.7785	3.3524	3.4891	3.4639	4.8152	3.2085	6.9132	6.1398	6.5752	6.21	5.6989	6.4342	6.4468	5.8671	6.731	8.6235	8.9449	9.6366	6.1297	9.6587	9.8679	5.7046	4.7361	4.8332	6.1289	4.4666	5.25	6.0597	5.7629	5.7856		853	55.3571	51.9551	53.2568	52.8634	51.7086	51.6938	52.3547	58.2513	54.8918	57.3894	57.1983	58.4398	56.6985	57.8065
854	4.6915	4.0391	4.0538	3.7933	3.3704	3.5168	3.4375	4.7252	3.2409	6.9071	6.1705	6.5546	6.2058	5.7039	6.4593	6.4604	5.8309	6.7372	8.581	8.9542	9.6484	6.1933	9.6773	9.8812	5.726	4.7128	4.7747	6.0656	4.4588	5.2308	6.0263	5.8555	5.7922		854	55.3893	51.9371	53.2678	52.9687	51.4988	51.7805	52.2685	58.0033	54.8638	57.4281	57.275	58.2653	56.8333	57.6953
855	4.7233	4.0251	4.0754	3.8053	3.3737	3.4696	3.3723	4.7458	3.2031	6.9149	6.1742	6.5548	6.2183	5.7364	6.4922	6.4468	5.7773	6.7512	8.6018	8.9736	9.6845	6.2017	9.6926	9.9187	5.7018	4.6768	4.7432	6.1018	4.4089	5.2272	6.0465	5.9242	5.8131		855	55.4364	52.1443	53.3427	53.0458	51.484	51.6148	52.1911	57.9138	54.9111	57.5113	57.2399	58.3142	56.7289	57.7223
856	4.785	4.0223	4.0738	3.7899	3.3553	3.4627	3.4286	4.6888	3.2286	6.9136	6.1568	6.5193	6.1646	5.7789	6.4918	6.4642	5.8298	6.8763	8.6435	9.0321	9.6023	6.1373	9.7086	9.9297	5.6058	4.6818	4.8106	6.0428	4.3938	5.2067	6.0755	5.8292	5.8049		856	55.614	52.0888	53.2978	53.0946	51.4053	51.8444	51.9552	57.8511	54.9063	57.4775	57.2265	58.3089	56.7749	57.6804
857	4.7171	4.0248	4.1343	3.7033	3.343	3.4724	3.4875	4.6677	3.272	6.9245	6.1878	6.4922	6.2061	5.8162	6.5011	6.4502	5.8171	6.9047	8.6423	9.0431	9.6352	6.1632	9.7315	9.9225	5.5996	4.692	4.7548	6.0509	4.4855	5.2081	6.112	5.8648	5.8445		857	55.6217	52.0767	53.3631	53.0128	51.3511	51.9162	51.9572	57.894	54.871	57.3473	57.188	58.4212	56.7453	57.7474
858	4.7136	3.9789	4.077	3.7372	3.3577	3.4659	3.4936	4.6367	3.2644	6.8708	6.1282	6.5199	6.1707	5.7307	6.5639	6.4414	5.819	6.828	8.676	9.0379	9.6174	6.1634	9.6808	9.8546	5.6042	4.7129	4.7471	6.0247	4.5157	5.2286	6.1381	5.8649	5.8791		858	55.6877	52.0739	53.1354	52.9629	51.317	51.8432	52.0527	57.8518	54.8001	57.2169	57.2788	58.4233	56.6698	57.6397
859	4.7485	4.0325	4.1178	3.8254	3.3742	3.4958	3.4835	4.717	3.2579	6.9	6.1002	6.517	6.2126	5.7178	6.5305	6.4189	5.8261	6.858	8.7068	9.0144	9.6577	6.1524	9.7546	9.8873	5.6257	4.7512	4.7636	6.1045	4.5608	5.2379	6.1726	5.9332	5.8206		859	55.7372	52.0137	53.0434	52.9733	51.3369	51.8844	52.1909	57.9347	54.846	57.2852	57.1642	58.4327	56.5482	57.4771
860	4.7699	4.038	4.1031	3.692	3.3523	3.5011	3.4993	4.6675	3.275	6.8453	6.1511	6.4878	6.2147	5.7335	6.492	6.423	5.7907	6.8429	8.7028	9.0209	9.6491	6.1771	9.8404	9.9427	5.7076	4.7569	4.7567	6.1255	4.5821	5.3119	6.1906	5.9562	5.7627		860	55.7627	52.0623	53.2317	52.9245	51.2278	51.9829	52.1148	57.7532	54.7294	57.3739	57.2501	58.4759	56.6477	57.611
861	4.7864	3.9955	4.1002	3.7714	3.3161	3.4505	3.4396	4.7042	3.2432	6.798	6.2008	6.4933	6.2062	5.6675	6.5014	6.4163	5.7792	6.8698	8.6646	9.0014	9.6478	6.2357	9.7881	9.9803	5.686	4.7069	4.7325	6.1289	4.5609	5.2626	6.2545	5.8501	5.8055		861	55.8262	52.0129	53.1008	52.9306	51.3069	52.2424	52.0988	57.9465	54.5679	57.4179	57.2183	58.4664	56.7405	57.6866
862	4.7698	3.9416	4.0926	3.7484	3.3058	3.4556	3.4389	4.7409	3.287	6.776	6.2725	6.5244	6.198	5.7152	6.4458	6.4547	5.786	6.9679	8.7624	9.0404	9.623	6.223	9.7854	9.9682	5.7048	4.7125	4.747	6.1356	4.55	5.2467	6.22	5.8723	5.8227		862	55.7271	51.8247	53.1367	52.8651	51.3319	51.9934	52.0884	58.1169	54.5658	57.4662	57.2778	58.4069	56.7526	57.6549
863	4.7694	3.9315	4.1299	3.7009	3.3004	3.5011	3.4276	4.8598	3.2949	6.8056	6.2692	6.5204	6.1933	5.7242	6.4719	6.4532	5.8436	6.9526	8.7363	9.0721	9.5801	6.2717	9.7626	9.9837	5.7201	4.756	4.7524	6.1234	4.5163	5.2694	6.2496	5.923	5.8501		863	55.62	51.8121	53.286	52.9808	51.3527	52.0611	52.1192	58.2308	54.6844	57.4807	57.3064	58.4372	56.757	57.4986
864	4.7505	3.9295	4.1306	3.7081	3.3317	3.5506	3.4284	4.8563	3.318	6.8103	6.2545	6.5317	6.1952	5.7523	6.4303	6.4398	5.8122	6.9514	8.7252	9.1095	9.557	6.2239	9.7967	10.0003	5.7031	4.7797	4.7516	6.248	4.4552	5.2867	6.1913	5.8666	5.8773		864	55.6425	51.7343	53.2427	52.957	51.444	51.956	52.0569	58.2725	54.7957	57.4718	57.3019	58.4804	56.7577	57.5009
865	4.6994	3.8811	4.1171	3.7513	3.335	3.5048	3.4526	4.8267	3.3296	6.7895	6.3109	6.518	6.2398	5.8061	6.5117	6.3697	5.8198	6.9979	8.7443	9.1227	9.5677	6.3048	9.7734	10.0065	5.629	4.8144	4.7607	6.2269	4.4566	5.2653	6.2353	5.8726	5.8084		865	55.5714	51.8227	53.1419	53.0428	51.3334	51.8099	52.0814	58.165	54.8718	57.3787	57.3677	58.4713	56.6728	57.4213
866	4.7623	3.9095	4.059	3.7562	3.3285	3.4281	3.5294	4.819	3.3284	6.8462	6.3212	6.517	6.2674	5.7761	6.519	6.4434	5.8313	6.9597	8.8189	9.1285	9.6026	6.3136	9.7491	10.0447	5.5709	4.7916	4.7603	6.2635	4.4285	5.2767	6.2694	5.8997	5.8031		866	55.6307	51.7774	53.0169	52.9474	51.2091	51.6885	52.1309	58.1494	54.6887	57.4206	57.3568	58.3898	56.6587	57.6777
867	4.7748	3.9094	4.0693	3.7325	3.3239	3.459	3.4864	4.8275	3.3424	6.8119	6.2923	6.4564	6.2989	5.7269	6.4855	6.4261	5.8477	6.971	8.7538	9.1011	9.5725	6.3303	9.7484	10.0188	5.5623	4.7869	4.7925	6.159	4.4462	5.3037	6.2638	5.9213	5.8408		867	55.5599	51.768	53.0918	52.8553	51.2474	51.72	52.1632	58.2297	54.9326	57.4725	57.2376	58.5705	56.5287	57.4984
868	4.7602	3.9286	4.1183	3.759	3.3392	3.4875	3.497	4.8802	3.366	6.8278	6.2819	6.5205	6.305	5.7283	6.4535	6.4038	5.8646	6.9518	8.7579	9.0858	9.5944	6.3176	9.76	10.0484	5.533	4.7991	4.7678	6.1757	4.4047	5.2815	6.2254	5.9998	5.8911		868	55.4491	51.8889	53.0587	53.0648	51.166	51.8497	52.3986	58.2165	55.0481	57.5	57.2828	58.5895	56.608	57.645
869	4.7248	3.8734	4.1445	3.7297	3.3198	3.507	3.492	4.8594	3.3144	6.8211	6.2621	6.4684	6.2952	5.747	6.4322	6.3454	5.8728	6.9859	8.7618	9.0966	9.6101	6.2975	9.7693	10.0477	5.576	4.7821	4.8141	6.2088	4.3976	5.2313	6.1544	5.9999	5.8208		869	55.4501	51.9034	53.1348	53.0024	51.454	51.9042	52.2994	58.2006	54.9641	57.5779	57.2017	58.6262	56.4875	57.7564
870	4.7455	3.9039	4.1319	3.7066	3.3188	3.5082	3.4459	4.9604	3.3706	6.7458	6.266	6.4457	6.2841	5.7655	6.4453	6.3123	5.8491	6.9454	8.7513	9.1116	9.6177	6.3812	9.7758	10.0556	5.5771	4.7828	4.7688	6.2299	4.4379	5.208	6.1084	6.0091	5.8692		870	55.4385	52.0974	53.392	52.8492	51.4973	51.9521	52.3729	58.257	54.9193	57.5561	57.2042	58.5616	56.5471	57.575
871	4.6748	3.9252	4.1363	3.7338	3.3274	3.5283	3.4643	4.9148	3.2869	6.7615	6.3238	6.4498	6.2958	5.7927	6.4363	6.3176	5.8507	6.8587	8.7576	9.0452	9.6491	6.3967	9.7808	10.1101	5.4895	4.7914	4.7639	6.1689	4.435	5.1991	6.1048	6.0054	5.9041		871	55.4899	51.976	53.3082	53.0865	51.3425	51.9479	52.3265	58.2626	54.8996	57.4539	57.329	58.5186	56.6581	57.6199
872	4.6264	3.9833	4.1009	3.7379	3.34	3.5286	3.4471	5.0008	3.3126	6.742	6.3462	6.4955	6.3351	5.8272	6.4371	6.2891	5.8234	6.8893	8.7294	9.0242	9.6489	6.3703	9.783	10.0988	5.544	4.8369	4.7817	6.1579	4.4802	5.2937	6.0653	5.9902	5.897		872	55.4522	52.0954	53.3417	52.9577	51.1088	51.9582	52.3248	58.442	55.0289	57.3047	57.3465	58.4678	56.582	57.5569
873	4.5821	3.9754	4.1275	3.6602	3.2897	3.5007	3.4419	5.003	3.3652	6.7438	6.4166	6.4901	6.2866	5.8484	6.5222	6.2894	5.8223	6.8445	8.7341	8.98	9.6461	6.3808	9.8075	10.1253	5.6164	4.8166	4.8414	6.0962	4.4933	5.2909	6.1066	6.0265	5.885		873	55.3828	52.1042	53.2264	52.8288	51.2227	51.9656	52.2716	58.3482	55.0802	57.3338	57.4382	58.428	56.5692	57.5656
874	4.5621	3.9642	4.1032	3.6557	3.3299	3.5121	3.4834	5.0405	3.2979	6.7361	6.3691	6.4361	6.2843	5.8563	6.5915	6.2597	5.7684	6.9115	8.7662	9.0533	9.6603	6.3434	9.7787	10.1674	5.5334	4.8257	4.7773	6.021	4.4962	5.2507	6.1402	6.0013	5.9227		874	55.2911	52.066	53.1854	52.8577	51.2878	51.8943	52.371	58.4237	54.9761	57.4444	57.3121	58.3533	56.6008	57.4665
875	4.6045	3.9404	4.0973	3.6065	3.3391	3.5121	3.4776	5.032	3.2255	6.7871	6.3363	6.4696	6.2983	5.8603	6.5172	6.224	5.763	6.8747	8.7803	9.069	9.7133	6.3848	9.7538	10.158	5.5353	4.7962	4.7556	6.0715	4.5325	5.2839	6.19	5.9667	5.9236		875	55.2354	52.1511	53.3368	52.922	51.2458	51.6633	52.4054	58.4251	54.7881	57.3307	57.1885	58.4397	56.608	57.5337
876	4.6798	3.8865	4.0843	3.5331	3.3928	3.5021	3.5175	5.0051	3.1982	6.7654	6.2859	6.416	6.2393	5.8695	6.4944	6.3203	5.7833	6.8171	8.7965	9.0597	9.7011	6.4566	9.7574	10.1765	5.5823	4.7786	4.7535	6.06	4.5538	5.2576	6.2478	6.0708	5.9427		876	55.2737	52.069	53.3004	52.9279	51.222	51.6177	52.4028	58.3662	54.9423	57.4648	57.1238	58.4962	56.5294	57.5993
877	4.6387	3.9024	4.1039	3.4929	3.3418	3.4747	3.5101	5.0293	3.2812	6.7163	6.267	6.3505	6.2681	5.9224	6.5278	6.3102	5.7455	6.8027	8.8251	9.1042	9.7036	6.4315	9.7413	10.1698	5.601	4.7782	4.7446	6.0676	4.5745	5.2513	6.2492	6.0537	5.918		877	55.3353	52.0712	53.335	52.7387	51.4199	51.6551	52.6187	58.3407	55.0213	57.4781	57.1837	58.4727	56.6451	57.678
878	4.5823	3.7655	4.0173	3.5814	3.3481	3.5419	3.4991	5.0203	3.2383	6.7021	6.304	6.3837	6.2814	5.882	6.5158	6.2488	5.7953	6.8206	8.8156	9.1391	9.7391	6.3891	9.7517	10.2361	5.593	4.7333	4.7783	6.0552	4.5449	5.2086	6.3276	6.0633	5.9661		878	55.1413	51.9916	53.408	52.7043	51.3549	51.7999	52.4807	58.3534	54.9095	57.4679	57.1286	58.5013	56.7092	57.7393
879	4.6346	3.8403	4.0265	3.588	3.3291	3.5255	3.5486	5.0131	3.2022	6.7668	6.321	6.376	6.2762	5.9058	6.4842	6.2444	5.7823	6.8216	8.7623	9.1338	9.7333	6.3558	9.7199	10.2114	5.677	4.7531	4.8179	6.0419	4.4954	5.2005	6.3503	6.0271	5.977		879	55.07	52.0627	53.4237	52.8442	51.3044	51.8032	52.4778	58.4338	55.0334	57.3473	57.1949	58.373	56.6721	57.757
880	4.6262	3.7845	4.0596	3.6185	3.3669	3.5727	3.5767	5.0101	3.279	6.7465	6.2805	6.3703	6.3339	5.9191	6.5215	6.222	5.7989	6.8126	8.7914	9.1373	9.7491	6.4891	9.7306	10.196	5.6993	4.7626	4.7884	6.0231	4.5682	5.217	6.3495	6.0529	6.0137		880	55.1404	51.9793	53.5341	52.8036	51.3153	51.714	52.4366	58.516	55.182	57.3466	57.2362	58.5034	56.6272	57.5535
881	4.6857	3.839	4.0749	3.601	3.3787	3.5313	3.6037	4.9907	3.2417	6.7419	6.3266	6.3491	6.3053	5.9404	6.5481	6.1675	5.7464	6.9043	8.8062	9.1198	9.7476	6.526	9.7888	10.1732	5.7192	4.7202	4.7674	6.0964	4.5462	5.1994	6.3132	6.0256	5.9684		881	55.1854	51.9104	53.415	52.6949	51.2971	51.6222	52.4705	58.5275	54.9884	57.3166	57.1963	58.4191	56.5685	57.7008
882	4.6407	3.8607	3.9652	3.6058	3.3752	3.5582	3.5928	5.0214	3.2467	6.6969	6.3361	6.3094	6.3265	5.9847	6.5049	6.1933	5.7403	6.9004	8.805	9.1051	9.6848	6.5598	9.7555	10.1879	5.7009	4.704	4.7663	6.1244	4.4768	5.2295	6.3286	6.0388	6.0021		882	55.1022	51.7265	53.2452	52.8458	51.4673	51.7212	52.4948	58.4974	55.0357	57.3427	57.2012	58.2991	56.4196	57.7064
883	4.6316	3.8059	3.9707	3.6161	3.372	3.5552	3.6117	5.0356	3.2351	6.7716	6.3976	6.2927	6.3279	5.9932	6.5829	6.1756	5.728	6.9571	8.8313	9.0889	9.6881	6.5854	9.7796	10.1751	5.7153	4.7974	4.7545	6.0737	4.4658	5.2598	6.2937	5.9983	5.8982		883	55.1569	51.6745	53.1589	52.8677	51.4948	51.813	52.5596	58.6296	54.9809	57.3375	57.2752	58.1515	56.3759	57.7457
884	4.6581	3.8087	4.054	3.6317	3.3669	3.5842	3.6471	5.0802	3.2356	6.727	6.3777	6.2492	6.3104	6.001	6.5979	6.1116	5.7427	6.9203	8.8607	9.0655	9.6625	6.5383	9.8479	10.137	5.7171	4.8096	4.7379	6.0995	4.4199	5.2822	6.2268	5.9476	5.9379		884	55.2626	51.7482	53.2245	52.6831	51.608	51.9357	52.6032	58.7397	54.9357	57.3552	57.3286	58.0664	56.4452	57.7422
885	4.7055	3.809	4.1162	3.6855	3.3703	3.5796	3.7017	5.1341	3.2869	6.7842	6.3867	6.2596	6.3276	6.0087	6.6439	6.0973	5.7053	6.9381	8.8267	9.0613	9.6739	6.5289	9.8693	10.1645	5.6715	4.7227	4.7384	6.0875	4.4524	5.2878	6.2112	5.9379	5.9988		885	55.3605	51.6374	53.3425	52.7289	51.6797	52.0164	52.3973	58.9065	55.1559	57.4276	57.3487	58.0966	56.4526	57.729
886	4.7573	3.8392	4.1574	3.6602	3.4051	3.5707	3.6188	5.1433	3.2655	6.818	6.4214	6.2351	6.3634	6.0231	6.6764	6.0862	5.7299	6.8836	8.861	9.0767	9.7527	6.5909	9.8635	10.2137	5.6616	4.8423	4.7016	6.0417	4.3918	5.3277	6.2737	5.9021	5.9385		886	55.4213	51.6534	53.4047	52.7918	51.5463	52.0064	52.4264	58.8817	55.14	57.4836	57.2928	57.9501	56.5667	57.73
887	4.7535	3.8243	4.1532	3.7024	3.3986	3.5773	3.6574	5.1901	3.2351	6.8386	6.3914	6.2455	6.3544	6.0117	6.6938	6.1032	5.6819	6.892	8.7864	9.0531	9.6818	6.5394	9.8248	10.2077	5.6751	4.7991	4.7284	6.0305	4.413	5.2782	6.2632	5.9293	5.9227		887	55.3335	51.6561	53.5154	52.8525	51.4558	52.0704	52.4123	59.0921	55.0042	57.3458	57.3502	57.9802	56.6093	57.7982
888	4.7651	3.8773	4.1286	3.6968	3.349	3.5836	3.6739	5.1129	3.2746	6.8856	6.4385	6.2753	6.3064	6.0223	6.7241	6.0824	5.6645	6.8316	8.8013	9.0954	9.7198	6.5447	9.8214	10.1943	5.6483	4.8598	4.7428	6.105	4.4634	5.2829	6.3036	5.9682	5.9343		888	55.3872	51.6096	53.6313	52.8459	51.6032	52.0285	52.2587	58.8329	55.0264	57.4257	57.3673	58.0648	56.5206	57.6781
889	4.7625	3.83	4.1433	3.6673	3.3894	3.5713	3.6372	5.1624	3.3037	6.8905	6.4359	6.2767	6.3335	6.05	6.7529	6.0942	5.6896	6.7816	8.8094	9.0922	9.7538	6.5808	9.7867	10.1477	5.6718	4.808	4.7475	6.1385	4.4706	5.2667	6.2858	5.9693	5.9497		889	55.4729	51.7207	53.6201	52.7931	51.5043	51.956	52.3504	59.1062	55.0978	57.3469	57.3613	57.9812	56.5145	57.7983
890	4.7637	3.8799	4.0859	3.6744	3.357	3.5548	3.5662	5.1106	3.2912	6.874	6.4729	6.3051	6.3264	6.0522	6.7501	6.0502	5.7178	6.7414	8.8763	9.1329	9.7402	6.5661	9.8141	10.1436	5.621	4.7235	4.6898	6.1307	4.4405	5.2855	6.3477	5.9206	5.9733		890	55.6067	51.6597	53.5129	52.8424	51.6433	52.0451	52.6425	58.9136	55.2223	57.3405	57.2701	57.8283	56.6212	57.7454
891	4.8092	3.8969	4.1195	3.6452	3.3392	3.557	3.532	5.1125	3.315	6.9172	6.4653	6.2872	6.3199	5.9633	6.7684	6.025	5.7246	6.7429	8.8862	9.2144	9.7875	6.5991	9.8865	10.1234	5.6182	4.7737	4.6988	6.1231	4.5332	5.2327	6.4259	5.9734	5.9951		891	55.5061	51.6655	53.6243	52.7677	51.6501	52.1504	52.4683	58.988	55.2763	57.4896	57.3589	57.9541	56.7266	57.6347
892	4.7707	3.9685	4.235	3.6344	3.3826	3.5388	3.583	5.0707	3.3583	6.854	6.4432	6.3514	6.2737	5.9308	6.759	6.0484	5.7344	6.706	8.8587	9.2478	9.7454	6.6116	9.8937	10.1469	5.6716	4.7446	4.6122	6.1108	4.5323	5.1635	6.3678	5.9279	5.9953		892	55.3734	51.5066	53.8773	52.822	51.7032	52.0723	52.3733	58.8523	55.4036	57.381	57.225	57.9931	56.6687	57.6697
893	4.7555	3.963	4.2449	3.6737	3.3811	3.6202	3.6218	5.1634	3.3715	6.8707	6.4709	6.3635	6.3436	6.0172	6.7195	6.0848	5.7075	6.7285	8.8325	9.2666	9.777	6.618	9.8879	10.1279	5.6692	4.7154	4.5417	6.216	4.4994	5.248	6.3478	5.9325	5.95		893	55.362	51.4882	53.8178	52.8274	51.4844	51.9637	52.147	59.038	55.4935	57.4599	57.3352	58.0699	56.4383	57.6719
894	4.7649	3.897	4.2315	3.6279	3.3739	3.623	3.6139	5.2374	3.3743	6.8976	6.4915	6.288	6.2983	6.0493	6.7867	6.0778	5.6744	6.7526	8.7922	9.304	9.754	6.6024	9.9116	10.1103	5.5747	4.6967	4.4948	6.2389	4.549	5.2573	6.3577	5.9623	5.8929		894	55.2567	51.4462	53.8048	52.8882	51.372	51.8997	52.2287	59.1408	55.4853	57.4341	57.2114	58.0171	56.5176	57.6024
895	4.7674	3.9202	4.2779	3.5987	3.3651	3.5769	3.6143	5.2226	3.352	6.926	6.509	6.334	6.3512	6.0465	6.7745	6.1097	5.7284	6.7274	8.7843	9.3229	9.804	6.6525	9.9471	10.0833	5.5975	4.729	4.4779	6.2718	4.5446	5.2377	6.3861	5.8805	5.7936		895	55.5359	51.5361	53.8044	52.8007	51.2419	51.8265	52.5417	59.131	55.355	57.3476	57.2525	58.1378	56.5629	57.6174
896	4.6948	3.8656	4.2544	3.6097	3.3669	3.6027	3.6256	5.1672	3.3876	6.9479	6.602	6.3661	6.3674	6.045	6.7417	6.1334	5.7308	6.7767	8.8162	9.2794	9.8055	6.6483	9.9853	10.0621	5.5963	4.7131	4.5046	6.239	4.5103	5.3296	6.4134	5.9302	5.7838		896	55.4429	51.3813	53.6404	52.7243	51.2834	52.0774	52.532	58.9675	55.4981	57.5376	57.1601	58.1203	56.5512	57.6353
897	4.6697	3.938	4.1583	3.6324	3.3523	3.5795	3.6771	5.1897	3.4753	7.0003	6.5957	6.3635	6.3663	6.0176	6.6965	6.075	5.8004	6.729	8.7709	9.3191	9.8322	6.6516	9.9594	10.0846	5.6681	4.6562	4.5062	6.2757	4.5273	5.2858	6.3882	5.9162	5.8535		897	55.3247	51.4416	53.5632	52.606	51.281	51.9395	52.48	59.0443	55.8044	57.5234	57.2874	58.227	56.4935	57.6206
898	4.7231	3.8608	4.1586	3.6202	3.3504	3.5588	3.6304	5.2098	3.4308	7.0177	6.5147	6.3199	6.2915	6.0402	6.6848	6.0737	5.7981	6.6982	8.7711	9.2882	9.8991	6.6855	9.9264	10.0792	5.6806	4.6036	4.4421	6.3089	4.5757	5.3624	6.4173	5.9487	5.8092		898	55.4352	51.4364	53.722	52.5949	51.223	52.0162	52.2277	59.0017	55.6943	57.6207	57.2881	58.0588	56.4275	57.5207
899	4.7154	3.9217	4.1598	3.6601	3.3684	3.557	3.6024	5.1768	3.488	7.0351	6.526	6.3299	6.336	6.0922	6.6722	6.0394	5.7667	6.7309	8.7949	9.2976	9.9644	6.6901	9.9925	10.0816	5.6516	4.5898	4.4778	6.234	4.5761	5.3955	6.3804	6.0407	5.8233		899	55.3741	51.3866	53.5273	52.8268	51.4541	51.985	52.2419	58.9211	55.6677	57.5542	57.409	58.0331	56.5078	57.5998
900	4.6947	3.9106	4.1556	3.7219	3.3576	3.5398	3.5721	5.2265	3.5055	7.051	6.5448	6.3187	6.356	6.0572	6.6631	6.0888	5.7718	6.719	8.7542	9.2514	9.9899	6.7076	9.938	10.0522	5.6696	4.5083	4.5076	6.2138	4.5437	5.4011	6.3885	5.9802	5.7818		900	55.3472	51.5213	53.4726	52.8907	51.4998	52.02	52.2956	58.8561	55.7247	57.6641	57.3873	58.108	56.5091	57.5928
901	4.6981	3.8888	4.2571	3.7262	3.3475	3.5836	3.5981	5.2847	3.5848	7.0368	6.5301	6.3677	6.3888	6.0576	6.6357	6.0359	5.8454	6.7736	8.7999	9.304	9.9553	6.627	9.8823	10.0559	5.6816	4.4646	4.4283	6.2672	4.4623	5.405	6.4376	5.9444	5.7756		901	55.2808	51.5393	53.4512	52.7938	51.4467	52.0844	52.2113	59.0122	55.9386	57.6417	57.3542	58.0982	56.4343	57.5714
902	4.6647	3.9084	4.2502	3.6953	3.3917	3.5818	3.5954	5.2503	3.5972	7.0655	6.4858	6.3737	6.4491	6.0687	6.6228	6.0042	5.8683	6.7763	8.8219	9.2465	9.9206	6.6262	9.9172	10.136	5.6671	4.5109	4.4096	6.3101	4.4579	5.3962	6.3825	5.9028	5.8435		902	55.184	51.622	53.4469	52.8499	51.5303	52.158	52.2175	59.1006	55.8454	57.6023	57.2895	57.9188	56.5104	57.5335
903	4.7566	3.8951	4.2177	3.7	3.3391	3.5921	3.5137	5.302	3.5976	7.0268	6.4195	6.3452	6.4416	6.0424	6.6898	6.038	5.8886	6.7926	8.8206	9.28	9.8758	6.6255	9.8697	10.1408	5.6893	4.5027	4.3978	6.3372	4.4373	5.4039	6.386	5.9029	5.7615		903	55.2877	51.554	53.3721	52.9526	51.4094	52.128	52.2631	59.2736	55.8175	57.5571	57.0977	57.8749	56.4356	57.4898
904	4.6967	3.8173	4.2109	3.7066	3.3637	3.6206	3.4881	5.2138	3.5228	7.0533	6.4215	6.3431	6.4721	6.0127	6.7028	6.0724	5.882	6.8142	8.7658	9.2804	9.8868	6.6274	9.9115	10.1273	5.7093	4.5459	4.4694	6.3388	4.443	5.3547	6.47	5.9214	5.7515		904	55.2923	51.4868	53.4174	52.9633	51.4204	52.0821	52.2684	59.0595	55.7777	57.7042	57.1336	57.8092	56.5165	57.4626
905	4.7327	3.7868	4.2472	3.7047	3.3639	3.626	3.5307	5.2204	3.5772	7.0743	6.3813	6.403	6.3792	6.0557	6.6537	6.1297	5.8232	6.8122	8.7535	9.3493	9.8701	6.6447	9.9106	10.1726	5.6608	4.5628	4.4336	6.3731	4.4702	5.4222	6.4655	5.8755	5.7911		905	55.2564	51.4721	53.3832	52.9585	51.5395	52.135	52.3244	59.091	55.7579	57.8201	57.2051	57.8152	56.5458	57.5348
906	4.7294	3.7888	4.2402	3.6775	3.4106	3.5986	3.594	5.1823	3.6223	7.0753	6.3093	6.4032	6.4425	6.1216	6.66	6.1173	5.751	6.8105	8.7912	9.3252	9.8579	6.6073	9.8581	10.1595	5.6548	4.5462	4.4154	6.34	4.4522	5.3928	6.4634	5.8327	5.7811		906	55.3265	51.419	53.466	53.0046	51.688	52.0945	52.068	59.0618	55.9476	57.8985	57.1657	57.8232	56.5185	57.5311
907	4.6955	3.751	4.2202	3.7052	3.4238	3.6201	3.5512	5.1277	3.6535	7.0838	6.3584	6.3846	6.3238	6.0674	6.689	6.1583	5.7023	6.7825	8.8458	9.3161	9.9042	6.6296	9.9037	10.1321	5.6765	4.6095	4.4341	6.3349	4.4469	5.3923	6.5068	5.8454	5.7544		907	55.3085	51.3677	53.4978	53.0946	51.8419	52.0185	52.1187	58.9076	56.0203	57.8538	57.1624	57.8549	56.6321	57.5627
908	4.6803	3.8184	4.2843	3.6804	3.4349	3.6272	3.5347	5.1428	3.6789	7.0668	6.3629	6.3634	6.3849	6.07	6.7001	6.1628	5.7074	6.7436	8.8628	9.3845	9.9038	6.6074	9.9324	10.0762	5.6975	4.589	4.5292	6.3072	4.4688	5.368	6.4961	5.8702	5.7834		908	55.4089	51.3728	53.6564	53.0089	51.8227	52.1775	52.2204	58.9517	56.1968	57.8204	57.3183	57.8369	56.5365	57.4571
909	4.6433	3.8173	4.2551	3.6738	3.4427	3.6481	3.5316	5.1901	3.6614	6.999	6.3309	6.3497	6.3834	6.011	6.7008	6.1298	5.709	6.7979	8.8584	9.3692	9.8972	6.5602	9.8704	10.1148	5.6667	4.5849	4.5415	6.3285	4.4721	5.3391	6.5495	5.9113	5.7313		909	55.3286	51.328	53.5416	53.0893	51.9364	52.232	52.2543	59.0212	56.2346	57.7857	57.3193	58.0432	56.519	57.3934
910	4.6038	3.779	4.2723	3.6455	3.477	3.6874	3.5041	5.1992	3.6087	7.0103	6.2941	6.3348	6.3657	5.997	6.6505	6.1776	5.6566	6.8201	8.7974	9.3874	9.8529	6.6078	9.8777	10.1161	5.7417	4.6183	4.5814	6.2871	4.4768	5.2677	6.5812	5.9345	5.7606		910	55.2759	51.5431	53.397	53.3197	51.9253	52.2904	52.3116	58.9213	56.1919	57.7285	57.2891	58.0765	56.5258	57.4498
911	4.6131	3.7933	4.2269	3.6392	3.4396	3.6659	3.5811	5.2461	3.6184	7.0328	6.2868	6.3398	6.3268	6.0314	6.613	6.1947	5.6697	6.8713	8.8905	9.4046	9.8942	6.5321	9.8733	10.0516	5.7212	4.6194	4.594	6.267	4.4913	5.3314	6.6133	5.9323	5.8025		911	55.2242	51.5163	53.3782	53.3208	51.8427	52.2905	52.1378	59.0032	56.153	57.8543	57.2336	58.1322	56.5109	57.323
912	4.5885	3.8267	4.218	3.6226	3.417	3.6711	3.5326	5.1585	3.6232	7.0264	6.2777	6.3279	6.3567	6.0508	6.6236	6.1173	5.6697	6.8513	8.8653	9.3641	9.8994	6.5637	9.8995	10.065	5.7066	4.6652	4.5787	6.2751	4.5077	5.3784	6.618	5.9595	5.8165		912	55.2112	51.545	53.4055	53.1816	51.7186	52.2151	52.1869	58.8684	56.2504	57.8757	57.2464	58.021	56.4853	57.4011
913	4.5358	3.8461	4.2197	3.6168	3.4244	3.6509	3.5447	5.2399	3.6247	7.0532	6.2767	6.3248	6.2813	6.03	6.589	6.1373	5.6596	6.7977	8.8562	9.3718	9.9064	6.5534	9.9049	10.0539	5.7316	4.7043	4.5664	6.2718	4.5468	5.3234	6.6393	5.9709	5.8507		913	55.075	51.5249	53.6228	53.1718	51.6504	52.3009	52.1275	59.0709	56.1388	57.8046	57.1653	57.9313	56.5681	57.4681
914	4.6032	3.8385	4.2425	3.7077	3.3918	3.6562	3.5106	5.1856	3.6332	7.0689	6.2782	6.3363	6.2582	6.0446	6.6168	6.1525	5.5914	6.8299	8.8239	9.3852	9.9021	6.5035	9.9225	10.0849	5.7552	4.6589	4.5953	6.2388	4.5525	5.3563	6.6746	5.9292	5.8687		914	55.0838	51.6425	53.5119	53.3286	51.4806	52.1849	52.2783	58.9478	56.1555	57.7515	57.2242	57.8954	56.494	57.5041
915	4.6113	3.768	4.2341	3.679	3.419	3.629	3.5129	5.1214	3.73	7.0649	6.326	6.3658	6.3376	5.9949	6.57	6.1727	5.6885	6.8948	8.8797	9.4009	9.8926	6.6368	9.9509	10.089	5.724	4.5217	4.6282	6.2907	4.5542	5.3537	6.6526	5.9534	5.8665		915	55.1792	51.7814	53.4767	53.1849	51.5122	52.152	52.0788	58.9612	56.4155	57.7328	57.258	57.9234	56.4758	57.4265
916	4.5782	3.7484	4.1669	3.7438	3.4261	3.6193	3.5205	5.0535	3.7204	7.0695	6.3299	6.3682	6.3072	5.9944	6.513	6.2128	5.692	6.96	8.8836	9.4004	9.9269	6.6596	9.9369	10.0684	5.7023	4.531	4.5816	6.207	4.6033	5.3356	6.6929	5.9632	5.851		916	55.1883	51.7922	53.4488	53.3288	51.3928	52.232	52.2195	58.8764	56.2443	57.8223	57.2084	57.8206	56.3885	57.6284
917	4.5287	3.7745	4.2539	3.7289	3.4163	3.6213	3.5431	5.1506	3.6638	7.0382	6.3403	6.3768	6.3772	5.9874	6.5014	6.2497	5.7316	6.972	8.9449	9.4181	9.9515	6.5646	9.885	10.0557	5.7422	4.578	4.6051	6.2176	4.592	5.37	6.6691	5.9837	5.8109		917	55.0313	51.6014	53.4058	53.2167	51.4566	52.2325	52.1504	59.0204	56.1625	57.8228	57.2956	57.8068	56.349	57.5298
918	4.5412	3.7531	4.207	3.8392	3.4544	3.6426	3.5671	5.1393	3.6526	7.0162	6.3727	6.4043	6.3999	6.0145	6.4718	6.2258	5.6656	6.9324	9.017	9.4522	9.9476	6.5447	9.878	10.0007	5.7142	4.56	4.5512	6.2879	4.5804	5.4105	6.659	5.9921	5.7995		918	55.0096	51.6335	53.3762	53.2808	51.2936	52.1579	52.1938	58.7945	56.1444	57.7963	57.412	57.8892	56.3429	57.5174
919	4.5763	3.7861	4.2689	3.8391	3.4181	3.5563	3.5927	5.166	3.6234	7.0087	6.3207	6.3862	6.4095	6.0594	6.5062	6.305	5.6496	6.9219	9.0321	9.4746	9.9464	6.5901	9.9171	9.979	5.7626	4.5588	4.5015	6.287	4.5666	5.4247	6.6448	5.9423	5.8228		919	55.1897	51.6908	53.4247	53.355	51.3147	52.2888	52.2781	58.9291	55.9792	57.8935	57.2853	57.9443	56.4559	57.6183
920	4.6233	3.762	4.3163	3.8917	3.4599	3.5607	3.5898	5.2024	3.6236	7.0026	6.3264	6.3908	6.4249	6.051	6.4677	6.2666	5.6689	6.8616	9.1058	9.444	9.8614	6.6559	9.9256	10.0011	5.7582	4.5691	4.4595	6.2457	4.5768	5.4994	6.6427	5.9099	5.8116		920	55.0625	51.8235	53.2795	53.5428	51.2972	52.1418	52.0961	59.1427	56.0118	57.8033	57.408	57.9031	56.4461	57.6839
921	4.6	3.7528	4.2839	3.8475	3.4639	3.5386	3.6454	5.1491	3.5853	6.9115	6.3453	6.3548	6.468	5.9995	6.4968	6.2641	5.7129	6.9154	9.1182	9.4129	9.8914	6.6691	9.9523	10.0503	5.8072	4.6178	4.4707	6.2118	4.6691	5.5739	6.659	6.002	5.8253		921	55.1217	51.8375	53.2381	53.3717	51.3395	52.028	51.9671	58.9597	55.9747	57.8015	57.3285	57.9336	56.4188	57.6318
922	4.546	3.7025	4.2737	3.9207	3.4551	3.5184	3.5658	5.1089	3.5394	6.9422	6.3729	6.3773	6.4231	5.9911	6.5605	6.3214	5.7347	6.9385	9.1533	9.4379	9.9012	6.5558	9.9689	10.0295	5.7835	4.6384	4.4725	6.2263	4.6491	5.5931	6.6327	5.9113	5.9107		922	55.0324	51.7537	53.2629	53.4733	51.4511	52.09	52.0153	58.911	55.8788	57.6193	57.3461	58.0778	56.4313	57.6672
923	4.6316	3.6964	4.2145	3.9184	3.4881	3.5584	3.6095	5.0661	3.5283	6.9809	6.4266	6.4445	6.4457	6.0099	6.5999	6.3003	5.7783	6.831	9.0977	9.4221	9.8192	6.5649	9.9433	10.0915	5.7554	4.6701	4.5291	6.1709	4.6761	5.6016	6.5591	5.9863	5.8928		923	55.1315	51.8308	53.2241	53.5257	51.521	52.0016	51.9954	58.8427	55.8659	57.6178	57.326	58.0385	56.4651	57.6844
924	4.6133	3.7522	4.2781	3.9095	3.4563	3.5483	3.5739	5.155	3.5834	7.0364	6.4893	6.4444	6.4979	5.9819	6.5658	6.239	5.7762	6.7922	9.0773	9.3992	9.873	6.5427	9.8897	10.0626	5.7992	4.6999	4.5156	6.1698	4.6975	5.5364	6.5748	6.0221	5.9243		924	55.1965	51.7952	53.1697	53.5419	51.5078	52.119	52.1383	59.1359	56.0777	57.5782	57.2409	57.9211	56.5943	57.5298
925	4.5841	3.7641	4.1505	3.889	3.5083	3.526	3.5819	5.1769	3.5749	6.9827	6.4387	6.4341	6.4936	5.9855	6.5811	6.2582	5.7437	6.7695	9.0781	9.4191	9.9011	6.5662	9.8585	10.0826	5.7697	4.6943	4.5028	6.2337	4.6444	5.5445	6.4755	6.0566	5.9039		925	54.9502	51.8265	53.2111	53.5484	51.3541	52.2282	51.9918	59.1009	56.0156	57.75	57.3054	57.9374	56.5797	57.542
926	4.5723	3.7373	4.132	3.9612	3.5576	3.5263	3.5355	5.1743	3.5985	6.9315	6.4773	6.4268	6.4978	5.9755	6.5885	6.273	5.727	6.7523	9.0908	9.4261	9.8992	6.5797	9.8316	10.1186	5.829	4.7626	4.4277	6.2287	4.6441	5.4823	6.4811	5.9792	5.9254		926	55.0459	51.9119	53.2193	53.5964	51.3341	52.2326	52.0574	59.0231	56.0576	57.8044	57.2743	58.0532	56.5522	57.684
927	4.653	3.708	4.1736	3.9194	3.5182	3.4966	3.5575	5.2149	3.5886	6.909	6.4163	6.4362	6.4434	5.9905	6.545	6.2318	5.7385	6.7928	9.0765	9.4588	9.8773	6.6495	9.7787	10.0651	5.8238	4.7813	4.4819	6.2146	4.6415	5.5313	6.5393	5.9309	5.987		927	55.0991	51.9234	53.1295	53.4977	51.4877	52.2682	52.1561	58.9645	56.0394	57.8139	57.2132	57.9768	56.541	57.5517
928	4.5828	3.7757	4.1993	3.9373	3.5458	3.4972	3.5014	5.2044	3.6498	6.9538	6.4156	6.4123	6.4445	5.9971	6.5519	6.2282	5.7022	6.7927	9.0543	9.496	9.9269	6.6651	9.7613	10.1733	5.8353	4.7376	4.5022	6.2035	4.605	5.5152	6.5163	5.986	5.9774		928	54.9011	51.9824	53.124	53.7765	51.5704	52.2784	52.1048	59.0129	55.9645	57.7869	57.0934	58.0649	56.4839	57.5947
929	4.6267	3.762	4.1539	3.9722	3.5499	3.5345	3.4685	5.2299	3.5785	6.9543	6.4681	6.4627	6.4123	5.9809	6.5999	6.2747	5.7051	6.8261	9.0085	9.5659	9.9251	6.6587	9.781	10.1747	5.8373	4.7603	4.5884	6.1949	4.6023	5.4835	6.471	5.9735	5.9444		929	54.8168	51.8928	53.182	53.6159	51.4835	52.3499	52.2379	59.0137	56.0225	57.82	57.1243	58.0144	56.443	57.4621
930	4.5981	3.6956	4.2407	3.9646	3.5075	3.5654	3.492	5.2086	3.6223	6.9285	6.4366	6.4376	6.3336	5.9464	6.5648	6.2673	5.7164	6.8366	8.9966	9.5619	9.9226	6.6162	9.7719	10.1833	5.7992	4.6984	4.5883	6.2491	4.6055	5.5451	6.451	5.945	5.9076		930	54.907	51.9721	53.4515	53.64	51.4268	52.0944	52.0374	59.0694	55.9466	57.7168	57.1822	58.0439	56.5233	57.5366
931	4.6093	3.696	4.2218	3.8845	3.4288	3.5154	3.4985	5.247	3.6396	6.9123	6.4239	6.4208	6.279	5.9623	6.5382	6.3135	5.7365	6.7977	8.9662	9.605	9.8783	6.654	9.806	10.235	5.7978	4.7303	4.576	6.2244	4.6525	5.5109	6.3901	6.0205	5.9289		931	54.8243	51.8879	53.4544	53.6452	51.6146	52.2041	52.1679	59.1064	55.9554	57.6533	57.0839	57.9869	56.4531	57.5468
932	4.5848	3.6812	4.2471	3.9003	3.4468	3.5374	3.4655	5.2639	3.6075	6.9524	6.3794	6.4023	6.3091	5.9527	6.5276	6.3269	5.7758	6.8476	8.9551	9.6065	9.9087	6.6568	9.7721	10.2539	5.8099	4.6966	4.5587	6.3312	4.6338	5.5414	6.3574	6.0346	5.9128		932	54.7971	51.86	53.4658	53.6656	51.7184	52.1431	52.2339	59.2825	56.015	57.6081	57.1359	57.9539	56.6603	57.6265
933	4.5569	3.647	4.2186	3.9072	3.4676	3.5734	3.4606	5.2861	3.6058	6.9091	6.3642	6.3682	6.3453	5.9716	6.4869	6.3353	5.7938	6.874	8.9931	9.6263	9.9633	6.5975	9.7635	10.3409	5.7576	4.7699	4.5028	6.3347	4.6496	5.5517	6.3583	6.0429	5.9647		933	54.7884	51.8646	53.5798	53.6461	51.872	52.197	52.0553	59.3164	56.0364	57.543	57.1437	58.0465	56.6451	57.6183
934	4.5374	3.6311	4.2113	3.918	3.4723	3.5459	3.4676	5.3013	3.6404	6.9176	6.3567	6.4368	6.411	5.9982	6.4977	6.3821	5.7525	6.8904	8.9516	9.6512	10.0259	6.5877	9.8494	10.2962	5.7456	4.8018	4.5027	6.3433	4.6152	5.5628	6.3067	5.965	5.9558		934	54.7069	51.9006	53.5534	53.6997	51.8283	52.2454	52.3001	59.3793	56.0902	57.6341	57.129	57.9528	56.6861	57.6162
935	4.6004	3.6388	4.2549	3.919	3.4723	3.5225	3.4392	5.2903	3.5745	6.9039	6.4116	6.5233	6.4609	5.9907	6.4698	6.3493	5.7761	6.8854	8.9551	9.7126	10.0263	6.5969	9.8249	10.3756	5.782	4.6935	4.4891	6.4186	4.6809	5.5713	6.3296	5.9787	5.9152		935	54.9061	51.914	53.6571	53.6111	51.7735	52.213	52.2488	59.3036	56.0018	57.6481	57.2282	57.919	56.7362	57.5937
936	4.6045	3.6148	4.3095	3.9168	3.4818	3.4927	3.4712	5.2961	3.6312	6.8963	6.3951	6.521	6.4866	5.9824	6.5226	6.3798	5.8068	6.8717	9.0256	9.7104	10.0131	6.5415	9.8613	10.3457	5.7672	4.714	4.5072	6.4082	4.6842	5.4947	6.325	6.0245	5.9973		936	54.9611	51.9806	53.6701	53.8047	51.9182	52.1493	52.0397	59.2862	55.9946	57.6574	57.1586	57.9081	56.6846	57.6582
937	4.6258	3.7392	4.3345	3.8716	3.4702	3.4367	3.5241	5.2915	3.585	6.931	6.4066	6.5312	6.4226	6.0244	6.5468	6.4009	5.7737	6.8311	9.0334	9.6796	9.9467	6.5105	9.8253	10.389	5.8239	4.7549	4.5139	6.4349	4.6671	5.6055	6.2984	6.0767	5.9907		937	54.92	51.8304	53.6919	53.7024	52.1611	52.1897	52.098	59.341	55.9475	57.683	57.2662	57.9556	56.6758	57.6485
938	4.6168	3.7315	4.3369	3.8531	3.4543	3.4217	3.5214	5.3477	3.6447	6.9586	6.3678	6.5866	6.4208	5.9631	6.5336	6.3404	5.768	6.8574	9.0035	9.6448	9.9261	6.5314	9.8126	10.3479	5.8253	4.7735	4.5026	6.3657	4.6458	5.6065	6.2197	6.1442	6.0131		938	54.959	51.7756	53.749	53.6256	51.9659	52.2986	52.1247	59.3958	55.9175	57.7041	57.2572	57.9831	56.6755	57.5657
939	4.6188	3.7234	4.305	3.7542	3.4647	3.4029	3.5406	5.363	3.5149	6.9754	6.4237	6.5722	6.351	5.9559	6.5798	6.3896	5.7702	6.789	9.06	9.6861	9.9284	6.5411	9.818	10.3318	5.9085	4.8148	4.5052	6.3229	4.6795	5.5418	6.2885	6.1164	6.0106		939	55.0204	51.7854	53.6621	53.4599	51.8099	52.1828	52.0253	59.4256	55.8579	57.6847	57.2	57.9758	56.5946	57.6469
940	4.6296	3.7679	4.2931	3.7559	3.5102	3.4239	3.5014	5.3731	3.5774	6.9485	6.4584	6.5729	6.3321	5.9509	6.5234	6.3206	5.7183	6.7618	9.0589	9.6656	9.9649	6.4982	9.7555	10.3344	5.9049	4.8186	4.5076	6.3346	4.6694	5.5648	6.3092	6.1593	5.9707		940	55.1089	51.8615	53.3865	53.4876	51.893	52.0743	52.1433	59.4454	55.8397	57.6214	57.1371	57.9852	56.6494	57.6791
941	4.6213	3.8299	4.3466	3.7619	3.4879	3.4589	3.5341	5.3294	3.5316	6.9135	6.3888	6.4858	6.3438	6.031	6.4896	6.3423	5.6778	6.786	9.0844	9.641	9.9859	6.5225	9.7232	10.2593	5.9064	4.8332	4.4647	6.3405	4.6985	5.5436	6.2838	6.2442	5.9713		941	55.0601	51.8093	53.5041	53.4423	51.8771	52.062	52.1675	59.3995	55.8071	57.5157	57.2155	57.8869	56.5312	57.7582
942	4.6404	3.8057	4.3328	3.7545	3.494	3.42	3.5078	5.389	3.5469	6.9009	6.3695	6.5171	6.3136	6.0179	6.4695	6.2951	5.7055	6.8446	9.1851	9.6099	10.026	6.5444	9.7753	10.2521	5.8738	4.9063	4.4917	6.3359	4.6753	5.4492	6.2887	6.1368	5.97		942	55.0214	51.7698	53.6035	53.4344	51.8158	52.0481	52.1014	59.4924	55.769	57.4563	57.077	57.9248	56.5902	57.9499
943	4.6139	3.788	4.2984	3.776	3.5378	3.4919	3.4803	5.3917	3.5507	6.8626	6.3834	6.5049	6.3489	6.0643	6.4632	6.3004	5.7088	6.834	9.1356	9.6406	9.9969	6.5002	9.8148	10.2632	5.9305	4.8595	4.503	6.3735	4.6207	5.483	6.2634	6.1771	6.0139		943	54.9838	51.82	53.736	53.3948	51.7143	52.1849	52.1091	59.4577	55.7737	57.4599	57.0675	58.0391	56.5759	57.882
944	4.5673	3.7418	4.271	3.7104	3.5954	3.4628	3.4763	5.4392	3.5076	6.9201	6.4493	6.5332	6.334	6.1001	6.4469	6.3318	5.7451	6.8485	9.1525	9.6611	9.993	6.4955	9.8667	10.2777	5.9261	4.7805	4.5659	6.3312	4.6221	5.4696	6.3413	6.1955	6.0594		944	54.9587	51.7705	53.8949	53.3212	51.7584	52.135	52.2209	59.628	55.6295	57.5389	56.8379	58.1737	56.4792	57.9247
945	4.537	3.7802	4.2867	3.7117	3.5425	3.4411	3.4275	5.4089	3.526	6.9459	6.4529	6.5049	6.3293	6.1054	6.4903	6.3036	5.7422	6.804	9.1091	9.6669	9.9993	6.4892	9.8771	10.2843	5.9219	4.7727	4.5193	6.2889	4.616	5.4982	6.3654	6.2588	5.9948		945	54.9315	51.7599	53.8079	53.3926	51.6816	52.0405	52.2414	59.7192	55.7866	57.5511	56.9948	58.204	56.5869	57.7952
946	4.5226	3.8563	4.2403	3.7197	3.5341	3.4607	3.4423	5.3653	3.5996	6.9963	6.4818	6.6179	6.3495	6.0777	6.5505	6.2631	5.675	6.8033	9.1661	9.6804	9.9329	6.5003	9.8879	10.2475	5.9557	4.8441	4.516	6.2554	4.5777	5.4439	6.3817	6.2565	6.0477		946	54.9778	51.8008	53.6724	53.3975	51.5485	52.1215	52.214	59.5691	55.8156	57.6939	57.0198	58.2144	56.6542	57.8228
947	4.5456	3.8792	4.257	3.6327	3.4824	3.4864	3.4765	5.3587	3.5941	6.9857	6.4719	6.5958	6.323	6.0485	6.4831	6.2255	5.7417	6.7389	9.1997	9.6971	9.9483	6.4649	9.8918	10.2683	5.9347	4.8766	4.4968	6.3337	4.5676	5.4971	6.345	6.2815	6.0462		947	54.8897	51.9351	53.5247	53.3374	51.5311	52.0471	52.2518	59.4912	55.9482	57.6778	57.0137	58.2795	56.4954	57.999
948	4.621	3.8761	4.2652	3.6172	3.5268	3.5152	3.4851	5.4031	3.5574	7.0488	6.5163	6.574	6.3306	6.0041	6.4363	6.2447	5.7248	6.8292	9.1659	9.6712	9.9462	6.5131	9.9314	10.2431	5.9892	4.8723	4.533	6.3414	4.5517	5.4513	6.3332	6.2367	6.0272		948	54.873	51.8463	53.4803	53.3744	51.7477	52.2562	52.1179	59.5253	55.9686	57.4824	57.052	58.2002	56.4324	57.8555
949	4.5738	3.858	4.3132	3.6142	3.5576	3.5317	3.4792	5.4318	3.5868	7.0668	6.4857	6.5541	6.3521	6.0202	6.4731	6.2219	5.7128	6.8116	9.1737	9.6725	9.9122	6.5492	9.9002	10.2328	5.9445	4.8433	4.505	6.3914	4.5464	5.425	6.3622	6.2381	5.9284		949	54.8276	51.9644	53.4031	53.3124	51.4129	52.323	52.327	59.5938	56.0535	57.6308	57.1089	58.1453	56.5097	57.6841
950	4.6246	3.8519	4.2824	3.6251	3.5577	3.5431	3.4345	5.3958	3.5758	7.0899	6.5305	6.5263	6.3148	6.028	6.4856	6.2076	5.7447	6.8606	9.1958	9.6417	9.9202	6.4855	9.9141	10.2999	5.9824	4.8329	4.5537	6.4391	4.5652	5.5104	6.321	6.2221	5.8986		950	54.8824	51.915	53.3222	53.3926	51.5189	52.2947	52.4655	59.5146	56.0389	57.6153	57.0176	58.0301	56.6206	57.7906
951	4.581	3.921	4.2982	3.5874	3.5729	3.5535	3.4164	5.4265	3.6458	7.1084	6.5367	6.5202	6.3449	6.0691	6.4675	6.2862	5.7111	6.9361	9.1319	9.6302	9.9379	6.506	9.9438	10.2261	5.9742	4.9144	4.5314	6.4916	4.5616	5.5801	6.2604	6.2556	5.8679		951	54.8307	51.8606	53.4659	53.2969	51.5484	52.3583	52.4477	59.6792	56.0576	57.7083	57.1477	57.8485	56.5052	57.8572
952	4.695	3.9179	4.3306	3.6095	3.5476	3.5516	3.4333	5.3826	3.6186	7.1176	6.4846	6.542	6.341	5.9962	6.4595	6.2789	5.6988	6.973	9.1403	9.6243	9.9327	6.5509	9.926	10.2424	6.0112	4.8938	4.5244	6.5677	4.544	5.5932	6.2817	6.2431	5.9478		952	54.9493	51.8354	53.3834	53.3988	51.765	52.2954	52.4214	59.6697	55.8978	57.8369	57.0633	57.905	56.5336	57.8193
953	4.6966	3.85	4.2886	3.6031	3.5539	3.5412	3.4048	5.343	3.6013	7.1845	6.5056	6.5096	6.3062	6.0042	6.4368	6.285	5.6718	7.0017	9.1025	9.6512	9.9563	6.5799	9.951	10.2584	6.1144	4.9298	4.5058	6.5475	4.5195	5.5226	6.3174	6.1852	5.9284		953	54.8644	51.9804	53.3505	53.4252	51.8052	52.3738	52.6979	59.5913	56.0102	57.9404	57.1339	57.9166	56.581	57.8928
954	4.7374	3.863	4.2206	3.6095	3.5367	3.5428	3.3827	5.408	3.531	7.1362	6.4504	6.5025	6.3421	6.0423	6.5121	6.3273	5.665	7.0093	9.1196	9.6692	9.9818	6.5911	9.9268	10.2301	6.0897	4.9003	4.5755	6.5236	4.4958	5.5601	6.4151	6.1628	5.9691		954	54.8274	52.0111	53.3351	53.6273	51.8161	52.4779	52.4576	59.6652	55.7636	58.1577	56.9408	58.0073	56.4717	57.7658
955	4.7036	3.8924	4.2373	3.6307	3.5324	3.5362	3.3653	5.4425	3.5715	7.0995	6.4961	6.5148	6.3014	6.0085	6.3917	6.3401	5.6479	6.9732	9.1292	9.6922	10.0347	6.6234	9.9668	10.2156	6.1263	4.8881	4.5135	6.4936	4.5636	5.5512	6.3463	6.1925	5.9988		955	54.8159	51.9664	53.3323	53.453	51.901	52.502	52.5766	59.7416	55.8042	58.0636	56.9023	57.91	56.5298	57.8614
956	4.6563	3.9071	4.2669	3.602	3.5318	3.5766	3.3559	5.4543	3.5982	7.1028	6.4649	6.5529	6.3372	5.9804	6.4117	6.3696	5.6479	6.9859	9.0624	9.6442	10.0249	6.6113	9.9569	10.2268	6.113	4.8773	4.579	6.5077	4.5631	5.497	6.3075	6.2313	6.0022		956	54.8778	52.0593	53.4286	53.4885	51.9897	52.4946	52.588	59.6623	55.9271	58.177	56.8879	58.1572	56.593	57.7193
957	4.6569	3.9326	4.2359	3.5869	3.5472	3.5603	3.35	5.4107	3.5546	7.0558	6.4354	6.4796	6.3282	6.0069	6.3892	6.3757	5.6408	6.9223	9.1236	9.673	10.0082	6.6953	9.9386	10.1963	6.0462	4.8718	4.5837	6.4702	4.6212	5.4892	6.3451	6.2961	5.9972		957	54.7761	51.8231	53.3829	53.4128	51.9433	52.5815	52.4784	59.6829	55.8636	58.1256	56.8784	58.0768	56.5458	57.5527
958	4.6998	3.93	4.2337	3.5778	3.5793	3.5843	3.3911	5.4455	3.5832	7.0705	6.5055	6.5152	6.3245	5.9737	6.3997	6.3803	5.6324	6.9636	9.1211	9.6954	9.9891	6.7078	9.9572	10.1868	6.0507	4.8717	4.4303	6.4989	4.6057	5.5193	6.4455	6.2685	5.9349		958	54.9562	51.8319	53.5016	53.294	51.9132	52.573	52.4085	59.7113	55.9781	58.3598	56.9647	58.0394	56.4414	57.7218
959	4.7098	3.9482	4.2347	3.5308	3.5863	3.5409	3.3726	5.5053	3.5657	7.0414	6.4873	6.509	6.3041	5.9607	6.3661	6.4136	5.6608	6.9406	9.1617	9.6002	9.9813	6.6668	9.9178	10.1847	6.0441	4.875	4.3768	6.5221	4.6184	5.5474	6.446	6.2262	5.9919		959	54.7924	51.8418	53.5626	53.272	51.9256	52.4978	52.526	59.8775	55.8675	58.3199	57.1137	58.1129	56.3271	57.7974
960	4.6429	3.9943	4.2619	3.5663	3.5664	3.5791	3.3613	5.5653	3.5299	7.062	6.4811	6.5267	6.3264	5.9867	6.3659	6.4003	5.668	6.8683	9.1506	9.6071	9.9505	6.6952	9.9355	10.1433	6.0544	4.8061	4.4249	6.5479	4.5672	5.5383	6.4968	6.3048	5.9391		960	54.9151	51.8787	53.476	53.3832	51.846	52.5661	52.4462	59.9924	55.9589	58.2896	57.0872	58.0809	56.4296	57.9032
961	4.6385	3.9874	4.2267	3.6024	3.6094	3.5674	3.3634	5.4748	3.5471	7.0665	6.5182	6.5433	6.3209	5.9471	6.313	6.4422	5.6752	6.912	9.1503	9.649	10.0033	6.6805	9.9291	10.1088	6.0554	4.769	4.4157	6.5593	4.5254	5.5078	6.5252	6.1919	5.9834		961	54.7521	51.8687	53.3795	53.3916	51.7727	52.5515	52.5994	59.7464	55.8545	58.3703	57.2026	58.0658	56.4524	57.9239
962	4.7339	3.9417	4.2164	3.5521	3.5694	3.6103	3.2983	5.5036	3.5229	7.1134	6.6012	6.5396	6.315	5.9818	6.3497	6.3538	5.6509	6.9147	9.1261	9.6723	10.0522	6.6597	9.9899	10.1295	5.9813	4.7244	4.3721	6.5687	4.5447	5.4661	6.5407	6.2238	6.0255		962	54.879	51.9443	53.4534	53.3574	51.6699	52.4361	52.7135	59.768	55.7875	58.5622	57.2261	58.1595	56.3043	57.9725
963	4.7485	3.9542	4.1953	3.6264	3.5899	3.6036	3.3015	5.5036	3.522	7.151	6.5744	6.5427	6.3777	5.9895	6.3735	6.348	5.6312	6.9069	9.1642	9.6862	10.0334	6.6465	9.9648	10.1653	6.0245	4.7566	4.3356	6.5787	4.5633	5.4673	6.4846	6.2797	6.0624		963	54.9065	51.7661	53.3923	53.4054	51.6588	52.3564	52.7579	59.7264	55.8359	58.6161	57.294	58.1605	56.203	57.7812
964	4.7042	3.9288	4.2185	3.6512	3.54	3.6072	3.3618	5.3936	3.5546	7.1997	6.5541	6.4932	6.3631	5.9525	6.3856	6.3278	5.6367	6.8902	9.0977	9.7462	10.0412	6.6332	9.9818	10.12	5.9968	4.7294	4.3382	6.523	4.5378	5.4368	6.4402	6.2979	6.072		964	55.0015	51.797	53.4796	53.4287	51.5891	52.4512	52.7737	59.5405	55.8983	58.5399	57.167	58.2033	56.2575	57.9382
965	4.7502	3.8861	4.2164	3.6482	3.6086	3.5611	3.3832	5.3792	3.5408	7.1448	6.5612	6.5519	6.3375	5.9562	6.3567	6.2634	5.6457	6.8959	9.1074	9.7522	9.9648	6.6162	9.9663	10.1012	5.9864	4.7014	4.3387	6.5036	4.5847	5.3972	6.3938	6.1673	6.0961		965	54.9651	51.8449	53.555	53.4488	51.8495	52.3584	52.5592	59.4412	55.7832	58.3251	57.1299	58.1989	56.3132	57.9085
966	4.7892	3.8897	4.2739	3.6411	3.6411	3.5721	3.4031	5.3541	3.5463	7.1407	6.5827	6.5727	6.405	5.9487	6.3626	6.3422	5.6164	6.8925	9.1565	9.7472	10.0274	6.5999	10.0283	10.054	5.9548	4.7378	4.3293	6.4892	4.5382	5.4483	6.3557	6.2205	6.0666		966	54.8319	51.7421	53.6737	53.5002	51.6768	52.3688	52.7271	59.3368	55.7144	58.3352	57.0442	58.2043	56.3468	57.8469
967	4.8241	3.936	4.2417	3.634	3.6592	3.6011	3.3672	5.3192	3.5583	7.1276	6.5897	6.5455	6.4201	5.8941	6.371	6.413	5.6388	6.8789	9.1726	9.685	10.0078	6.6955	10.0436	10.1042	5.9165	4.7335	4.3474	6.5402	4.555	5.4337	6.3849	6.1642	6.0695		967	54.9076	51.804	53.6508	53.3695	51.6213	52.453	52.5191	59.3231	55.8355	58.3334	56.942	58.2724	56.2288	57.7352
968	4.7715	3.9366	4.1965	3.6467	3.6431	3.6117	3.3445	5.2816	3.545	7.2209	6.6463	6.584	6.383	5.8677	6.3426	6.455	5.6903	6.8902	9.1431	9.6783	10.0657	6.6291	10.0514	10.1103	5.8928	4.751	4.3714	6.5374	4.5035	5.4759	6.3734	6.1566	6.1129		968	54.7724	51.7983	53.5333	53.3991	51.7979	52.4053	52.558	59.2172	55.8366	58.5545	56.9332	58.1001	56.1697	57.6843
969	4.7563	3.9801	4.2296	3.631	3.6694	3.5802	3.2988	5.2858	3.6374	7.2349	6.6629	6.5969	6.3385	5.8467	6.3923	6.442	5.6671	6.8435	9.1358	9.683	10.0496	6.6157	10.0309	10.1381	6.0095	4.7525	4.3477	6.5593	4.5713	5.497	6.3528	6.1623	6.0862		969	54.6635	51.7568	53.7264	53.3745	51.871	52.4469	52.6938	59.2102	55.9111	58.5141	57.0006	58.08	56.2987	57.8257
970	4.7486	4.009	4.1994	3.6955	3.6181	3.6104	3.2803	5.2806	3.6434	7.2974	6.702	6.5316	6.2939	5.9308	6.3827	6.4813	5.6707	6.8639	9.1821	9.6135	10.0842	6.568	10.0503	10.1435	6.032	4.7953	4.3516	6.5867	4.5741	5.5058	6.3363	6.2178	6.0925		970	54.9246	51.9549	53.7666	53.4237	51.9526	52.4603	52.749	59.2619	55.9042	58.4558	56.9122	58.0491	56.262	57.8081
971	4.7464	4.0421	4.1312	3.6373	3.6481	3.595	3.2839	5.2245	3.6349	7.3008	6.7603	6.5041	6.3301	5.8744	6.3806	6.5328	5.7084	6.8695	9.163	9.6108	10.0329	6.592	10.0819	10.1301	6.0655	4.6967	4.347	6.6203	4.6021	5.4974	6.3731	6.168	6.0253		971	54.7994	51.9544	53.7484	53.3533	52.0603	52.3453	52.7428	59.0453	55.8719	58.4228	56.7894	58.1045	56.3032	57.891
972	4.7308	4.0552	4.142	3.578	3.5947	3.5778	3.3476	5.2951	3.5838	7.235	6.754	6.5217	6.3271	5.8512	6.4157	6.492	5.7361	6.876	9.1405	9.5535	10.0118	6.608	10.0904	10.1243	6.0602	4.7332	4.3775	6.598	4.6133	5.5285	6.3675	6.1782	6.1365		972	54.6597	51.8878	53.7612	53.1707	51.92	52.3629	52.7507	59.208	55.7947	58.4508	56.7683	58.113	56.2606	57.8236
973	4.7454	4.033	4.2114	3.6287	3.5976	3.5562	3.3275	5.2775	3.5344	7.2751	6.7982	6.4629	6.3102	5.8586	6.4279	6.5071	5.7338	6.8377	9.117	9.5961	9.9865	6.5861	10.0822	10.1445	6.0617	4.782	4.3613	6.6329	4.5776	5.505	6.3511	6.1703	6.1197		973	54.6948	51.9738	53.8192	53.2273	51.9034	52.3523	52.7295	59.1873	55.7022	58.4269	56.7347	57.9847	56.3423	57.7693
974	4.735	4.0845	4.1931	3.6278	3.6085	3.5707	3.3375	5.2578	3.5199	7.2866	6.8295	6.4661	6.2369	5.8739	6.4101	6.4541	5.6856	6.8816	9.1319	9.5564	10.0219	6.6363	10.0693	10.1599	6.11	4.7529	4.41	6.513	4.5641	5.5427	6.4093	6.1662	6.1585		974	54.6095	52.1003	53.911	53.143	51.85	52.2416	52.7367	59.1277	55.4538	58.4643	56.7478	57.872	56.3535	57.7599
975	4.7116	4.1387	4.2338	3.6052	3.6058	3.5869	3.3528	5.2931	3.5076	7.276	6.764	6.4452	6.2713	5.8515	6.4222	6.4223	5.7081	6.8466	9.1827	9.6666	10.0108	6.5986	10.1469	10.2022	6.0956	4.78	4.4804	6.5234	4.5877	5.5037	6.3588	6.1132	6.155		975	54.685	52.1905	53.9367	53.0842	51.7234	52.2675	52.529	59.1865	55.577	58.4981	56.702	57.7964	56.3175	57.64
976	4.723	4.1728	4.2453	3.6221	3.6049	3.6141	3.3787	5.2596	3.5244	7.2854	6.7672	6.4614	6.3058	5.8958	6.4616	6.378	5.6953	6.8688	9.2195	9.7107	9.993	6.5513	10.1194	10.225	6.1182	4.8504	4.4567	6.5592	4.5579	5.5346	6.3405	6.1327	6.1894		976	54.7969	52.1286	53.9841	53.2204	52.0229	52.1947	52.4687	59.0678	55.4505	58.3965	56.7703	57.9501	56.3109	57.6772
977	4.7288	4.2084	4.2445	3.6392	3.6681	3.5938	3.371	5.2167	3.5433	7.183	6.7113	6.5201	6.3177	5.8389	6.4756	6.3993	5.7008	6.9472	9.1924	9.6582	9.9249	6.5614	10.1628	10.2462	6.1319	4.8537	4.4173	6.6043	4.577	5.5343	6.3884	6.1185	6.1878		977	54.7919	52.2561	54.0393	53.3755	52.0476	52.0718	52.5934	58.8697	55.4224	58.3702	56.8082	57.8937	56.3763	57.5108
978	4.7099	4.2182	4.2184	3.6277	3.6418	3.5723	3.3967	5.1907	3.4699	7.1249	6.6784	6.5318	6.2487	5.8813	6.4639	6.4246	5.6684	6.9421	9.1925	9.6766	9.9144	6.5356	10.1271	10.2765	6.138	4.8604	4.4663	6.5369	4.6436	5.5445	6.3757	5.9741	6.2408		978	54.8212	52.1197	53.9835	53.3732	52.0518	52.1973	52.7877	58.8921	55.3998	58.4315	56.9393	58.0499	56.302	57.6488
979	4.7307	4.1876	4.2174	3.6621	3.6775	3.5977	3.3971	5.1937	3.4976	7.1211	6.6237	6.4949	6.2406	5.8836	6.4692	6.453	5.6721	6.9964	9.1745	9.656	9.8741	6.5974	10.0467	10.2844	6.0952	4.9067	4.4954	6.5291	4.6067	5.5209	6.4233	6.0065	6.2231		979	54.9367	51.9755	54.024	53.5406	52.0448	52.2251	52.7152	58.9629	55.3442	58.3969	56.8497	58.0414	56.3195	57.5989
980	4.6912	4.1519	4.215	3.701	3.6724	3.5664	3.4322	5.2323	3.4927	7.1588	6.6372	6.417	6.255	5.9051	6.4453	6.4446	5.7369	7.0239	9.176	9.6539	9.9511	6.6452	10.0665	10.2683	6.1091	4.8806	4.4825	6.4758	4.6403	5.4935	6.5114	6.0488	6.2341		980	54.823	51.8759	54.028	53.5103	51.9153	52.3055	52.6979	59.1468	55.3848	58.5279	56.8449	57.9805	56.3288	57.7485
981	4.7104	4.1765	4.2286	3.6703	3.6945	3.5562	3.3657	5.1309	3.4892	7.1611	6.6138	6.4685	6.2258	5.9187	6.4145	6.4571	5.7288	7.006	9.1952	9.6842	9.9539	6.5587	10.049	10.2729	6.2041	4.9152	4.5089	6.5323	4.6343	5.5111	6.474	6.1276	6.1972		981	54.8477	51.8998	54.0692	53.4775	51.9125	52.4159	52.6077	59.0209	55.3473	58.5936	56.8292	58.0356	56.2857	57.7493
982	4.7116	4.1764	4.1981	3.6835	3.708	3.5869	3.3652	5.1521	3.4536	7.1769	6.5759	6.4993	6.2518	5.932	6.4756	6.4587	5.688	7.0748	9.1607	9.7101	9.9521	6.5594	10.0697	10.2443	6.1923	4.9033	4.4793	6.5162	4.6338	5.5533	6.4083	6.0884	6.1336		982	54.8955	52.0405	54.1798	53.5765	51.9604	52.3732	52.6976	59.0818	55.3656	58.4727	56.7962	57.9505	56.1496	57.7167
983	4.72	4.0698	4.255	3.7126	3.6854	3.5744	3.3928	5.2376	3.4418	7.2076	6.5162	6.4477	6.14	5.9041	6.4487	6.3964	5.7097	7.0586	9.1372	9.6944	9.9826	6.5681	10.0381	10.3047	6.2027	4.903	4.5119	6.5572	4.6042	5.5262	6.3983	6.1015	6.0661		983	54.9872	52.0745	54.2563	53.6055	51.9197	52.4114	52.7148	59.2364	55.3463	58.4217	56.879	57.9412	56.3015	57.7993
984	4.6661	4.0121	4.1948	3.6982	3.6609	3.6099	3.3579	5.1752	3.4256	7.1715	6.5532	6.4203	6.1214	5.8733	6.415	6.4113	5.6766	7.0914	9.1478	9.7091	10.0205	6.5789	10.0296	10.327	6.1582	4.9661	4.5245	6.5707	4.5499	5.5326	6.4024	6.0351	6.0876		984	54.7683	52.1031	54.228	53.6376	51.9397	52.2657	52.7193	59.2452	55.2442	58.558	56.841	57.8506	56.277	57.8188
985	4.6733	4.0506	4.1799	3.6398	3.5886	3.575	3.3265	5.2281	3.4281	7.1615	6.5568	6.4156	6.0625	5.8724	6.4493	6.3808	5.7211	7.0811	9.1572	9.7086	10.0885	6.581	10.042	10.3749	6.112	4.9753	4.4185	6.5708	4.6113	5.5026	6.3125	6.0366	6.0993		985	54.7953	51.9073	54.238	53.5363	51.9298	52.3134	52.7457	59.3275	55.0897	58.6714	56.7801	57.9009	56.2198	57.8295
986	4.6042	4.0403	4.2237	3.5868	3.5844	3.5986	3.3175	5.1919	3.4008	7.1703	6.5916	6.367	6.094	5.9264	6.4012	6.3581	5.7043	7.1065	9.1205	9.7269	10.0913	6.5317	10.0047	10.3286	6.1838	4.9272	4.3781	6.5609	4.569	5.516	6.3789	6.0736	6.1303		986	54.7692	51.9524	54.2689	53.3823	51.9895	52.1909	52.9527	59.0746	55.0703	58.6733	56.7946	57.9305	56.1472	57.7458
987	4.6197	4.0408	4.1721	3.5876	3.5991	3.5805	3.3043	5.1743	3.4279	7.1465	6.5723	6.3527	6.1255	5.9257	6.4501	6.3952	5.7438	7.073	9.1311	9.7296	10.1151	6.4802	10.0248	10.3286	6.2108	4.9487	4.3302	6.4801	4.5722	5.567	6.4009	6.0501	6.1495		987	55.0451	51.8557	54.0923	53.4014	51.9253	52.0246	52.9023	59.0854	55.2961	58.4944	56.8057	58.0049	56.3892	57.8663
988	4.6275	4.1144	4.134	3.6119	3.6236	3.587	3.3232	5.1942	3.4185	7.16	6.6238	6.3185	6.1048	5.9807	6.4973	6.4059	5.7791	6.9997	9.1611	9.681	10.1318	6.4903	10.0196	10.299	6.2147	5.0039	4.317	6.4811	4.5587	5.5679	6.4051	6.0428	6.1654		988	54.9557	51.755	54.1043	53.2406	52.0698	52.299	52.8718	59.1746	55.2537	58.4486	56.717	58.1002	56.375	57.8347
989	4.6313	4.0717	4.1336	3.6194	3.6046	3.563	3.3257	5.1883	3.364	7.1595	6.6293	6.3345	6.1552	6.0221	6.4196	6.4561	5.7737	7.1125	9.1516	9.7047	10.145	6.5389	10.021	10.3298	6.2755	5.0158	4.3567	6.4784	4.5589	5.6118	6.4228	6.0639	6.1465		989	54.6217	51.8709	54.2154	53.3511	52.1539	52.1153	52.7935	59.2059	55.1306	58.504	56.5707	58.024	56.3924	57.7772
990	4.5942	4.1212	4.2146	3.5706	3.6123	3.5455	3.3363	5.1559	3.407	7.1572	6.5693	6.332	6.2012	5.9561	6.4451	6.4416	5.7701	7.1389	9.2012	9.7595	10.184	6.4726	10.0397	10.2917	6.2954	5.0917	4.3752	6.4934	4.5355	5.568	6.3775	6.0888	6.1092		990	54.6275	51.8521	54.352	53.3145	52.075	52.1825	52.9514	59.205	55.2118	58.5757	56.6585	58.1464	56.3175	57.8187
991	4.6752	4.1551	4.2591	3.6219	3.6166	3.5749	3.3522	5.2073	3.4383	7.1484	6.5689	6.3927	6.2292	5.9307	6.442	6.4002	5.7544	7.1807	9.1717	9.745	10.2097	6.4827	9.9961	10.2772	6.2654	5.1643	4.4201	6.5253	4.5526	5.6573	6.3777	6.1472	6.054		991	54.6654	51.6643	54.4435	53.3635	52.0259	52.0643	53.0294	59.3036	55.2075	58.5418	56.5892	58.1132	56.2956	57.7644
992	4.6397	4.1184	4.2256	3.6674	3.6233	3.5523	3.358	5.2688	3.4662	7.1286	6.5474	6.3907	6.2638	5.9914	6.4095	6.4317	5.7897	7.1402	9.161	9.7255	10.1791	6.5156	10.0332	10.3162	6.298	5.2133	4.457	6.4724	4.5543	5.6785	6.3138	6.1285	6.1472		992	54.6198	51.6827	54.287	53.791	52.0205	52.0805	52.8874	59.3409	55.3586	58.4444	56.7066	58.0879	56.3621	57.7021
993	4.6607	4.1197	4.2235	3.6741	3.6029	3.5526	3.2927	5.1988	3.5162	7.1474	6.5753	6.3696	6.2629	6.0488	6.4447	6.4088	5.8293	7.1601	9.1023	9.7263	10.1696	6.5598	10.0404	10.2728	6.2722	5.2199	4.4671	6.4535	4.4957	5.5999	6.3419	6.139	6.2281		993	54.8777	51.6778	54.3278	53.7261	51.9793	52.1506	53.0166	59.1973	55.3368	58.4794	56.6385	58.136	56.2594	57.7695
994	4.6544	4.1473	4.1911	3.6469	3.6373	3.5438	3.3062	5.2431	3.4809	7.1531	6.5675	6.3685	6.2965	6.0042	6.4692	6.4522	5.8371	7.2127	9.1196	9.6953	10.1906	6.5181	10.0285	10.2194	6.3097	5.284	4.4588	6.4381	4.4875	5.5764	6.3446	6.146	6.2331		994	54.8793	51.5831	54.1013	53.7403	51.9711	52.1761	52.875	59.3438	55.3807	58.5426	56.6862	58.0637	56.3206	57.8857
995	4.6814	4.1219	4.2273	3.6769	3.638	3.5198	3.3315	5.3316	3.4348	7.1614	6.5948	6.4925	6.269	6.0441	6.481	6.4331	5.8876	7.2267	9.0969	9.6512	10.2115	6.5199	10.0317	10.2514	6.3425	5.2747	4.5138	6.4523	4.5056	5.5813	6.3978	6.1605	6.2257		995	54.8616	51.6377	54.1624	53.6842	51.8799	52.2244	52.9076	59.54	55.3738	58.621	56.7887	57.9957	56.302	57.8159
996	4.7101	4.0422	4.2365	3.7253	3.671	3.5654	3.3309	5.3553	3.4586	7.2424	6.6704	6.4657	6.2816	5.9992	6.5252	6.4238	5.8845	7.2388	9.1406	9.6124	10.2506	6.6149	10.0471	10.2186	6.3007	5.3069	4.5955	6.5186	4.5422	5.6045	6.356	6.1535	6.2512		996	54.8452	51.5548	54.2189	53.7359	51.7631	52.212	53.0077	59.6022	55.4511	58.4712	56.7564	57.9433	56.1574	57.863
997	4.7293	4.1127	4.2444	3.7057	3.7269	3.5426	3.3512	5.4383	3.4873	7.224	6.5606	6.4972	6.3546	5.9327	6.5252	6.4246	5.8954	7.2541	9.1708	9.6053	10.3349	6.665	9.9987	10.2882	6.3312	5.2864	4.5554	6.562	4.5324	5.6074	6.3786	6.0705	6.2751		997	54.839	51.5871	54.409	53.5586	51.8036	52.1277	52.935	59.7726	55.4444	58.4668	56.7764	57.9807	56.0226	57.7741
998	4.7623	4.0633	4.1934	3.6713	3.6715	3.5529	3.4345	5.4497	3.4994	7.2044	6.5296	6.5072	6.3517	5.9963	6.5193	6.4265	5.9505	7.1786	9.2136	9.5591	10.3618	6.6923	10.0718	10.241	6.3385	5.367	4.6014	6.5184	4.4978	5.5881	6.3843	6.0721	6.3261		998	54.9145	51.647	54.1204	53.5261	51.7439	52.1846	52.9375	59.7994	55.4584	58.5902	56.6884	57.9066	56.0447	57.8332
999	4.6766	4.1045	4.225	3.6509	3.6631	3.5382	3.4381	5.4413	3.5435	7.2334	6.5585	6.547	6.2777	5.9635	6.4972	6.466	5.9214	7.1366	9.2227	9.5433	10.31	6.7153	10.1179	10.2336	6.3646	5.2837	4.5786	6.5811	4.5279	5.7013	6.4062	5.9988	6.3818		999	54.7669	51.615	54.1162	53.4442	51.7541	52.1485	52.9106	59.8147	55.4322	58.5446	56.5085	57.9707	56.0491	57.8191
1000	4.6775	4.1066	4.2492	3.6778	3.692	3.603	3.4185	5.4186	3.5849	7.2259	6.5239	6.4808	6.341	5.9373	6.5281	6.4494	5.9022	7.1346	9.213	9.5406	10.3476	6.7044	10.0943	10.2166	6.3538	5.2342	4.5587	6.5679	4.5347	5.6553	6.4415	6.0006	6.3323		1000	54.7077	51.6182	54.1565	53.499	51.8653	52.0784	52.8084	59.7758	55.6179	58.6656	56.6664	57.8951	56.1337	57.8206
1001	4.6933	4.1678	4.2405	3.6549	3.7358	3.5615	3.3781	5.36	3.5343	7.1801	6.5572	6.5085	6.3004	5.9435	6.5264	6.4755	5.9143	7.0821	9.228	9.5019	10.3147	6.6915	10.1083	10.202	6.3621	5.2181	4.6127	6.5405	4.5138	5.7036	6.3566	6.0125	6.3631		1001	54.8791	51.4855	54.2738	53.5388	51.7648	51.8621	52.6251	59.7291	55.6481	58.5918	56.7341	57.8959	56.0007	57.7593
1002	4.6661	4.0972	4.2786	3.6797	3.7283	3.5544	3.4145	5.418	3.5983	7.2033	6.5615	6.5017	6.3228	5.9709	6.5589	6.5001	5.9114	7.1481	9.2418	9.536	10.2987	6.7247	10.1354	10.2209	6.3384	5.2141	4.6814	6.5161	4.5492	5.7244	6.3373	6.0965	6.4211		1002	54.7195	51.5543	54.1531	53.6445	51.7425	51.8319	52.7176	59.7957	55.6115	58.622	56.6302	57.8666	56.1002	57.8141
1003	4.6266	4.1662	4.3109	3.6589	3.7279	3.5286	3.4469	5.4534	3.6169	7.2142	6.5366	6.5174	6.3601	5.9812	6.54	6.5045	5.9499	7.0982	9.2753	9.5611	10.2919	6.7237	10.0829	10.1985	6.3656	5.2082	4.7179	6.5336	4.5811	5.6926	6.3618	6.0975	6.3613		1003	54.7686	51.6481	54.1875	53.6469	51.5326	51.8878	52.8273	59.7868	55.6537	58.6392	56.5828	57.954	56.2725	57.6262
1004	4.6775	4.1474	4.3214	3.6795	3.7544	3.5537	3.4235	5.364	3.6834	7.1865	6.5515	6.5	6.3534	5.9514	6.539	6.5034	5.966	7.0216	9.2332	9.5261	10.3053	6.7133	10.0548	10.1759	6.3027	5.2319	4.7025	6.533	4.5856	5.602	6.3868	6.0282	6.3749		1004	54.9213	51.7566	54.2504	53.6649	51.4478	51.8464	52.8983	59.6526	55.8656	58.6057	56.5606	57.8783	56.3268	57.58
1005	4.7086	4.0965	4.2719	3.7122	3.7547	3.5727	3.3627	5.301	3.6752	7.1983	6.5486	6.5624	6.4157	5.9369	6.5684	6.6145	5.9665	6.9902	9.209	9.5161	10.2778	6.6704	10.0851	10.1438	6.3386	5.2242	4.7171	6.5074	4.5859	5.6543	6.3893	6.0367	6.3433		1005	54.9727	51.6822	54.1269	53.6337	51.6397	51.8718	52.9312	59.4936	55.9052	58.58	56.4528	57.9138	56.2605	57.6586
1006	4.6853	4.0936	4.3771	3.6823	3.7588	3.6028	3.3546	5.3047	3.7169	7.2058	6.5596	6.5752	6.4987	5.9922	6.5248	6.6005	6.0009	6.9823	9.255	9.5376	10.3371	6.6806	10.0816	10.131	6.3336	5.1717	4.7394	6.5162	4.6224	5.7219	6.4494	6.038	6.3613		1006	55.0222	51.5521	54.0754	53.497	51.6714	51.9629	52.8929	59.509	55.9376	58.4689	56.5063	57.9154	56.1882	57.5588
1007	4.6555	4.1129	4.3516	3.6523	3.6982	3.6093	3.3896	5.3611	3.7258	7.2027	6.5382	6.6094	6.4781	5.9498	6.5565	6.6385	6.0202	7.0363	9.1315	9.5699	10.3175	6.6269	10.1189	10.2062	6.3371	5.165	4.7655	6.5347	4.678	5.7611	6.4836	6.044	6.3675		1007	54.7994	51.5933	54.0055	53.4731	51.8102	51.9395	53.0594	59.5312	55.8398	58.6466	56.5141	57.9598	56.1519	57.4668
1008	4.6891	4.1284	4.4025	3.6649	3.6602	3.5781	3.3975	5.4081	3.7207	7.2353	6.5657	6.5726	6.4688	6.0071	6.5962	6.5972	6.018	7.0396	9.1625	9.5106	10.3166	6.6668	10.12	10.2448	6.3453	5.19	4.6847	6.5144	4.6774	5.7809	6.4866	6.0922	6.3529		1008	55.0477	51.4925	53.9886	53.4762	51.8605	51.8615	52.9954	59.6499	55.9325	58.5741	56.507	57.9137	56.1705	57.5877
1009	4.7053	4.1297	4.4834	3.6757	3.6689	3.578	3.4561	5.4185	3.6947	7.1593	6.4974	6.5606	6.4373	5.9945	6.595	6.6438	5.9626	7.0621	9.1891	9.5192	10.287	6.7069	10.1024	10.2511	6.3013	5.1499	4.6744	6.4707	4.6772	5.7505	6.3941	6.0952	6.3074		1009	55.0255	51.5626	53.9682	53.5271	51.964	51.9118	52.9006	59.7051	55.732	58.4293	56.5543	57.952	56.079	57.6913
1010	4.7185	4.1655	4.507	3.6875	3.6747	3.5512	3.4035	5.477	3.6952	7.1732	6.5354	6.6002	6.4574	6.0296	6.6101	6.7026	6.0182	7.025	9.2304	9.5369	10.3077	6.7726	10.181	10.2985	6.2902	5.1477	4.6163	6.603	4.6628	5.7534	6.378	6.0791	6.2974		1010	55.0016	51.6363	54.0365	53.502	51.9165	51.8958	52.7789	59.8048	55.8168	58.2858	56.6055	58.0319	56.2368	57.6502
1011	4.6476	4.1444	4.5537	3.6335	3.6597	3.5428	3.4239	5.511	3.6757	7.1084	6.52	6.5763	6.5131	6.0132	6.6385	6.7246	5.9807	6.9994	9.2852	9.541	10.3425	6.7307	10.132	10.2775	6.2791	5.1166	4.6545	6.5572	4.6405	5.7374	6.368	6.0487	6.3176		1011	55.049	51.6215	54.0454	53.4094	51.7385	51.6758	52.6623	59.772	55.7731	58.317	56.6641	57.8232	56.2992	57.6615
1012	4.6778	4.0844	4.529	3.6388	3.6396	3.5551	3.4566	5.4969	3.6902	7.1089	6.4656	6.5999	6.5422	5.9778	6.5939	6.7111	5.9287	7.0104	9.265	9.5541	10.3606	6.7205	10.1248	10.3887	6.2729	5.183	4.7457	6.5752	4.638	5.8014	6.4092	6.0724	6.3288		1012	55.0077	51.612	54.0146	53.5351	51.7487	51.7708	52.455	59.8673	55.6113	58.2285	56.7923	57.8694	56.3128	57.8258
1013	4.6358	4.0586	4.5233	3.6807	3.6667	3.5625	3.4844	5.4906	3.6936	7.1568	6.4676	6.624	6.5715	5.9811	6.6411	6.7286	5.9301	7.0362	9.2194	9.5533	10.3297	6.7281	10.194	10.3817	6.3519	5.1346	4.7001	6.5801	4.6382	5.7654	6.4743	6.019	6.3247		1013	54.8176	51.591	53.9689	53.5233	51.8122	51.8222	52.4171	59.7951	55.5314	58.232	56.8061	57.7086	56.1632	57.8929
1014	4.6799	4.0978	4.4764	3.7082	3.6681	3.587	3.4898	5.4427	3.7098	7.1649	6.4537	6.6042	6.5937	6.0259	6.5645	6.8048	5.9461	7.0888	9.2442	9.5005	10.3029	6.7347	10.1479	10.3778	6.3137	5.1075	4.6591	6.572	4.6316	5.7493	6.4499	5.9764	6.281		1014	54.8934	51.6288	54.0902	53.4853	51.9753	51.93	52.4505	59.7844	55.711	58.2128	56.8382	57.7354	56.2016	57.789
1015	4.707	4.1652	4.5714	3.7155	3.6491	3.5596	3.4781	5.4707	3.6585	7.1431	6.4818	6.5336	6.572	6.013	6.5553	6.7695	5.9774	7.1249	9.2745	9.5221	10.3461	6.7081	10.194	10.3713	6.3902	5.1145	4.6643	6.5972	4.6781	5.7539	6.4508	5.9989	6.3067		1015	55.232	51.5153	53.9787	53.5656	51.9409	51.9017	52.4715	59.8799	55.4053	58.3538	56.7603	57.6598	56.2949	57.6991
1016	4.6489	4.145	4.559	3.6608	3.7213	3.5376	3.4503	5.5086	3.6717	7.0991	6.4489	6.4762	6.5928	6.0447	6.5517	6.7694	5.9452	7.1093	9.2496	9.482	10.3697	6.7167	10.1425	10.3627	6.4346	5.1042	4.644	6.6357	4.6673	5.7715	6.5185	6.0382	6.3665		1016	55.1094	51.5744	53.9592	53.4534	52.0778	51.8457	52.5577	60.0302	55.279	58.2525	56.9053	57.7281	56.2048	57.7007
1017	4.6799	4.1338	4.568	3.6425	3.7489	3.5978	3.4228	5.5269	3.7276	7.2006	6.4853	6.4991	6.5288	6.024	6.5822	6.805	6.0198	7.0832	9.314	9.4856	10.3753	6.7804	10.1678	10.4573	6.4069	5.0789	4.6666	6.6052	4.6992	5.7753	6.5521	5.9743	6.4595		1017	54.9679	51.652	54.0342	53.5144	52.1251	51.6635	52.6343	60.0435	55.6313	58.2411	57.0285	57.8076	56.2875	57.6938
1018	4.6217	4.1307	4.6875	3.6411	3.7588	3.5974	3.4913	5.5269	3.7524	7.1944	6.4918	6.5263	6.6129	6.0487	6.628	6.8447	6.0262	7.1261	9.2335	9.5195	10.3393	6.7959	10.1296	10.3837	6.4063	5.1712	4.7055	6.6467	4.7115	5.7176	6.5456	6.0432	6.4873		1018	54.9807	51.4486	54.1994	53.4832	52.0195	51.6647	52.4068	60.0577	55.7449	58.3007	56.9073	57.7847	56.2117	57.7361
1019	4.6272	4.1548	4.7084	3.6614	3.7831	3.5994	3.4484	5.4968	3.7268	7.2163	6.383	6.486	6.6008	6.0508	6.5628	6.8064	6.0187	7.1216	9.2933	9.5148	10.3844	6.8251	10.1709	10.4004	6.4103	5.1569	4.7408	6.5732	4.7091	5.748	6.537	6.0521	6.5234		1019	54.9286	51.4939	54.2895	53.5892	51.8697	51.8163	52.5705	60.1281	55.8926	58.3848	56.8983	57.7497	56.2499	57.5885
1020	4.6437	4.1616	4.6397	3.7367	3.7622	3.5818	3.4556	5.5198	3.696	7.2285	6.4712	6.4906	6.5754	6.0845	6.5789	6.8517	6.0631	7.1359	9.3554	9.5671	10.4537	6.831	10.1929	10.4269	6.3769	5.1453	4.7273	6.5376	4.6755	5.7538	6.536	6.0572	6.5552		1020	54.9126	51.4903	54.3028	53.6793	51.742	51.8909	52.6192	60.1527	55.884	58.3584	56.9014	57.6491	56.3351	57.7059
1021	4.6139	4.1001	4.6706	3.7075	3.7992	3.552	3.4605	5.5276	3.7226	7.2499	6.504	6.4792	6.6132	6.1353	6.6099	6.8114	6.0985	7.1972	9.3295	9.5153	10.5009	6.8463	10.2303	10.4356	6.3996	5.1835	4.6873	6.5028	4.6789	5.7744	6.533	6.0316	6.5315		1021	54.9014	51.5536	54.1908	53.7757	51.8107	51.8786	52.652	60.1291	55.9269	58.3986	56.8097	57.6047	56.3139	57.7241
1022	4.6748	4.0378	4.6495	3.6919	3.7455	3.5224	3.476	5.4984	3.6985	7.2876	6.424	6.4044	6.6506	6.1065	6.6035	6.843	6.085	7.1544	9.3839	9.5334	10.47	6.9093	10.2715	10.4042	6.3657	5.208	4.6402	6.5402	4.6912	5.7725	6.5288	6.0884	6.498		1022	55.1182	51.6079	54.2829	53.5811	51.774	51.9881	52.4597	60.0732	55.7866	58.4692	56.7655	57.5098	56.4725	57.8765
1023	4.6562	4.086	4.5972	3.7513	3.7495	3.5301	3.4567	5.4591	3.7294	7.3015	6.4943	6.4465	6.6742	6.0232	6.6331	6.9072	6.0881	7.1794	9.4103	9.518	10.4837	6.886	10.3033	10.4007	6.3771	5.2565	4.6873	6.5373	4.7138	5.7634	6.514	6.0554	6.5243		1023	55.0809	51.4851	54.2458	53.6357	51.6411	52.002	52.5133	60.071	55.8068	58.4435	56.7867	57.5696	56.3825	57.6685
1024	4.6229	4.031	4.6524	3.7697	3.7286	3.5296	3.4601	5.4553	3.6705	7.3072	6.4745	6.43	6.6035	5.9942	6.6531	6.8921	6.0169	7.1854	9.3957	9.5147	10.4342	6.8533	10.3139	10.394	6.3668	5.2588	4.6702	6.5511	4.7562	5.7271	6.5365	6.0572	6.5234		1024	55.1101	51.4436	54.2579	53.5695	51.7577	51.9389	52.388	60.0703	55.6761	58.4594	56.9024	57.515	56.3349	57.6496
1025	4.6449	3.9778	4.6341	3.7715	3.8293	3.4936	3.4233	5.3666	3.6634	7.2868	6.4965	6.4706	6.5831	5.9902	6.6546	6.8765	6.0007	7.187	9.452	9.5028	10.4243	6.8418	10.3041	10.454	6.372	5.2251	4.7172	6.5489	4.7584	5.7076	6.5835	5.9993	6.5044		1025	55.2412	51.4157	54.3261	53.5888	51.8531	51.8519	52.3976	59.8906	55.732	58.5484	56.7806	57.5616	56.2323	57.5663
1026	4.6382	3.994	4.6625	3.7798	3.7818	3.5031	3.4315	5.4768	3.6592	7.2636	6.5223	6.4227	6.6187	5.9287	6.6971	6.8195	5.9742	7.2496	9.4905	9.5682	10.4178	6.8776	10.2738	10.4807	6.3892	5.2717	4.7308	6.5389	4.825	5.6784	6.6223	6.0603	6.52		1026	55.2372	51.6093	54.3106	53.6395	51.9104	51.856	52.4505	59.9561	55.7428	58.4525	56.7904	57.4478	56.1702	57.6188
1027	4.6145	4.0388	4.5579	3.7366	3.7368	3.5242	3.4264	5.462	3.6373	7.2704	6.545	6.4594	6.587	5.9897	6.7064	6.8094	5.934	7.2691	9.4787	9.5559	10.3968	6.7818	10.2479	10.4994	6.4148	5.2629	4.817	6.5565	4.8028	5.6751	6.6939	6.0451	6.5988		1027	54.9659	51.4837	54.2224	53.7026	51.895	51.8496	52.4644	59.8554	55.7672	58.5107	56.8304	57.57	56.1853	57.5407
1028	4.6223	4.0595	4.6738	3.7561	3.7517	3.5103	3.4101	5.4416	3.6287	7.2829	6.5148	6.4138	6.5933	5.9655	6.746	6.8614	5.9902	7.3324	9.4976	9.5634	10.3579	6.812	10.2193	10.496	6.4393	5.2585	4.7697	6.4935	4.8593	5.699	6.7165	6.0123	6.5875		1028	54.9958	51.4238	54.3188	53.7248	51.8433	52.0092	52.5542	59.8527	55.7678	58.5028	56.9066	57.6446	56.1542	57.642
1029	4.6374	4.0409	4.599	3.734	3.8039	3.5425	3.4075	5.4697	3.6186	7.3185	6.5999	6.4417	6.5569	5.936	6.7042	6.8773	5.9467	7.3315	9.4633	9.4761	10.3264	6.8175	10.2599	10.4703	6.4518	5.2516	4.7401	6.5095	4.8119	5.7415	6.6916	5.9672	6.5791		1029	54.9455	51.3643	54.376	53.6307	52.0816	51.887	52.6967	59.8311	55.8246	58.6016	56.888	57.5786	56.1687	57.6773
1030	4.6065	4.0399	4.6238	3.7042	3.761	3.5524	3.4491	5.4832	3.5812	7.3351	6.6641	6.4502	6.5201	5.9773	6.7867	6.927	5.9246	7.3726	9.4698	9.5483	10.3004	6.786	10.309	10.453	6.4772	5.2793	4.6398	6.5235	4.8053	5.6801	6.6482	6.0306	6.6293		1030	55.1182	51.4145	54.3711	53.499	51.9924	51.9792	52.5988	59.993	55.7038	58.4924	57.0971	57.5686	56.1726	57.7337
1031	4.6187	4.0491	4.6374	3.6819	3.7756	3.5085	3.5032	5.47	3.5494	7.2793	6.6118	6.4154	6.5444	5.9165	6.8155	6.9119	5.9369	7.403	9.4927	9.514	10.313	6.7596	10.2942	10.466	6.4598	5.2759	4.6675	6.5303	4.7822	5.7672	6.6727	6.0522	6.6746		1031	55.0959	51.4259	54.3787	53.5412	52.0589	51.8874	52.6038	60.0343	55.7139	58.3872	56.9394	57.5809	56.1747	57.7929
1032	4.7368	4.0499	4.684	3.7213	3.7937	3.5683	3.514	5.4326	3.5135	7.2649	6.6515	6.3818	6.5676	5.9302	6.735	6.956	5.9528	7.404	9.5208	9.4866	10.255	6.8407	10.3678	10.4475	6.4384	5.2484	4.6392	6.5514	4.7542	5.6909	6.5934	5.9461	6.6706		1032	55.4293	51.3421	54.4486	53.6519	52.1238	52.1001	52.4323	60.0757	55.6302	58.4256	57.0633	57.8023	56.2154	57.7542
1033	4.7289	4.0249	4.6053	3.7382	3.7983	3.5925	3.4779	5.4188	3.5636	7.2899	6.6875	6.4644	6.5708	5.9456	6.7017	6.9806	5.9002	7.48	9.6346	9.4755	10.2613	6.8815	10.3999	10.3741	6.4682	5.1954	4.6567	6.5433	4.7723	5.7254	6.6054	5.9481	6.6338		1033	55.2662	51.3308	54.2446	53.5646	52.1908	51.9243	52.7056	60.0758	55.8852	58.3579	57.0534	57.8718	56.0994	57.6787
1034	4.602	3.9991	4.5861	3.709	3.8375	3.5948	3.4616	5.4523	3.616	7.2677	6.6693	6.5014	6.616	5.958	6.7502	7.0169	5.8631	7.5175	9.6539	9.4433	10.2436	6.8503	10.3992	10.3194	6.4781	5.2188	4.6271	6.4927	4.8014	5.7213	6.6645	5.9818	6.6457		1034	55.1528	51.2393	54.2518	53.5862	52.277	51.9061	52.651	60.1158	55.8647	58.3643	57.0835	57.8978	56.1222	57.7371
1035	4.5836	4.1189	4.6009	3.7384	3.8393	3.5878	3.4569	5.3596	3.6569	7.2923	6.6725	6.518	6.6259	5.9159	6.7473	7.0099	5.9145	7.5102	9.6148	9.4199	10.2747	6.7872	10.361	10.3287	6.4391	5.2699	4.5828	6.4746	4.7959	5.7435	6.666	6.0055	6.6463		1035	55.2562	51.0871	54.2628	53.88	52.245	52.0296	52.6447	59.9439	55.8642	58.3461	57.0197	57.8343	56.1757	57.7992
1036	4.5973	4.1607	4.5024	3.732	3.8174	3.6369	3.4974	5.3452	3.6323	7.3273	6.6631	6.48	6.6007	5.946	6.7681	7.0211	5.8775	7.4795	9.6383	9.4433	10.2873	6.7904	10.4032	10.2813	6.4047	5.2781	4.6564	6.4332	4.7565	5.7578	6.5972	5.9712	6.6427		1036	55.2356	51.0575	54.2624	53.7763	52.2441	51.9341	52.7476	59.9017	55.8257	58.352	57.0251	57.7607	56.105	57.7142
1037	4.6427	4.0931	4.5595	3.7022	3.778	3.6775	3.5143	5.3386	3.6459	7.2987	6.6736	6.5206	6.601	5.9182	6.7872	7.0659	5.8759	7.5063	9.6453	9.454	10.271	6.815	10.3735	10.2758	6.4142	5.2247	4.6333	6.575	4.7827	5.702	6.5684	5.9268	6.6414		1037	55.3052	51.0506	54.1295	53.5982	52.0641	51.9918	52.677	59.7829	55.8099	58.2746	56.8816	57.7252	56.061	57.7362
1038	4.6133	4.1341	4.5885	3.7116	3.8329	3.6268	3.4459	5.2967	3.7201	7.3257	6.6491	6.4524	6.7026	5.9874	6.8103	6.9774	5.9833	7.5056	9.6473	9.5198	10.2807	6.8059	10.4222	10.225	6.4808	5.2707	4.6357	6.5038	4.8398	5.6682	6.608	5.884	6.6089		1038	55.294	51.0194	54.1212	53.4633	51.9463	51.9943	52.6317	59.7547	55.8318	58.5204	56.8716	57.7455	55.9449	57.8387
1039	4.5434	4.1221	4.5336	3.7269	3.8684	3.5531	3.4253	5.3556	3.7213	7.2369	6.6623	6.4995	6.6897	5.9974	6.8113	6.992	5.9945	7.5564	9.7226	9.5252	10.3481	6.8204	10.367	10.2172	6.4573	5.2608	4.6255	6.4849	4.8222	5.6555	6.5737	5.8957	6.6016		1039	55.2404	51.0123	53.9822	53.6576	51.9581	51.9139	52.7404	59.8648	55.8272	58.5224	56.7892	57.767	55.9816	57.9148
1040	4.5268	4.1022	4.4671	3.6954	3.8684	3.558	3.3967	5.3912	3.7148	7.2477	6.6627	6.5107	6.6365	5.9579	6.7544	6.9556	5.9804	7.5822	9.7418	9.521	10.3422	6.7926	10.4473	10.1688	6.4261	5.3039	4.6633	6.509	4.8524	5.6458	6.6412	6.0052	6.6314		1040	55.0775	51.1009	53.9932	53.6067	52.0085	51.7573	52.8816	60.0044	55.8323	58.4861	56.7178	57.8182	55.8824	57.9134
1041	4.5816	4.0987	4.4774	3.7304	3.8416	3.5207	3.4131	5.3682	3.6911	7.2431	6.673	6.489	6.6647	5.8837	6.6837	6.9377	5.9284	7.6359	9.7905	9.5883	10.3502	6.843	10.4512	10.1801	6.4188	5.278	4.7146	6.4807	4.8657	5.6563	6.5782	5.9487	6.6101		1041	55.0603	51.2267	53.9909	53.7629	52.0586	51.7536	52.9003	59.9991	55.8904	58.4994	56.596	57.9956	55.8252	57.9634
1042	4.5826	4.044	4.5665	3.7798	3.8447	3.5336	3.4224	5.2951	3.6624	7.211	6.6889	6.475	6.6043	5.9188	6.7476	6.9833	5.8905	7.6311	9.7646	9.5571	10.2957	6.8968	10.4138	10.1547	6.3591	5.3113	4.6921	6.4213	4.9157	5.6845	6.6663	5.9295	6.6369		1042	55.0233	51.1983	54.0713	53.9317	52.1156	51.7077	52.944	59.8407	55.9532	58.4213	56.6045	57.8699	55.8928	57.9769
1043	4.6128	4.0246	4.5813	3.7638	3.8894	3.5358	3.4207	5.33	3.6847	7.1977	6.7185	6.4744	6.5743	5.9399	6.7862	7.0166	5.9212	7.6468	9.7476	9.6468	10.2516	6.9045	10.4132	10.2149	6.4184	5.3157	4.8268	6.4151	4.8515	5.6451	6.6917	5.944	6.6077		1043	54.8787	51.1002	54.2587	53.8938	52.0147	51.699	53.0055	59.9735	56.0825	58.5191	56.6061	58.0576	55.9665	57.9491
1044	4.6461	4.0414	4.6133	3.7278	3.8962	3.5236	3.4021	5.307	3.7015	7.1857	6.6919	6.4301	6.6209	5.9494	6.7828	6.8689	5.9396	7.6895	9.7441	9.6732	10.3032	6.9155	10.4379	10.2936	6.3918	5.2808	4.9011	6.4171	4.8295	5.6497	6.6398	6.005	6.6469		1044	54.7686	51.0369	54.4002	53.6476	51.9819	51.7315	52.9506	59.9416	56.0396	58.5256	56.6818	58.0893	55.913	57.8151
1045	4.6571	4.0453	4.6579	3.7972	3.8766	3.4633	3.4425	5.2856	3.6687	7.1864	6.6706	6.3922	6.6423	5.9359	6.8158	6.9611	5.9558	7.6601	9.7165	9.6678	10.2223	7.0101	10.4373	10.2626	6.4142	5.3029	4.9159	6.3435	4.8672	5.6332	6.6237	5.964	6.5042		1045	54.7202	51.19	54.3141	53.7398	51.9461	51.6813	53.0201	59.9073	56.0522	58.4002	56.5754	58.1173	55.8875	57.7912
1046	4.5931	4.0101	4.6914	3.789	3.9227	3.4804	3.4243	5.3494	3.6275	7.1957	6.6373	6.3788	6.7131	5.9185	6.8552	6.9284	5.8863	7.6644	9.7099	9.6749	10.24	7.0699	10.4617	10.2585	6.3682	5.3886	4.9285	6.3585	4.835	5.6989	6.6623	6.0048	6.4949		1046	54.6672	50.9858	54.3877	53.6462	51.7683	51.5734	52.917	60.1236	55.9626	58.3783	56.4606	58.172	55.8746	57.6928
1047	4.6682	4.048	4.6123	3.785	3.915	3.5095	3.4384	5.3296	3.6971	7.2074	6.591	6.3556	6.7213	5.9138	6.8378	6.9103	5.9027	7.6562	9.6743	9.6915	10.2629	7.043	10.4494	10.2241	6.3201	5.4033	5.0162	6.4006	4.8572	5.7061	6.5261	5.9055	6.5114		1047	54.82	51.2147	54.219	53.6771	51.7874	51.5416	52.9565	60.1404	56.0997	58.4425	56.6685	58.1223	56.0013	57.5757
1048	4.7131	4.1341	4.6031	3.7992	3.9321	3.5183	3.4225	5.3792	3.7347	7.2283	6.6112	6.3664	6.7498	5.9175	6.8506	6.9073	5.8742	7.7214	9.6546	9.7296	10.2678	7.1418	10.4797	10.2918	6.3184	5.3102	4.9935	6.3945	4.7775	5.6563	6.572	5.9314	6.6096		1048	54.7197	51.2602	54.3811	53.6615	51.6972	51.496	52.95	60.1849	56.2547	58.4095	56.7669	58.0545	55.9736	57.807
1049	4.7156	4.1232	4.5644	3.8205	3.8067	3.5105	3.4418	5.3576	3.6574	7.252	6.5367	6.4341	6.7054	5.9489	6.8601	6.9447	5.9048	7.7157	9.6458	9.6598	10.2451	7.1942	10.5288	10.3125	6.2989	5.327	4.9889	6.382	4.7718	5.6383	6.6042	5.9483	6.5568		1049	54.7753	51.4149	54.1642	53.5791	51.701	51.5045	52.9207	60.142	55.9568	58.2633	56.7381	58.0924	55.9748	57.6959
1050	4.7321	4.1671	4.6443	3.832	3.8003	3.5106	3.4381	5.3501	3.6409	7.2444	6.5001	6.4294	6.7782	5.9362	6.8617	6.9538	5.8972	7.7005	9.6403	9.6549	10.2522	7.1855	10.5117	10.2754	6.2973	5.383	5.0158	6.3797	4.7563	5.5994	6.5857	5.9441	6.469		1050	54.7537	51.4321	54.3534	53.5789	51.6794	51.603	52.8733	60.1065	55.9566	58.2419	56.7563	58.0416	55.948	57.7638
1051	4.7415	4.1371	4.576	3.7751	3.7212	3.5548	3.3861	5.3376	3.6302	7.2241	6.4819	6.4167	6.6897	5.9673	6.81	7.025	5.8353	7.6291	9.6369	9.6309	10.2171	7.2291	10.5263	10.3636	6.3282	5.395	5.053	6.3463	4.7972	5.5873	6.5767	5.9212	6.5317		1051	54.7695	51.4083	54.3585	53.5875	51.7711	51.4675	52.8327	60.0685	55.8195	58.2217	56.6377	58.1749	56.0731	57.6465
1052	4.7196	4.1492	4.661	3.8266	3.8214	3.5292	3.389	5.4177	3.6311	7.2057	6.5406	6.4895	6.6713	5.9355	6.8197	6.984	5.8649	7.6598	9.6603	9.6122	10.2509	7.2814	10.5661	10.3571	6.3152	5.3481	4.998	6.3612	4.7622	5.6441	6.5274	5.9699	6.5386		1052	54.6843	51.3667	54.478	53.5916	51.8952	51.2924	52.8434	60.1231	55.8057	58.2283	56.7096	58.1667	56.0073	57.5871
1053	4.6861	4.1121	4.6549	3.7526	3.7896	3.58	3.3926	5.4354	3.656	7.2124	6.5611	6.4534	6.6842	5.9646	6.8256	7.0404	5.8889	7.7558	9.586	9.6094	10.2258	7.2434	10.6052	10.3833	6.2102	5.3235	4.9827	6.3653	4.7896	5.6599	6.52	5.9455	6.5202		1053	54.5969	51.318	54.377	53.4422	51.8386	51.261	52.9045	60.1028	55.871	58.3144	56.7191	58.0345	56.0282	57.5534
1054	4.6969	4.1493	4.6651	3.7624	3.749	3.5122	3.3933	5.4081	3.7226	7.1971	6.5737	6.395	6.6854	5.9743	6.775	7.0013	5.9123	7.7953	9.667	9.6281	10.2007	7.2414	10.6321	10.3535	6.1877	5.3243	4.9547	6.387	4.8052	5.7193	6.5553	5.9262	6.5473		1054	54.4917	51.4087	54.3571	53.4952	51.9103	51.3859	52.8562	59.9719	56.0494	58.4708	56.8209	57.9478	55.9517	57.5924
1055	4.7046	4.1786	4.6751	3.7836	3.7405	3.6107	3.3723	5.3639	3.7431	7.2145	6.5297	6.395	6.6848	5.9403	6.8064	7.0776	5.8511	7.7351	9.6543	9.6253	10.1685	7.2271	10.6428	10.3818	6.1159	5.3392	5.0487	6.4169	4.7746	5.6663	6.5538	6.0054	6.6023		1055	54.5725	51.4176	54.5495	53.5721	51.8832	51.3158	52.7662	59.8696	56.1796	58.2557	56.8859	58.0597	56.2431	57.624
1056	4.6869	4.1592	4.6687	3.7698	3.7347	3.5817	3.4032	5.3248	3.7863	7.1725	6.5358	6.4243	6.7094	5.9467	6.7988	7.0641	5.8642	7.7124	9.6826	9.7198	10.1827	7.2228	10.634	10.3734	6.1421	5.3815	5.0411	6.4213	4.8216	5.7515	6.6013	6.0208	6.6672		1056	54.6334	51.3756	54.5036	53.6087	51.9293	51.3105	52.8091	59.8372	56.2065	58.308	56.9552	57.9898	56.3825	57.5792
1057	4.6534	4.2397	4.68	3.7514	3.7479	3.5901	3.4337	5.3523	3.7319	7.1875	6.5615	6.4729	6.7267	5.9384	6.7859	7.0597	5.8759	7.7542	9.5933	9.7255	10.1867	7.2137	10.6248	10.3815	6.2214	5.4061	4.9651	6.3944	4.7653	5.672	6.6382	5.9918	6.6838		1057	54.5936	51.3642	54.4987	53.5196	51.928	51.5453	52.7942	59.9054	56.1861	58.2938	56.8077	58.1243	56.3875	57.5852
1058	4.6845	4.2691	4.6558	3.7659	3.8121	3.5785	3.4963	5.3191	3.7575	7.1938	6.5885	6.475	6.7282	5.9543	6.7896	7.0901	5.9098	7.8273	9.5828	9.7233	10.1399	7.2288	10.6461	10.3268	6.2382	5.3194	4.9029	6.3993	4.7351	5.6301	6.5668	5.992	6.6551		1058	54.6357	51.4148	54.4241	53.5256	51.9153	51.3059	52.6708	59.9462	56.1549	58.2853	56.9069	58.1503	56.3346	57.6818
1059	4.6839	4.2035	4.6445	3.7254	3.8085	3.5601	3.5136	5.3094	3.8151	7.2107	6.5361	6.5496	6.6692	5.9743	6.7481	7.0767	5.8904	7.8263	9.6179	9.7384	10.1147	7.2554	10.65	10.332	6.2334	5.3121	4.9389	6.4195	4.7391	5.6495	6.5083	6.0652	6.7189		1059	54.6597	51.2508	54.3971	53.5789	51.8783	51.3481	52.7723	59.9126	56.2411	58.3713	56.9122	58.1131	56.3356	57.4822
1060	4.6635	4.2451	4.6175	3.7442	3.7995	3.5324	3.4705	5.3898	3.84	7.2435	6.5312	6.5398	6.6978	5.9951	6.7748	7.0886	5.8896	7.8539	9.6078	9.8394	10.1435	7.2602	10.7048	10.3345	6.2558	5.2713	4.9677	6.3893	4.771	5.6228	6.5261	5.993	6.6586		1060	54.5934	51.1212	54.1562	53.6454	51.8129	51.4614	52.7385	59.9868	56.2262	58.293	56.8147	58.1369	56.27	57.4661
1061	4.6326	4.2373	4.6151	3.7767	3.8379	3.5804	3.4538	5.3166	3.8737	7.2803	6.5285	6.5507	6.7121	6.0501	6.8227	7.077	5.9045	7.8664	9.6128	9.872	10.1373	7.2623	10.6495	10.312	6.2292	5.282	4.9434	6.373	4.8147	5.6782	6.5393	6.0642	6.532		1061	54.5312	51.2467	54.1482	53.8256	51.9132	51.2594	52.8767	59.774	56.3564	58.2421	56.9253	58.1735	56.3085	57.5921
1062	4.6036	4.2486	4.5651	3.7411	3.79	3.5361	3.4852	5.3271	3.8685	7.3142	6.4611	6.4983	6.6798	6.0178	6.8185	7.0861	5.9531	7.9398	9.532	9.8161	10.1281	7.2945	10.6701	10.3612	6.1207	5.2972	4.9823	6.3948	4.8464	5.7095	6.4921	6.1024	6.5688		1062	54.6025	51.2592	54.0983	53.8387	51.8069	51.1338	52.7447	59.8788	56.2849	58.4006	56.83	58.1623	56.1362	57.6018
1063	4.6166	4.2426	4.5043	3.7423	3.8169	3.5301	3.4655	5.3769	3.8791	7.4115	6.4983	6.4739	6.6765	6.0424	6.8496	7.1369	5.9193	7.942	9.5295	9.8392	10.1586	7.2514	10.6795	10.3859	6.1381	5.2654	5.0336	6.4008	4.9062	5.7023	6.5302	6.0875	6.5134		1063	54.6529	51.2154	54.2709	53.7865	51.8042	51.3693	52.8071	59.9473	56.3364	58.3802	56.8524	58.1116	56.1986	57.6071
1064	4.5636	4.2791	4.5324	3.7286	3.8508	3.5393	3.4021	5.4154	3.8922	7.4207	6.4934	6.4452	6.7058	6.0441	6.9119	7.1286	5.8949	7.9439	9.5262	9.8268	10.1252	7.2718	10.681	10.3604	6.069	5.2564	4.9942	6.3937	4.8914	5.7265	6.5875	6.1255	6.512		1064	54.6174	51.1196	54.1784	53.6272	51.8462	51.1564	52.6978	60.1038	56.3719	58.3965	56.9469	57.9595	56.1539	57.7019
1065	4.5685	4.3314	4.5312	3.684	3.8999	3.5932	3.4062	5.4873	3.8453	7.3709	6.4871	6.4627	6.7406	5.9961	6.964	7.1566	5.9422	7.895	9.5515	9.8601	10.0684	7.2597	10.6576	10.4345	6.1262	5.2768	4.9675	6.4164	4.8378	5.6593	6.5822	6.0745	6.4967		1065	54.5514	51.3107	54.196	53.5295	51.7775	51.181	52.8042	60.2332	56.213	58.4713	56.8445	58.1434	56.0087	57.6753
1066	4.5696	4.3499	4.5387	3.7174	3.8405	3.5332	3.4511	5.5094	3.9203	7.3911	6.4364	6.4767	6.7664	6.0744	6.9553	7.0431	5.9324	7.916	9.549	9.8783	10.0408	7.2405	10.7183	10.4111	6.0926	5.2508	4.9746	6.4524	4.8318	5.676	6.6125	6.1814	6.5394		1066	54.5724	51.2417	54.286	53.4917	51.7176	51.1562	52.6081	60.188	56.2222	58.4688	57.0366	58.0887	55.9868	57.5144
1067	4.6051	4.3407	4.5386	3.7568	3.8329	3.6136	3.5103	5.4803	3.8623	7.3347	6.4385	6.5124	6.7613	6.0763	6.9104	7.0671	5.9679	7.9197	9.5027	9.8881	10.1106	7.3231	10.7384	10.4069	6.1023	5.2925	4.964	6.4533	4.8032	5.6918	6.6454	6.1875	6.5259		1067	54.618	51.1777	54.0526	53.7459	51.6513	51.1579	52.6771	60.209	56.1329	58.3594	57.0385	57.9769	56.0636	57.6633
1068	4.5665	4.3541	4.5553	3.7439	3.8084	3.6011	3.5214	5.4702	3.8109	7.3485	6.389	6.5412	6.7186	6.1289	6.8771	7.055	5.9424	7.9515	9.4693	9.8909	10.152	7.3438	10.7377	10.3976	6.0775	5.327	4.9821	6.5098	4.8829	5.7547	6.6621	6.2699	6.5281		1068	54.451	51.2415	54.2112	53.8091	51.8311	51.2833	52.8333	60.2667	56.0336	58.3385	56.9759	58.0394	55.9777	57.7888
1069	4.5512	4.3288	4.5697	3.7686	3.8543	3.6058	3.4757	5.5189	3.8695	7.3794	6.3608	6.4951	6.7262	6.156	6.86	7.0607	5.9066	7.9969	9.4629	9.8729	10.1168	7.3805	10.7497	10.3948	6.0744	5.3047	5.0048	6.5451	4.8853	5.7483	6.7046	6.2835	6.5498		1069	54.3793	51.1484	54.146	53.782	51.9321	51.3684	52.9699	60.3757	56.078	58.4515	57.0235	57.95	56.079	57.8487
1070	4.585	4.3822	4.6118	3.7171	3.8526	3.6338	3.4533	5.5836	3.8124	7.4198	6.3754	6.5263	6.7006	6.1567	6.8574	7.0321	5.9311	7.9838	9.4813	9.8473	10.0788	7.3856	10.7813	10.4518	6.0024	5.283	4.9954	6.4796	4.8601	5.7226	6.7196	6.1973	6.4525		1070	54.4899	51.1701	54.2822	53.8759	51.7361	51.255	52.9314	60.583	55.92	58.3504	57.1185	58.0885	55.9817	57.8172
1071	4.6235	4.4255	4.6513	3.7652	3.811	3.6574	3.4723	5.566	3.8256	7.4031	6.3644	6.5442	6.7619	6.1876	6.8258	6.9934	5.8645	7.9657	9.5067	9.869	10.161	7.4273	10.8282	10.4482	6.0058	5.2816	5.0208	6.4891	4.8341	5.7	6.6455	6.2717	6.4926		1071	54.3791	51.1435	54.3299	53.9511	51.7298	51.3351	52.8608	60.5085	56.0106	58.3538	57.2347	58.0219	55.9815	57.9106
1072	4.5617	4.3724	4.6203	3.7785	3.8379	3.5991	3.4816	5.6187	3.82	7.3257	6.3157	6.6064	6.7063	6.1258	6.8701	6.9504	5.8443	7.9195	9.5181	9.8612	10.2061	7.3826	10.8495	10.4535	5.9318	5.2782	5.0139	6.467	4.8286	5.7184	6.7239	6.2462	6.4876		1072	54.3015	51.1438	54.3044	53.9356	51.8657	51.4474	52.8853	60.549	56.0788	58.4455	57.1488	58.0277	56.1722	57.8017
1073	4.5657	4.3772	4.6144	3.759	3.8156	3.6432	3.4554	5.6866	3.8356	7.3437	6.3215	6.6392	6.6252	6.0622	6.8857	6.9663	5.8224	7.8573	9.5417	9.8237	10.2312	7.4277	10.7863	10.4919	5.9308	5.2573	5.0086	6.4326	4.8312	5.7145	6.7504	6.2773	6.5203		1073	54.2831	51.2844	54.4107	53.8813	51.7477	51.4222	52.8337	60.6986	56.0199	58.5107	57.179	57.9518	55.9949	57.8674
1074	4.5386	4.3521	4.6214	3.7987	3.8189	3.5771	3.479	5.6551	3.8051	7.2891	6.2693	6.6026	6.617	6.0908	6.8656	6.9933	5.7949	7.8942	9.524	9.8571	10.2877	7.4002	10.7273	10.5183	5.9063	5.3169	5.009	6.446	4.8459	5.755	6.7405	6.3081	6.4591		1074	54.3559	51.3276	54.4271	54.1081	51.937	51.4807	52.6898	60.621	55.8304	58.3016	57.0512	58.1768	55.9744	57.8118
1075	4.5288	4.2991	4.6526	3.8339	3.7905	3.6067	3.4401	5.6689	3.8027	7.2485	6.2437	6.6336	6.6831	6.0681	6.9111	6.8867	5.7526	7.8857	9.5083	9.8005	10.321	7.3682	10.729	10.4682	5.9166	5.3121	5.0224	6.4125	4.8932	5.7506	6.6496	6.3375	6.3862		1075	54.5802	51.2583	54.5541	54.0832	51.735	51.5632	52.5839	60.6719	55.9185	58.4312	57.0754	58.0451	55.9036	57.6669
1076	4.5263	4.2448	4.6672	3.7659	3.798	3.5999	3.4514	5.6538	3.8716	7.2671	6.2907	6.6154	6.6762	6.1256	6.8997	6.8837	5.7738	7.8998	9.5307	9.868	10.3176	7.3486	10.7361	10.4851	5.9435	5.2604	5.0736	6.4074	4.8778	5.7906	6.722	6.3539	6.4506		1076	54.5576	51.2709	54.6369	53.936	51.5931	51.6611	52.7661	60.5778	55.7944	58.3917	57.0382	58.1003	55.8302	57.6547
1077	4.5295	4.2639	4.6506	3.8354	3.817	3.595	3.4572	5.7073	3.8628	7.296	6.273	6.5855	6.6568	6.13	6.8978	6.9399	5.7715	7.8448	9.633	9.887	10.3084	7.4064	10.761	10.4941	6.0025	5.2714	5.0535	6.4741	4.8491	5.7748	6.713	6.3406	6.413		1077	54.76	51.2637	54.8243	54.3049	51.7167	51.4556	52.6799	60.6413	55.9109	58.4228	56.9374	58.0329	55.8659	57.6445
1078	4.5825	4.2056	4.6599	3.8285	3.8387	3.5851	3.4756	5.6837	3.8228	7.263	6.2898	6.6068	6.6625	6.1401	6.906	6.9374	5.8011	7.8731	9.6029	9.9326	10.3288	7.4488	10.7729	10.5393	6.0659	5.2341	5.0179	6.4371	4.8143	5.7434	6.7341	6.3226	6.4736		1078	54.6718	51.1401	54.7316	54.2413	51.7919	51.4528	52.6062	60.5786	55.8652	58.3125	56.9446	57.88	55.8895	57.5763
1079	4.5772	4.2388	4.6161	3.8055	3.8568	3.5561	3.4582	5.6179	3.741	7.2267	6.2781	6.6361	6.6316	6.1303	6.9152	7.007	5.7725	7.9049	9.5342	9.8823	10.2731	7.3476	10.8173	10.5016	6.026	5.2025	5.1177	6.3982	4.8406	5.7082	6.7817	6.3335	6.5075		1079	54.6117	51.2239	54.6086	54.271	51.9047	51.6013	52.5903	60.4272	55.8356	58.3783	57.0317	57.9713	55.8376	57.5258
1080	4.5729	4.2337	4.6783	3.823	3.8629	3.5255	3.4511	5.6505	3.767	7.2119	6.342	6.6229	6.6669	6.1501	6.9831	7.0076	5.8199	7.9676	9.5166	9.8992	10.2949	7.3643	10.771	10.5541	6.1107	5.2146	5.1921	6.4143	4.8467	5.7383	6.754	6.3328	6.5466		1080	54.674	51.2341	54.7757	54.3351	51.8972	51.6144	52.5152	60.3807	55.9191	58.3063	57.0292	58.0456	55.6833	57.5538
1081	4.6152	4.1202	4.5996	3.8028	3.8719	3.5435	3.4927	5.5603	3.6965	7.2323	6.3874	6.5218	6.6084	6.1843	6.9009	7.0458	5.6877	7.9279	9.5098	9.8928	10.2765	7.3607	10.7197	10.6004	6.1118	5.1932	5.2546	6.4533	4.8027	5.7583	6.7782	6.3171	6.5332		1081	54.665	51.3404	54.6106	54.3091	51.7476	51.7595	52.6511	60.2232	55.9195	58.4177	57.0878	58.1808	55.6572	57.5633
1082	4.5643	4.198	4.5736	3.7816	3.8314	3.5613	3.4829	5.6212	3.7465	7.2737	6.3676	6.5198	6.6483	6.1654	6.9103	7.0488	5.7539	7.8656	9.5363	9.8305	10.2967	7.3952	10.7471	10.6112	6.0681	5.2061	5.2655	6.4673	4.7981	5.7628	6.7747	6.3988	6.5766		1082	54.5456	51.2321	54.6162	54.2909	51.664	51.6267	52.6796	60.3853	56.061	58.3449	57.1651	58.0238	55.5407	57.6327
1083	4.5525	4.1437	4.6011	3.8122	3.8414	3.5346	3.4891	5.6371	3.7581	7.2397	6.3832	6.548	6.6021	6.0851	6.9424	7.0031	5.7248	7.9312	9.5719	9.8413	10.312	7.4403	10.7104	10.6523	6.0674	5.171	5.2422	6.4678	4.8263	5.7592	6.7376	6.4209	6.5278		1083	54.5216	51.2595	54.4936	54.352	51.6193	51.7878	52.4282	60.4469	56.1444	58.2995	57.3521	57.9434	55.7391	57.5883
1084	4.5679	4.1228	4.609	3.8067	3.8449	3.5655	3.5114	5.6728	3.67	7.2503	6.3716	6.5914	6.5849	6.0533	6.9907	7.0235	5.7371	7.912	9.6058	9.8865	10.3037	7.3867	10.7579	10.6271	6.1374	5.1906	5.1792	6.4667	4.8655	5.7319	6.7075	6.3873	6.5552		1084	54.5534	51.2869	54.4878	54.3226	51.6493	51.9707	52.577	60.3806	55.938	58.4343	57.2116	57.8683	55.6669	57.4716
1085	4.5647	4.0843	4.6262	3.8007	3.8913	3.5475	3.4586	5.696	3.7104	7.2255	6.3746	6.5915	6.5469	5.9781	7.0608	7.0776	5.7531	7.9436	9.5679	9.9113	10.266	7.3699	10.7469	10.6846	6.1637	5.1717	5.1952	6.4917	4.8954	5.6781	6.7897	6.3771	6.5815		1085	54.5015	51.3294	54.5019	54.3662	51.6696	51.8495	52.5451	60.4333	55.8944	58.446	57.3181	57.9458	55.8504	57.4835
1086	4.5773	4.1377	4.6741	3.8512	3.9044	3.5739	3.5146	5.6858	3.8059	7.2574	6.406	6.5797	6.6104	5.9925	7.0106	7.0829	5.7441	7.9889	9.5771	9.9288	10.3076	7.4272	10.6268	10.6639	6.1175	5.1755	5.2506	6.4702	4.8509	5.664	6.8146	6.3953	6.5927		1086	54.4743	51.2908	54.5895	54.2893	51.836	51.8493	52.413	60.4513	56.0232	58.5368	57.322	57.9679	55.8322	57.5498
1087	4.6225	4.2002	4.6002	3.8047	3.9165	3.5519	3.4885	5.6538	3.7216	7.2424	6.4276	6.5575	6.6519	5.9888	7.0208	7.0676	5.8094	8.0062	9.5353	9.8683	10.2913	7.4073	10.6531	10.6307	6.1275	5.1859	5.2706	6.44	4.8687	5.7461	6.7388	6.4285	6.623		1087	54.6667	51.3451	54.4609	54.1925	51.851	51.9034	52.2263	60.3293	55.9316	58.3616	57.3765	57.9675	55.8137	57.6191
1088	4.5582	4.2174	4.5706	3.8369	3.8865	3.5607	3.4442	5.6797	3.7357	7.2092	6.4339	6.4826	6.6708	6.0067	7.0096	7.0447	5.7916	8.0355	9.6028	9.8536	10.3003	7.3779	10.6529	10.6613	6.1673	5.2212	5.2154	6.4226	4.9071	5.7921	6.6664	6.4623	6.5474		1088	54.3964	51.2606	54.602	54.2384	51.8054	51.8267	52.2209	60.2536	55.854	58.4623	57.2975	57.9976	55.7988	57.5669
1089	4.5418	4.2319	4.628	3.8337	3.8433	3.5008	3.5091	5.697	3.7317	7.1671	6.4363	6.4358	6.6928	6.0139	7.0061	7.067	5.7556	8.0372	9.6154	9.8156	10.2968	7.3558	10.7095	10.6785	6.1468	5.2137	5.2046	6.4363	4.91	5.795	6.7972	6.5153	6.4397		1089	54.4798	51.2094	54.5169	54.4118	51.7655	51.9772	52.3643	60.3468	55.8836	58.4154	57.2859	58.084	55.8386	57.6857
1090	4.5638	4.2524	4.5936	3.905	3.8796	3.5339	3.4905	5.639	3.7593	7.1657	6.4278	6.4108	6.7417	5.9988	7.0501	7.0305	5.82	8.007	9.6757	9.8164	10.2914	7.3765	10.7538	10.6887	6.2075	5.2424	5.1968	6.451	4.9038	5.8532	6.7886	6.5527	6.4833		1090	54.5334	51.2897	54.3874	54.4635	51.7597	51.9358	52.4281	60.2639	55.9112	58.5114	57.2608	57.9422	55.9976	57.7711
1091	4.5358	4.1914	4.5429	3.9229	3.8146	3.5206	3.5237	5.6688	3.7166	7.1555	6.4169	6.4187	6.7403	5.9889	7.0748	7.032	5.7884	7.9521	9.6266	9.7733	10.3586	7.3683	10.7829	10.6613	6.3065	5.2008	5.1881	6.466	4.8942	5.8862	6.7671	6.607	6.5173		1091	54.5467	51.4318	54.2396	54.4581	51.8259	52.0767	52.2987	60.2765	55.8364	58.4112	57.2832	57.9839	55.872	57.8376
1092	4.5851	4.1965	4.548	3.9163	3.8581	3.5566	3.4586	5.5334	3.6739	7.1552	6.4139	6.4345	6.7066	5.9963	7.0952	6.9884	5.7928	7.973	9.6646	9.7877	10.3238	7.3271	10.793	10.6854	6.323	5.2097	5.2031	6.4551	4.8904	5.8371	6.7428	6.5809	6.5639		1092	54.5034	51.3034	54.447	54.4233	51.8581	51.9174	52.4194	60.0606	55.7048	58.3466	57.2911	57.9411	55.8037	57.9411
1093	4.5528	4.2266	4.5143	3.9075	3.7944	3.5736	3.447	5.5333	3.6966	7.1732	6.3876	6.4995	6.7437	6.0149	7.1048	6.9784	5.7698	7.989	9.6574	9.7766	10.3351	7.3378	10.786	10.6411	6.2962	5.2263	5.196	6.4261	4.925	5.821	6.7028	6.5086	6.5792		1093	54.3967	51.23	54.2977	54.3282	51.9637	51.8728	52.4144	60.0687	55.9145	58.3668	57.2539	57.9482	55.8209	57.9441
1094	4.579	4.2177	4.5602	3.9013	3.7916	3.5939	3.4949	5.6236	3.6684	7.1899	6.3878	6.4901	6.697	5.98	7.1036	6.9735	5.7991	7.9983	9.6713	9.7607	10.3633	7.2698	10.8242	10.6574	6.2789	5.2783	5.1848	6.4296	4.9255	5.8046	6.7821	6.5926	6.614		1094	54.4033	51.1991	54.466	54.1796	51.9409	51.7478	52.5512	60.2014	55.8628	58.4151	57.2445	57.8888	55.8641	57.9956
1095	4.5071	4.2104	4.5212	3.9139	3.8126	3.6072	3.4399	5.6936	3.6605	7.2162	6.33	6.5202	6.6718	5.9721	7.1278	6.9853	5.8746	8.0341	9.6303	9.7723	10.3957	7.2205	10.8598	10.5753	6.252	5.3015	5.2022	6.4777	4.9225	5.8185	6.8036	6.5709	6.7215		1095	54.463	51.1039	54.385	54.2032	51.9585	51.7785	52.6096	60.4095	55.879	58.3346	57.1727	57.9074	55.8555	57.8908
1096	4.4823	4.2417	4.5294	3.9298	3.8268	3.6016	3.4388	5.7114	3.6445	7.2422	6.3568	6.5424	6.632	5.9815	7.1416	7.0236	5.8971	8.0943	9.6471	9.818	10.4501	7.1681	10.8327	10.586	6.2646	5.3086	5.2073	6.4419	4.93	5.7426	6.8287	6.5513	6.7633		1096	54.3674	51.11	54.3836	54.1693	51.8736	51.9273	52.4949	60.3787	55.8415	58.5478	57.193	57.8842	55.9226	57.8752
1097	4.5438	4.1923	4.5042	3.9156	3.8047	3.6179	3.4576	5.6429	3.6064	7.2611	6.3892	6.4624	6.6356	6.0315	7.139	7.0491	5.8698	8.0506	9.6301	9.8779	10.4632	7.1462	10.8503	10.5729	6.2427	5.2984	5.268	6.4829	4.9235	5.7507	6.8487	6.5933	6.7104		1097	54.5709	51.1919	54.5518	54.1739	51.8728	51.9581	52.4448	60.163	55.7217	58.6706	57.1115	57.9539	55.8309	57.8503
1098	4.5077	4.2008	4.5951	3.9015	3.8391	3.6119	3.4722	5.6009	3.6363	7.2826	6.391	6.4634	6.563	6.0323	7.1056	7.0246	5.9071	8.1251	9.5992	9.8234	10.4795	7.1736	10.8613	10.547	6.2243	5.2489	5.2227	6.5194	4.867	5.7346	6.8188	6.6122	6.6407		1098	54.4692	51.1498	54.61	54.1918	51.7792	51.9286	52.3866	60.1469	55.6988	58.6632	57.1329	57.8635	55.9202	57.9425
1099	4.4985	4.2642	4.518	3.9749	3.7495	3.6467	3.4733	5.6262	3.6241	7.2694	6.3079	6.4753	6.5563	6.0479	7.1269	6.9948	5.9337	8.1873	9.6341	9.8285	10.4828	7.2006	10.8952	10.5917	6.242	5.2652	5.1973	6.4667	4.9222	5.7346	6.846	6.5825	6.6727		1099	54.3785	51.4444	54.3977	54.1885	51.8614	51.9785	52.2892	60.2851	55.722	58.6816	57.2133	57.9244	56.1879	57.8928
1100	4.517	4.2067	4.4434	3.9949	3.7975	3.6494	3.4454	5.6236	3.7092	7.2891	6.3292	6.4723	6.5765	6.0743	7.2003	6.9478	5.9874	8.1924	9.6156	9.7884	10.4692	7.1763	10.8919	10.5947	6.2353	5.2588	5.2417	6.4128	4.8853	5.7042	6.8481	6.5692	6.7277		1100	54.4748	51.365	54.1577	54.1423	51.7982	52.0761	52.458	60.2418	55.769	58.6949	57.1567	57.8939	56.0765	58.1135
1101	4.6153	4.21	4.5374	3.985	3.8009	3.6128	3.5064	5.5947	3.7006	7.2733	6.3568	6.4271	6.6215	6.1267	7.2692	6.9733	5.9442	8.179	9.6532	9.7952	10.4702	7.1524	10.9088	10.6333	6.2474	5.2919	5.2059	6.3888	4.874	5.6034	6.8373	6.5605	6.6475		1101	54.6133	51.405	54.223	54.0221	51.9042	52.0792	52.3208	60.2464	55.798	58.6339	57.1106	57.9464	56.027	57.9859
1102	4.6491	4.2195	4.4831	3.9835	3.7864	3.6325	3.5431	5.5659	3.6935	7.3199	6.3129	6.3627	6.5826	6.0963	7.2644	6.9377	5.9792	8.1696	9.6524	9.7313	10.4679	7.15	10.9312	10.6173	6.2203	5.2924	5.2107	6.4068	4.8925	5.6113	6.7852	6.5786	6.7466		1102	54.5896	51.4752	54.276	54.0982	51.8872	52.0444	52.4181	60.0768	55.6986	58.6241	57.2127	58.0436	56.0785	58.0141
1103	4.6493	4.1675	4.4977	3.9612	3.834	3.6544	3.5416	5.5518	3.6958	7.3103	6.3086	6.3042	6.5425	6.1395	7.2548	6.9645	5.9477	8.2036	9.6029	9.7268	10.4455	7.1806	10.8758	10.6345	6.2466	5.2779	5.1878	6.4607	4.928	5.6461	6.8158	6.5379	6.6467		1103	54.6737	51.4559	54.0596	54.0788	51.7314	52.0378	52.4088	60.0295	55.6346	58.4282	57.1527	57.9291	56.2201	57.9627
1104	4.6464	4.1123	4.4702	3.9188	3.8966	3.6616	3.549	5.5572	3.6514	7.3013	6.3175	6.3045	6.5845	6.2038	7.234	6.9735	5.9963	8.2537	9.5652	9.7746	10.4476	7.185	10.8883	10.6352	6.1861	5.2649	5.2507	6.5083	4.9317	5.688	6.8155	6.4777	6.6553		1104	54.7879	51.3777	54.1669	54.077	51.9247	51.9463	52.3138	60.03	55.528	58.5099	57.1725	57.8639	56.1351	57.9678
1105	4.6525	4.1237	4.5303	3.9504	3.8322	3.6323	3.5782	5.5796	3.6	7.2902	6.356	6.2439	6.6074	6.2372	7.1995	6.9954	6.0261	8.2693	9.5349	9.7654	10.4355	7.1514	10.9352	10.6358	6.2103	5.2409	5.2398	6.4515	4.9251	5.7278	6.824	6.4879	6.6196		1105	54.8708	51.4208	54.2007	54.1479	51.9998	51.9048	52.4009	60.0001	55.3551	58.463	57.2604	57.7667	56.0428	58.0332
1106	4.6659	4.0849	4.5263	3.9051	3.8291	3.7052	3.5694	5.6082	3.624	7.2559	6.3814	6.2304	6.6288	6.2055	7.2389	6.9785	6.0284	8.284	9.5303	9.7077	10.4749	7.1732	10.875	10.6031	6.2171	5.2212	5.2656	6.4441	4.9001	5.6959	6.8747	6.4898	6.6541		1106	54.8419	51.4215	54.1309	53.9283	52.0006	51.6644	52.3613	60.1796	55.4764	58.5078	57.3885	57.7415	56.0023	58.1141
1107	4.654	4.1003	4.504	3.8918	3.8578	3.6863	3.5645	5.5899	3.677	7.3165	6.3503	6.2739	6.58	6.2028	7.1779	6.9518	6.1184	8.2639	9.582	9.7082	10.4702	7.1611	10.878	10.576	6.2453	5.244	5.2618	6.4299	4.8999	5.6987	6.896	6.5274	6.6301		1107	54.6667	51.4798	54.1359	53.9678	51.9646	51.7102	52.4696	60.2113	55.5013	58.6263	57.3186	57.6975	55.9954	58.1231
1108	4.6328	4.1036	4.4857	3.9156	3.8022	3.7072	3.5147	5.607	3.6569	7.2301	6.3403	6.2349	6.5349	6.1388	7.1557	6.9712	6.0357	8.2728	9.5437	9.7124	10.4812	7.167	10.8879	10.6054	6.236	5.2044	5.2506	6.4716	4.8884	5.7094	6.8174	6.5217	6.5798		1108	54.794	51.5286	54.1839	54.001	52.0917	51.6812	52.6085	60.3189	55.5144	58.6009	57.4425	57.8077	55.9428	58.2533
1109	4.6225	4.1622	4.5346	3.9263	3.8033	3.7132	3.4804	5.6088	3.659	7.2808	6.3793	6.2487	6.482	6.1691	7.1284	6.9739	6.0154	8.277	9.4926	9.7203	10.5375	7.1828	10.8857	10.6176	6.2221	5.229	5.284	6.4823	4.9018	5.6983	6.7551	6.4452	6.7137		1109	54.6872	51.3699	54.2203	54.071	52.0933	51.5742	52.6642	60.3097	55.5131	58.6246	57.2258	57.8568	55.97	58.2482
1110	4.6235	4.1485	4.4892	3.8467	3.8298	3.7193	3.4683	5.7301	3.6532	7.3168	6.3424	6.2963	6.5161	6.1564	7.1699	6.9383	6.0106	8.3188	9.5048	9.8158	10.6012	7.2624	10.8479	10.6708	6.2286	5.254	5.2391	6.4885	4.9054	5.7278	6.756	6.4339	6.6268		1110	54.611	51.5588	54.2873	53.9399	52.1936	51.4965	52.7032	60.4209	55.5836	58.5573	57.3525	57.7874	56.0748	58.1059
1111	4.6679	4.1316	4.4549	3.8515	3.8082	3.6664	3.4961	5.7435	3.6711	7.3236	6.2965	6.3141	6.505	6.1522	7.1644	6.9407	6.1103	8.2782	9.5011	9.7891	10.6409	7.2809	10.8248	10.6662	6.1922	5.2868	5.2825	6.5117	4.8991	5.7338	6.7088	6.3772	6.6805		1111	54.6383	51.5725	54.2666	54.0219	52.0992	51.3537	52.6715	60.5514	55.6547	58.3366	57.247	57.9895	56.1401	57.9962
[truncated: 48,889 more rows]
[truncated: 19 more columns]
